# Supplementary material for: The use of shared haplotype length information for pedigree reconstruction in asexually propagated outbreeding crops, demonstrated for apple and sweet cherry
Source: Hortic Res. 2021 Sep 1;8:202. doi: 10.1038/s41438-021-00637-5 (PMC8408172; doi:10.1038/s41438-021-00637-5)
Supplement: Supplementary file 6 — Table S1 [file 41438_2021_637_MOESM6_ESM.xlsx]

## Sheet: Readme
Supplementary Table S1. Apple germplasm included in study and various meta data for this material.
Column name	Description
Index	Name of genotype used for analysis purposes. This name is unique, represents individuals that have the same MUNQ value, and is devoid of special characters and spaces
Parent1	SNP confirmed parent 1
Parent2	SNP confirmed parent 2
Dataset	The institute or project for which the SNP data was generated
Accession_name	Name of accession as held in a collection
Accession_ID	Accession ID number for accession
Accession_source	Institution source of accession
MUNQ	MUNQ (Malus UNiQue genotype) codes as previously described by Muranty et al. (2020) [as a development from the FBUNQ code (for FruitBreedomics UNiQue code) described by Urrestarazu et al. (2016)] based on SSR data.
Array	The array on which accession was genotyped
Parent1_pedigree_source	Notes the literature source of the SNP confirmed pedigree for parent 1 or whether the pedigree was identified during the pedigree reconstruction project and included here for the first time
Parent2_pedigree_source	Notes the literature source of the SNP confirmed pedigree for parent 2 or whether the pedigree was identified during the pedigree reconstruction project and included here for the first time
Dataset information
Dataset	Description
Dummy	Dummy line; either imputed or no data available
Pedigree_project	Material genotyped specifically for the apple pedigree reconstruction project (Howard et al. 2018)
Fruit_Breedomics	Data from the FruitBreedomics project no 265582: “Integrated approach for increasing breeding efficiency in fruit tree crops” (www.fruitbreedomics.com), which was co-funded by the EU seventh Framework Programme.
INRAE_20K	Data from INRAE
INRAE_480K	Data from Muranty et al. 2020
UMN	Data from the University of Minnesota apple breeding program
Accession source information
Accession_source	Institution description	Institution Country	N
Apfel_Schiff	Private orchard	Germany	2
ACW	Agroscope Changins Waedenswil	Switzerland	17
Better3Fruit	apple and pear breeding company	Belgium	1
CCG	Canadian Clonal Genebank	Canada	3
CRA-W	Walloon Agricultural Research Center	Belgium	20
FEM	Fondazione Edmund Mach	Italy	67
GEN	PGRU-Geneva	USA	44
HJB	From the private orchard of Hans-Joachim Bannier	Germany	5
IFG	Institute for Fruit Growing	Belarus	2
INRAE	Institut national de recherche pour l’agriculture, l’alimentation et l’environnement	France	54
JKI	Julius Kühn Institute	Germany	52
Langförden	Esteburg-Obstbauzentrum	Germany	2
NFC	National Fruit Collection	UK	79
Oekowerk	Ökowerk	Germany	38
RBIPH	Research and Breeding Institute of Pomology Holovousy	Czech Republic	15
SGGW	Warsaw University of Life Sciences	Poland	11
SLU	Research and Breeding Institute of Pomology Holovousy, Czech Republic	Czech Republic	12
SSE	Seed Savers Exchange	USA	6
TOC	Temperate Orchard Conservancy	USA	1
UMN	University of Minnesota	USA	12
UNIBO	University of Bologna	Italy	7
VNIISPK	The All-Russian Research Institute of Horticultural Breeding	Russia	17
UoU	University of Udine	Italy	3
WUR	Wageningen University and Research	The Netherlands	16
RIPF	Research Institute of Horticulture	Poland	5
Literature source information for SNP confirmed pedigrees
Parent1/2_pedigree_source
Muranty et al. 2020	Muranty H, Denancé C, Feugey L, Crépin JL, Barbier Y, Tartarini S, Ordidge M, Troggio M, Lateur M, Nybom H, Paprstein F. Using whole-genome SNP data to reconstruct a large multi-generation pedigree in apple germplasm. BMC plant biology. 2020 Dec;20(1):1-8.
This study	To the best of the author's knowledge this is the first time this pedigree has been reported as confirmed via SNP data
Howard et al. 2017	Howard NP, Van De Weg E, Bedford DS, Peace CP, Vanderzande S, Clark MD, Teh SL, Cai L, Luby JJ. Elucidation of the ‘Honeycrisp’pedigree through haplotype analysis with a multi-family integrated SNP linkage map and a large apple (Malus× domestica) pedigree-connected SNP data set. Horticulture research. 2017 Feb 22;4(1):1-7.
Vanderzande et al. 2019	Vanderzande S, Howard NP, Cai L, Da Silva Linge C, Antanaviciute L, Bink MC, Kruisselbrink JW, Bassil N, Gasic K, Iezzoni A, Van de Weg E. High-quality, genome-wide SNP genotypic data for pedigreed germplasm of the diploid outbreeding species apple, peach, and sweet cherry through a common workflow. PloS one. 2019 Jun 27;14(6):e0210928.
Van de Weg et al. 2018	Van de Weg E, Di Guardo M, Jänsch M, Socquet-Juglard D, Costa F, Baumgartner I, Broggini GA, Kellerhals M, Troggio M, Laurens F, Durel CE. Epistatic fire blight resistance QTL alleles in the apple cultivar ‘Enterprise’and selection X-6398 discovered and characterized through pedigree-informed analysis. Molecular breeding. 2018 Jan 1;38(1):5.

## Sheet: Table S1
Supplementary table 1. Apple germplasm included in study and various meta data for this material.
Index	Parent1	Parent2	Dataset	Accession_name	Accession_ID	Accession_source	MUNQ	Array	Parent1_pedigree_source	Parent2_pedigree_source
Brabant_Bellefleur	-	-	Pedigree_project	Brabant Bellefleur	1945079	NFC	1	20K	-	-
Bismarkapfel	Kaiser_Alexander	-	FEM	Bismarkapfel	FEM_2_38	FEM	3	20K	Muranty et al. 2020	-
Antonovka_OB	-	-	Fruit_Breedomics	Antonovka Obyknovennaja	FBo_WP3_0248	VNIISPK	4	20K	-	-
Wealthy	Jonathan	Duchess_of_Oldenburg	UMN	Wealthy	USA_UMN0027	UMN	6	20K	Vanderzande et al. 2019	Vanderzande et al. 2019
Eve	-	-	Pedigree_project	Eve or Mank's Codlin	Oek_147-1	Oekowerk	7	20K	-	-
Lady	-	-	INRAE_20K	Api	X08691	INRAE	10	20K	-	-
Beauty_of_Bath	-	-	INRAE_20K	Beauty of Bath	X06468	INRAE	11	20K	-	-
Roter_Herbstkalvill	-	-	Pedigree_project	Roter Winterkalvill	Oek_498-1	Oekowerk	13	20K	-	-
Potts_Seedling	Hawthordenske	-	Pedigree_project	Potts' Seedling	1957223	NFC	14	20K	Muranty et al. 2020	-
Annie_Elizabeth	-	-	Pedigree_project	Annie Elizabeth	PI_589046	GEN	15	20K	-	-
Ontario	Wagener	Northern_Spy	Fruit_Breedomics	Ontario	PI_237702	GEN	17	20K	Muranty et al. 2020	Muranty et al. 2020
Barthelemy_du_Mortier	-	-	INRAE_480K	Barthélemy du Mortier	CRAW-0324	CRA-W	20	480K	-	-
Baumanns_Renette	-	-	FEM	Baumanns Renette FEM	FEM_2_26	FEM	21	20K	-	-
Northern_Spy	-	-	Fruit_Breedomics	Northern Spy	FBo_WP3_0199	SGGW	23	20K	-	-
Weisser_Astrachan	-	-	INRAE_20K	Petite Madeleine	X08233	INRAE	24	20K	-	-
Yellow_Transparent	Aspa	Saint_Germain	INRAE_20K	Transparente Blanche	X07200	INRAE	25	20K	Muranty et al. 2020	Muranty et al. 2020
Wolf_River	Kaiser_Alexander	-	Fruit_Breedomics	Wolf River	PI_588807	GEN	27	20K	Muranty et al. 2020	-
Duchess_of_Oldenburg	-	-	INRAE_20K	Borowitsky	X00048	INRAE	29	20K	-	-
Kaiser_Alexander	-	-	FEM	Kaiser Alexander	FEM_2_88	FEM	30	20K	-	-
Saint_Germain	-	-	Fruit_Breedomics	Saint Germain	X01646	INRAE	31	20K	-	-
Ingrid_Marie	Coxs_Orange_Pippin	Coxs_Pomona	FEM	Ingrid Marie	FEM_1_71	FEM	32	20K	Muranty et al. 2020	Muranty et al. 2020
Signe_Tillisch	Calville_du_Roi	Kaiser_Alexander	FEM	Signe Tillisch	FEM_2_50	FEM	34	20K	Muranty et al. 2020	Muranty et al. 2020
Jeanne_dArc	Keswick_Codlin	Bismarkapfel	INRAE_480K	Jeanne d'Arc	X09177	INRAE	35	480K	Muranty et al. 2020	Muranty et al. 2020
Goldparmaene	Reinette_de_Hollande	-	FEM	Goldparmane	FEM_2_86	FEM	37	20K	Muranty et al. 2020	-
Reinette_de_Hollande	Reinette_des_Carmes	Reinette_Franche	Fruit_Breedomics	Golden Reinette	2000038	NFC	42	20K	Muranty et al. 2020	Muranty et al. 2020
Reinette_Rouge_Etoilee	-	-	Pedigree_project	Reinette Rouge Etoilee	2000082	NFC	46	20K	-	-
Freiherr_von_Berlepsch	Ananas_Reinette	Danziger_Kantapfel	FEM	Freiherr von Berlep	FEM_2_63	FEM	49	20K	Muranty et al. 2020	This study
Winter_Banana	-	-	FEM	Winterbananenapfel	FEM_3_53	FEM	50	20K	-	-
Peasgoods_Nonsuch	Kaiser_Alexander	Golden_Noble	INRAE_480K	Peasgood's Nonsuch	2000075	NFC	51	480K	Muranty et al. 2020	Muranty et al. 2020
Ellisons_Orange	Coxs_Orange_Pippin	Cellini	Pedigree_project	Ellison's Orange	PI_589575	GEN	53	20K	Muranty et al. 2020	Muranty et al. 2020
Queen	Kaiser_Alexander	Hawthordenske	INRAE_480K	Queen	CRAW-0623	CRA-W	54	480K	Muranty et al. 2020	Muranty et al. 2020
Jonathan	Esopus_Spitzenburg	-	FEM	Jonathan	FEM_1_41	FEM	57	20K	Muranty et al. 2020	-
Calville_des_Prairies	-	-	Pedigree_project	Luxemburger Renette	DEU1026	Langförden	58	20K	-	-
Landsberger_Reinette	Kaiser_Alexander	Englische_Spitalrenette	Fruit_Breedomics	Landsberger Reinette	PI_589565	GEN	61	20K	Muranty et al. 2020	This study
Croncels	Calville_Blanc	Duchess_of_Oldenburg	FEM	Croncels	FEM_2_12	FEM	62	20K	Muranty et al. 2020	Muranty et al. 2020
Golden_Delicious	Grimes_Golden	-	FEM	Golden Delicious kl	FEM_3_37	FEM	65	20K	Van de Weg et al. 2018	-
Ananas_Reinette	Golden_Harvey	-	Fruit_Breedomics	Reinette Ananas	X00129	INRAE	69	20K	This study	-
Mauss_Reinette	Reinette_des_Carmes	Halberstadter_Jungfernapfel	Pedigree_project	Mauss Reinette	1948226	NFC	70	20K	Muranty et al. 2020	This study
Discovery	Worcester_Pearmain	Beauty_of_Bath	Fruit_Breedomics	Discovery	DEU0451	JKI	75	20K	Vanderzande et al. 2019	Vanderzande et al. 2019
Yellow_Bellflower	-	-	Pedigree_project	Yellow Bellflower	PI_589195	GEN	77	20K	-	-
James_Grieve	Coxs_Orange_Pippin	Potts_Seedling	FEM	Shenandoah	FEM_4_36	FEM	78	20K	Muranty et al. 2020	Muranty et al. 2020
Prinzen_Apfel	-	-	Pedigree_project	Prinzen Apfel	1947050	NFC	81	20K	-	-
Roter_Astrachan	-	-	Pedigree_project	Roter Astrachan	Oek_476-1	Oekowerk	82	20K	-	-
Berner_Rosen	Zavergravelu_Rouge	Calville_Rouge_dHiver	Pedigree_project	Berner Rosenapfel	Oek_45-1	Oekowerk	83	20K	Muranty et al. 2020	Muranty et al. 2020
Calville_du_Roi	-	-	Pedigree_project	London Pippin	1951341	NFC	84	20K	-	-
Glockenapfel	Prinzen_Apfel	Boikenapfel	Fruit_Breedomics	Glockenapfel	PI_134808	GEN	85	20K	Muranty et al. 2020	Muranty et al. 2020
Reinette_de_Geer	Reinette_de_Hollande	-	INRAE_480K	Reinette de Geer	CRAW-0195	CRA-W	89	480K	Muranty et al. 2020	-
Golden_Noble	Reinette_de_Hollande	-	Fruit_Breedomics	Golden Noble	PI_589135	GEN	90	20K	Muranty et al. 2020	-
Grenadier	Keswick_Codlin	Hawthordenske	INRAE_20K	Grenadier	X06354	INRAE	93	20K	Muranty et al. 2020	Muranty et al. 2020
Calville_Blanc	Calville_Rouge	Reinette_Franche	Pedigree_project	Fromms Goldrenette	Oek_165-1	Oekowerk	95	20K	Muranty et al. 2020	Muranty et al. 2020
Alkmene	Coxs_Orange_Pippin	Geheimrat_Dr_Oldenburg	Fruit_Breedomics	Alkmene	FBo_WP3_0133	JKI	96	20K	Muranty et al. 2020	Muranty et al. 2020
Strauwaldova_parmena	Kasseler_Renette	Goldparmaene	INRAE_480K	Strauwaldova parména	CZ_GQ_0478	RBIPH	97	480K	Muranty et al. 2020	Muranty et al. 2020
Schoner_von_Nordhausen	-	-	Pedigree_project	Schoner von Nordhausen	1947073	NFC	99	20K	-	-
Cabarette	-	-	INRAE_480K	Cabarette	X07203	INRAE	103	480K	-	-
Ben_Davis	-	-	FEM	Ben Davis	FEM_4_65	FEM	106	20K	-	-
Rodluvan	Barchatnoje	Bates_Lobo	INRAE_480K	Rödluvan	BAL010	SLU	107	480K	Muranty et al. 2020	Muranty et al. 2020
Boikenapfel	-	-	FEM	Boikenapfel	FEM_2_84	FEM	108	20K	-	-
Cellini	Kaiser_Alexander	-	INRAE_20K	Belle De Magni	X00421	INRAE	110	20K	Muranty et al. 2020	-
Democrat	Kaiser_Alexander	Scarlet_Nonpareil	Pedigree_project	Democrat	PI_589111	GEN	112	20K	Muranty et al. 2020	This study
Adersleber_Kalvill	Calville_Blanc	Kaiser_Alexander	FEM	Adersleber Kalvill	FEM_2_59	FEM	113	20K	Muranty et al. 2020	Muranty et al. 2020
Reinette_Clochard	Reinette_Franche	-	Pedigree_project	Reinette Clochard	PI_589444	GEN	118	20K	Muranty et al. 2020	-
Cameo_Caudle	Golden_Delicious	Delicious	INRAE_20K	Cameo	X07732	INRAE	121	20K	This study	This study
Lord_Derby	Forester	Woodford	INRAE_480K	Lord Derby	1978300	NFC	129	480K	Muranty et al. 2020	Muranty et al. 2020
Reinette_du_Mans	Reinette_Franche	-	Fruit_Breedomics	Reinette du Mans	X02738	INRAE	131	20K	Muranty et al. 2020	-
Elstar	Golden_Delicious	Ingrid_Marie	Fruit_Breedomics	Elstar	FBo_WP3_0342	WUR	137	20K	Vanderzande et al. 2019	Vanderzande et al. 2019
Mrs._Phillimore	Coxs_Pomona	-	Pedigree_project	Mrs. Phillimore	2000070	NFC	141	20K	Muranty et al. 2020	-
Cloden	Golden_Delicious	Reinette_Clochard	Fruit_Breedomics	Cloden	1978340	NFC	146	20K	This study	This study
Woodford	-	-	INRAE_480K	Woodford	1977204	NFC	149	480K	-	-
Coxs_Orange_Pippin	Margil	-	FEM	Cox's Orange Pippin	FEM_1_43	FEM	163	20K	Muranty et al. 2020	-
Melba	McIntosh	-	FEM	Melba	FEM_4_75	FEM	167	20K	Muranty et al. 2020	-
Harmonie_Delorina	Florina	Blushing_Golden	FEM	Harmonie Delorina	FEM_3_75	FEM	169.3	20K	This study	This study
La_Limbourgeoise	-	-	INRAE_480K	La Limbourgeoise	CRAW-0062	CRA-W	182	480K	-	-
Priam	PRI_14_126	Jonathan	Pedigree_project	Priam	PI_483255	GEN	193	20K	Vanderzande et al. 2019	Vanderzande et al. 2019
Annurca	-	-	FEM	Annurca	FEM_1_29	FEM	197	20K	-	-
Fraurotacher	-	-	Fruit_Breedomics	Fraurotacher	FBo_WP3_0003	ACW	202	20K	-	-
Tydemans_Early_Worcester	McIntosh	Worcester_Pearmain	Fruit_Breedomics	Tydeman's Early Worchester	X01956	INRAE	204	20K	Muranty et al. 2020	Muranty et al. 2020
Crimson_Beauty	Duchess_of_Oldenburg	-	FEM	Crimson Beauty	FEM_1_51	FEM	236	20K	This study	-
Charles_Ross	Peasgoods_Nonsuch	Coxs_Orange_Pippin	Pedigree_project	Charles Ross	Oek_84-1	Oekowerk	245	20K	Muranty et al. 2020	Muranty et al. 2020
Odin	Golden_Delicious	Ingrid_Marie	Fruit_Breedomics	Odin	DEU_JKI_MD_0211	JKI	252	20K	This study	This study
Lord_Lambourne	James_Grieve	Worcester_Pearmain	Fruit_Breedomics	Lord Lambourne	DEU0668	JKI	254	20K	Vanderzande et al. 2019	Vanderzande et al. 2019
Merton_Worcester	Worcester_Pearmain	Coxs_Orange_Pippin	Fruit_Breedomics	Merton Worcester	FBo_WP3_0174	RIPF	261	20K	Muranty et al. 2020	Muranty et al. 2020
Prima	PRI_14_510	-	Fruit_Breedomics	Prima	FBo_WP3_0337	WUR	267	20K	Van de Weg et al. 2018	-
Freiberg	Coxs_Orange_Pippin	Golden_Delicious	FEM	Freiberg	FEM_4_78	FEM	274.2	20K	This study	This study
Reinette_Franche	-	-	Fruit_Breedomics	Reinette Franche	PI_590137	GEN	278	20K	-	-
Hawthordenske	-	-	INRAE_480K	Hawthordenské	CZ_GF_0457	RBIPH	291	480K	-	-
Fameuse	-	-	Pedigree_project	Snow	PI_588793	GEN	303	20K	-	-
Apfel_von_Akero	Gragylling	Saint_Germain	Pedigree_project	Apfel von Akero	Oek_20-1	Oekowerk	308	20K	Muranty et al. 2020	Muranty et al. 2020
Spartan	McIntosh	Delicious	FEM	Spartan	FEM_1_78	FEM	309	20K	Vanderzande et al. 2019	Vanderzande et al. 2019
Fuji	Ralls_Janet	Delicious	Fruit_Breedomics	Fuji	FBo_WP3_0141	JKI	318	20K	Muranty et al. 2020	Muranty et al. 2020
Missouri_Pippin	-	-	Pedigree_project	Missouri Pippin	USA_SSE0066	SSE	327	20K	-	-
Delorgue	Delcorf	Akane	FEM	Festival	FEM_4_4	FEM	329.3	20K	This study	This study
Rome_Beauty	-	-	INRAE_20K	Rome Beauty	X01115	INRAE	334	20K	-	-
Dumelows_Seedling	-	-	Pedigree_project	Dumelow's Seedling	2000033	NFC	340	20K	-	-
Reinette_des_Carmes	-	-	FEM	Karmelitter Renette	FEM_2_67	FEM	344	20K	-	-
Malling_Kent	Coxs_Orange_Pippin	Democrat	Pedigree_project	Malling Kent	Oek_530-1	Oekowerk	346	20K	This study	This study
Mabbotts_Pearmain	Reinette_des_Carmes	Reinette_Franche	INRAE_480K	Mabbott's Pearmain	1957246	NFC	355	480K	Muranty et al. 2020	Muranty et al. 2020
Nonpareil	Reinette_Franche	-	Pedigree_project	Nonpareil	2000072	NFC	357	20K	Muranty et al. 2020	-
Calville_Rouge_dHiver	Calville_Rouge	Reinette_Franche	Pedigree_project	Calville Rouge d'Hiver	1947305	NFC	361	20K	Muranty et al. 2020	Muranty et al. 2020
Doree_de_Tournai	Golden_Harvey	Calville_Blanc	INRAE_480K	Dorée de Tournai	CRAW-0186	CRA-W	362	480K	This study	Muranty et al. 2020
Eneerd	Annie_Elizabeth	Lord_Derby	INRAE_480K	Eneerd	CRAW-0138	CRA-W	365	480K	Muranty et al. 2020	Muranty et al. 2020
Pilot	Clivia	Undine	Fruit_Breedomics	Pilot	DEU_JKI_MD_0660	JKI	368	20K	This study	This study
Winesap	-	-	FEM	Winter Winesap	FEM_5_36	FEM	447	20K	-	-
Delicious	Winesap	-	FEM	Delicious	FEM_1_63	FEM	448	20K	Van de Weg et al. 2018	-
Blushing_Golden	Golden_Delicious	Winesap	Fruit_Breedomics	Blushing Golden	1975179	NFC	451	20K	This study	This study
Wagener	-	-	Fruit_Breedomics	Wagenerapfel	DEU_JKI_MD_0481	JKI	462	20K	-	-
Stark_Earliest	Jefferis	Roter_Astrachan	FEM	Stark Earliest	FEM_2_44	FEM	468	20K	Muranty et al. 2020	Muranty et al. 2020
Bramleyovo_cervene	Lord_Derby	Charles_Ross	INRAE_480K	Bramleyovo červené	CZ_GL_0472	RBIPH	490	480K	Muranty et al. 2020	Muranty et al. 2020
Cortland	Ben_Davis	McIntosh	FEM	Cortland	FEM_1_92	FEM	503	20K	Vanderzande et al. 2019	Vanderzande et al. 2019
McIntosh	-	-	FEM	McIntosh	FEM_5_2	FEM	508	20K	-	-
Bancroft	McIntosh	-	Fruit_Breedomics	Bancroft	DEU_JKI_MD_0587	JKI	515	20K	Muranty et al. 2020	-
Jerusalem	-	-	INRAE_480K	Jérusalem	CRAW-0413	CRA-W	517	480K	-	-
Esopus_Spitzenburg	Reinette_Franche	-	Fruit_Breedomics	Esopus Spitzenburg	X01094	INRAE	522	20K	Muranty et al. 2020	-
Melrose	Jonathan	Delicious	INRAE_20K	Melrose	X02643	INRAE	526	20K	Muranty et al. 2020	Muranty et al. 2020
Belle_et_Bonne_de_Huy	Reinette_de_Hollande	-	INRAE_480K	Belle et Bonne de Huy	CRAW-0256	CRA-W	534	480K	Muranty et al. 2020	-
Konigin_Luisenapfel	Fameuse	-	Pedigree_project	Königin Luisenapfel	Oek_316-1	Oekowerk	544	20K	Muranty et al. 2020	-
Birgit_Bonnier	Lord_Lambourne	Cortland	INRAE_480K	Birgit Bonnier	BAL024	SLU	545	480K	This study	This study
Ralls_Janet	-	-	FEM	Ralls Janette	FEM_5_96	FEM	546	20K	-	-
Granny_Smith	-	-	Fruit_Breedomics	Granny Smith	FBo_WP3_0345	WUR	548	20K	-	-
Worcester_Pearmain	-	-	FEM	Worcester Permain	FEM_3_96	FEM	550	20K	-	-
Florina	PRI_612_1	Jonathan	Fruit_Breedomics	Florina	X02775	INRAE	566	20K	This study	Muranty et al. 2020
Pepin_dOr	Golden_Harvey	-	INRAE_480K	Pépin d'Or	CRAW-0661	CRA-W	579	480K	This study	-
Kidds_Orange_Red	Coxs_Orange_Pippin	Delicious	Fruit_Breedomics	Kidds Orange Red	FBo_WP3_0022	ACW	584	20K	Van de Weg et al. 2018	Van de Weg et al. 2018
Liberty	Macoun	PRI_54_12	FEM	Liberty	FEM_1_34	FEM	585	20K	Vanderzande et al. 2019	Vanderzande et al. 2019
Mantet	-	-	Pedigree_project	Mantet	PI_589367	GEN	603	20K	-	-
Coopers_Seedling	Cellini	Lord_Suffield	INRAE_480K	Cooper's Seedling	1982266	NFC	624	480K	Muranty et al. 2020	This study
Gloster	Glockenapfel	Delicious	Fruit_Breedomics	Gloster	FBo_WP3_0143	JKI	625	20K	Muranty et al. 2020	Muranty et al. 2020
Kasseler_Renette	-	-	Pedigree_project	Kasseler Renette	Oek_302-1	Oekowerk	629	20K	-	-
Fiessers_Erstling	Keswick_Codlin	Bismarkapfel	INRAE_480K	Fiessers Erstling	1947469	NFC	639	480K	Muranty et al. 2020	Muranty et al. 2020
Fruher_Viktoria_Apfel	Keswick_Codlin	Hawthordenske	Pedigree_project	Früher Viktoria Apfel	Oek_167-1	Oekowerk	644	20K	Muranty et al. 2020	Muranty et al. 2020
Piros	Helios	Apollo	Fruit_Breedomics	Piros	DEU_JKI_MD_0099	JKI	648	20K	This study	This study
Pinova	Clivia	Golden_Delicious	Fruit_Breedomics	Pinova	FBo_WP3_0330	WUR	651	20K	Vanderzande et al. 2019	Vanderzande et al. 2019
Astillisch	Signe_Tillisch	Roter_Astrachan	INRAE_480K	Astillisch	CZ_GC_0414	RBIPH	654	480K	Muranty et al. 2020	Muranty et al. 2020
Empire	McIntosh	Delicious	FEM	Empire	FEM_1_77	FEM	656	20K	Vanderzande et al. 2019	Vanderzande et al. 2019
Prinz_Albert	Kaiser_Alexander	-	Pedigree_project	Prinz Albrecht von Preussen	1958063	NFC	657	20K	Muranty et al. 2020	-
Geheimrat_Dr_Oldenburg	Kaiser_Alexander	Ananas_Reinette	Fruit_Breedomics	Geheimrat Dr. Oldenburg	DEU0010	JKI	658	20K	Muranty et al. 2020	Muranty et al. 2020
Laxtons_Superb	Cellini	Coxs_Orange_Pippin	Pedigree_project	Laxton's Superb	PI_589026	GEN	667	20K	Muranty et al. 2020	Muranty et al. 2020
Braeburn	Delicious	Sturmer_Pippin	INRAE_20K	Braeburn	X06315	INRAE	668	20K	Vanderzande et al. 2019	Muranty et al. 2020
Zavergravelu_Rouge	-	-	INRAE_480K	Zavergravelu Rouge	X08974	INRAE	670	480K	-	-
Minister_von_Hammerstein	Calville_Blanc	Landsberger_Reinette	Fruit_Breedomics	Minister von Hammerstein	PI_131007	GEN	672	20K	Muranty et al. 2020	Muranty et al. 2020
Bessemyanka_Mitshurinskaya	Kaiser_Alexander	Duchess_of_Oldenburg	Fruit_Breedomics	Bessemyanka Mitshurinskaya	FBo_WP3_0250	VNIISPK	676	20K	Muranty et al. 2020	Muranty et al. 2020
Clivia	Geheimrat_Dr_Oldenburg	Coxs_Orange_Pippin	Fruit_Breedomics	Clivia	DEU_JKI_MD_0598	JKI	677	20K	Vanderzande et al. 2019	Vanderzande et al. 2019
Dukat	Geheimrat_Dr_Oldenburg	Coxs_Orange_Pippin	Fruit_Breedomics	Dukat	DEU_JKI_MD_0404	JKI	678	20K	Muranty et al. 2020	Muranty et al. 2020
Molleskov	-	-	Pedigree_project	Molleskov	1927008	NFC	682	20K	-	-
Delcorf	Golden_Delicious	Jon_Grimes	FEM	Delbard Estivale	FEM_4_34	FEM	683	20K	This study	This study
Meran	Jonathan	Golden_Delicious	FEM	Meran	FEM_4_12	FEM	685	20K	Muranty et al. 2020	Muranty et al. 2020
Maigold	Fraurotacher	Golden_Delicious	Fruit_Breedomics	Maigold	FBo_WP3_0010	ACW	687.3	20K	This study	This study
Present_van_England	Vinne_hrebickove	-	Pedigree_project	Present van Engeland	Oek_427-1	Oekowerk	688	20K	This study	-
Rubin	Golden_Delicious	Lord_Lambourne	Fruit_Breedomics	Rubin	FBo_WP3_0027	ACW	690.3	20K	This study	This study
Belchard_Chantecler	Golden_Delicious	Reinette_Clochard	Fruit_Breedomics	Chantecler	X02770	INRAE	693	20K	This study	This study
Arlet	Golden_Delicious	Idared	INRAE_20K	Arlet	X04767	INRAE	703	20K	Vanderzande et al. 2019	Vanderzande et al. 2019
Greensleeves	Golden_Delicious	James_Grieve	FEM	Greensleves	FEM_4_61	FEM	705.2	20K	This study	This study
Milton	Yellow_Transparent	McIntosh	Fruit_Breedomics	Milton	DEU0679	JKI	716	20K	This study	This study
Idared	Wagener	Jonathan	Fruit_Breedomics	Idared	DEU0396	JKI	717	20K	Muranty et al. 2020	Muranty et al. 2020
Danziger_Kantapfel	-	-	Fruit_Breedomics	Danziger Kantapfel	FBo_WP3_0208	SLU	722	20K	-	-
Margil	-	-	Pedigree_project	Margil	1984011	NFC	732	20K	-	-
Gala	Kidds_Orange_Red	Golden_Delicious	Fruit_Breedomics	Gala	DEU_JKI_MD_0050	JKI	739	20K	Van de Weg et al. 2018	Van de Weg et al. 2018
Sampion	Golden_Delicious	Lord_Lambourne	Fruit_Breedomics	Sampion	X04519	INRAE	741	20K	This study	This study
Fiesta	Coxs_Orange_Pippin	Idared	Fruit_Breedomics	Fiesta	FBo_WP3_0343	WUR	763	20K	Vanderzande et al. 2019	Vanderzande et al. 2019
Akane	Jonathan	Worcester_Pearmain	Fruit_Breedomics	Akane	FBo_WP3_0056	JKI	785	20K	Vanderzande et al. 2019	Vanderzande et al. 2019
Bates_Lobo	McIntosh	McMahan	Fruit_Breedomics	Lobo	FBo_WP3_0184	SGGW	788	20K	Muranty et al. 2020	This study
Adamss_Pearmain	Reinette_des_Carmes	Reinette_Franche	Pedigree_project	Adamss Pearmain	PI_280022	GEN	795	20K	Muranty et al. 2020	Muranty et al. 2020
Court_of_Wick	Reinette_de_Hollande	Golden_Harvey	Pedigree_project	Court of Wick	1970083	NFC	799	20K	This study	This study
Herrings_Pippin	Cellini	Coxs_Orange_Pippin	INRAE_480K	Herring's Pippin	1921011	NFC	819	480K	Muranty et al. 2020	Muranty et al. 2020
Delrouval	Delcorf	Akane	Fruit_Breedomics	Delrouval	X06481	INRAE	820	20K	This study	Muranty et al. 2020
Taunton_Cross	Cellini	Coxs_Orange_Pippin	INRAE_480K	Taunton Cross	1929034	NFC	822	480K	Muranty et al. 2020	Muranty et al. 2020
Norfolk_Royal_NFC	Coxs_Pomona	Worcester_Pearmain	Pedigree_project	Norfolk Royal	1933004	NFC	824	20K	This study	This study
Charles_Eyre	Ecklinville	Charles_Ross	INRAE_480K	Charles Eyre	1921010	NFC	918	480K	Muranty et al. 2020	Muranty et al. 2020
Barry	McIntosh	Coxs_Orange_Pippin	INRAE_480K	Barry	1958018	NFC	929	480K	Muranty et al. 2020	Muranty et al. 2020
Lanes_Prince_Albert	Hawthordenske	-	Fruit_Breedomics	Lanes Prince Albert	FBo_WP3_0007	ACW	943	20K	This study	-
Telamon	McIntosh	Golden_Delicious	Fruit_Breedomics	Telamon	DEU0948	JKI	946	20K	This study	This study
Ecklinville	-	-	INRAE_480K	Ecklinville	1957191	NFC	950	480K	-	-
Calville_Rouge_du_Mont_Dore	Kaiser_Alexander	Calville_Rouge_dHiver	INRAE_480K	Calville Rouge du Mont Dore	X01618	INRAE	963	480K	Muranty et al. 2020	Muranty et al. 2020
Roter_Palmapfel	-	-	FEM	Roter Palmapfel	FEM_2_45	FEM	997	20K	-	-
Otava	Sampion	Jolana	Fruit_Breedomics	Otava	FBo_WP3_0046	IFG	999.2	20K	This study	This study
Ernst_Bosch	Eve	Ananas_Reinette	Pedigree_project	Ernst Bosch	Oek_144-1	Oekowerk	1003	20K	This study	This study
Ariwa	Golden_Delicious	-	Fruit_Breedomics	Ariwa	FBo_WP3_0001	ACW	1007.3	20K	This study	-
Krugers_Dickstiel	-	-	Pedigree_project	Krügers Dickstiel	Oek_330-1	Oekowerk	1009	20K	-	-
Renora	Clivia	PRI_14_510	Fruit_Breedomics	Renora	DEU_JKI_MD_0005	JKI	1012	20K	This study	This study
Mairac_Flamboyante	Gala	Maigold	Fruit_Breedomics	Mairac	FBo_WP3_0023	ACW	1029.3	20K	This study	This study
Early_McIntosh	Yellow_Transparent	McIntosh	Fruit_Breedomics	Early McIntosh	DEU0041	JKI	1031	20K	This study	This study
Rose_dAjoie_Blaser	Calville_Rouge_dHiver	Zavergravelu_Rouge	INRAE_480K	Rose d'Ajoie Blaser	X06176	INRAE	1044	480K	Muranty et al. 2020	Muranty et al. 2020
Scifresh	Braeburn	Gala	INRAE_20K	Scifresh	X08078	INRAE	1046	20K	Vanderzande et al. 2019	Vanderzande et al. 2019
Sweet16	Frostbite	Northern_Spy	UMN	Sweet16	USA_UMN0026	UMN	1047	20K	Vanderzande et al. 2019	Vanderzande et al. 2019
Macoun	McIntosh	Jersey_Black	FEM	Macoun	FEM_5_51	FEM	1055.3	20K	This study	This study
Baujade	X06799	Granny_Smith	Fruit_Breedomics	Baujade	X03183	INRAE	1059	20K	This study	Muranty et al. 2020
Jon_Grimes	Duchess_of_Oldenburg	Grimes_Golden	Fruit_Breedomics	Jongrimes	DEU0635	JKI	1061	20K	This study	This study
Haralson	Malinda	Wealthy	FEM	Haralson	FEM_1_59	FEM	1062	20K	This study	This study
Harisovo_ruzove	Roter_Palmapfel	Roter_Jungfernapfel	INRAE_480K	Harisovo růžové	CZ_GI_0454	RBIPH	1108	480K	Muranty et al. 2020	Muranty et al. 2020
Delblush	Blushing_Golden	Golden_Delicious	INRAE_20K	Delblush	X06478	INRAE	1109	20K	Vanderzande et al. 2019	Vanderzande et al. 2019
Goldrush	Golden_Delicious	Co_op_17	Fruit_Breedomics	Goldrush	FBo_WP3_0218	UNIBO	1110	20K	Muranty et al. 2020	Muranty et al. 2020
Calville_Rouge	-	-	INRAE_480K	Calville Rouge	X00420	INRAE	1114	480K	-	-
Doriane	X06823	X04638	Fruit_Breedomics	Doriane	X06690	INRAE	1115	20K	This study	This study
Spencer	McIntosh	Golden_Delicious	FEM	Spencer	FEM_4_59	FEM	1118.2	20K	This study	This study
Reka	James_Grieve	PRI_388_14	Fruit_Breedomics	Reka	DEU_JKI_MD_0092	JKI	1119	20K	Muranty et al. 2020	This study
Reanda	Clivia	PRI_54_22	Pedigree_project	Reanda	Oek_442-1	Oekowerk	1124	20K	This study	This study
Lady_Williams	Granny_Smith	-	Fruit_Breedomics	Lady Williams	DEU_JKI_MD_0662	JKI	1125	20K	This study	-
Pitchounette	Fuji	X03143	INRAE_20K	Pitchounette	X03318	INRAE	1205	20K	Muranty et al. 2020	Muranty et al. 2020
Cripps_Red	Golden_Delicious	Lady_Williams	INRAE_20K	Cripps Red	X07359	INRAE	1207	20K	This study	This study
Cripps_Pink	Golden_Delicious	Lady_Williams	Pedigree_project	Cripps Pink	X07148	INRAE	1209.3	20K	Vanderzande et al. 2019	Vanderzande et al. 2019
Civni	Elstar	Gala	FEM	Civni	FEM_3_30	FEM	1211.2	20K	This study	This study
Regine	KurzcoxOP	PRI_54_22	Fruit_Breedomics	Regine	DEU_JKI_MD_0014	JKI	1212	20K	This study	This study
Topaz	Rubin	Vanda	Fruit_Breedomics	Topaz	FBo_WP3_0014	ACW	1213.3	20K	Vanderzande et al. 2019	Vanderzande et al. 2019
Jonamac	McIntosh	Jonathan	FEM	Jonamac	FEM_1_94	FEM	1217.3	20K	This study	This study
Quinte	Crimson_Beauty	Melba	Fruit_Breedomics	Quinte	FBo_WP3_0012	ACW	1222.3	20K	This study	This study
Sansa	Gala	Akane	Pedigree_project	Sansa	Oek_578-1	Oekowerk	1224	20K	Vanderzande et al. 2019	Vanderzande et al. 2019
Helios	Geheimrat_Dr_Oldenburg	Yellow_Transparent	Pedigree_project	Helios	Oek_242-1	Oekowerk	1226	20K	This study	This study
Tumanga	Coxs_Orange_Pippin	Schoner_von_Nordhausen	Pedigree_project	Tumanga	Oek_589-1	Oekowerk	1229	20K	This study	This study
Merton_Charm	McIntosh	Coxs_Orange_Pippin	Fruit_Breedomics	Merton Charm	DEU0678	JKI	1230	20K	This study	This study
Elan	Golden_Delicious	Ingrid_Marie	Fruit_Breedomics	Elan	FBo_WP3_0316	WUR	1231.3	20K	This study	This study
Monroe	Jonathan	Rome_Beauty	Fruit_Breedomics	Monroe	DEU0682	JKI	1232	20K	This study	This study
Delikates	James_Grieve	Cortland	Fruit_Breedomics	Delikates	FBo_WP3_0169	RIPF	1233.3	20K	This study	This study
Rajka	Sampion	Katka	Fruit_Breedomics	Rajka	FBo_WP3_0191	SGGW	1234.2	20K	This study	This study
Remo	James_Grieve	PRI_54_22	Fruit_Breedomics	Remo	DEU_JKI_MD_0093	JKI	1235	20K	This study	This study
PRI_623_1	Crandall	-	Fruit_Breedomics	PRI 623-1	X02039	INRAE	1236	20K	Muranty et al. 2020	-
Howgate_Wonder	Annie_Elizabeth	Peasgoods_Nonsuch	Pedigree_project	Howgate Wonder	PI_589668	GEN	1237	20K	Muranty et al. 2020	Muranty et al. 2020
Vanda	Jolana	Lord_Lambourne	Fruit_Breedomics	Vanda	FBo_WP3_0015	ACW	1238.3	20K	This study	This study
Reglindis	Apollo	PRI_14_510	Fruit_Breedomics	Reglindis	FBo_WP3_0119	JKI	1310.2	20K	This study	This study
Tsugaru	Golden_Delicious	Jonathan	FEM	Tsugaru	FEM_5_42	FEM	1339.3	20K	Vanderzande et al. 2019	Vanderzande et al. 2019
Russian_Seedling	-	-	Pedigree_Project	Russian	PI_588849	GEN	1378	20K	-	-
Retina	Apollo	PRI_14_510	Fruit_Breedomics	Retina	FBo_WP3_0127	JKI	1407.2	20K	This study	This study
Milwa	M_Milwa	Elstar	FEM	Diwa	FEM_1_16	FEM	1412.2	20K	This study	This study
Undine	Jonathan	Lanes_Prince_Albert	Fruit_Breedomics	Undine	DEU_JKI_MD_0495	JKI	1431	20K	This study	This study
Keswick_Codlin	-	-	INRAE_480K	Keswick Codlin	2000053	NFC	1438	480K	-	-
Nova_Easygro	Spartan	PRI_10_147	Pedigree_project	Nova Easygro	PI_588838	GEN	1447	20K	This study	This study
Osenee_Polosatoe	Gragylling	-	INRAE_480K	Osenee Polosatoe	1975004	NFC	1448	480K	Muranty et al. 2020	-
Nicoter	Gala	Braeburn	FEM	Nicoter	FEM_2_94	FEM	1456.3	20K	This study	This study
Galarina	Florina	Gala	Fruit_Breedomics	Galarina	X04982	INRAE	1472	20K	This study	This study
F2_26829_2_2	-	-	Fruit_Breedomics	F2_26829-2-2	FBo_WP3_0215	UNIBO	1479	20K	-	-
Fantazja	McIntosh	Linda	Fruit_Breedomics	Fantazja	DEU0566	JKI	1480	20K	Vanderzande et al. 2019	Vanderzande et al. 2019
Indo	-	-	INRAE_480K	Indo	1967089	NFC	1481	480K	-	-
Ceres_UNIBO	Jonathan	Coxs_Orange_Pippin	INRAE_480K	Ceres	DCA_H24	UNIBO	1483	480K	Muranty et al. 2020	Muranty et al. 2020
Honeycrisp	Keepsake	MN1627	UMN	Honeycrisp	USA_UMN0001	UMN	1489	20K	Howard et al. 2017	Howard et al. 2017
Roter_Jungfernapfel	-	-	Pedigree_project	Roter Jungfernapfel	Oek_487-1	Oekowerk	1529	20K	-	-
Faurot	Jonathan	Ben_Davis	INRAE_480K	Faurot	X00585	INRAE	1556	480K	Muranty et al. 2020	Muranty et al. 2020
Franklin	McIntosh	Delicious	Pedigree_project	Franklin	USA_SSE0053	SSE	1560	20K	Muranty et al. 2020	Muranty et al. 2020
Belle_de_Mleiev	McIntosh	Goldparmaene	INRAE_480K	Belle de Mleiev	X01846	INRAE	1563	480K	Muranty et al. 2020	Muranty et al. 2020
San_Baril	Calville_Rouge	Reinette_Franche	INRAE_480K	San Baril	DCA_030	UNIBO	1644	480K	Muranty et al. 2020	Muranty et al. 2020
Veteran	Antonovka_Krasnobochka	Cortland	Fruit_Breedomics	Veteran	FBo_WP3_0297	VNIISPK	1758	20K	This study	This study
Sawa	Fantazja	Primula	Fruit_Breedomics	Sawa	FBo_WP3_0193	SGGW	1762	20K	Vanderzande et al. 2019	Vanderzande et al. 2019
Barchatnoje	-	-	INRAE_480K	Barchatnoje	BAL023	SLU	1768	480K	-	-
Vitgylling	Gragylling	Saint_Germain	INRAE_480K	Vitgylling	BAL072	SLU	1792	480K	Muranty et al. 2020	Muranty et al. 2020
Alro	Peasgoods_Nonsuch	Berner_Rosen	INRAE_480K	Alro	BAL077	SLU	1796	480K	Muranty et al. 2020	Muranty et al. 2020
Gragylling	-	-	INRAE_480K	Grågylling	BAL093	SLU	1806	480K	-	-
Sandbergs_Roda	Gragylling	Saint_Germain	INRAE_480K	Sandbergs Röda	BAL103	SLU	1815	480K	Muranty et al. 2020	Muranty et al. 2020
Collet	McIntosh	Wealthy	INRAE_480K	Collet	BAL130	SLU	1836	480K	Muranty et al. 2020	Muranty et al. 2020
Huvitus_NTTT	Lord_Lambourne	Apfel_von_Akero	INRAE_480K	Unnamed_BAL150	BAL150	SLU	1846	480K	This study	Muranty et al. 2020
Aspa	-	-	Fruit_Breedomics	Aspa	BAL169	SLU	1855	20K	-	-
Nyckelby	Coxs_Pomona	Bates_Lobo	INRAE_480K	Nyckelby	BAL176	SLU	1861	480K	Muranty et al. 2020	Muranty et al. 2020
Stobo_Castle	Coxs_Pomona	Ecklinville	INRAE_480K	Stobo Castle	1923112	NFC	1888	480K	Muranty et al. 2020	Muranty et al. 2020
S.T._Wright	Peasgoods_Nonsuch	Lord_Grosvenor	INRAE_480K	S.T. Wright	1926034	NFC	1895	480K	Muranty et al. 2020	This study
Thorpes_Peach	Lanes_Prince_Albert	Worcester_Pearmain	INRAE_480K	Thorpe's Peach	1928011	NFC	1898	480K	This study	Muranty et al. 2020
Summer_Golden_Pippin	Golden_Harvey	-	INRAE_480K	Summer Golden Pippin	1930020	NFC	1901	480K	This study	-
William_Peters	Coxs_Pomona	Coxs_Orange_Pippin	INRAE_480K	William Peters	1931013	NFC	1907	480K	Muranty et al. 2020	Muranty et al. 2020
Youngs_Pinello	Golden_Russet	Fameuse	INRAE_480K	Young's Pinello	1935047	NFC	1913	480K	Muranty et al. 2020	Muranty et al. 2020
Hoods_Supreme	James_Grieve	Charles_Ross	INRAE_480K	Hood's Supreme	1938005	NFC	1917	480K	Muranty et al. 2020	Muranty et al. 2020
Forester	-	-	INRAE_480K	Forester	1941019	NFC	1920	480K	-	-
Beauty_of_Moray	Keswick_Codlin	Stirling_Castle	INRAE_480K	Beauty of Moray	1942035	NFC	1925	480K	Muranty et al. 2020	Muranty et al. 2020
Golden_Knob	Golden_Harvey	-	Pedigree_project	Padley's Pippin	PI_199420	GEN	1950	20K	This study	-
Browns_Seedling	-	-	INRAE_480K	Brown's Seedling	1946043	NFC	1951	480K	-	-
Martin_Becker	Golden_Harvey	Reinette_de_Hollande	INRAE_480K	Martin Becker	1947345	NFC	1960	480K	This study	Muranty et al. 2020
Topaz_NFC	Worcester_Pearmain	Coxs_Orange_Pippin	INRAE_480K	Topaz	1948737	NFC	1973	480K	Muranty et al. 2020	Muranty et al. 2020
Wayside	Worcester_Pearmain	Coxs_Orange_Pippin	INRAE_480K	Wayside	1948761	NFC	1975	480K	Muranty et al. 2020	Muranty et al. 2020
Scotch_Dumpling	Keswick_Codlin	Stirling_Castle	INRAE_480K	Scotch Dumpling	1949276	NFC	1992	480K	Muranty et al. 2020	Muranty et al. 2020
Prince_Edward	Coxs_Pomona	Coxs_Orange_Pippin	INRAE_480K	Prince Edward	1950070	NFC	1999	480K	Muranty et al. 2020	Muranty et al. 2020
Carnet	McMahan	McIntosh	INRAE_480K	Carnet	1950132	NFC	2006	480K	This study	Muranty et al. 2020
Delectable	Queen	Coxs_Orange_Pippin	INRAE_480K	Delectable	1953055	NFC	2015	480K	Muranty et al. 2020	Muranty et al. 2020
Pitmaston_Pineapple	Golden_Harvey	-	INRAE_480K	Pitmaston Pine Apple	1955024	NFC	2024	480K	This study	-
Victory_Carpenter	Lanes_Prince_Albert	Peasgoods_Nonsuch	INRAE_480K	Victory (Carpenter)	1957165	NFC	2028	480K	This study	Muranty et al. 2020
Joybells	Queen	Coxs_Orange_Pippin	INRAE_480K	Joybells	1957183	NFC	2032	480K	Muranty et al. 2020	Muranty et al. 2020
Coxs_Pomona	Kaiser_Alexander	-	Pedigree_project	Cox's Pomona	1957188	NFC	2033	20K	Muranty et al. 2020	-
Shoesmith	Lanes_Prince_Albert	Peasgoods_Nonsuch	INRAE_480K	Shoesmith	1957270	NFC	2041	480K	This study	Muranty et al. 2020
Robin_Pippin	Beauty_of_Bath	Worcester_Pearmain	INRAE_480K	Robin Pippin	1961097	NFC	2048	480K	Muranty et al. 2020	Muranty et al. 2020
Wright	Jonathan	Ben_Davis	Pedigree_project	Wright	USA_SSE0083	SSE	2057	20K	Muranty et al. 2020	Muranty et al. 2020
Aldwick_Beauty	Beauty_of_Bath	Worcester_Pearmain	INRAE_480K	Aldwick Beauty	1970001	NFC	2058	480K	Muranty et al. 2020	Muranty et al. 2020
Florence_Bennett	Golden_Spire	James_Grieve	INRAE_480K	Florence Bennett	1972082	NFC	2059	480K	Muranty et al. 2020	Muranty et al. 2020
Unnamed_1974_496	McIntosh	Delicious	INRAE_480K	Unnamed_1974-496	1974496	NFC	2061	480K	Muranty et al. 2020	Muranty et al. 2020
Sunrise_NFC	Lanes_Prince_Albert	Worcester_Pearmain	INRAE_480K	Sunrise	1999087	NFC	2086	480K	This study	Muranty et al. 2020
Golden_Spire	Keswick_Codlin	Eve	INRAE_480K	Golden Spire	2000039	NFC	2091	480K	Muranty et al. 2020	Muranty et al. 2020
Grantonian	-	-	INRAE_480K	Grantonian	2000041	NFC	2092	480K	-	-
Stirling_Castle	-	-	INRAE_480K	Stirling Castle	2000090	NFC	2103	480K	-	-
Godelieve_Hegmans	Roter_Astrachan	Croncels	INRAE_480K	Godelieve Hegmans	CRAW-0105	CRA-W	2116	480K	Muranty et al. 2020	Muranty et al. 2020
Antonowka_Safran	Antonovka_OB	Duchess_of_Oldenburg	INRAE_480K	Antonowka Safran	CRAW-0110	CRA-W	2117	480K	Muranty et al. 2020	Muranty et al. 2020
Ceres_CRAW	Jonathan	Coxs_Orange_Pippin	INRAE_480K	Céres	CRAW-0114	CRA-W	2118	480K	Muranty et al. 2020	Muranty et al. 2020
Laubain_n1	Bismarkapfel	Golden_Noble	INRAE_480K	Laubain n°1	CRAW-0226	CRA-W	2126	480K	Muranty et al. 2020	Muranty et al. 2020
Laubain_n2	Bismarkapfel	Golden_Noble	INRAE_480K	Laubain n°2	CRAW-0227	CRA-W	2127	480K	Muranty et al. 2020	Muranty et al. 2020
Winterperzikappel	Jonathan	Brabant_Bellefleur	INRAE_480K	Winterperzikappel	CRAW-0432	CRA-W	2145	480K	Muranty et al. 2020	Muranty et al. 2020
Grosse_Reinette_Transparente	Bismarkapfel	Golden_Noble	INRAE_480K	Grosse Reinette Transparente Lebeau	CRAW-0434	CRA-W	2146	480K	Muranty et al. 2020	Muranty et al. 2020
Pomme_Rouge_Schyns	Roter_Jungfernapfel	-	INRAE_480K	Pomme Rouge Schyns	CRAW-0524	CRA-W	2160	480K	Muranty et al. 2020	-
Saint_Omer	-	-	INRAE_480K	Saint-Omer	CRAW-0651	CRA-W	2181	480K	-	-
Pomme_Ronvaux_Jose	Calville_des_Prairies	-	INRAE_480K	Pomme Ronvaux José	CRAW-0718	CRA-W	2196	480K	Muranty et al. 2020	-
Reinette_Rochez	Missouri_Pippin	Rome_Beauty	INRAE_480K	Reinette Rochez	CRAW-1252	CRA-W	2245	480K	Muranty et al. 2020	Muranty et al. 2020
Vinne_hrebickove	-	-	INRAE_480K	Vinné hřebíčkové	CZ_BA_0453	RBIPH	2258	480K	-	-
Zadni	Landsberger_Reinette	Wealthy	INRAE_480K	Zadní	CZ_BB_0438	RBIPH	2267	480K	Muranty et al. 2020	Muranty et al. 2020
Nathusiovo	Croncels	Blahovo_Libovicke	INRAE_480K	Nathusiovo	CZ_BB_0442	RBIPH	2268	480K	Muranty et al. 2020	Muranty et al. 2020
Limburske	Reinette_Franche	-	INRAE_480K	Limburské	CZ_GG_0048	RBIPH	2300	480K	Muranty et al. 2020	-
Markova_reneta	Danziger_Kantapfel	Ananas_Reinette	INRAE_480K	Markova reneta	CZ_GG_0458	RBIPH	2301	480K	Muranty et al. 2020	Muranty et al. 2020
Blahovo_Libovicke	Bismarkapfel	Winter_Banana	INRAE_480K	Bláhovo Libovické	CZ_GL_0464	RBIPH	2311	480K	Muranty et al. 2020	Muranty et al. 2020
Cervene_tvrde	Roter_Palmapfel	Roter_Jungfernapfel	INRAE_480K	Červené tvrdé	CZ_GM_0440	RBIPH	2313	480K	Muranty et al. 2020	Muranty et al. 2020
Petr_Broich	Annie_Elizabeth	Peasgoods_Nonsuch	INRAE_480K	Petr Broich	CZ_GP_0473	RBIPH	2321	480K	Muranty et al. 2020	Muranty et al. 2020
Sudetska_reneta	Kaiser_Alexander	Ananas_Reinette	INRAE_480K	Sudetská reneta	CZ_GQ_0468	RBIPH	2322	480K	Muranty et al. 2020	Muranty et al. 2020
Kostelecke	Golden_Delicious	Lord_Lambourne	INRAE_480K	Kostelecké	CZ_GU_0411	RBIPH	2326	480K	Muranty et al. 2020	This study
Co_op_17	-	-	Fruit_Breedomics	Coop 17	X02888	INRAE	2386	20K	-	-
Crandall	Jonathan	Rome_Beauty	Fruit_Breedomics	Crandall	X02128	INRAE	2388	20K	This study	This study
Linda	Russell	Wealthy	Fruit_Breedomics	Linda	DEU0475	JKI	2391	20K	This study	Vanderzande et al. 2019
PRI_14_126	Golden_Delicious	F2_26829_2_2	Fruit_Breedomics	PRI14-126	FBo_WP3_0011	ACW	2392	20K	Van de Weg et al. 2018	Van de Weg et al. 2018
Primula	Priam	Melba	Fruit_Breedomics	Primula	DEU_JKI_MD_0708	JKI	2393	20K	Vanderzande et al. 2019	Vanderzande et al. 2019
Slava_Pobeditelyam	Yellow_Transparent	McIntosh	Pedigree_project	Slava Pobeditelyam	PI_589550	GEN	2394	20K	This study	This study
TN_R10A8	PRI_623_1	Reinette_Clochard	Fruit_Breedomics	TNR10A8	X04442	INRAE	2396	20K	Muranty et al. 2020	Muranty et al. 2020
Z185	Golden_Delicious	Antonovka_34.16	Fruit_Breedomics	Z185	FBo_WP3_0016	ACW	2398.3	20K	This study	This study
X06564	Florina	Gala	INRAE_20K	X06564	X06564	INRAE	2403	20K	This study	This study
X04638	Reinette_Clochard	PRI_672_3	INRAE_20K	X04638	X04638	INRAE	2406	20K	Muranty et al. 2020	This study
X06823	Golden_Delicious	Golden_Delicious	INRAE_20K	X06823	X06823	INRAE	2409	20K	This study	This study
X04355	Z185	F_X04355	INRAE_20K	X04355	X04355	INRAE	2410	20K	Van de Weg et al. 2018	Van de Weg et al. 2018
X03305	Belchard_Chantecler	Baujade	Fruit_Breedomics	X03305	X03305	INRAE	2413	20K	This study	Muranty et al. 2020
X06064	Florina	Cloden	Fruit_Breedomics	X06064	X06064	INRAE	2416	20K	This study	This study
X03143	-	-	INRAE_20K	X03143	X03143	INRAE	2417	20K	-	-
Masons_Pippin	Worcester_Pearmain	Coxs_Orange_Pippin	INRAE_480K	Mason's Pippin	2002056	NFC	2443	480K	Muranty et al. 2020	Muranty et al. 2020
Limelight	Discovery	Greensleeves	Pedigree_project	Limelight	Oek_350-1	Oekowerk	2455	20K	This study	This study
Yellow_Ingestrie	Golden_Harvey	-	Pedigree_project	Yellow Ingestrie	2000102	NFC	2459	20K	This study	-
Manningtons_Pearmain	Reinette_Franche	Reinette_des_Carmes	Pedigree_project	Mannington's Pearmain	2000065	NFC	2468	20K	This study	This study
Lord_Suffield	Keswick_Codlin	Hawthordenske	Pedigree_project	Lord Suffield	2000063	NFC	2469	20K	This study	This study
Lord_Grosvenor	Keswick_Codlin	Hawthordenske	Pedigree_project	Lord Grosvenor	Oek_358-1	Oekowerk	2470	20K	This study	This study
Hubbards_Pearmain	Reinette_Franche	Reinette_des_Carmes	Pedigree_project	Hubbards Pearmain	PI_590130	GEN	2476	20K	This study	This study
Allington_Pepping	Coxs_Orange_Pippin	Dumelows_Seedling	Pedigree_project	Allington Pippin	Oek_7-1	Oekowerk	2489	20K	This study	This study
Red_Devil	Malling_Kent	Discovery	Pedigree_project	Red Devil	Oek_443-1	Oekowerk	2499	20K	This study	This study
Juno	Minister_von_Hammerstein	Ontario	Pedigree_project	Juno	1994058	NFC	2537	20K	This study	This study
Roba	Geheimrat_Dr_Oldenburg	Strauwaldova_parmena	Pedigree_project	Erwin Baur	Oek_145-1	Oekowerk	2538	20K	This study	This study
Bellida	Idared	Elstar	Fruit_Breedomics	Bellida	FBo_WP3_0312	WUR	2542.3	20K	This study	This study
Astramel	Roter_Astrachan	F_Astramel	Fruit_Breedomics	Astramel	1986020	NFC	2607	20K	This study	This study
State_Fair	Mantet	Haralson	UMN	State Fair	USA_UMN0032	UMN	2614.2	20K	Vanderzande et al. 2019	Vanderzande et al. 2019
Orin	Indo	Golden_Delicious	FEM	Orin	FEM_5_67	FEM	2625	20K	Muranty et al. 2020	Muranty et al. 2020
Siugisdesert	Osenee_Polosatoe	Wealthy	INRAE_480K	Siugisdesert	1976107	NFC	2651	480K	Muranty et al. 2020	Muranty et al. 2020
Noris	Wealthy	Cortland	INRAE_480K	Noris	1976104	NFC	2653	480K	Muranty et al. 2020	This study
Keepsake	Frostbite	Northern_Spy	UMN	Keepsake	USA_UMN0023	UMN	2655	20K	Howard et al. 2017	Howard et al. 2017
Dodd	Fameuse	-	Pedigree_project	Dodd	1975011	NFC	2666	20K	This study	-
Regent	Haralson	McIntosh	Pedigree_project	Regent	USA_UMN0033	UMN	2680	20K	Vanderzande et al. 2019	Vanderzande et al. 2019
Cheddar	Roter_Astrachan	Allington_Pepping	Pedigree_project	Cheddar	PI_199100	GEN	2696	20K	This study	This study
Goldjon	Golden_Delicious	Jonathan	FEM	Goldjon	FEM_4_44	FEM	2702.2	20K	This study	This study
Diana	Russell	Wealthy	Pedigree_project	Diana	1967066	NFC	2722	20K	This study	Muranty et al. 2020
Scotia	McIntosh	Crimson_Beauty	FEM	Scotia	FEM_5_46	FEM	2740.3	20K	This study	This study
Niagara	McIntosh	Carlton	FEM	Niagara	FEM_5_3	FEM	2757.3	20K	This study	This study
Sacramentsapple	Jonathan	Brabant_Bellefleur	Pedigree_project	Sacramentsapple	Oek_505-1	Oekowerk	2822	20K	This study	This study
President_Boudewijn	Jonathan	Coxs_Orange_Pippin	INRAE_480K	President Boudewijn	1955015	NFC	2823	480K	Muranty et al. 2020	Muranty et al. 2020
Apfel_des_Paris	Jonathan	Brabant_Bellefleur	Pedigree_project	Apfel des Paris	Oek_19-1	Oekowerk	2828	20K	This study	This study
Prinses_Marijke	Jonathan	Coxs_Orange_Pippin	Pedigree_project	Prinses Marijke	Oek_431-1	Oekowerk	2830	20K	Muranty et al. 2020	Muranty et al. 2020
Prinses_Beatrix	Jonathan	Coxs_Orange_Pippin	INRAE_480K	Prinses Beatrix	1955003	NFC	2831	480K	Muranty et al. 2020	Muranty et al. 2020
Unnamed_1954_069	Ecklinville	Charles_Ross	INRAE_480K	Unnamed_1954-069	1954069	NFC	2836	480K	Muranty et al. 2020	Muranty et al. 2020
Golden_Harvey	Reinette_Franche	-	Pedigree_project	Golden Harvey	PI_590128	GEN	2841	20K	This study	-
Golden_Melon	Indo	Golden_Delicious	INRAE_480K	Golden Melon	1953010	NFC	2847	480K	Muranty et al. 2020	Muranty et al. 2020
Shin_Indo	Indo	Golden_Delicious	INRAE_480K	Shin Indo	1953005	NFC	2849	480K	Muranty et al. 2020	Muranty et al. 2020
Kyokko	Ralls_Janet	McIntosh	INRAE_480K	Kyokko	1953004	NFC	2850	480K	Muranty et al. 2020	Muranty et al. 2020
Jersey_Black	-	-	Pedigree_project	Jersey Black	1952130	NFC	2856	20K	-	-
Golden_Russet	-	-	Pedigree_project	Golden Russet	PI_589892	GEN	2862	20K	-	-
Carlton	Montgomery	Roter_Astrachan	Pedigree_project	Carlton	PI_589075	GEN	2864	20K	This study	This study
Jefferis	-	-	Pedigree_project	Jefferis	PI_589185	GEN	2865	20K	-	-
Finkenwerder_Herbstprinz	Boikenapfel	Prinzen_Apfel	Pedigree_project	Finkenwerder Herbstprinz	DEU1002	Apfel_Schiff	2889	20K	This study	This study
Fireside	Wealthy	-	UMN	Fireside	USA_UMN0010	UMN	2902	20K	Howard et al. 2017	-
Scarlet_Nonpareil	Nonpareil	Reinette_de_Hollande	Pedigree_project	Scarlet Nonpareil	1951005	NFC	2909	20K	This study	This study
Saint_Lawrence	Fameuse	-	Pedigree_project	Saint Lawrence	PI_589129	GEN	2911	20K	Muranty et al. 2020	-
Halberstadter_Jungfernapfel	-	-	Pedigree_project	Halberstadter Jungfernapfel	Oek_232-1	Oekowerk	2958	20K	-	-
Red_Westfield	-	-	Pedigree_project	Red Westfield seek-no-further	PI_589048	GEN	3021	20K	-	-
Rubinstep	Clivia	Rubin	Fruit_Breedomics	HL164	FBo_WP3_0322	WUR	3091.2	20K	This study	This study
Joyce	McIntosh	Duchess_of_Oldenburg	Pedigree_project	Joyce	CAN_CCG_102893	CCG	3172	20K	Muranty et al. 2020	Muranty et al. 2020
Grimes_Golden	-	-	FEM	Grimes Golden	FEM_4_72	FEM	3190	20K	-	-
Karneval	Cripps_Pink	Vanda	Pedigree_project	Karneval	Oek_301-1	Oekowerk	3830	20K	This study	This study
Resi	Clivia	PRI_54_22	Fruit_Breedomics	Resi	DEU_JKI_MD_0931	JKI	3840	20K	This study	This study
Relinda	Undine	PRI_54_22	Fruit_Breedomics	Relinda	DEU_JKI_MD_0273	JKI	3845	20K	This study	This study
Svezhest	Antonovka_Krasnobochka	PRI_54_22	Fruit_Breedomics	Svezhest	FBo_WP3_0294	VNIISPK	4006.2	20K	This study	This study
Conrad	Ben_Davis	Jonathan	Fruit_Breedomics	Conrad	FBo_WP3_0223	GEN	4632	20K	This study	This study
PRI_612_1	Delicious	PRI_14_126	Fruit_Breedomics	PRI 612-1	X02033	INRAE	4648	20K	Van de Weg et al. 2018	Van de Weg et al. 2018
PRI_672_3	Golden_Delicious	PRI_14_152	Fruit_Breedomics	PRI 672-3	X02042	INRAE	4649	20K	This study	This study
Crow_Egg	Scarlet_Nonpareil	Kaiser_Alexander	Pedigree_project	Crow Egg	PI_589196	GEN	4674	20K	This study	This study
Delbrus	Freiberg	Stark_Earliest	FEM	Delbrus	FEM_4_60	FEM	4744.3	20K	This study	This study
Jolana	Spartan	PRI_370_15	Fruit_Breedomics	Jolana	FBo_WP3_0074	JKI	4798.3	20K	This study	This study
Goldchief	Delicious	Golden_Delicious	FEM	Goldchief	FEM_1_20	FEM	4834.2	20K	This study	This study
Dalinco	Elstar	X03191	Fruit_Breedomics	Dalinco	FBo_WP3_0314	WUR	4860	20K	This study	This study
Dalinsweet	Fuji	X03174	INRAE_480K	Dalinsweet	X08754	INRAE	4864	480K	Muranty et al. 2020	Muranty et al. 2020
Civg198	Gala	Liberty	FEM	Civg198	FEM_3_20	FEM	4866.3	20K	This study	This study
Weirouge	Antonovka_16.19	UP_Weirouge	Pedigree_project	Weirouge	Oek_614-1	Oekowerk	4914	20K	This study	This study
Sussapfel	Jonathan	Delicious	FEM	Sussapfel	FEM_2_17	FEM	5238	20K	Muranty et al. 2020	Muranty et al. 2020
Rubra_sel_Zanzi	Missouri_Pippin	Rome_Beauty	Pedigree_project	Rubra Precoce Breviglieri	PI_282934	GEN	5241	20K	Muranty et al. 2020	Muranty et al. 2020
Sturmer_Pippin	Nonpareil	-	Pedigree_project	Sturmer Pippin	USA_SSE0094	SSE	5249	20K	Muranty et al. 2020	-
Melodie	Sampion	PRI_370_15	Fruit_Breedomics	Melodie	FBo_WP3_0173	RIPF	5311.2	20K	This study	This study
Pia	Idared	Helios	Fruit_Breedomics	Pia	DEU_JKI_MD_0060	JKI	5321	20K	This study	This study
Havelgold	Undine	Clivia	Fruit_Breedomics	Havelgold	DEU_JKI_MD_0107	JKI	5325	20K	This study	This study
Zestar	State_Fair	MN1691	UMN	Minnewashta	USA_UMN0029	UMN	5427	20K	This study	This study
Apfel_aus_Grunheide	Yellow_Bellflower	Coxs_Pomona	Pedigree_project	Apfel aus Grunheide	PI_125223	GEN	5428	20K	This study	This study
Maibiers_Parmane	-	-	Pedigree_project	Maibiers Parmäne	DEU0497	JKI	5446	20K	-	-
Romer	-	-	Pedigree_project	Römer	DEU0498	JKI	5447	20K	-	-
Ostfriesischer_Herbstkalvill	Roter_Herbstkalvill	Vinne_hrebickove	Pedigree_project	Ostfriesischer Herbstkalvill	Oek_401-1	Oekowerk	5453	20K	This study	This study
KurzcoxOP	Coxs_Orange_Pippin	Fiessers_Erstling	Fruit_Breedomics	KurzcoxOP	FBo_WP3_0079	JKI	5458.3	20K	This study	This study
Pikora	Idared	James_Grieve	Fruit_Breedomics	Pikora	DEU_JKI_MD_0698	JKI	5505	20K	This study	This study
Altlander_Jakobsapfel	-	-	Pedigree_project	Altländer Jakobsapfel	Oek_9-2	Oekowerk	5522	20K	-	-
Ravensberger	Zwiebelborsdorfer	-	Pedigree_project	Ravensberger	Oek_441-1	Oekowerk	5543	20K	This study	-
Ludivics_Rosenapfel	James_Grieve	Stark_Earliest	Pedigree_project	Ludivics Rosenapfel	DEU_HJBO0021	HJB	5567.2	20K	This study	This study
Wachendorfer_Renette	Reinette_de_Hollande	-	Pedigree_project	Wachendorfer Renette	Oek_607-1	Oekowerk	5611	20K	This study	-
Recolor	Regine	Reglindis	Fruit_Breedomics	Recolor	FBo_WP3_0116	JKI	5621.2	20K	This study	This study
Apollo	Coxs_Orange_Pippin	Geheimrat_Dr_Oldenburg	Fruit_Breedomics	Apollo	DEU_JKI_MD_0927	JKI	5623	20K	This study	This study
Julia	Quinte	Discovery	Fruit_Breedomics	Julia	FBo_WP3_0323	WUR	5630.3	20K	This study	This study
Assumpta	Kaiser_Alexander	Reinette_Rouge_Etoilee	FEM	Assumpta	FEM_4_17	FEM	5821.3	20K	This study	This study
Zwiebelborsdorfer	-	-	Pedigree_project	Zwiebelborsdorfer	Oek_662-1	Oekowerk	6031	20K	-	-
Lusthauser	-	-	Pedigree_project	Lusthäuser	Oek_363-1	Oekowerk	6437	20K	-	-
Ukrainer_Samling	Ostfriesischer_Herbstkalvill	Jeanne_dArc	Pedigree_project	Ukrainer Sämling	Oek_594-1	Oekowerk	6442	20K	This study	This study
Rosana	Jolana	Lord_Lambourne	Fruit_Breedomics	Rosana	FBo_WP3_0176	RIPF	6446	20K	This study	This study
Englische_Spitalrenette	Reinette_Franche	-	Pedigree_project	Englische Spitalrenette	Oek_137-3	Oekowerk	6489	20K	This study	-
Berliner	-	-	Pedigree_project	Berliner	Oek_44-1	Oekowerk	6513	20K	-	-
Passe_Pomme_Rouge	-	-	Pedigree_project	Pasmarose	Oek_407-1	Oekowerk	6520	20K	-	-
X06799	PRI_672_3	Reinette_du_Mans	Fruit_Breedomics	X06799	X06799	INRAE	6541	20K	This study	This study
146_11_09	Annurca	Ariwa	Pedigree_project	146_11_09	-	UoU	(not assigned)	20K	This study	This study
146_12_09	Annurca	Ariwa	Pedigree_project	146_12_09	-	UoU	(not assigned)	20K	This study	This study
TN10_8b	Fiesta	TN_R10A8	INRAE_20K	TN10-8b	-	INRAE	(not assigned)	20K	This study	This study
TN10_8c	Fiesta	TN_R10A8	INRAE_20K	TN10-8c	-	INRAE	(not assigned)	20K	This study	This study
AS_06_09_06	Tumanga	Aplerbecker	Pedigree_project	AS_06-09-06	-	HJB	(not assigned)	20K	This study	This study
Mc_146_22_09	Annurca	Ariwa	Pedigree_project	Mc_146_22_09	-	UoU	(not assigned)	20K	This study	This study
Victory	McIntosh	Wealthy	Pedigree_project	Victory	USA_UMN0049	UMN	2998.2	20K	This study	This study
MN1627	Duchess_of_Oldenburg	Golden_Delicious	Dummy	-	MN1627	-	MN1627	ungenotyped dummy individual previously imputed	Howard et al. 2017	Howard et al. 2017
F_Astramel	Melba	James_Grieve	Dummy	-	F_Astramel	-	F_Astramel	ungenotyped dummy individual where SNP data of its recorded offspring and parents match recorded pedigrees	This study	This study
Katka	Rubin	Jolana	Dummy	-	Katka	-	Katka	ungenotyped dummy individual where SNP data of its recorded offspring and parents match recorded pedigrees	This study	This study
PRI_370_15	Jonathan	PRI_14_126	Dummy	-	PRI_370_15	-	PRI_370_15	ungenotyped dummy individual where SNP data of its recorded offspring and parents match recorded pedigrees	This study	This study
Russell	Fameuse	Roter_Astrachan	Dummy	-	Russell	-	Russell	ungenotyped dummy individual where SNP data of its recorded offspring and parents match recorded pedigrees	This study	This study
PRI_45_48	Delicious	Russian_Seedling	Dummy	-	PRI_45_48	-	PRI_45_48	ungenotyped dummy individual where SNP data of its recorded offspring and parents match recorded pedigrees	This study	This study
UP_Weirouge	Coxs_Orange_Pippin	Baumanns_Renette	Dummy	-	UP_Weirouge	-	UP_Weirouge	ungenotyped dummy individual whose offspring and parents were confirmed with SNP data	This study	This study
M_Milwa	Idared	Maigold	Dummy	-	M_Milwa	-	M_Milwa	ungenotyped dummy individual whose offspring and parents were confirmed with SNP data	This study	This study
F_X04355	Golden_Delicious	Reinette_Clochard	Dummy	-	F_X04355	-	F_X4355	ungenotyped dummy individual whose offspring and parents were confirmed with SNP data	This study	This study
B3F12_040	Priam	Reka	Fruit_Breedomics	B3F12-040	B3F12-040	Better3Fruit	B3F12-040	20K	This study	This study
Horace	Russell	Wealthy	Pedigree_project	Horace	CAN_CCG_102875	CCG	CAN_CCG_102875	20K	This study	This study
Scarlett_Pippin	Fameuse	-	Pedigree_project	Scarlett Pippin	CAN_CCG_103249	CCG	CAN_CCG_103249	20K	This study	-
Aplerbecker	Granny_Smith	Democrat	Pedigree_project	Aplerbecker	DEU_HJBO0001	HJB	DEU_HJBO0001	20K	This study	This study
Johannes_Bottner	Ontario	Lord_Grosvenor	Pedigree_project	Johannes Böttner	DEU_HJBO0019	HJB	DEU_HJBO0019	20K	This study	This study
Prinzess_Noble_Westfalen	Prinzen_Apfel	Reinette_des_Carmes	Pedigree_project	Prinzess Noble Westfalen	DEU_HJBO0033	HJB	DEU_HJBO0033	20K	This study	This study
Antonovka_Novaa	Antonovka_OB	Boikenapfel	Pedigree_project	Antonovka Novaâ	DEU_JKI_MD_1650	JKI	DEU_JKI_MD_1650	20K	This study	This study
Fiesser_Erstling_False	Freiherr_von_Berlepsch	Fiessers_Erstling	Pedigree_project	Fießer Erstling (False)	DEU1020	Apfel_Schiff	DEU1020	20K	This study	This study
Franksenapfel	Goldparmaene	Kaiser_Alexander	Pedigree_project	Franksenapfel	DEU1027	Langförden	DEU1027	20K	This study	This study
Ladina	Fuji	Topaz	Fruit_Breedomics	Ladina	FBo_WP3_0006	ACW	FBo_WP3_0006	20K	This study	This study
Diyament	Otava	Vanda	Fruit_Breedomics	Diyament	FBo_WP3_0042	IFG	FBo_WP3_0042	20K	This study	This study
BXIIIa_44.14	Undine	Clivia	Fruit_Breedomics	BXIIIa_44.14	FBo_WP3_0060	JKI	FBo_WP3_0060	20K	This study	This study
BXIIIa_44.31	Undine	Clivia	Fruit_Breedomics	BXIIIa_44.31	FBo_WP3_0061	JKI	FBo_WP3_0061	20K	This study	This study
PRI_10_147	Jonathan	F2_26829_2_2	Fruit_Breedomics	PRI10-147	FBo_WP3_0097	JKI	FBo_WP3_0097	20K	This study	This study
PRI_14_510	Golden_Delicious	F2_26829_2_2	Fruit_Breedomics	PRI14-510	FBo_WP3_0098	JKI	FBo_WP3_0098	20K	Van de Weg et al. 2018	Van de Weg et al. 2018
PRI_388_14	McIntosh	PRI_45_48	Fruit_Breedomics	PRI388-14	FBo_WP3_0103	JKI	FBo_WP3_0103	20K	This study	This study
PRI_54_12	Wealthy	F2_26829_2_2	Fruit_Breedomics	PRI54-12	FBo_WP3_0109	JKI	FBo_WP3_0109	20K	Vanderzande et al. 2019	Vanderzande et al. 2019
PRI_54_22	Wealthy	F2_26829_2_2	Fruit_Breedomics	PRI54-22	FBo_WP3_0110	JKI	FBo_WP3_0110	20K	This study	This study
Juga	Melrose	Idared	Fruit_Breedomics	Juga	FBo_WP3_0171	RIPF	FBo_WP3_0171	20K	This study	This study
Egeria	Bancroft	PRI_1293_100	Fruit_Breedomics	Egeria	FBo_WP3_0182	SGGW	FBo_WP3_0182	20K	This study	This study
Lodel	Bancroft	PRI_1293_100	Fruit_Breedomics	Lodel	FBo_WP3_0185	SGGW	FBo_WP3_0185	20K	This study	This study
Medea	Bancroft	PRI_1293_100	Fruit_Breedomics	Medea	FBo_WP3_0188	SGGW	FBo_WP3_0188	20K	This study	This study
Siewka_Gorjaczkowskiego	Northern_Spy	Prinz_Albert	Fruit_Breedomics	Siewka_Gorjaczkowskiego	FBo_WP3_0194	SGGW	FBo_WP3_0194	20K	This study	This study
Co_op_35	Golden_Delicious	Co_op_17	Fruit_Breedomics	Coop 35	FBo_WP3_0213	UNIBO	FBo_WP3_0213	20K	This study	This study
Co_op_37	Golden_Delicious	Co_op_17	Fruit_Breedomics	Coop 37	FBo_WP3_0214	UNIBO	FBo_WP3_0214	20K	This study	This study
PRI_14_152	Golden_Delicious	F2_26829_2_2	Fruit_Breedomics	PRI14-152	FBo_WP3_0217	UNIBO	FBo_WP3_0217	20K	This study	This study
Antonovka_Krasnobochka	Antonovka_OB	Duchess_of_Oldenburg	Fruit_Breedomics	Antonovka_Krasnobochka	FBo_WP3_0247	VNIISPK	FBo_WP3_0247	20K	This study	This study
Antonovka_OB_NTTT2	Antonovka_OB	McIntosh	Fruit_Breedomics	Antonovka_OB$By_SR0523#VNIISPK-NTTT	FBo_WP3_0249	VNIISPK	FBo_WP3_0249	20K	This study	This study
Brusnichnoe	McIntosh	Antonovka_OB	Fruit_Breedomics	Brusnichnoe	FBo_WP3_0253	VNIISPK	FBo_WP3_0253	20K	This study	This study
Mezenskoye	McIntosh	Bessemyanka_Mitshurinskaya	Fruit_Breedomics	Mezenskoye	FBo_WP3_0262	VNIISPK	FBo_WP3_0262	20K	This study	This study
Morozovskoye	Antonovka_OB	McIntosh	Fruit_Breedomics	Morozovskoye	FBo_WP3_0263	VNIISPK	FBo_WP3_0263	20K	This study	This study
Olimpiyskoye	McIntosh	Wealthy	Fruit_Breedomics	Olimpiyskoye	FBo_WP3_0265	VNIISPK	FBo_WP3_0265	20K	This study	This study
Orlik	McIntosh	Bessemyanka_Mitshurinskaya	Fruit_Breedomics	Orlik	FBo_WP3_0267	VNIISPK	FBo_WP3_0267	20K	This study	This study
Orlik_NTTT	Croncels	Antonovka_Novaa	Fruit_Breedomics	Orlik#VNIISPK-NTTT	FBo_WP3_0268	VNIISPK	FBo_WP3_0268	20K	This study	This study
Orlovskaja_Girljanda	McIntosh	Bessemyanka_Mitshurinskaya	Fruit_Breedomics	Orlovskaja_Girljanda	FBo_WP3_0270	VNIISPK	FBo_WP3_0270	20K	This study	This study
Orlovskaya_Zarya	McIntosh	Bessemyanka_Mitshurinskaya	Fruit_Breedomics	Orlovskaya_Zarya	FBo_WP3_0271	VNIISPK	FBo_WP3_0271	20K	This study	This study
Orlovskoe_Polosatoe	McIntosh	Bessemyanka_Mitshurinskaya	Fruit_Breedomics	Orlovskoe_Polosatoe	FBo_WP3_0272	VNIISPK	FBo_WP3_0272	20K	This study	This study
Orlovskoye_Zimnee	Antonovka_OB	McIntosh	Fruit_Breedomics	Orlovskoye_Zimnee	FBo_WP3_0274	VNIISPK	FBo_WP3_0274	20K	This study	This study
Pamiat_Voiny	Wealthy	Fameuse	Fruit_Breedomics	Pamiat_Voiny	FBo_WP3_0276	VNIISPK	FBo_WP3_0276	20K	This study	This study
Utrennyaya_Zvezda	McIntosh	Bessemyanka_Mitshurinskaya	Fruit_Breedomics	Utrennyaya_Zvezda	FBo_WP3_0295	VNIISPK	FBo_WP3_0295	20K	This study	This study
Antonovka_16.19	Ernst_Bosch	Niedzwetzkyana	Fruit_Breedomics	Antonovka_16.19	FBo_WP3_0305	WUR	FBo_WP3_0305	20K	This study	This study
Antonovka_34.15	Antonovka_OB	Weisser_Astrachan	Fruit_Breedomics	Antonovka_34.15	FBo_WP3_0307	WUR	FBo_WP3_0307	20K	This study	This study
Antonovka_34.16	Antonovka_OB	Weisser_Astrachan	Fruit_Breedomics	Antonovka_34.16	FBo_WP3_0308	WUR	FBo_WP3_0308	20K	Van de Weg et al. 2018	Van de Weg et al. 2018
Antonovka_34.26	Antonovka_OB	Weisser_Astrachan	Fruit_Breedomics	Antonovka_34.26	FBo_WP3_0310	WUR	FBo_WP3_0310	20K	This study	This study
HL148	Clivia	Rubin	Fruit_Breedomics	HL148	FBo_WP3_0321	WUR	FBo_WP3_0321	20K	This study	This study
U1065	Idared	Primula	Fruit_Breedomics	U1065	FBo_WP3_365	WUR	FBo_WP3_365	20K	This study	This study
U1165	Siewka_Gorjaczkowskiego	Priam	Fruit_Breedomics	U1165	FBo_WP3_366	SGGW	FBo_WP3_366	20K	This study	This study
U633	Fantazja	Primula	Fruit_Breedomics	U633	FBo_WP3_368	SGGW	FBo_WP3_368	20K	This study	This study
U636	Fantazja	Primula	Fruit_Breedomics	U636	FBo_WP3_369	SGGW	FBo_WP3_369	20K	This study	This study
U6407	U633	Melrose	Fruit_Breedomics	U6407	FBo_WP3_370	ACW	FBo_WP3_370	20K	This study	This study
U641	Fantazja	Primula	Fruit_Breedomics	U641	FBo_WP3_371	SGGW	FBo_WP3_371	20K	This study	This study
ACW_11567	Milwa	Reka	Fruit_Breedomics	ACW-11567	FBo_WP3_373	ACW	FBo_WP3_373	20K	This study	This study
ACW_18522	Topaz	ACW_11567	Fruit_Breedomics	ACW-18522	FBo_WP3_375	ACW	FBo_WP3_375	20K	This study	This study
ACW_6104	Arlet	Gloster	Fruit_Breedomics	ACW-6104	FBo_WP3_376	ACW	FBo_WP3_376	20K	This study	This study
Dolgo	-	-	FEM	Dolgo	FEM_1_23	FEM	FEM_1_23	20K	-	-
Otterson	Fameuse	Niedzwetzkyana	FEM	Otterson	FEM_1_84	FEM	FEM_1_84	20K	This study	This study
lb_4715	Braeburn	Pinova	FEM	lb 4715	FEM_2_96	FEM	FEM_2_96	20K	This study	This study
Ksb_406.1	Cripps_Pink	Topaz	FEM	Ksb 406/1	FEM_3_21	FEM	FEM_3_21	20K	This study	This study
Scilate	Gala	Braeburn	FEM	Scilate	FEM_3_32	FEM	FEM_3_32	20K	This study	This study
Lb_5338	Fuji	Meran	FEM	Lb 5338	FEM_3_42	FEM	FEM_3_42	20K	This study	This study
Lb_9669	Gala	Delblush	FEM	Lb 9669	FEM_3_43	FEM	FEM_3_43	20K	This study	This study
Lb_13995	Gala	Cripps_Pink	FEM	Lb 13995	FEM_3_44	FEM	FEM_3_44	20K	This study	This study
Lb_17906	Goldrush	Topaz	FEM	Lb 17906	FEM_3_46	FEM	FEM_3_46	20K	This study	This study
Sonyanevson	Gala	Braeburn	FEM	Sonyanevson	FEM_3_60	FEM	FEM_3_60	20K	Vanderzande et al. 2019	Vanderzande et al. 2019
Tundra	Delcorf	Alkmene	FEM	Tunda	FEM_3_74	FEM	FEM_3_74	20K	This study	This study
Charlotte	McIntosh	Greensleeves	FEM	Charlotte	FEM_3_94	FEM	FEM_3_94	20K	This study	This study
Fujion	Fuji	Florina	FEM	Fujion	FEM_5_87	FEM	FEM_5_87	20K	This study	This study
Black_Crofton	Fameuse	Scarlet_Nonpareil	Pedigree_project	Black Crofton	PI_589197	GEN	PI_589197	20K	This study	This study
Montgomery	-	-	Pedigree_project	Montgomery	PI_589256	GEN	PI_589256	20K	-	-
Northland	McIntosh	Dolgo	Pedigree_project	Northland	PI_589718	GEN	PI_589718	20K	This study	This study
PRI_1661_1	McIntosh	PRI_612_1	Fruit_Breedomics	PRI 1661-1	PI_589774	GEN	PI_589774	20K	This study	This study
PRI_612	Delicious	PRI_14_126	Fruit_Breedomics	PRI 612	PI_589793	GEN	PI_589793	20K	This study	This study
PRI_1661_2	McIntosh	PRI_612_1	Fruit_Breedomics	PRI 1661-2	PI_589806	GEN	PI_589806	20K	This study	This study
PRI_1293_100	Jonathan	-	Fruit_Breedomics	PRI 1293-100	PI_589813	GEN	PI_589813	20K	This study	-
Niedzwetzkyana	-	-	Pedigree_project	Niedzwetzkyana	PI_589857	GEN	PI_589857	20K	-	-
Goodland	-	-	Pedigree_project	Goodland	PI_590158	GEN	8032.1	20K	-	-
Malinda	-	-	Fruit_Breedomics	Malinda	PI_644176	GEN	PI_644176	20K	-	-
McMahan	Kaiser_Alexander	-	Pedigree_project	McMahan	USA_SSE0032	SSE	USA_SSE0032	20K	This study	-
Selma	Wolf_River	Wealthy	Pedigree_project	Selma	USA_SSE0079	SSE	USA_SSE0079	20K	This study	This study
Halls_Pink	Wealthy	Yellow_Transparent	Pedigree_project	Halls Pink	USA_TOC_3101911	TOC	USA_TOC_3101911	20K	This study	This study
Frostbite	-	-	UMN	Frostbite	USA_UMN0007	UMN	USA_UMN0007	20K	-	-
MN1691	Fireside	Goodland	UMN	MN1691	USA_UMN0008	UMN	USA_UMN0008	20K	Vanderzande et al. 2019	Vanderzande et al. 2019
HcP_18	Keepsake	State_Fair	UMN	HcP-18	USA_UMN0014	UMN	USA_UMN0014	20K	This study	This study
HcP_41	Keepsake	State_Fair	UMN	HcP-41	USA_UMN0018	UMN	USA_UMN0018	20K	This study	This study
X03174	Prima	Winesap	INRAE_20K	X03174	X03174	INRAE	X3174	20K	This study	This study
X03191	Idared	Prima	INRAE_20K	X03191	X03191	INRAE	6804	20K	This study	This study
