# Supplementary material for: The use of shared haplotype length information for pedigree reconstruction in asexually propagated outbreeding crops, demonstrated for apple and sweet cherry
Source: Hortic Res. 2021 Sep 1;8:202. doi: 10.1038/s41438-021-00637-5 (PMC8408172; doi:10.1038/s41438-021-00637-5)
Supplement: Supplementary file 7 — Table S2 [file 41438_2021_637_MOESM7_ESM.xlsx]

## Sheet: Table S2
Supplementary Table S2. Apple relationship pairings included for the generation summed potential lengths of shared haplotypes information distributions for discrete relationship groupings and their summed potential lengths of shared haplotypes at different minimum length thresholds.
Individual1	Individual2	Relationship_group	cM_20_unphased	cM_25_unphased	cM_30_unphased	cM_35_unphased	cM_40_unphased
Ceres_CRAW	Ceres_UNIBO	FSIB	1118.06	1097.97	982.79	919.43	919.43
Merton_Worcester	Masons_Pippin	FSIB	1107.2	1063.05	1063.05	1063.05	989.93
Topaz_NFC	Wayside	FSIB	1031.43	1008.95	1008.95	947.07	947.07
Prinses_Marijke	President_Boudewijn	FSIB	1145.56	1104.25	1050.31	985.1	985.1
Prinses_Beatrix	Ceres_CRAW	FSIB	1124.91	1082.03	970.17	937.47	937.47
Cameo_Caudle	Goldchief	FSIB	855.6	855.6	798.05	730.67	655.84
Monroe	Crandall	FSIB	930.84	907.44	852.43	786.5	714.61
Melrose	Sussapfel	FSIB	1067.21	1021.77	996.58	932.97	893.04
President_Boudewijn	Prinses_Beatrix	FSIB	1156.49	1156.49	1156.49	1156.49	1156.49
Spartan	Empire	FSIB	1058.41	1036.91	951.08	852.51	814.64
Early_McIntosh	Milton	FSIB	977.57	861.73	777.23	777.23	701.86
Franklin	Unnamed_1974_496	FSIB	1096.91	1073.78	1044.86	1044.86	1044.86
Morozovskoye	Orlovskoye_Zimnee	FSIB	1007.87	983.8	957.85	890.19	852.49
Sunrise_NFC	Thorpes_Peach	FSIB	1045.79	1002.14	974.76	942.03	866.29
Aldwick_Beauty	Robin_Pippin	FSIB	1002.37	1002.37	1002.37	1002.37	924.72
Discovery	Aldwick_Beauty	FSIB	1098.21	1098.21	1014.8	1014.8	1014.8
Grosse_Reinette_Transparente	Laubain_n1	FSIB	1007.54	1007.54	978.71	947.17	911.55
Laubain_n1	Laubain_n2	FSIB	1029.22	1005.68	921.58	891.17	891.17
Fiessers_Erstling	Jeanne_dArc	FSIB	1050.61	1005.51	1005.51	975.4	898.17
Shoesmith	Victory_Carpenter	FSIB	961.88	897.38	869.98	770.13	734.21
Antonovka_Krasnobochka	Antonowka_Safran	FSIB	996.37	972.93	918.33	883.7	809.77
Antonovka_34.15	Antonovka_34.16	FSIB	1088.51	1047.13	1047.13	1047.13	971.23
Antonovka_34.15	Antonovka_34.26	FSIB	986.85	965.77	909.89	877.72	800.33
Antonovka_34.16	Antonovka_34.26	FSIB	1083.99	1062.67	981.42	948.09	948.09
Co_op_35	Goldrush	FSIB	1087.74	1065.1	1065.1	1031.01	1031.01
Co_op_37	Goldrush	FSIB	1037.17	1012.69	1012.69	881.8	846.09
Clivia	Alkmene	FSIB	1078.84	1057.18	1029.09	1029.09	991.17
Dukat	Alkmene	FSIB	1047.93	1047.93	1047.93	982.38	944.46
Berner_Rosen	Rose_dAjoie_Blaser	FSIB	971.59	947.93	922.13	887.5	812.54
Adamss_Pearmain	Mabbotts_Pearmain	FSIB	1143.91	1123.58	1097.56	1064.21	1064.21
BXIIIa_44.14	Pilot	FSIB	1065.95	1000.13	1000.13	870.47	832.09
BXIIIa_44.31	Pilot	FSIB	1032.42	1032.42	1032.42	1000.89	815.35
Elan	Odin	FSIB	1017.22	973.32	946.53	880.67	880.67
Havelgold	Pilot	FSIB	942.56	870.19	814.67	814.67	814.67
Reinette_de_Hollande	Mabbotts_Pearmain	FSIB	1084.14	1037.99	1037.99	1037.99	1037.99
Calville_Blanc	San_Baril	FSIB	1080.14	1012.49	986.99	923.42	843.79
Prince_Edward	William_Peters	FSIB	1041.13	1041.13	1041.13	978.49	941.62
Prince_Edward	Ingrid_Marie	FSIB	1130.98	1107.83	1078.64	1013.58	1013.58
PRI_14_152	PRI_14_126	FSIB	1062.05	1039.72	905.81	842.48	805.22
PRI_14_510	PRI_14_126	FSIB	1164.25	1164.25	1164.25	1164.25	1164.25
William_Peters	Ingrid_Marie	FSIB	1162.16	1137.49	1083.27	1050.67	1015.33
Mezenskoye	Orlovskaja_Girljanda	FSIB	1155.37	1131.09	1131.09	1097.52	1097.52
Mezenskoye	Orlovskaya_Zarya	FSIB	1078.2	1055.13	1055.13	1055.13	1055.13
Mezenskoye	Orlovskoe_Polosatoe	FSIB	1033.07	986.48	930.24	837.73	799.63
Mezenskoye	Utrennyaya_Zvezda	FSIB	998.98	974.91	919.3	791.58	791.58
Orlik	Orlovskaja_Girljanda	FSIB	1032.66	984.62	929.18	897.78	744.15
Laxtons_Superb	Herrings_Pippin	FSIB	1148.71	1123.72	1123.72	1123.72	1088.12
Laxtons_Superb	Ellisons_Orange	FSIB	1150.51	1150.51	1091.48	1091.48	1015.35
Herrings_Pippin	Taunton_Cross	FSIB	1035.39	1035.39	1009.2	909.57	834.23
Conrad	Wright	FSIB	1003.3	959.41	933.58	809.77	770.76
Conrad	Faurot	FSIB	1203.71	1158.75	1130.7	1100.53	1100.53
Orlik	Orlovskaya_Zarya	FSIB	935.31	910.58	910.58	876.68	840.12
Orlik	Orlovskoe_Polosatoe	FSIB	999.11	955.45	955.45	894.8	857.67
Orlik	Utrennyaya_Zvezda	FSIB	1010.4	1010.4	925.6	895.47	858.79
Orlovskaja_Girljanda	Orlovskoe_Polosatoe	FSIB	996.09	951.24	951.24	918.74	918.74
Orlovskaja_Girljanda	Utrennyaya_Zvezda	FSIB	1024.61	999.9	944.49	879.58	841.12
Herrings_Pippin	Ellisons_Orange	FSIB	1082.72	1062.54	1033.23	1033.23	882.62
Taunton_Cross	Ellisons_Orange	FSIB	1095.25	1095.25	1068.22	1068.22	993.43
Sampion	Kostelecke	FSIB	1053.87	1053.87	1027.85	935.52	935.52
Orlovskaya_Zarya	Orlovskoe_Polosatoe	FSIB	1022.29	974.48	947.55	884.53	808.67
Orlovskaya_Zarya	Utrennyaya_Zvezda	FSIB	1101.87	1078.91	1050.06	983.66	983.66
146_11_09	Mc_146_22_09	FSIB	967.14	920.75	920.75	887.41	887.41
146_12_09	Mc_146_22_09	FSIB	1042.7	995.73	883.6	852.99	777.34
Adamss_Pearmain	Reinette_de_Hollande	FSIB	1026.32	957.03	903.44	868.51	793.88
Apfel_des_Paris	Winterperzikappel	FSIB	921.24	872.2	815.06	718.95	718.95
Beauty_of_Moray	Scotch_Dumpling	FSIB	1019.7	997.37	914.76	881.57	693.12
BXIIIa_44.14	BXIIIa_44.31	FSIB	1031.29	984.73	984.73	918.3	881.08
BXIIIa_44.14	Havelgold	FSIB	939.74	891.16	861.61	861.61	861.61
BXIIIa_44.31	Havelgold	FSIB	1065.65	1040.98	1012.28	981.9	943.43
Calville_Blanc	Calville_Rouge_dHiver	FSIB	1047.36	1026.23	998.98	868.96	793.98
Calville_Rouge_dHiver	San_Baril	FSIB	1076.54	1076.54	991.53	961.3	961.3
Cervene_tvrde	Harisovo_ruzove	FSIB	1062.99	1062.99	1062.99	932.49	893.19
Charles_Eyre	Unnamed_1954_069	FSIB	1141.3	1118.55	1063	1028.21	1028.21
Clivia	Dukat	FSIB	1112.12	1046.14	991.12	959.09	959.09
Co_op_35	Co_op_37	FSIB	1135.77	1114.14	1063.28	1032.88	996.02
Cripps_Pink	Cripps_Red	FSIB	1140.36	1092.18	1092.18	1062.18	1062.18
Delectable	Joybells	FSIB	1058.52	1058.52	1029.6	962.87	962.87
Delorgue	Delrouval	FSIB	1165.72	1165.72	1165.72	1131.38	1131.38
Egeria	Lodel	FSIB	850.15	807.58	752.7	721.1	721.1
Egeria	Medea	FSIB	1080.33	1080.33	1051.25	949.88	874.32
Freiherr_von_Berlepsch	Markova_reneta	FSIB	1031.28	1031.28	1003.94	969.58	896.35
Fruher_Viktoria_Apfel	Grenadier	FSIB	1124.59	1124.59	1069.52	1069.52	1069.52
Geheimrat_Dr_Oldenburg	Sudetska_reneta	FSIB	977.46	977.46	949.28	917.09	917.09
Glockenapfel	Finkenwerder_Herbstprinz	FSIB	1047.59	977.8	923.72	827.89	788.98
Golden_Melon	Shin_Indo	FSIB	1024.8	1024.8	912.79	882.41	808.38
Goldjon	Tsugaru	FSIB	996.14	951.45	924.41	892.75	852.94
HcP_18	HcP_41	FSIB	1041.47	1041.47	1014.13	1014.13	1014.13
Howgate_Wonder	Petr_Broich	FSIB	1107.38	971.58	943.3	943.3	834.67
Keepsake	Sweet16	FSIB	1156.37	1113.38	1113.38	1113.38	1077.45
Laxtons_Superb	Taunton_Cross	FSIB	1084.72	1040.55	1010.98	911.84	911.84
Lodel	Medea	FSIB	1141.51	1141.51	1060.07	1025.64	986.6
Mezenskoye	Orlik	FSIB	1039.1	1017.37	933.16	933.16	783.95
Nicoter	Scifresh	FSIB	1201.71	1177.28	1177.28	1177.28	1177.28
Orin	Golden_Melon	FSIB	1043.42	1022.28	997.09	997.09	884.33
Orin	Shin_Indo	FSIB	1136.47	1115.06	1086.8	1086.8	1051.75
Orlovskaja_Girljanda	Orlovskaya_Zarya	FSIB	1044.3	999.75	999.75	933.04	933.04
Orlovskoe_Polosatoe	Utrennyaya_Zvezda	FSIB	1106.19	1062.32	1007.55	1007.55	971.1
PRI_14_152	PRI_14_510	FSIB	992.62	972.1	894.65	894.65	820.1
PRI_1661_1	PRI_1661_2	FSIB	1029.98	958.59	958.59	924.25	924.25
PRI_54_12	PRI_54_22	FSIB	1210.14	1210.14	1210.14	1210.14	1210.14
PRI_612	PRI_612_1	FSIB	1056.46	991	907.83	843.42	843.42
Reglindis	Retina	FSIB	973.03	929.04	902.48	839.94	762.14
Robin_Pippin	Discovery	FSIB	921.52	872.94	843.89	843.89	843.89
Rosana	Vanda	FSIB	1166.79	1166.79	1166.79	1166.79	1056.67
Rubra_sel_Zanzi	Reinette_Rochez	FSIB	1095.16	1046.44	1017.93	983.31	946.18
Sacramentsapple	Apfel_des_Paris	FSIB	987.18	963.76	878.77	878.77	878.77
Sacramentsapple	Winterperzikappel	FSIB	1131.33	1131.33	1076.55	980.44	945.16
Sandbergs_Roda	Vitgylling	FSIB	993.72	947.86	890.72	890.72	854.32
Wright	Faurot	FSIB	1070.38	983.6	956.39	926.28	886.33
Alro	S.T._Wright	HSIB	977.14	952.66	896.6	835.52	761.13
Alro	Petr_Broich	HSIB	899.73	811.75	785.84	754.57	677.67
Alro	Howgate_Wonder	HSIB	884.26	815.97	757.41	696.77	696.77
Astramel	Godelieve_Hegmans	HSIB	890.75	867.62	839.36	736.44	736.44
Astramel	Astillisch	HSIB	806.11	782.5	726.31	596.65	480.92
B3F12_040	U1165	HSIB	715.25	667.58	667.58	570.78	455.34
Birgit_Bonnier	Noris	HSIB	861.92	836.95	783.49	748.76	748.76
Birgit_Bonnier	Veteran	HSIB	718.55	652.55	652.55	522.77	522.77
Bramleyovo_cervene	Eneerd	HSIB	664.08	572.72	572.72	505.32	355.62
BXIIIa_44.14	Renora	HSIB	686.75	601.41	601.41	567.74	532.55
BXIIIa_44.31	Renora	HSIB	784.41	715.47	659.65	659.65	621.83
Cheddar	Astillisch	HSIB	802.96	711.37	684.12	588.19	479.47
Civg198	Sansa	HSIB	654.16	606.56	554.89	521.68	414.29
Delikates	Florence_Bennett	HSIB	842.66	774.63	748.19	714.91	604.15
Delikates	Noris	HSIB	974.46	952.43	875.9	875.9	800.54
Delikates	Veteran	HSIB	840.87	795.31	715.94	683.28	683.28
Diana	Zadni	HSIB	896.61	896.61	840.24	773.6	773.6
Diana	Noris	HSIB	641.75	617.41	535.71	535.71	497.76
Diana	Siugisdesert	HSIB	742.69	695.23	667.19	667.19	627.74
Diana	Selma	HSIB	796.86	773.42	773.42	710.11	671.6
Godelieve_Hegmans	Orlik_NTTT	HSIB	800.44	733.52	676.73	676.73	602.75
Godelieve_Hegmans	Cheddar	HSIB	910.37	824.41	824.41	760.27	652.53
Godelieve_Hegmans	Astillisch	HSIB	683.92	662.98	634.62	600.9	523.12
Godelieve_Hegmans	Nathusiovo	HSIB	876.71	832.04	721.08	653.87	506.19
Halls_Pink	Helios	HSIB	648.81	470.91	385.37	323.2	286.98
Halls_Pink	Siugisdesert	HSIB	720.34	651.29	545.2	482.32	482.32
Halls_Pink	Selma	HSIB	861.01	815.69	761.65	761.65	726.16
Havelgold	Renora	HSIB	843.03	819.87	763.07	730.8	620.21
HcP_18	Honeycrisp	HSIB	781.91	712.59	630.9	630.9	630.9
HcP_41	Honeycrisp	HSIB	844.92	803.71	775.77	676.74	641.68
HL148	Pilot	HSIB	905.22	839.66	813.77	716.52	677.26
HL148	Reanda	HSIB	951.56	888.16	832.14	706.11	670.23
HL148	Resi	HSIB	823.07	713.4	658.15	625.67	551.18
HL148	BXIIIa_44.14	HSIB	856.16	813.24	758.7	660.77	660.77
HL148	BXIIIa_44.31	HSIB	768.72	700.98	700.98	636.9	600.32
HL148	Havelgold	HSIB	886.05	751.91	751.91	686.5	686.5
Horace	Zadni	HSIB	839.84	816.4	732.14	666.1	588.61
Horace	Noris	HSIB	868.79	780.96	755.1	592.92	518.09
Horace	Siugisdesert	HSIB	873.95	873.95	847.85	847.85	771.95
Horace	Selma	HSIB	643.42	602.67	573.32	542.9	542.9
Howgate_Wonder	Eneerd	HSIB	880.01	747.65	660.53	596.9	522.87
Huvitus_NTTT	Birgit_Bonnier	HSIB	773.76	773.76	721.16	690.21	690.21
Johannes_Bottner	S.T._Wright	HSIB	938.87	871.46	844.89	813.04	740.77
Juno	Johannes_Bottner	HSIB	758.49	710.88	626.37	595.12	481.95
Limelight	Julia	HSIB	855.07	766.57	658.89	626.41	552.47
Linda	Zadni	HSIB	835.78	791.37	624.5	592.36	515.82
Linda	Noris	HSIB	837.13	701.04	673	606.95	569
Linda	Siugisdesert	HSIB	952.78	863	780.52	745.91	706.46
Linda	Selma	HSIB	719.1	627.64	601.72	601.72	564.02
Ludivics_Rosenapfel	Delikates	HSIB	933.9	933.9	905.27	871.17	797.45
Ludivics_Rosenapfel	Florence_Bennett	HSIB	789.87	766.59	739.24	705.14	591.77
Noris	Halls_Pink	HSIB	645.57	645.57	562.29	528.62	493.26
Noris	Siugisdesert	HSIB	891.19	801.57	775.71	741.99	631.37
Noris	Selma	HSIB	624.73	624.73	624.73	555.94	483.27
Orlik_NTTT	Nathusiovo	HSIB	861.19	838.08	838.08	772.56	700.74
Petr_Broich	Eneerd	HSIB	854.21	747.81	694.36	659.49	511.34
Pia	Bellida	HSIB	807.13	761.77	733.32	700.26	664.64
Pia	Pikora	HSIB	755.76	683.85	658.77	626.59	626.59
Pikora	Ludivics_Rosenapfel	HSIB	907	883.7	830.11	799.66	683.46
Pikora	Delikates	HSIB	826.43	712.8	603.28	603.28	603.28
Pikora	Florence_Bennett	HSIB	916.65	824.85	799.84	799.84	725.38
Pilot	Renora	HSIB	714.04	646.51	619.35	522	486.81
Red_Devil	Julia	HSIB	871.49	740.32	632.26	598.64	522.42
Remo	Ludivics_Rosenapfel	HSIB	757.48	712.71	712.71	712.71	675.11
Remo	Delikates	HSIB	853.29	781.55	729.77	666.66	557.03
Remo	Florence_Bennett	HSIB	798.59	728.57	642.89	544.73	434.32
Roba	Helios	HSIB	795.91	727.02	671	606.07	568.13
Rubinstep	Pilot	HSIB	928.84	905.63	876.71	809.8	771.33
Rubinstep	Reanda	HSIB	726.12	658.26	573.27	573.27	536.69
Rubinstep	Resi	HSIB	687.46	643.65	532.79	532.79	532.79
Rubinstep	BXIIIa_44.14	HSIB	864.13	774.3	664.99	664.99	588.13
Rubinstep	BXIIIa_44.31	HSIB	992.26	948.47	896.81	896.81	896.81
Rubinstep	Havelgold	HSIB	975.13	909.73	802.39	802.39	763.92
S.T._Wright	Petr_Broich	HSIB	925.89	854.34	800.72	705.28	705.28
S.T._Wright	Howgate_Wonder	HSIB	906.24	814.2	787.77	787.77	711.59
Siugisdesert	Selma	HSIB	727.43	658.11	658.11	626.85	556.53
Zadni	Noris	HSIB	692.79	647.14	570.53	475.44	440.08
Zadni	Halls_Pink	HSIB	750.32	639.62	610.62	546.33	469.73
Zadni	Siugisdesert	HSIB	843.35	795.75	767.65	640.64	604.86
Helios	Aspa	GPGC	836.4	750.08	646.32	646.32	608.74
Noris	Ben_Davis	GPGC	801.58	713.39	713.39	679.67	603.79
Nathusiovo	Duchess_of_Oldenburg	GPGC	865.33	769.4	714.78	647.99	537.66
Reglindis	F2_26829_2_2	GPGC	728.27	658.64	658.64	626.45	626.45
Retina	F2_26829_2_2	GPGC	803.25	803.25	745.92	745.92	668.86
Renora	F2_26829_2_2	GPGC	782.87	736.46	630.35	598.92	559.12
Liberty	F2_26829_2_2	GPGC	729.1	682.63	682.63	682.63	606.74
Resi	F2_26829_2_2	GPGC	572.21	458.81	458.81	458.81	458.81
Bramleyovo_cervene	Forester	GPGC	851.86	719.65	690.9	659.83	586.09
HcP_41	Frostbite	GPGC	810.73	720.16	582.16	513.06	513.06
HcP_18	Frostbite	GPGC	888.11	888.11	859.44	825.54	825.54
Johannes_Bottner	Hawthordenske	GPGC	980.71	890.24	890.24	890.24	890.24
S.T._Wright	Hawthordenske	GPGC	713.18	627.65	599.47	599.47	599.47
Coopers_Seedling	Hawthordenske	GPGC	634.18	565.75	510.72	447.1	407.66
Liberty	Jersey_Black	GPGC	664.59	594.65	540.43	439.02	439.02
Fiesser_Erstling_False	Keswick_Codlin	GPGC	804.18	760.77	734.94	667.49	667.49
Ukrainer_Samling	Keswick_Codlin	GPGC	841.49	703.31	677.48	615.2	615.2
Johannes_Bottner	Keswick_Codlin	GPGC	594.76	412.66	386.09	354.24	241.65
S.T._Wright	Keswick_Codlin	GPGC	864.24	864.24	781.76	686.14	570.79
Coopers_Seedling	Keswick_Codlin	GPGC	868.51	868.51	813.2	813.2	775.29
Noris	McIntosh	GPGC	790.82	790.82	736.81	672.79	672.79
Liberty	McIntosh	GPGC	981.92	912.96	884.44	850.34	811.37
HcP_41	Northern_Spy	GPGC	693.05	621.14	595.62	563.13	563.13
HcP_18	Northern_Spy	GPGC	699.05	625.46	599.94	534.78	496.37
Dalinsweet	Ralls_Janet	GPGC	767.19	746.59	717.4	684.95	608.67
Helios	Saint_Germain	GPGC	860.31	793.78	764.4	764.4	764.4
Bramleyovo_cervene	Woodford	GPGC	963.88	853.24	823.81	791.29	718.37
Sansa	Worcester_Pearmain	GPGC	857.27	770.08	744.33	712.97	676.52
Fujion	Ralls_Janet	GPGC	663.1	642.04	509.68	509.68	469.84
U1165	Northern_Spy	GPGC	853.49	718.68	662.3	561.39	561.39
Jolana	McIntosh	GPGC	551.05	529.92	447.59	386.77	386.77
Limelight	Worcester_Pearmain	GPGC	823.06	781.53	693.53	661.05	624.37
Lb_5338	Ralls_Janet	GPGC	799.7	708.12	577.76	449.81	414.74
Alro	Kaiser_Alexander	GPGC	879.14	879.14	825.6	762.08	762.08
Astramel	Passe_Pomme_Rouge	GPGC	750.74	664.63	635.94	635.94	561.67
Zadni	Kaiser_Alexander	GPGC	786.08	693.07	664.56	630	554.35
Godelieve_Hegmans	Passe_Pomme_Rouge	GPGC	776.74	687.46	632.7	497.05	459.49
Florence_Bennett	Keswick_Codlin	GPGC	805.39	760.33	702.2	671.67	632.8
Nova_Easygro	McIntosh	GPGC	593.74	569.07	511.84	511.84	511.84
Svezhest	Antonovka_OB	GPGC	837.35	837.35	837.35	837.35	837.35
Pitchounette	Ralls_Janet	GPGC	727.38	612.85	586.73	524.11	487.26
Roba	Kaiser_Alexander	GPGC	693.2	648.42	648.42	648.42	572.74
Cheddar	Passe_Pomme_Rouge	GPGC	644.85	559.01	529.14	529.14	529.14
S.T._Wright	Kaiser_Alexander	GPGC	980.82	956.34	900.77	836.46	836.46
Helios	Kaiser_Alexander	GPGC	827.29	716.09	690.36	690.36	690.36
Siugisdesert	Gragylling	GPGC	892.4	827.07	797.8	764.59	727.37
Selma	Kaiser_Alexander	GPGC	894.35	804.39	747.01	650.43	650.43
Honeycrisp	Frostbite	GPGC	852.61	784.72	703.91	607.36	569.8
Petr_Broich	Maharaji	GPGC	863.23	819.45	767.47	705.18	592.22
Howgate_Wonder	Maharaji	GPGC	838.8	791.6	738.06	674.51	635.91
Minister_von_Hammerstein	Calville_Rouge	GPGC	986.62	986.62	960.79	799.05	763.68
Veteran	Antonovka_OB	GPGC	751.02	682.21	602.71	602.71	602.71
Eneerd	Maharaji	GPGC	808.96	808.96	726.32	665.18	557.58
Astillisch	Calville_du_Roi	GPGC	748.71	707.02	625.66	561.33	447.38
Fiesser_Erstling_False	Danziger_Kantapfel	GPGC	864.99	843.9	786.63	684.18	645.4
Ukrainer_Samling	Roter_Herbstkalvill	GPGC	821.89	756.18	616.6	616.6	544.46
Lb_17906	Co_op_17	GPGC	904.44	841.22	814.54	814.54	776.84
Weirouge	Niedzwetzkyana	GPGC	669.09	669.09	584.83	521.73	521.73
Rodluvan	Anis_Aliy_K_32	GPGC	825.3	733.15	703.25	536.94	536.94
Astramel	Saint_Germain	GPGC	762.63	675.24	621.24	590.72	512.1
Huvitus_NTTT	Worcester_Pearmain	GPGC	861.05	819.56	819.56	787.67	787.67
Birgit_Bonnier	Worcester_Pearmain	GPGC	1009.48	985.58	957.66	957.66	920.79
Godelieve_Hegmans	Saint_Germain	GPGC	862.63	838.99	780.97	746.53	706.61
Florence_Bennett	Eve	GPGC	860.26	835.41	780.36	745.75	708.87
Orlik_NTTT	Duchess_of_Oldenburg	GPGC	773.07	706.95	620.45	558.32	444.71
Cheddar	Saint_Germain	GPGC	873.14	828.03	799.18	766.44	766.44
Noris	Duchess_of_Oldenburg	GPGC	399.16	399.16	399.16	334.23	334.23
Halls_Pink	Duchess_of_Oldenburg	GPGC	744.44	721.17	695.98	695.98	695.98
Johannes_Bottner	Northern_Spy	GPGC	753.29	614.89	560.64	495.59	417.65
Siugisdesert	Jonathan	GPGC	783.92	697.54	697.54	663.8	663.8
Selma	Red_Westfield	GPGC	729.66	705.61	572.41	538.73	538.73
Honeycrisp	Northern_Spy	GPGC	655.32	609.23	609.23	576.74	536.87
Petr_Broich	Northern_Greening	GPGC	836.14	836.14	779.89	714.62	678.51
Howgate_Wonder	Northern_Greening	GPGC	902.19	857.15	830.57	764.39	764.39
Veteran	Duchess_of_Oldenburg	GPGC	810.15	766.72	737.61	737.61	663.64
Eneerd	Northern_Greening	GPGC	885.58	863.85	812.68	812.68	735.82
Astillisch	Kaiser_Alexander	GPGC	778.99	757.07	704.4	704.4	630.63
Ukrainer_Samling	Vinne_hrebickove	GPGC	847.6	802.26	773.08	709.77	601.8
AS_06_09_06	Schoner_von_Nordhausen	GPGC	878.94	807.12	779.46	779.46	740.36
Ladina	Ralls_Janet	GPGC	787.45	787.45	733.82	703.29	666.6
Mairac_Flamboyante	Fraurotacher	GPGC	757.65	688.48	688.48	657.59	620.33
Red_Devil	Worcester_Pearmain	GPGC	791.05	767.52	739.3	671.69	632.35
Ludivics_Rosenapfel	Jefferis	GPGC	861.37	861.37	835.03	768.88	690.45
Delbrus	Jefferis	GPGC	686.83	615.63	615.63	483.99	448.15
Rodluvan	McIntosh	GPGC	700.09	678.02	621.53	591.15	591.15
Julia	Worcester_Pearmain	GPGC	738.29	717.88	636.1	472.14	472.14
Alro	Zavergravelu_Rouge	GPGC	722.72	700.38	590.27	557.77	521.54
Huvitus_NTTT	Gragylling	GPGC	812.61	812.61	782.85	751.45	751.45
Birgit_Bonnier	Ben_Davis	GPGC	743.8	700.71	700.71	669.55	632.46
Delikates	Ben_Davis	GPGC	590.99	546.38	546.38	483.96	407.06
Orlik_NTTT	Antonovka_OB	GPGC	831.61	831.61	776.02	745.56	745.56
Roba	Kasseler_Renette	GPGC	927.95	883.7	827.26	827.26	827.26
Halls_Pink	Aspa	GPGC	929.72	929.72	874.17	747.34	672.36
Petr_Broich	Kaiser_Alexander	GPGC	836.65	836.65	808.08	774.12	661.91
Howgate_Wonder	Kaiser_Alexander	GPGC	707.42	640.96	586.96	523.87	487.86
Minister_von_Hammerstein	Kaiser_Alexander	GPGC	887.08	820.04	711.64	678.94	639.07
Veteran	Ben_Davis	GPGC	767.5	702.1	622.95	622.95	622.95
Eneerd	Forester	GPGC	927.79	812.58	732.85	732.85	619.51
Astillisch	Passe_Pomme_Rouge	GPGC	702.73	654.49	629.28	598.56	559.15
Juno	Northern_Spy	GPGC	864.48	819.72	794.04	727.05	727.05
Reanda	F2_26829_2_2	GPGC	688.53	574.62	492.06	427.23	391.98
Regine	F2_26829_2_2	GPGC	846.13	778.61	727.25	727.25	572.76
Harmonie_Delorina	Winesap	GPGC	794.72	702.68	592.32	528.62	528.62
Delorgue	Worcester_Pearmain	GPGC	653.68	608.73	529.04	495.22	495.22
Delrouval	Worcester_Pearmain	GPGC	822.01	757.11	703.88	609.08	570.25
Remo	F2_26829_2_2	GPGC	539.66	451.48	424.94	424.94	353.03
Relinda	F2_26829_2_2	GPGC	777.64	754.31	672.89	672.89	635.02
Linda	Duchess_of_Oldenburg	GPGC	621.48	512.41	512.41	479.54	479.54
Diana	Duchess_of_Oldenburg	GPGC	557.92	533.44	533.44	431.17	431.17
Horace	Duchess_of_Oldenburg	GPGC	738.84	738.84	710.52	676.02	676.02
Huvitus_NTTT	Saint_Germain	GPGC	831.02	785.14	649.72	649.72	501.75
Birgit_Bonnier	McIntosh	GPGC	788.86	743.19	713.3	650.67	614.47
Delikates	McIntosh	GPGC	906.44	906.44	906.44	810.89	810.89
Zadni	Duchess_of_Oldenburg	GPGC	759.02	712.41	653.2	590.8	551.79
Godelieve_Hegmans	Duchess_of_Oldenburg	GPGC	941.19	894.85	894.85	830.75	793.89
Nova_Easygro	F2_26829_2_2	GPGC	941.28	871.08	758.14	690.94	652.68
Svezhest	F2_26829_2_2	GPGC	762.79	626.46	599.71	599.71	527.93
Orlik_NTTT	Boikenapfel	GPGC	589.96	589.96	534.66	502.4	502.4
Halls_Pink	Saint_Germain	GPGC	690.92	512.1	482.81	449.91	449.91
Siugisdesert	Duchess_of_Oldenburg	GPGC	786.9	701.35	620.19	620.19	620.19
Selma	Duchess_of_Oldenburg	GPGC	886.84	794.62	794.62	728.72	728.72
Veteran	McIntosh	GPGC	723.2	699	699	601.99	601.99
Eneerd	Woodford	GPGC	736.92	693.49	663.59	596.88	524.65
Astillisch	Saint_Germain	GPGC	838.61	793.39	793.39	758.56	681.98
Piros	Halls_Pink	HAAM	545.41	434.39	319.49	255.8	255.8
ACW_6104	Pia	HAAM	343.27	300.14	220	155.95	155.95
ACW_6104	Pikora	HAAM	434.54	366.31	366.31	366.31	326.38
B3F12_040	Ludivics_Rosenapfel	HAAM	481.87	410.97	328.43	295.24	222.7
B3F12_040	Florence_Bennett	HAAM	423.94	312.05	285.49	190.42	153.2
Dalinco	Pia	HAAM	648.7	555.65	502.42	372.05	295.29
HL148	Roba	HAAM	565.43	430.84	376.89	345.82	271.04
HL148	Helios	HAAM	474.7	361.26	310.06	310.06	310.06
Rubinstep	Roba	HAAM	435.64	373.73	293.2	260.94	186.18
Rubinstep	Helios	HAAM	548.15	434.41	434.41	338.87	266.86
Tundra	Roba	HAAM	547.83	483.5	455.41	455.41	342.19
Tundra	Helios	HAAM	486.38	327.21	297.6	297.6	262.05
Melodie	Huvitus_NTTT	HAAM	701.46	654.43	628.33	628.33	628.33
Melodie	Birgit_Bonnier	HAAM	700.99	586.2	504.67	471.48	433.08
Pia	Roba	HAAM	608.86	477.8	421.71	356.88	283.93
Pilot	Roba	HAAM	433.56	297.2	216.64	123.78	123.78
Pilot	Helios	HAAM	394.76	349.61	269.93	238.37	238.37
Reanda	Linda	HAAM	536.12	445.58	364.39	329.78	253.32
Reanda	Diana	HAAM	661.78	549.86	496.15	433.35	396.33
Reanda	Horace	HAAM	684.34	616.77	560.35	560.35	560.35
Reanda	Roba	HAAM	527.66	458.89	403.83	274.97	197.69
Reanda	Noris	HAAM	624.26	582.46	478.12	411.94	411.94
Reanda	Halls_Pink	HAAM	540.71	429.67	403.75	338.01	338.01
Reanda	Helios	HAAM	433.65	387.97	330.58	330.58	256.27
Reanda	Siugisdesert	HAAM	797.65	777.21	697.98	697.98	697.98
Resi	Linda	HAAM	581	444.98	362.54	330.36	291.84
Resi	Diana	HAAM	623.38	438.29	409.47	377.29	377.29
Resi	Horace	HAAM	719.87	610.78	557.41	524.71	524.71
Resi	Roba	HAAM	545.46	501.03	475.36	442.76	404.5
Resi	Noris	HAAM	527.9	483.97	401.85	371.23	371.23
Resi	Halls_Pink	HAAM	447.24	309.87	258.16	225.61	225.61
Resi	Helios	HAAM	546.56	475.76	475.76	444.54	409.53
Resi	Siugisdesert	HAAM	749.4	702.53	674.68	612.28	612.28
Regine	Linda	HAAM	527.64	413.45	330.42	330.42	295.11
Regine	Diana	HAAM	545.5	435.33	435.33	303.39	303.39
Regine	Horace	HAAM	492.82	402.76	291.64	162.38	162.38
Regine	Zadni	HAAM	688.7	666.65	557.57	396.7	357.6
Regine	Noris	HAAM	422.07	377.35	321.4	290.29	290.29
Regine	Halls_Pink	HAAM	339.83	275.72	246.9	179.63	179.63
Regine	Siugisdesert	HAAM	587.29	518.86	414.84	348.43	348.43
Regine	Selma	HAAM	448.49	362.77	256.92	191.56	191.56
Regine	Fiesser_Erstling_False	HAAM	561.34	450.94	400.37	335.04	299.41
BXIIIa_44.14	Roba	HAAM	548.89	505.84	480.03	448.64	372.94
BXIIIa_44.14	Helios	HAAM	482.35	458.78	431.02	364.76	327.55
BXIIIa_44.31	Roba	HAAM	463.93	378.62	378.62	316.28	276.44
BXIIIa_44.31	Helios	HAAM	573.48	532.1	504.34	471.67	434.46
Havelgold	Roba	HAAM	433.75	366.02	366.02	335.07	227.04
Havelgold	Helios	HAAM	573.5	466.06	408.97	376.3	304.08
Hoods_Supreme	Alro	HAAM	744.83	678.05	649.77	556.51	480.17
Hoods_Supreme	Petr_Broich	HAAM	775.06	753.56	639.2	539.04	500.21
Hoods_Supreme	Howgate_Wonder	HAAM	658.14	594.04	514.59	450.52	412.67
Sawa	U1165	HAAM	650.32	582.22	496.48	496.48	457.18
U633	U1165	HAAM	598.06	598.06	569.78	472.7	394.98
U636	U1165	HAAM	561.5	475.32	448.35	414.76	414.76
U641	U1165	HAAM	462.86	439.53	439.53	408.9	370.48
Renora	Roba	HAAM	495.28	432.09	347.34	282.03	282.03
Renora	Helios	HAAM	374.19	354.07	354.07	321.4	178.83
Reglindis	Roba	HAAM	672.58	605.97	492.67	462.26	388.55
Reglindis	Helios	HAAM	451.78	410.11	323.87	260.17	222.23
Retina	Roba	HAAM	549.06	504.78	450.9	418.42	340.54
Retina	Helios	HAAM	421.01	329.74	301.98	234.6	121.03
Remo	Linda	HAAM	602.24	513.1	345.65	315.15	240.21
Remo	Diana	HAAM	545.69	456.34	402.37	336.98	336.98
Remo	Horace	HAAM	669.39	648.95	594.44	498.26	460.02
Remo	Zadni	HAAM	615.07	545.22	516.49	450.9	303.55
Remo	Noris	HAAM	673.87	673.87	645.91	645.91	645.91
Remo	Halls_Pink	HAAM	393.12	347.76	294.88	263.31	225.71
Remo	Siugisdesert	HAAM	790.2	790.2	683.1	683.1	645.5
Remo	Selma	HAAM	506.32	411.24	411.24	378.44	378.44
Ludivics_Rosenapfel	Godelieve_Hegmans	HAAM	564.41	499.41	444.43	411.53	371.58
Ludivics_Rosenapfel	Astillisch	HAAM	575.09	504.44	426.03	295.99	295.99
Delbrus	Godelieve_Hegmans	HAAM	585.92	516.01	434.89	335.49	219.16
Delbrus	Astillisch	HAAM	591.1	480.6	454.26	387.48	309.78
Limelight	Delikates	HAAM	583.9	561.63	505.27	406.8	335.12
Limelight	Florence_Bennett	HAAM	436.6	327.37	327.37	296.45	222.74
Linda	Astramel	HAAM	427.18	341.38	260.76	229.27	229.27
Linda	Cheddar	HAAM	583.96	562.64	450.09	450.09	450.09
Linda	Astillisch	HAAM	463.83	420.17	338.59	338.59	338.59
Diana	Astramel	HAAM	508.97	467.97	438.29	403.46	363.96
Diana	Cheddar	HAAM	442.53	398.42	371.17	371.17	333.23
Diana	Astillisch	HAAM	523.97	475.96	420.57	389.74	350.3
Horace	Astramel	HAAM	454.13	392.31	279.43	213.46	213.46
Horace	Cheddar	HAAM	414.35	344.19	288.8	254.15	254.15
Horace	Astillisch	HAAM	262.73	262.73	262.73	228.83	228.83
Bramleyovo_cervene	Alro	HAAM	560.04	453.31	400.8	237.54	165.48
Bramleyovo_cervene	S.T._Wright	HAAM	464.16	464.16	356.41	324.73	216.03
Bramleyovo_cervene	Petr_Broich	HAAM	634.86	566.15	479.51	479.51	406.45
Bramleyovo_cervene	Howgate_Wonder	HAAM	505.67	417.21	387.7	324.65	252.59
Astramel	Florence_Bennett	HAAM	503.17	395.01	315.02	284.26	246.68
Huvitus_NTTT	Delikates	HAAM	514.55	445.91	388.8	388.8	351.29
Huvitus_NTTT	Florence_Bennett	HAAM	350.81	240.56	215.55	184.5	145.51
Birgit_Bonnier	Florence_Bennett	HAAM	424.4	403.72	322.66	224.9	224.9
Liberty	Halls_Pink	HAAM	400.34	315.29	238.13	140.14	140.14
Liberty	Siugisdesert	HAAM	616.21	572.11	492.98	397.65	397.65
Liberty	Selma	HAAM	517.99	448.45	418.64	418.64	383.39
Piros	Regine	OSGP	442.86	358.75	271.38	218.03	185.17
Piros	F026	OSGP	371.27	321.94	141.8	141.8	44.11
Piros	F002	OSGP	461.42	395.52	212.53	129.12	0
Piros	Pikora	OSGP	325.71	256.66	57.92	0	0
Piros	Remo	OSGP	531.81	361.37	294.8	211.89	211.89
Piros	Delikates	OSGP	445.87	324.16	278.68	220.28	187.42
Piros	Florence_Bennett	OSGP	528.14	374.58	217.85	162.73	98.92
Civg198	Topaz	OSGP	768.74	697.86	586.23	421.91	356.55
Civg198	Honeycrisp	OSGP	407.79	253.66	229.38	173.41	142.12
Civg198	Karneval	OSGP	676.83	577.15	505.42	479.36	347.65
Civg198	X03305	OSGP	717.3	632.05	521.66	333.89	267.99
U6407	Melodie	OSGP	540.56	439.36	328.45	276.57	182.1
U6407	Pia	OSGP	634.3	356.85	271.79	217.12	217.12
U6407	Pilot	OSGP	671.96	477.77	409.63	188.96	188.96
U6407	Ladina	OSGP	746.63	602.32	532.89	532.89	469.12
U6407	BXIIIa_44.14	OSGP	622.84	457.23	390.64	284.13	284.13
U6407	BXIIIa_44.31	OSGP	657.48	508.9	415.94	310.3	310.3
U6407	Havelgold	OSGP	665.88	511.22	378.37	214.12	214.12
U6407	lb_4715	OSGP	590.2	500.77	367.9	256.26	159.62
U6407	Bellida	OSGP	561.6	330.44	218.15	189.87	156.81
U6407	Delorgue	OSGP	598.36	476.21	384.8	359.37	230.54
U6407	Delrouval	OSGP	544.94	400.48	200.62	173.4	139.09
U6407	Pikora	OSGP	487.02	402.34	329.7	275.69	244.87
U6407	Diana	OSGP	589.13	488.69	423.6	343.44	343.44
U6407	Horace	OSGP	542.9	408.67	408.67	298.41	265.01
U6407	Zadni	OSGP	611.33	594.19	486.08	346.8	281.05
U6407	Halls_Pink	OSGP	566.71	443.98	380.52	245.37	245.37
U6407	Siugisdesert	OSGP	537.39	437.34	372.86	318.67	284.19
U6407	Selma	OSGP	395.97	346.49	300.91	248.47	182.93
ACW_6104	HL148	OSGP	509.9	369.93	278.54	249.81	184.82
ACW_6104	Rubinstep	OSGP	530.81	386.94	296.81	242.49	211.66
ACW_6104	Topaz	OSGP	592.09	543.66	409.96	356.02	356.02
ACW_6104	F026	OSGP	441.78	248.33	181.3	122.27	122.27
ACW_6104	F002	OSGP	499.31	358.98	266.29	152.19	119.71
ACW_6104	Renora	OSGP	589.67	410.55	283.38	201.88	201.88
ACW_6104	Reglindis	OSGP	621.17	418.92	328.77	275.69	210.06
ACW_6104	Retina	OSGP	421.54	334.83	242.02	185.62	119.59
ACW_6104	Delbrus	OSGP	654.65	441.93	376.12	261.14	196.15
ACW_6104	Limelight	OSGP	491.27	383.74	294.17	210.95	210.95
ACW_6104	Honeycrisp	OSGP	467.11	258.3	237.26	184.31	153.11
ACW_6104	Karneval	OSGP	461.51	374.53	261.38	203.62	170.43
ACW_6104	X03305	OSGP	529.47	389.58	256.66	199.18	199.18
Galarina	Topaz	OSGP	821.15	645.62	551.44	471.74	439.49
Galarina	Pia	OSGP	501.07	384.26	318.59	183.97	118.67
Galarina	Linda	OSGP	495.72	305.26	221.97	138.98	74.39
Galarina	Diana	OSGP	644.46	468.64	427.29	289.09	222.6
Galarina	Horace	OSGP	585.81	373.61	283.8	115.83	82.68
Galarina	Zadni	OSGP	603.67	470.08	365.65	254.75	160.81
Galarina	Noris	OSGP	540.05	401.93	337.47	117.09	85.24
Galarina	Halls_Pink	OSGP	413.84	310.06	264.91	210.67	178.11
Galarina	Siugisdesert	OSGP	508.48	373.94	259.6	230.17	196.14
Galarina	Selma	OSGP	304.02	180.6	158.29	46.39	46.39
Galarina	Honeycrisp	OSGP	489.1	318.27	276.51	138.94	104.3
Galarina	Karneval	OSGP	780.58	693.91	670.9	532.96	368.59
Galarina	X03305	OSGP	643.32	591.9	439.33	278.77	245.42
X06564	Topaz	OSGP	760.57	604.02	497.56	472.39	376.44
X06564	Pia	OSGP	569.31	463.95	376.16	294.42	262.62
X06564	Linda	OSGP	593.26	472.96	342.47	261.73	196.37
X06564	Diana	OSGP	602.12	393.96	329.96	220.21	220.21
X06564	Horace	OSGP	545.02	460.21	348.93	238.08	206.22
X06564	Zadni	OSGP	538.93	393.5	327.29	250.65	187.34
X06564	Noris	OSGP	636.74	532.85	422.87	313.85	217.34
X06564	Halls_Pink	OSGP	390.25	265.55	174.79	118.45	85.89
X06564	Siugisdesert	OSGP	506.05	439.96	352.04	293.72	227.38
X06564	Selma	OSGP	439.49	319.79	274.56	218.22	218.22
X06564	Honeycrisp	OSGP	465.72	312.99	270.42	159.56	125.78
X06564	Karneval	OSGP	692.79	590.67	523.84	442.69	379.45
X06564	X03305	OSGP	598.5	510.49	399.66	265.25	233.15
B3F12_040	Pia	OSGP	560.98	435.15	340.17	313.41	280.68
B3F12_040	Linda	OSGP	616.42	474.94	428.23	345.23	312.68
B3F12_040	Diana	OSGP	528.54	387	318.56	261.34	196.99
B3F12_040	Horace	OSGP	587.35	498.46	388.96	279.93	216.12
B3F12_040	Huvitus_NTTT	OSGP	547.9	407.6	383.22	354.01	191.26
B3F12_040	Zadni	OSGP	518.13	345.54	257.3	203.17	139.63
B3F12_040	Halls_Pink	OSGP	435.52	309.79	237.47	181.81	85.57
B3F12_040	Siugisdesert	OSGP	552.56	426.35	317.93	288.09	288.09
B3F12_040	Selma	OSGP	449.71	312.52	196.82	138.76	106.26
Dalinco	Topaz	OSGP	675.92	587.66	521.92	443.49	282.02
Dalinco	Dalinsweet	OSGP	555.11	397.63	307.44	118.44	86.5
Dalinco	Honeycrisp	OSGP	491.79	398.72	374.74	240.1	172.17
Dalinco	Karneval	OSGP	618.42	511.14	330.67	278.34	180.23
Dalinco	X03305	OSGP	640.32	555.97	348.34	268.49	207
HL148	Pia	OSGP	647.55	595.23	523.53	466.57	434.09
HL148	Regine	OSGP	538.63	486.99	392.72	337.23	271.81
HL148	X06064	OSGP	567.79	464.72	328.42	193.41	130.95
HL148	F026	OSGP	613.84	514.13	465.17	326.44	263.96
HL148	F002	OSGP	509.31	439.06	344.77	238.22	175.8
HL148	Harmonie_Delorina	OSGP	506.67	424.17	337.52	278.85	149.97
HL148	Lb_5338	OSGP	518.04	382.73	314.8	230.8	102.22
HL148	Cheddar	OSGP	564.87	496.74	410.12	410.12	247.38
HL148	Honeycrisp	OSGP	461.76	357.05	308.35	251.92	221.39
HL148	X03305	OSGP	518.89	392.89	256.44	176.38	145.12
Rubinstep	Pia	OSGP	652.33	536.5	493.95	437.87	306.61
Rubinstep	Regine	OSGP	567.82	552.25	530.19	390.52	325.1
Rubinstep	X06064	OSGP	555.44	432.22	297.56	216.74	181.88
Rubinstep	F026	OSGP	652.98	526.58	399.24	317.18	190.62
Rubinstep	F002	OSGP	600.1	509.27	398.53	318.01	127.63
Rubinstep	Harmonie_Delorina	OSGP	552.2	432.87	345.06	287.58	255.1
Rubinstep	Lb_5338	OSGP	700.16	525.19	413.8	302.86	170.75
Rubinstep	Cheddar	OSGP	641.7	521.78	480.42	425.67	299.38
Rubinstep	Honeycrisp	OSGP	498.42	364.97	224.17	170.1	138.96
Rubinstep	X03305	OSGP	549.26	449.76	407.27	353.46	222.68
Topaz	Scifresh	OSGP	730.75	661.87	546.25	491.96	460.43
Topaz	lb_4715	OSGP	589.09	502.83	482.82	457.72	391.04
Topaz	X06064	OSGP	630.13	545.85	408.7	383.2	350.8
Topaz	Bellida	OSGP	618.48	518.85	450.57	425.1	359.03
Topaz	Nicoter	OSGP	756.71	637.03	547.38	354.61	288.56
Topaz	Scilate	OSGP	739.38	647.9	514.08	438.21	405.99
Topaz	Sonyanevson	OSGP	671.35	558.28	378.03	327.28	263.19
Topaz	Harmonie_Delorina	OSGP	549.92	428.33	367.46	225.37	193.12
Topaz	Renora	OSGP	742.28	674.05	540.24	460.39	327.73
Topaz	Reglindis	OSGP	679.57	594.78	528.5	419.22	320.53
Topaz	Retina	OSGP	681.86	596.29	532.02	504.87	373.9
Topaz	Delbrus	OSGP	616.13	583.92	517.1	328.87	328.87
Topaz	Lb_5338	OSGP	527.56	421.85	376.67	376.67	147.08
Topaz	Honeycrisp	OSGP	361.34	294.12	225.02	198.33	166.52
Topaz	X03305	OSGP	472.51	389.29	297.56	215.76	181.54
Tundra	Pia	OSGP	695.2	555.86	488.79	377.78	345.24
Tundra	F026	OSGP	583.5	520.84	382.3	330.09	266.38
Tundra	F002	OSGP	478.87	426.3	289.6	235.16	172.15
Tundra	Pikora	OSGP	431.4	343.09	252.1	252.1	184.54
Tundra	Ludivics_Rosenapfel	OSGP	510.95	391.03	347.34	295.49	200.57
Tundra	Delikates	OSGP	629.44	489.53	467.82	359.55	297.16
Tundra	Florence_Bennett	OSGP	589.17	463.14	375.62	319.93	160.36
Tundra	Cheddar	OSGP	510.31	428.53	365.65	365.65	299.66
Melodie	Pia	OSGP	560.18	493.3	336.43	192.28	93.22
Melodie	Pilot	OSGP	657.19	600.21	491.34	409.07	344.96
Melodie	BXIIIa_44.14	OSGP	577.09	450.28	382.48	242.84	242.84
Melodie	BXIIIa_44.31	OSGP	583.7	498.17	384.39	333.08	235.1
Melodie	Havelgold	OSGP	644	576.36	513.54	461.74	359.76
Melodie	Linda	OSGP	616.69	517.86	426.26	288.37	193.17
Melodie	Diana	OSGP	667.41	527.21	504.5	369.65	242.69
Melodie	Horace	OSGP	485.47	401.53	261.6	206.88	206.88
Melodie	Zadni	OSGP	608.84	486.31	351.87	297.65	197.17
Melodie	Noris	OSGP	551.77	406.36	338.61	338.61	338.61
Melodie	Halls_Pink	OSGP	539.75	436.34	281.2	252.35	188.31
Melodie	Siugisdesert	OSGP	479.4	376.77	240.68	157.43	93.91
Melodie	Selma	OSGP	444.16	318.79	229.97	202.84	202.84
Pia	X06064	OSGP	478.63	357.06	264.35	238.94	204.7
Pia	Harmonie_Delorina	OSGP	643.5	575.9	506.21	397.08	328.54
Pia	Sansa	OSGP	575.71	454.06	385.96	304.15	270.29
Pia	Delorgue	OSGP	675.14	553.14	506.4	453.29	321.05
Pia	Delrouval	OSGP	710.43	573.27	444.62	364.41	299.83
Pia	Renora	OSGP	579.93	494.86	381.86	296.47	231.8
Pia	Reglindis	OSGP	618.06	564.57	390.02	307.19	243.57
Pia	Retina	OSGP	510.51	453.49	322.73	265.97	235.84
Pia	Fujion	OSGP	506.9	399.61	265.01	155.65	125.26
Pia	Jolana	OSGP	399.34	243.39	175.08	117.19	53.83
Pia	Lb_5338	OSGP	546.32	446.5	422.88	288.45	258.37
Pia	Nova_Easygro	OSGP	502.9	421.53	397.4	319.4	319.4
Pia	Noris	OSGP	548.83	410.33	342.22	287.47	287.47
Pia	Johannes_Bottner	OSGP	467.35	378.52	237.46	237.46	141.82
Pia	Siugisdesert	OSGP	660.76	571.82	349.34	295.84	226.48
Juno	Bellida	OSGP	711.33	569.07	478.35	449.18	418.45
Juno	U1065	OSGP	646.69	538.97	471.36	305.75	271.16
Juno	Pikora	OSGP	709.65	593.07	502.56	447.01	385.65
Juno	Juga	OSGP	707.16	616.85	530.2	448.61	414.25
Juno	Godelieve_Hegmans	OSGP	465.59	399.47	243.96	243.96	209.06
Juno	Orlik_NTTT	OSGP	625.3	500.77	345.26	316.07	285.1
Juno	HcP_18	OSGP	492.2	284.09	196.79	85.26	85.26
Juno	HcP_41	OSGP	445.52	231.97	146.04	89.48	89.48
Juno	Honeycrisp	OSGP	455.65	263.07	172.41	35.65	35.65
Pilot	X06064	OSGP	664.28	579.85	537.14	425.7	395.65
Pilot	Harmonie_Delorina	OSGP	614.33	499.27	366.82	308.47	273.55
Pilot	Delorgue	OSGP	640.26	499.85	434.35	351.63	255.04
Pilot	Delrouval	OSGP	551.51	430.91	430.91	375.96	312.25
Pilot	Fujion	OSGP	450.58	346.71	256.22	227.91	227.91
Pilot	Jolana	OSGP	574.86	506.57	457.69	317.67	282.75
Pilot	Delbrus	OSGP	684.36	583.34	542.91	488.3	392.49
Pilot	Linda	OSGP	635.59	465.43	372.77	288.69	192.4
Pilot	Diana	OSGP	656.88	520.57	453.48	424.63	391.49
Pilot	Horace	OSGP	489.37	339.66	243.85	214.32	214.32
Pilot	Lb_5338	OSGP	555.91	450.74	360.56	249.56	216.51
Pilot	Nova_Easygro	OSGP	573.63	435.31	278.89	252.72	153.65
Pilot	Cheddar	OSGP	612.63	508.46	399.37	314.73	249.48
Pilot	Noris	OSGP	538.67	454.22	389.03	363.62	363.62
Pilot	Halls_Pink	OSGP	462.08	379.27	334.46	248.71	218.27
Pilot	Siugisdesert	OSGP	449.67	363.51	318.88	291.67	257.59
Reanda	Ludivics_Rosenapfel	OSGP	446.75	341.82	271.15	242.41	181.11
Reanda	Delbrus	OSGP	543.54	407.32	383.96	328.83	294.89
Reanda	Delikates	OSGP	487.68	386.05	386.05	303.98	240.84
Reanda	Florence_Bennett	OSGP	511.14	407.52	361.75	303.78	273.67
Reanda	Cheddar	OSGP	587.57	480.41	369.65	288.6	256.41
Resi	Ludivics_Rosenapfel	OSGP	402.08	367.34	278.95	250.21	218.13
Resi	Delbrus	OSGP	612.84	443.49	359.77	224.25	158.54
Resi	Delikates	OSGP	549.63	481.69	391.96	364.29	364.29
Resi	Florence_Bennett	OSGP	532.45	480.58	366.19	285.75	254.86
Resi	Cheddar	OSGP	584.33	443.51	397.82	342.06	246.32
Regine	Red_Devil	OSGP	547.22	462.12	376.42	292.63	227.21
Regine	Ludivics_Rosenapfel	OSGP	570.72	489.4	465.77	330.96	330.96
Regine	Delbrus	OSGP	721.74	656.03	573.02	518.86	453.57
Regine	Bramleyovo_cervene	OSGP	578.43	511.17	422.54	337.74	269.83
Regine	Weirouge	OSGP	445.16	358.64	290.08	290.08	193.17
Regine	Delikates	OSGP	552.5	518.24	425.82	396.48	396.48
Regine	Cheddar	OSGP	622.1	518.45	496.39	442.67	276.98
Regine	AS_06_09_06	OSGP	685.17	566.66	566.66	487.22	394.04
Ladina	Juga	OSGP	683.48	544.96	449.16	342.25	342.25
Ladina	Nova_Easygro	OSGP	559.35	469.81	361.1	278.28	215.8
BXIIIa_44.14	X06064	OSGP	570.78	486.2	442.53	413.87	380.93
BXIIIa_44.14	Harmonie_Delorina	OSGP	593.91	402.15	314.22	256.2	158.36
BXIIIa_44.14	Delorgue	OSGP	736.23	648.53	583.21	527.81	494.12
BXIIIa_44.14	Delrouval	OSGP	643.87	591.49	568.8	542.55	542.55
BXIIIa_44.14	Fujion	OSGP	608.83	486.47	397.53	265.09	265.09
BXIIIa_44.14	Jolana	OSGP	591.23	574.54	505.63	425.11	363.42
BXIIIa_44.14	Delbrus	OSGP	588.9	500.82	325.76	297.87	236.56
BXIIIa_44.14	Linda	OSGP	587.75	499.07	432.28	292.23	195.06
BXIIIa_44.14	Diana	OSGP	599.15	549.51	411.68	411.68	346.35
BXIIIa_44.14	Horace	OSGP	542.83	462.81	302.07	275.23	275.23
BXIIIa_44.14	Lb_5338	OSGP	524.93	414.64	394.12	339.15	146.4
BXIIIa_44.14	Nova_Easygro	OSGP	582.89	420.45	332.36	303.38	139.08
BXIIIa_44.14	Cheddar	OSGP	773.64	656.35	547.04	487.18	453.99
BXIIIa_44.14	Noris	OSGP	690.79	617.71	529.52	478.25	446.06
BXIIIa_44.14	Halls_Pink	OSGP	525.09	437.4	325.53	268.55	268.55
BXIIIa_44.14	Siugisdesert	OSGP	471.31	405.15	336.73	311.59	279.4
BXIIIa_44.31	X06064	OSGP	522.3	370.16	256.66	256.66	225.18
BXIIIa_44.31	Harmonie_Delorina	OSGP	606.08	543.76	456.04	375.57	310.54
BXIIIa_44.31	Delorgue	OSGP	696.44	559.82	494.51	410.51	312.41
BXIIIa_44.31	Delrouval	OSGP	605.29	501.52	458.24	431.99	366.21
BXIIIa_44.31	Fujion	OSGP	529.74	392.95	304.42	142.52	142.52
BXIIIa_44.31	Jolana	OSGP	611.46	467.96	375.77	324.78	256.66
BXIIIa_44.31	Delbrus	OSGP	637.99	588.65	474.45	369.39	339.28
BXIIIa_44.31	Linda	OSGP	592.36	448.15	289.44	207.06	172.45
BXIIIa_44.31	Diana	OSGP	511.77	443.1	287.78	260.81	194.12
BXIIIa_44.31	Horace	OSGP	437.88	335.29	270.98	164.43	129.85
BXIIIa_44.31	Lb_5338	OSGP	561.99	441.08	329.11	272.22	240.38
BXIIIa_44.31	Nova_Easygro	OSGP	557.54	417.44	369.97	312.76	147
BXIIIa_44.31	Cheddar	OSGP	621.41	465.44	331.66	226.11	226.11
BXIIIa_44.31	Noris	OSGP	551.96	466.32	403.11	349.1	314.52
BXIIIa_44.31	Halls_Pink	OSGP	523.59	471.22	333.21	277.38	212.66
BXIIIa_44.31	Siugisdesert	OSGP	522.74	415.37	279.23	197.24	128.23
Havelgold	X06064	OSGP	647.49	509.23	396.73	369.81	336.87
Havelgold	Harmonie_Delorina	OSGP	573.61	539.93	408.08	378.18	280.23
Havelgold	Delorgue	OSGP	582.41	428.37	362.4	304.98	243.54
Havelgold	Delrouval	OSGP	642.87	557.11	468.64	440.3	409.2
Havelgold	Fujion	OSGP	488.58	405.02	314.76	237.97	237.97
Havelgold	Jolana	OSGP	604.8	534.55	401.32	345.11	213.64
Havelgold	Delbrus	OSGP	595.76	532.39	396.04	342.87	279.26
Havelgold	Linda	OSGP	618.43	479.88	366.06	255.18	192.38
Havelgold	Diana	OSGP	632.15	545.58	453.21	317.39	254.67
Havelgold	Horace	OSGP	471.73	345.37	226.55	91.4	60.79
Havelgold	Lb_5338	OSGP	533.22	427.34	298.14	215.63	215.63
Havelgold	Nova_Easygro	OSGP	521.39	417.17	310.36	282.21	184.83
Havelgold	Cheddar	OSGP	594.79	493.23	387.28	308.06	242.33
Havelgold	Noris	OSGP	625.01	520.95	431.36	377.92	313.74
Havelgold	Halls_Pink	OSGP	602.05	500.56	431.93	405.32	374.71
Havelgold	Siugisdesert	OSGP	599.99	510.89	420.26	394.35	262.01
Scifresh	Honeycrisp	OSGP	448.44	296.85	251.01	223.73	223.73
Scifresh	Karneval	OSGP	629.31	542.3	519.35	461.53	394.42
Scifresh	X03305	OSGP	565.64	396.4	329.11	301.35	235.79
lb_4715	Juga	OSGP	424.58	304.66	195.8	110.79	46.13
lb_4715	Nova_Easygro	OSGP	402.74	315.9	245.43	166.87	134.17
lb_4715	Honeycrisp	OSGP	392.04	305.48	154.24	128.94	65.15
lb_4715	Karneval	OSGP	451.15	402.76	315.82	204.74	204.74
lb_4715	X03305	OSGP	509.03	376.21	311.81	257.87	164.04
X06064	Pikora	OSGP	541.7	439.08	302.4	250.74	186.55
X06064	Renora	OSGP	660.07	609.64	492.29	466.46	466.46
X06064	Reglindis	OSGP	609.34	536.65	400.06	320.74	286.92
X06064	Retina	OSGP	457.63	457.63	346.7	157.87	124.05
X06064	Delbrus	OSGP	757.02	667.98	533.47	476.4	412.08
X06064	Limelight	OSGP	677.34	640.02	552.34	441.04	344.66
X06064	Linda	OSGP	462.12	301.1	279.5	165.58	165.58
X06064	Diana	OSGP	472.18	302.73	302.73	187.85	87.93
X06064	Horace	OSGP	394.21	238.48	215.32	157.81	157.81
X06064	Noris	OSGP	576.14	455.17	388.25	279.68	216
X06064	Halls_Pink	OSGP	369.17	261.87	214.08	159.48	159.48
X06064	Siugisdesert	OSGP	385.73	302.28	167.86	139.09	71.18
X06064	Selma	OSGP	456.73	404.97	295.42	239.16	204.38
X06064	Honeycrisp	OSGP	506.84	401.44	303.83	246.44	246.44
X06064	Karneval	OSGP	545.23	495.47	448.18	340.73	310.5
F026	X04355	OSGP	472.1	368.12	207.06	179.28	179.28
F026	Doriane	OSGP	445.65	382.81	340.95	313.17	216.07
F026	Renora	OSGP	645.65	517.27	294.75	268.26	236.93
F026	Reglindis	OSGP	443.8	322.96	257.56	174.9	140.5
F026	Retina	OSGP	441.63	352.98	265.81	238.42	207.38
F026	Red_Devil	OSGP	787.44	647.89	554.21	472.23	342.79
F026	Ludivics_Rosenapfel	OSGP	666.72	597	508.1	425.96	392.18
F026	Delbrus	OSGP	692.71	637.37	547.69	389.05	389.05
F026	Bramleyovo_cervene	OSGP	708.87	639.02	544.91	461.22	431.04
F026	Weirouge	OSGP	609.76	442.41	324.25	269.34	269.34
F026	Delikates	OSGP	595.2	507.37	409.5	329.21	329.21
F026	Florence_Bennett	OSGP	544.25	383.46	286.51	204.75	141.62
F026	Cheddar	OSGP	617.58	547.48	440.25	413.85	379.42
F026	X03305	OSGP	557.62	471.07	407.97	326.35	264.72
F026	AS_06_09_06	OSGP	561.78	523.68	319.32	294.11	260.05
F002	X04355	OSGP	498.01	401.81	333.34	280.01	280.01
F002	Doriane	OSGP	484.55	416.06	373.72	348.48	281.36
F002	Renora	OSGP	601.72	517.46	244.68	192.95	192.95
F002	Reglindis	OSGP	428.38	375.2	305.23	227.36	126.87
F002	Retina	OSGP	533.09	393.74	232.29	204.9	138.66
F002	Red_Devil	OSGP	758.6	633.12	517.03	466.38	371.11
F002	Ludivics_Rosenapfel	OSGP	556.89	403.45	314.14	314.14	181.4
F002	Delbrus	OSGP	613.22	524.74	390.33	311.92	210.68
F002	Bramleyovo_cervene	OSGP	667.02	546.07	386.03	359.59	359.59
F002	Weirouge	OSGP	580.67	411.17	265.59	238.56	238.56
F002	Delikates	OSGP	583.04	456.96	363.94	259.81	224.88
F002	Florence_Bennett	OSGP	522.47	315.31	219.44	193.22	130.09
F002	Cheddar	OSGP	601.48	475.83	410.17	354.85	288.76
F002	X03305	OSGP	559.89	492.2	448.16	392.22	361.06
F002	AS_06_09_06	OSGP	526.06	417.65	281.41	226.81	194.07
Bellida	Fujion	OSGP	511.97	426.28	311.54	231.19	231.19
Bellida	Linda	OSGP	540.45	405.44	334.22	279.21	248.75
Bellida	Diana	OSGP	524.38	421.35	330.16	301.47	209.59
Bellida	Horace	OSGP	400.42	258.9	144.69	118.13	86.66
Bellida	Zadni	OSGP	565.36	418.08	257.4	257.4	224.91
Bellida	Nova_Easygro	OSGP	478.08	429.33	291.46	205.52	171.53
Bellida	Noris	OSGP	553.52	447.47	383.18	224.29	193.15
Bellida	Halls_Pink	OSGP	567.83	369.96	303.02	221.97	221.97
Bellida	Johannes_Bottner	OSGP	486.05	324.27	255.73	200.61	136.12
Bellida	Siugisdesert	OSGP	492.97	372.07	215.68	162.7	132.52
Bellida	Selma	OSGP	568.67	484.92	441.38	387.51	319.2
Bellida	Honeycrisp	OSGP	535.76	322.29	278.28	248.52	148.73
Bellida	Karneval	OSGP	652.69	494.88	339.82	285.22	221.97
Bellida	X03305	OSGP	711.93	589.97	524.64	498.88	399.14
U1065	Julia	OSGP	481.94	382.77	316.53	259.45	195.3
U1065	Astramel	OSGP	450.83	294.6	204.8	118.44	87.94
U1065	Johannes_Bottner	OSGP	523.78	434.94	323.73	295.33	199.52
Nicoter	Honeycrisp	OSGP	443.51	267.56	222.81	114.86	82.21
Nicoter	Karneval	OSGP	572.42	435.81	390.74	361.68	292.72
Nicoter	X03305	OSGP	517.98	463.95	355.28	297.5	228.99
Scilate	Honeycrisp	OSGP	420.94	334.01	260.81	233.53	198.89
Scilate	Karneval	OSGP	648.28	564.41	498	414.19	345.23
Scilate	X03305	OSGP	710.02	601.5	428.7	398.94	270.34
Sonyanevson	Honeycrisp	OSGP	405.74	357.49	288.72	237.01	169.72
Sonyanevson	Karneval	OSGP	687.83	587.19	497.84	470.47	438.08
Sonyanevson	X03305	OSGP	619.07	531.98	466.08	379.96	285.91
Harmonie_Delorina	Pikora	OSGP	545	509.09	435.48	301.1	200.68
Harmonie_Delorina	Renora	OSGP	620.96	586.48	471.56	360.12	295.24
Harmonie_Delorina	Reglindis	OSGP	585.14	530.69	376.56	266.89	236.45
Harmonie_Delorina	Retina	OSGP	421.76	336.18	271.62	192.21	192.21
Harmonie_Delorina	Delbrus	OSGP	576.86	454.29	348.73	323.23	291.6
Harmonie_Delorina	Limelight	OSGP	583.81	546.78	459.52	403.68	277.01
Harmonie_Delorina	Linda	OSGP	458.75	283.83	193.32	112.53	80.2
Harmonie_Delorina	Diana	OSGP	572.88	433.96	343.06	317.09	155.28
Harmonie_Delorina	Horace	OSGP	487.42	379.78	291.92	181.2	84.52
Harmonie_Delorina	Zadni	OSGP	629.06	578.06	422.6	422.6	196.65
Harmonie_Delorina	Noris	OSGP	596.03	438.86	257.24	178.87	80.68
Harmonie_Delorina	Halls_Pink	OSGP	382.83	291.04	224.83	198.06	133.01
Harmonie_Delorina	Siugisdesert	OSGP	437.62	347.31	217.74	192.4	96.72
Harmonie_Delorina	Selma	OSGP	480.23	407.57	359.28	252.73	190.41
Harmonie_Delorina	Honeycrisp	OSGP	270.44	183.21	69.27	42.23	42.23
Harmonie_Delorina	Karneval	OSGP	496.15	442.46	354.72	297.63	234.08
Harmonie_Delorina	X03305	OSGP	564.73	476.96	387.84	278.68	243.82
Sansa	Linda	OSGP	657.58	603.31	511	482.09	388.14
Sansa	Diana	OSGP	615.07	560.87	402.48	375.41	342.2
Sansa	Horace	OSGP	555.19	483.89	322.65	270.79	203.21
Sansa	Julia	OSGP	607.47	470.89	383.02	191.2	93.17
Sansa	Zadni	OSGP	732.23	593.57	523.27	439.07	345.12
Sansa	Noris	OSGP	587.85	533.36	463.58	385.93	318.52
Sansa	Halls_Pink	OSGP	557.07	519.96	455.05	401.99	368.78
Sansa	Siugisdesert	OSGP	642.6	626.62	498.35	469.44	370.41
Sansa	Selma	OSGP	412.15	376.09	332.64	307.43	307.43
Sansa	Honeycrisp	OSGP	436.71	315.36	205.26	126.91	92.53
Sansa	X03305	OSGP	541.69	353.7	353.7	217.1	151.66
Delorgue	Pikora	OSGP	443.99	268.04	222.23	137.99	73.3
Delorgue	Fujion	OSGP	518.17	340.7	293.22	241.2	173.46
Delorgue	Red_Devil	OSGP	454	385.07	320	241.94	178.01
Delorgue	Huvitus_NTTT	OSGP	483.81	395.23	299.52	273.42	204.77
Delorgue	Birgit_Bonnier	OSGP	466.42	324.22	278.14	221.37	123.36
Delorgue	Nova_Easygro	OSGP	476.44	457.13	390.94	334.37	272.8
Delrouval	Pikora	OSGP	373.45	187.22	97.17	97.17	0
Delrouval	Fujion	OSGP	377.71	240.3	194.93	116.87	82.07
Delrouval	Red_Devil	OSGP	600.77	489.26	401.07	295.91	201.44
Delrouval	Huvitus_NTTT	OSGP	539.86	465.18	320.86	241.55	241.55
Delrouval	Birgit_Bonnier	OSGP	641.82	541.03	448.85	395.04	269.55
Delrouval	Nova_Easygro	OSGP	454.75	353.06	281.89	228.77	198.56
Pikora	Renora	OSGP	534.69	465.73	312.51	230.84	198.51
Pikora	Reglindis	OSGP	493.75	422.7	222.7	111.98	111.98
Pikora	Retina	OSGP	459.44	371.66	218.82	167.29	167.29
Pikora	Fujion	OSGP	535.91	484.9	397.7	289.26	289.26
Pikora	U1165	OSGP	431.54	339.17	339.17	227.86	163.22
Pikora	Red_Devil	OSGP	491.95	385.12	206.41	155.54	90.88
Pikora	Jolana	OSGP	423.05	321.67	260.08	231.35	198.07
Pikora	Delbrus	OSGP	454.47	419.29	217.11	110.65	76.71
Pikora	Linda	OSGP	428.47	307.42	261.93	235.76	170.42
Pikora	Diana	OSGP	549.22	343.47	228.88	202.27	75.26
Pikora	Horace	OSGP	378.02	257.96	162.2	135.59	42.97
Pikora	Bramleyovo_cervene	OSGP	503.91	326.78	281.83	142.11	76.43
Pikora	Weirouge	OSGP	551.47	441.02	351.85	272.68	239.81
Pikora	Lb_5338	OSGP	448.77	327.61	237.42	103.35	39.13
Pikora	Zadni	OSGP	563.8	420.19	284.21	229.79	163.65
Pikora	Nova_Easygro	OSGP	418.55	313.24	291.69	155.02	88.84
Pikora	Cheddar	OSGP	436.57	333.54	223.94	198.72	166.53
Pikora	Noris	OSGP	501.22	430.75	345.67	265.72	233.23
Pikora	Halls_Pink	OSGP	441	261.52	175.25	148.64	116.15
Pikora	Siugisdesert	OSGP	386.53	266.31	242.98	213.77	181.51
Pikora	Selma	OSGP	374.93	319.99	255.61	227.01	192.02
Pikora	AS_06_09_06	OSGP	620.16	477.94	339.59	288.03	158.01
Renora	Relinda	OSGP	457.37	367.79	259.78	206.24	175.73
Renora	Ludivics_Rosenapfel	OSGP	534.32	411.09	276.12	196.54	164.06
Renora	Lb_5338	OSGP	589.1	503.3	391.13	337.38	271.8
Renora	Delikates	OSGP	527.29	459.58	349.78	321.52	288.82
Renora	Florence_Bennett	OSGP	460.28	340.23	228.88	120.43	120.43
Renora	Nova_Easygro	OSGP	583.27	513.09	468.81	388.84	358.58
Renora	Liberty	OSGP	615.19	439.71	397.34	344.82	212.79
Renora	Svezhest	OSGP	498.07	394.96	324.54	246.43	181.62
Renora	Cheddar	OSGP	538.81	421.79	336.95	253.81	188.59
Renora	Honeycrisp	OSGP	406.64	310.03	242.82	242.82	143.46
Renora	Karneval	OSGP	680.99	529.42	460.11	378.67	250.83
Renora	X03305	OSGP	500.75	450.71	426.59	261.73	129.97
Reglindis	Relinda	OSGP	528.38	455.83	345.59	290.66	196.76
Reglindis	Ludivics_Rosenapfel	OSGP	356.09	246.18	205.52	205.52	142.08
Reglindis	Lb_5338	OSGP	513.55	403.87	356.97	356.97	225.15
Reglindis	Delikates	OSGP	538.99	385.73	363.88	307.13	272.31
Reglindis	Florence_Bennett	OSGP	430.94	381.61	290.03	213.11	150.9
Reglindis	Nova_Easygro	OSGP	637.37	465.36	419.8	368.38	335.9
Reglindis	Liberty	OSGP	658.35	433.21	387.7	387.7	387.7
Reglindis	Svezhest	OSGP	602.46	537.7	426.19	369.84	369.84
Reglindis	Cheddar	OSGP	454.17	318.89	252.65	223.54	193.41
Reglindis	Honeycrisp	OSGP	473.9	323.65	301.42	247.38	247.38
Reglindis	Karneval	OSGP	502.08	361.04	293.95	266.54	204.47
Reglindis	X03305	OSGP	559.29	469.37	405.8	272.56	240.96
Retina	Relinda	OSGP	548.12	458.22	345.8	210.88	210.88
Retina	Ludivics_Rosenapfel	OSGP	431.95	363.45	294.22	268.34	237.39
Retina	Lb_5338	OSGP	505.84	467.59	401.94	318.96	221.39
Retina	Delikates	OSGP	504.26	392.41	371.35	371.35	341.29
Retina	Florence_Bennett	OSGP	484.58	380.28	292.79	212.77	86.27
Retina	Nova_Easygro	OSGP	551.28	463.55	397.65	397.65	365.17
Retina	Liberty	OSGP	521.02	381.01	311.87	257.78	196.67
Retina	Svezhest	OSGP	529.67	455.48	369.05	369.05	271.11
Retina	Cheddar	OSGP	501.62	405.04	382.96	329.12	230.73
Retina	Honeycrisp	OSGP	348.64	213.85	123.08	97.8	0
Retina	Karneval	OSGP	455.57	336.51	314.84	260.46	132.23
Retina	X03305	OSGP	479.11	372.7	303.38	197.65	133.74
Remo	Red_Devil	OSGP	528.24	444.48	357.7	330.36	168.63
Remo	Delbrus	OSGP	526.17	456.44	323.58	269.27	269.27
Remo	Bramleyovo_cervene	OSGP	612.73	473.03	364.2	279.79	249.77
Remo	Weirouge	OSGP	544.03	337.79	292.16	265.65	232.85
Remo	Cheddar	OSGP	545.51	472.87	386.79	360.25	266.1
Remo	AS_06_09_06	OSGP	500.69	347.28	255.33	255.33	222.96
Juga	Johannes_Bottner	OSGP	571.2	383.68	272.15	245.31	182.21
Fujion	Linda	OSGP	535.85	418.64	331.07	138.04	75.39
Fujion	Diana	OSGP	480.01	387.9	296.66	212.86	119.64
Fujion	Horace	OSGP	466.7	360.19	290.07	152.21	121.82
Fujion	Zadni	OSGP	606.34	462.35	396.27	236	134.9
Fujion	Noris	OSGP	689.82	552.15	483.99	402.89	402.89
Fujion	Halls_Pink	OSGP	371.91	301.89	118.34	32.56	0
Fujion	Siugisdesert	OSGP	465.7	432.43	338.11	252.84	252.84
Fujion	Selma	OSGP	304.52	251.48	183.54	70.54	70.54
U1165	Linda	OSGP	576.9	420.36	398.56	344.12	279.31
U1165	Diana	OSGP	608.56	470.65	423.44	312.28	248.8
U1165	Horace	OSGP	510.06	370.36	256.25	173.56	139.27
U1165	HcP_18	OSGP	644.1	509.86	327.16	244.7	177.13
U1165	HcP_41	OSGP	558.95	461.27	329.78	276.6	208.48
U1165	Noris	OSGP	648.63	508.34	421.77	261.61	261.61
U1165	Halls_Pink	OSGP	532.76	355.55	289.21	204.59	142.03
U1165	Johannes_Bottner	OSGP	513.47	409.09	294.04	210.77	79.46
U1165	Siugisdesert	OSGP	514.84	412.89	280.55	250.64	250.64
Red_Devil	Ludivics_Rosenapfel	OSGP	457.72	286.59	195.99	91.19	91.19
Red_Devil	Delbrus	OSGP	621.71	481.88	366.98	366.98	268.34
Red_Devil	Weirouge	OSGP	449.53	311.68	266.44	240.52	143.02
Red_Devil	Delikates	OSGP	470.33	300.82	277.39	198.26	165.8
Red_Devil	Florence_Bennett	OSGP	562.09	422.59	331.47	279.71	246.99
Red_Devil	Cheddar	OSGP	475.66	361.05	246.06	220.6	95.31
Jolana	Linda	OSGP	574.33	432.47	363.45	282.74	250.2
Jolana	Diana	OSGP	463.87	371.15	324.34	296.71	232.55
Jolana	Horace	OSGP	413.51	326.9	257.22	227.54	197.1
Jolana	Rodluvan	OSGP	413.17	293.12	160.63	160.63	129.76
Jolana	Birgit_Bonnier	OSGP	529.89	449.89	293.43	268.22	135.33
Jolana	Delikates	OSGP	505.13	423.06	290.36	290.36	258.09
Jolana	Zadni	OSGP	575.4	454.54	367.35	256.5	190.71
Jolana	Halls_Pink	OSGP	377.71	286.82	239.23	239.23	143.74
Jolana	Siugisdesert	OSGP	434.72	401.95	313.74	260.57	260.57
Jolana	Selma	OSGP	346.25	278.23	119.31	93.21	93.21
Jolana	Veteran	OSGP	504.45	379.49	295.21	266.36	203.79
Ludivics_Rosenapfel	Linda	OSGP	645.84	506.45	441.42	303.02	303.02
Ludivics_Rosenapfel	Diana	OSGP	589.83	463.53	415.41	305.17	305.17
Ludivics_Rosenapfel	Horace	OSGP	498.09	379.87	270.37	214.85	181.99
Ludivics_Rosenapfel	Bramleyovo_cervene	OSGP	562.87	421.58	288.44	231.05	231.05
Ludivics_Rosenapfel	Weirouge	OSGP	549.62	428.3	336.45	336.45	236.58
Ludivics_Rosenapfel	AS_06_09_06	OSGP	540.84	402.16	333.87	228.82	133.91
Delbrus	Linda	OSGP	646.27	540.6	499.51	445.71	445.71
Delbrus	Diana	OSGP	654.94	566.23	434.18	408.41	282.29
Delbrus	Horace	OSGP	587.9	430.12	339.47	314.3	283.43
Delbrus	Bramleyovo_cervene	OSGP	557.2	440.07	333.4	281.55	248.03
Delbrus	Weirouge	OSGP	506.08	347.45	323.08	268.2	268.2
Delbrus	Lb_5338	OSGP	574.91	518.4	406.08	269.88	269.88
Delbrus	Delikates	OSGP	681.65	541.6	383.72	303.05	236.63
Delbrus	Florence_Bennett	OSGP	506.03	406.69	271.53	215.82	181.88
Delbrus	Honeycrisp	OSGP	471.68	387.02	302.45	248.17	217.71
Delbrus	Karneval	OSGP	645.39	492	333.16	306.64	204.08
Delbrus	X03305	OSGP	670.25	518.33	409.1	297.11	233.59
Delbrus	AS_06_09_06	OSGP	578.78	482.71	368.74	368.74	238.19
Limelight	Lb_5338	OSGP	477.43	444.67	422.53	367.74	302.79
Limelight	Astramel	OSGP	449.62	340.05	229.32	150.59	84.4
Limelight	Honeycrisp	OSGP	462.87	354.08	146.91	93.68	60.91
Limelight	X03305	OSGP	528	442.69	313.52	284.09	218.8
Linda	Lb_5338	OSGP	581.18	479.81	299.18	242.85	212.79
Linda	Nova_Easygro	OSGP	481.72	368.77	345.13	262.89	230.18
Linda	Orlik_NTTT	OSGP	461.07	392.78	276.18	192.05	126.73
Linda	Honeycrisp	OSGP	478.42	359.1	222.22	169.14	101.95
Linda	Veteran	OSGP	513.67	425.68	338.79	285.17	218.58
Linda	Nathusiovo	OSGP	623.08	453.37	274.39	190.47	127.1
Diana	Lb_5338	OSGP	560.08	470.05	363.27	306.85	118.78
Diana	Nova_Easygro	OSGP	483.44	393.02	348.24	295.3	165.92
Diana	Orlik_NTTT	OSGP	543.17	405.48	296.94	211.1	145.49
Diana	Honeycrisp	OSGP	369.56	247.54	132.56	81.35	81.35
Diana	Veteran	OSGP	426.13	282.35	192.3	164.72	98.49
Diana	Nathusiovo	OSGP	740.12	615.12	529.14	307.46	275.98
Horace	Lb_5338	OSGP	419.34	364.67	273.73	188.5	157.11
Horace	Nova_Easygro	OSGP	512.15	419.96	351.49	213.93	149.34
Horace	Orlik_NTTT	OSGP	527.03	437.39	322.47	183.95	183.95
Horace	Honeycrisp	OSGP	394.64	313.26	245.11	189.77	125.12
Horace	Veteran	OSGP	582	476.21	341.25	285.66	285.66
Horace	Nathusiovo	OSGP	604.94	501.46	368.52	228.09	166.31
Bramleyovo_cervene	Weirouge	OSGP	658.24	504.52	456.64	428.45	428.45
Bramleyovo_cervene	Delikates	OSGP	601.83	478.32	410.16	410.16	343.04
Bramleyovo_cervene	Florence_Bennett	OSGP	477.83	391.09	305.56	276.01	176.28
Bramleyovo_cervene	Cheddar	OSGP	523.08	399.27	354.14	299.97	268.47
Weirouge	Delikates	OSGP	616.03	430.08	406.96	406.96	374.86
Weirouge	Cheddar	OSGP	598.11	425.27	310.82	284.9	216.17
Weirouge	AS_06_09_06	OSGP	553.55	386.33	316.44	290.1	290.1
Rodluvan	Birgit_Bonnier	OSGP	612.33	491.24	333.48	252.52	252.52
Rodluvan	Delikates	OSGP	528.53	387.98	226.05	200.55	169.66
Rodluvan	Nova_Easygro	OSGP	480.12	338.77	314.32	235.78	204.12
Rodluvan	Liberty	OSGP	609.94	494.52	385.3	241.92	209.11
Rodluvan	Noris	OSGP	532.76	428.53	406.15	236.24	205.35
Rodluvan	Veteran	OSGP	750.09	578	464.23	406.67	277.69
Lb_5338	Zadni	OSGP	554.46	500.2	385.45	221.1	89.52
Lb_5338	Noris	OSGP	620.18	528.85	413.49	360.01	263.38
Lb_5338	Halls_Pink	OSGP	339.87	184.19	116.16	32.19	0
Lb_5338	Siugisdesert	OSGP	476.36	409.39	339.94	229.46	100.03
Lb_5338	Selma	OSGP	376.88	307.19	220.31	135.15	104.29
Lb_5338	Honeycrisp	OSGP	394.63	322.78	209.89	154.08	91.18
Lb_5338	Karneval	OSGP	576.85	524.67	477.58	395.97	331.02
Lb_5338	X03305	OSGP	505.15	451.19	385.69	272.77	141.56
Julia	Astramel	OSGP	615.76	469.51	402.73	296.51	264.12
Julia	Huvitus_NTTT	OSGP	614.53	528.21	485.49	402.58	368.72
Alro	Helios	OSGP	848.78	766.41	745.29	635.55	570.85
Alro	Selma	OSGP	536.81	439.38	375.98	263.63	229.29
Alro	Astillisch	OSGP	667.68	569.3	502.38	421.03	421.03
Astramel	Halls_Pink	OSGP	388.49	252.01	207.56	207.56	144.05
Astramel	Helios	OSGP	583.63	424.7	337.11	285.09	217.11
Huvitus_NTTT	Godelieve_Hegmans	OSGP	652.15	526.9	457.4	405.39	273.37
Huvitus_NTTT	Halls_Pink	OSGP	608.11	420.32	289.23	110.39	79.25
Huvitus_NTTT	Helios	OSGP	639.85	519.84	363.85	230.52	196.69
Huvitus_NTTT	Siugisdesert	OSGP	634.14	460.91	345.26	241.01	208.6
Huvitus_NTTT	Astillisch	OSGP	564.41	450.71	359.47	278.3	245.84
Birgit_Bonnier	Nova_Easygro	OSGP	578.88	479.07	389.68	304.81	207.92
Birgit_Bonnier	Liberty	OSGP	680.6	574.17	526.71	468.55	468.55
Delikates	Nova_Easygro	OSGP	540.58	452.02	294.42	210.96	114.23
Delikates	Liberty	OSGP	705.01	507	440.4	385.72	351.47
Delikates	Cheddar	OSGP	696.57	583.51	449.44	397.62	264.71
Delikates	AS_06_09_06	OSGP	476.59	332.73	332.73	306.66	208.39
Zadni	Nova_Easygro	OSGP	520.31	280.7	189.41	134.79	102.09
Zadni	Roba	OSGP	639.37	518.89	406.1	376.66	245.61
Zadni	S.T._Wright	OSGP	609.4	552.84	529.79	502.96	438
Zadni	Helios	OSGP	620.99	415.73	393.37	340.28	272.62
Zadni	Honeycrisp	OSGP	756.11	673.36	520.4	437.02	311.79
Zadni	Petr_Broich	OSGP	662.68	592.55	500.45	420.99	390.58
Zadni	Howgate_Wonder	OSGP	692.65	543.44	316.36	264.71	170.6
Zadni	Veteran	OSGP	609.81	449.5	269.93	184.49	90.51
Zadni	Astillisch	OSGP	480.81	390.11	348.18	266.03	200.95
Godelieve_Hegmans	Noris	OSGP	447.8	286.4	174.78	94.04	0
Godelieve_Hegmans	Helios	OSGP	771.73	698.41	517.19	351.1	316.41
Godelieve_Hegmans	Siugisdesert	OSGP	552.63	394.46	237.02	128.08	97.44
Godelieve_Hegmans	Selma	OSGP	609.35	462.32	324.04	243.48	179.89
Godelieve_Hegmans	Honeycrisp	OSGP	555.74	411.83	348.4	322.64	257.53
Godelieve_Hegmans	Veteran	OSGP	689.37	563.63	449.12	391.75	357.69
Florence_Bennett	Cheddar	OSGP	582.91	355.75	312.86	229.39	135.82
Florence_Bennett	Fiesser_Erstling_False	OSGP	574.9	504.52	456.07	370.03	272.99
Florence_Bennett	Ukrainer_Samling	OSGP	673.38	603.11	442.16	361.8	328.16
Florence_Bennett	AS_06_09_06	OSGP	561.87	436.55	372.69	316.71	247.48
Nova_Easygro	Halls_Pink	OSGP	438.64	353.12	281.95	203.71	106
Nova_Easygro	Siugisdesert	OSGP	511.98	389.85	345.21	207.78	207.78
Nova_Easygro	Selma	OSGP	429.27	338.05	270.84	128.51	128.51
Nova_Easygro	Veteran	OSGP	363.95	315.42	250.93	193.9	133.33
Orlik_NTTT	Noris	OSGP	446.46	315.5	250.05	169.51	72.84
Orlik_NTTT	Halls_Pink	OSGP	547.66	477.53	300.57	223.17	191.95
Orlik_NTTT	Siugisdesert	OSGP	392.21	291.56	248.45	167.72	99.35
Orlik_NTTT	Selma	OSGP	341.13	209.84	120.41	120.41	89.01
Orlik_NTTT	Honeycrisp	OSGP	408.3	250.88	184.37	101.53	38.91
Roba	Selma	OSGP	459.85	354.17	198.28	168.84	37.03
Roba	Minister_von_Hammerstein	OSGP	650.91	584.92	476.47	342.35	308.62
Roba	Astillisch	OSGP	574.58	451.1	451.1	424.37	424.37
Cheddar	Halls_Pink	OSGP	426.81	301.72	233.86	152.62	118.53
Cheddar	Helios	OSGP	487.64	387.8	296.69	215.91	215.91
Cheddar	AS_06_09_06	OSGP	567.81	406.24	312.89	285.96	191.5
HcP_18	Johannes_Bottner	OSGP	432.03	300.82	165.87	140.27	73.78
HcP_41	Johannes_Bottner	OSGP	338.89	273.71	163.74	137.31	137.31
Noris	Honeycrisp	OSGP	445.01	428.76	386.55	271.34	240.08
Noris	Nathusiovo	OSGP	537.1	415.08	325.05	268.25	204.39
Halls_Pink	Honeycrisp	OSGP	345.88	207.89	141.41	113.91	48.14
Halls_Pink	Veteran	OSGP	472.08	332.62	226.05	169.43	169.43
Halls_Pink	Astillisch	OSGP	588.41	421.02	285.91	115.51	52.65
Halls_Pink	Nathusiovo	OSGP	629.03	541.4	458.5	375.96	312.57
Johannes_Bottner	Honeycrisp	OSGP	427.44	264.1	196.31	113.55	79.97
Johannes_Bottner	Fiesser_Erstling_False	OSGP	480.9	324.59	208.99	156.22	156.22
Johannes_Bottner	Ukrainer_Samling	OSGP	566.94	376.23	221.32	115.86	81.58
S.T._Wright	Helios	OSGP	771.78	717.83	645.98	557.71	523.24
S.T._Wright	Selma	OSGP	513.03	428.33	273.97	166.09	166.09
S.T._Wright	Minister_von_Hammerstein	OSGP	691.5	601.8	536.24	421.66	319.43
S.T._Wright	Astillisch	OSGP	647.94	513.49	418.44	334.18	334.18
Helios	Selma	OSGP	680.99	532.72	423.67	336.24	336.24
Helios	Petr_Broich	OSGP	679.8	611.76	522.64	409.77	346.14
Helios	Howgate_Wonder	OSGP	783.47	681.15	592.64	507.66	442.88
Helios	Minister_von_Hammerstein	OSGP	762.66	623.99	464.48	354.05	253.43
Siugisdesert	Honeycrisp	OSGP	535.57	483.67	314.83	285.39	285.39
Siugisdesert	Veteran	OSGP	553.81	408.32	318.68	238.65	206.81
Siugisdesert	Nathusiovo	OSGP	493.41	349.8	240.05	159.05	159.05
Selma	Honeycrisp	OSGP	547.58	464.32	442.08	362.16	265.79
Selma	Petr_Broich	OSGP	485.93	415.73	277.81	250.79	250.79
Selma	Howgate_Wonder	OSGP	428.54	307.78	178.45	125.18	91.48
Selma	Minister_von_Hammerstein	OSGP	712.1	607.8	564.68	379.53	251.75
Selma	Veteran	OSGP	457.21	284.84	262.83	234.17	169.92
Selma	Astillisch	OSGP	521.79	436.77	330.48	168.48	138.17
Honeycrisp	Veteran	OSGP	542.36	407.26	317.37	262.7	229.34
Honeycrisp	Karneval	OSGP	462.12	307.95	242.2	188.74	124.73
Honeycrisp	Nathusiovo	OSGP	545.69	443.43	304.19	304.19	304.19
Honeycrisp	X03305	OSGP	381.17	281.37	240.56	184.93	184.93
Petr_Broich	Minister_von_Hammerstein	OSGP	737.32	631.76	564.23	423.46	360.95
Petr_Broich	Astillisch	OSGP	677.67	488.38	397.93	316.03	217.72
Howgate_Wonder	Minister_von_Hammerstein	OSGP	771.11	583.7	540.74	406.19	373.17
Howgate_Wonder	Astillisch	OSGP	573.63	524.35	425.99	338.13	306.42
Minister_von_Hammerstein	Astillisch	OSGP	705.63	567.64	457.28	401.79	301.36
Veteran	Nathusiovo	OSGP	511.83	366.08	301.98	220.61	119.18
Nathusiovo	Fiesser_Erstling_False	OSGP	542.14	394.49	305.12	220.63	156.81
Nathusiovo	Ukrainer_Samling	OSGP	483.72	358.73	269.62	189.62	94.67
X03305	AS_06_09_06	OSGP	401.19	330.38	285.45	226.42	128.74
Ladina	Minister_von_Hammerstein	NKCR	565.68	482.96	404.63	310.34	233.77
Topaz	Minister_von_Hammerstein	NKCR	461.91	396.72	315.45	254.62	254.62
X06064	Cheddar	NKCR	491.56	258.94	232.38	198.16	161.12
Pia	Limelight	NKCR	533.56	370.78	315.68	250.52	135.35
F026	Eneerd	NKCR	489.48	419.81	342.85	242.71	97.2
Juno	Ladina	NKCR	452.67	406.65	299.85	234.83	159.62
Diana	Birgit_Bonnier	NKCR	482.21	393.53	283.8	118.66	44.46
Dalinsweet	Minister_von_Hammerstein	NKCR	478.32	433.28	294.97	194.17	46.81
Delikates	Minister_von_Hammerstein	NKCR	434.4	296.61	242.27	174.22	136.06
Delbrus	Minister_von_Hammerstein	NKCR	525.97	415.22	195.74	195.74	158.77
Linda	Birgit_Bonnier	NKCR	481.95	436.82	358.61	256.71	256.71
Pia	Florence_Bennett	NKCR	393.92	258.09	118.83	54.47	54.47
Huvitus_NTTT	Minister_von_Hammerstein	NKCR	413.25	300	274.26	176.68	139.71
Cheddar	Minister_von_Hammerstein	NKCR	557	463.41	380.5	318.97	166.79
Ladina	Nathusiovo	NKCR	489.25	446.25	312.11	279.99	207.35
Linda	Ukrainer_Samling	NKCR	401.21	239.91	127.14	127.14	88.65
Julia	Minister_von_Hammerstein	NKCR	513.56	408.18	326.1	263.36	263.36
BXIIIa_44.31	Julia	NKCR	422.26	401.99	375.18	182.08	106.54
Bellida	Eneerd	NKCR	498.42	345.67	264.23	232.14	196.65
Juga	Delbrus	NKCR	512.31	488.12	357.04	357.04	245.39
U1065	Florence_Bennett	NKCR	461.17	354.69	327.34	263.97	147.06
Rajka	Eneerd	NKCR	498.5	303.86	169.82	136.87	60.66
Limelight	Minister_von_Hammerstein	NKCR	539.98	450.94	369.55	307.62	159.61
Limelight	Astillisch	NKCR	404.32	384.01	279.01	212.68	135.79
Pia	Eneerd	NKCR	447.46	400.85	371.47	77.43	0
B3F12_040	Eneerd	NKCR	429.42	341.12	204.33	140.5	103.53
Delbrus	Howgate_Wonder	NKCR	466.98	398.65	313.87	245.14	206.23
Julia	Howgate_Wonder	NKCR	482.08	370.99	345.38	246.19	173.98
ACW_18522	Minister_von_Hammerstein	NKCR	425.63	357.64	277.19	176.02	140.38
Rajka	Petr_Broich	NKCR	497.85	345.95	266.56	266.56	231.27
Pilot	Julia	NKCR	468.48	338.66	176.74	115	42.01
Delbrus	Petr_Broich	NKCR	471.42	362.31	282.44	213.73	213.73
Civg198	Howgate_Wonder	NKCR	385.31	315.83	203.06	170.92	97.24
Birgit_Bonnier	Howgate_Wonder	NKCR	428.65	292.07	182.87	117.05	117.05
Delorgue	Eneerd	NKCR	490.45	403.74	374.12	309.95	239.42
BXIIIa_44.31	Eneerd	NKCR	458.17	367.97	256.98	256.98	144.71
Birgit_Bonnier	Minister_von_Hammerstein	NKCR	455.6	386.45	305.46	240.24	167.46
Minister_von_Hammerstein	Eneerd	NKCR	434.64	322.42	270.11	237.65	86.22
BXIIIa_44.31	Dalinsweet	NKCR	420.98	356.86	301.67	238.41	127.89
Diana	Dalinsweet	NKCR	394.52	306.19	277.14	243.62	137.05
Juno	Florence_Bennett	NKCR	487.21	377.85	294.22	232.16	156.8
Hoods_Supreme	Eneerd	NKCR	393.78	303.53	113.51	45.13	45.13
Liberty	Eneerd	NKCR	364.77	234.42	208.17	208.17	208.17
Julia	S.T._Wright	NKCR	361.74	271.32	186.01	120.35	84.28
Limelight	Roba	NKCR	444.91	353.84	276.97	242.01	130.73
Eneerd	AS_06_09_06	NKCR	425.43	381.48	301.37	166.63	90.16
Weirouge	Eneerd	NKCR	379.85	290.28	236.73	171.36	94.89
Birgit_Bonnier	Roba	NKCR	464.27	399.59	315.3	250.1	177.36
Ludivics_Rosenapfel	Minister_von_Hammerstein	NKCR	395.75	350.35	268.82	204.48	164.91
Delbrus	Eneerd	NKCR	423.44	314.61	233.46	168.25	168.25
Juno	Julia	NKCR	376.17	333.7	249.97	156.02	117.87
Juga	Florence_Bennett	NKCR	407.79	339.77	233.5	138.57	100.47
Alro	Astramel	NKCR	350.55	193.67	140.75	43.39	43.39
Pia	Julia	NKCR	418.64	305.17	200.02	137.38	98.54
BXIIIa_44.14	Dalinsweet	NKCR	370.64	262.04	208.2	143.2	143.2
U1165	Birgit_Bonnier	NKCR	453.24	323.32	297.47	234.12	121.49
Delbrus	Pitchounette	NKCR	370.25	255.9	204.18	139.41	63.84
Lb_17906	Petr_Broich	NKCR	473.03	337.24	257.26	227.16	151.57
Ludivics_Rosenapfel	Alro	NKCR	398.01	283.11	203.79	172.78	59.35
Julia	Astillisch	NKCR	384.47	277.12	226.04	161.23	86.61
Minister_von_Hammerstein	Ksb_406.1	NKCR	433.45	388.32	304.82	212.93	136.31
Civg198	Minister_von_Hammerstein	NKCR	400.57	290.13	263.59	138.85	102.83
Eneerd	Ukrainer_Samling	NKCR	428.93	364.24	253.56	91.56	53.19
Juno	Dalinsweet	NKCR	341.68	274.76	108.9	108.9	0
Linda	Eneerd	NKCR	359.82	273.1	220.4	153.81	44.46
Juno	Limelight	NKCR	409.51	344.65	205.82	107.62	71.31
Harmonie_Delorina	Eneerd	NKCR	366.46	207.9	125.21	125.21	87.8
Julia	Dalinsweet	NKCR	441.36	288.64	147.9	49.26	49.26
Ksb_406.1	Nathusiovo	NKCR	389.16	297.15	242.04	177.21	141.91
Huvitus_NTTT	Selma	NKCR	356.1	311.53	285.51	285.51	211.69
Limelight	Petr_Broich	NKCR	391.5	326.06	270.88	173.64	97.37
BXIIIa_44.14	Julia	NKCR	407.11	293.08	183.3	118.79	43.37
Topaz	Juno	NKCR	365.86	258.28	204.37	204.37	91.74
Godelieve_Hegmans	Eneerd	NKCR	322.74	184.08	184.08	151.22	40.96
Tundra	Eneerd	NKCR	386.14	315.68	201.15	105.43	105.43
Julia	Helios	NKCR	470.97	336.68	255.45	192.75	192.75
HcP_18	Minister_von_Hammerstein	NKCR	413.39	299.4	215.6	87.48	87.48
Horace	Birgit_Bonnier	NKCR	411	304.73	304.73	206.71	168.54
Limelight	Howgate_Wonder	NKCR	469.99	379.08	218.78	92.32	56.2
Eneerd	X03305	NKCR	398.03	330.49	253.29	190.82	190.82
Pilot	Eneerd	NKCR	383.41	314.15	230.25	165.15	86.84
Julia	Cheddar	NKCR	431.08	366.65	284.43	155.85	155.85
Dalinsweet	Petr_Broich	NKCR	326.31	257.73	227.86	197.79	160.36
Birgit_Bonnier	Helios	NKCR	363.65	229.94	176.02	145.36	108.92
Julia	Roba	NKCR	420.22	354.1	328.53	266.18	154.18
Pia	Mairac_Flamboyante	NKCR	380.7	199.13	117.78	87.33	49.7
Rubinstep	Pitchounette	NKCR	292.73	181.78	153.22	121.74	84.42
Reglindis	Eneerd	NKCR	341.68	297.95	243.83	213.03	213.03
Howgate_Wonder	Lb_13995	NKCR	297.79	231.54	206.2	139.67	139.67
U1165	Delikates	NKCR	326.57	303.97	223.02	159.55	87.96
Ladina	Fiesser_Erstling_False	NKCR	340.75	272.34	190.51	155.86	118.22
Birgit_Bonnier	Petr_Broich	NKCR	496.9	403.1	351.27	286.22	286.22
Ladina	Howgate_Wonder	NKCR	477.07	373.45	322.81	224.29	147.56
Florence_Bennett	Minister_von_Hammerstein	NKCR	410.05	278.24	197.25	133.43	98.26
F002	Eneerd	NKCR	388.87	317.56	264.51	164.37	57.25
Delrouval	Delikates	NKCR	298.19	257.46	229.19	196.42	196.42
Birgit_Bonnier	Eneerd	NKCR	508.15	445.07	419.86	389.86	389.86
HL148	Eneerd	NKCR	421.27	336.98	251.18	218.77	145.5
Ladina	Godelieve_Hegmans	NKCR	410.88	256.82	172.13	72	0
Lb_5338	Birgit_Bonnier	NKCR	473.5	385.41	303.56	137.77	98.86
Juno	Birgit_Bonnier	NKCR	322.82	207.11	156.68	156.68	117.03
Limelight	Fiesser_Erstling_False	NKCR	386.15	318.41	265.19	168.85	133.58
Lb_17906	Nathusiovo	NKCR	320.26	277	220.19	121.8	44.22
Astramel	Howgate_Wonder	NKCR	371.63	309.73	229.32	197.42	159.76
Astramel	Eneerd	NKCR	317.08	231.31	178.11	178.11	104.08
Pilot	Dalinsweet	NKCR	367.9	280.65	200.22	99.59	99.59
Delbrus	Fiesser_Erstling_False	NKCR	350.15	258.22	203.01	170.53	170.53
Mairac_Flamboyante	Howgate_Wonder	NKCR	385.55	276.25	220.31	220.31	180.61
Eneerd	Karneval	NKCR	401.39	265.52	178.1	113.23	113.23
Civni	Eneerd	NKCR	380.95	294.14	161.64	161.64	51.88
U1065	Huvitus_NTTT	NKCR	403.21	249.16	131.46	99.98	99.98
Rajka	Minister_von_Hammerstein	NKCR	261.62	194.95	165.15	131.67	93.93
Delbrus	Julia	NKCR	415.44	300.69	220.48	188.07	148.99
Doriane	Eneerd	NKCR	362.01	255.22	197.76	101.92	62.73
Juno	Cheddar	NKCR	343.67	277.37	191.97	157.1	42.18
Ludivics_Rosenapfel	Zadni	NKCR	430.49	336.75	283.83	249.77	212.19
Ludivics_Rosenapfel	Fiesser_Erstling_False	NKCR	379.68	248.33	136	136	99.34
Scifresh	HcP_18	NKCR	381.3	285.38	233.45	167.98	55.37
Melodie	Eneerd	NKCR	359.75	272.39	245.34	212.15	136.84
Alro	Huvitus_NTTT	NKCR	412.19	349.13	216.84	151.59	151.59
Zadni	Florence_Bennett	NKCR	347.57	146.44	146.44	116.17	116.17
Johannes_Bottner	AS_06_09_06	NKCR	414.55	321.61	186.54	124.29	49
Rubinstep	Eneerd	NKCR	329.59	175.25	40.95	40.95	40.95
Juno	Lb_17906	NKCR	316.29	183.08	128.3	95.09	95.09
X06564	Eneerd	NKCR	350.87	196.66	114.88	82.09	42.86
Eneerd	Fiesser_Erstling_False	NKCR	392.12	259.22	206.75	141.36	103.06
Weirouge	Astillisch	NKCR	370.18	164.7	137.03	137.03	100.55
ACW_6104	Cheddar	NKCR	336.32	270.35	157.13	56.37	56.37
Pitchounette	Minister_von_Hammerstein	NKCR	361.26	252.08	197.88	167.27	57.38
Dalinsweet	Nathusiovo	NKCR	377.38	291.39	210.44	210.44	175.39
Zestar	Rodluvan	NKCR	326.22	215.09	158.26	126.6	51.54
HcP_18	X03305	NKCR	360.8	224.87	140.26	105.94	105.94
Ladina	Petr_Broich	NKCR	444.4	401.41	296.83	264.66	227.24
Lb_17906	Howgate_Wonder	NKCR	411.75	364.45	313.85	215.37	139.05
Dalinsweet	Fiesser_Erstling_False	NKCR	365.51	260.26	234.51	203.61	92.24
Delorgue	Cheddar	NKCR	386.2	253.24	173.57	77.48	0
Limelight	Eneerd	NKCR	374.52	307.37	145	111.42	0
Limelight	Godelieve_Hegmans	NKCR	368.57	259.12	259.12	259.12	182.36
Horace	Eneerd	NKCR	254.76	233.69	152.06	119.2	45.75
Huvitus_NTTT	Zadni	NKCR	406.46	297.62	217.73	186.33	110.94
Florence_Bennett	Orlik_NTTT	NKCR	391.57	320.67	292.48	262.43	186.82
F026	Julia	NKCR	370.69	307.56	280.53	148.08	110.5
Ladina	Helios	NKCR	391.99	264.3	205.13	140.19	140.19
Juga	Eneerd	NKCR	352.43	328.4	271.27	139.07	64.39
Birgit_Bonnier	Zadni	NKCR	436.13	391.33	286.67	256.23	220.27
Delbrus	Zadni	NKCR	369.79	282.63	172.43	44.18	44.18
Florence_Bennett	Eneerd	NKCR	334.3	226.15	171.2	108.55	108.55
Juno	Eneerd	NKCR	280.28	195.3	138.98	75.35	0
Ludivics_Rosenapfel	Siugisdesert	NKCR	307.68	240.27	154.75	154.75	154.75
X06064	Eneerd	NKCR	303.08	169.13	143.67	108.82	108.82
BXIIIa_44.14	Eneerd	NKCR	397.93	354.27	216.11	216.11	139.45
Havelgold	Julia	NKCR	397.24	303.97	165.19	101.86	64.39
Limelight	Linda	NKCR	366.55	317.81	238.57	238.57	238.57
Diana	Florence_Bennett	NKCR	379.36	242.83	134.51	134.51	98.58
Limelight	Diana	NKCR	315.05	162.5	82.12	82.12	82.12
HcP_18	Eneerd	NKCR	288.16	136.58	84.95	84.95	48.02
HcP_41	Minister_von_Hammerstein	NKCR	343.65	230.79	62.4	0	0
HcP_18	Petr_Broich	NKCR	383.5	225.05	196.18	165.35	91.53
Alro	Cheddar	NKCR	378.23	245.12	187.01	152.45	152.45
Delikates	Dalinsweet	NKCR	326.79	306.62	197.96	163.23	92.93
Huvitus_NTTT	Nathusiovo	NKCR	381.9	295.06	240.09	209.06	101.01
Mairac_Flamboyante	HcP_41	NKCR	430.65	252.67	225.22	225.22	225.22
Diana	Eneerd	NKCR	343.76	250.47	223.03	160.6	44.46
Delbrus	Roba	NKCR	426.25	223.23	114.23	79.79	40.27
Delbrus	Noris	NKCR	367.76	324.06	244.82	211.1	211.1
Dalinsweet	Noris	NKCR	309.14	241.11	189.93	159.93	85.31
Delikates	Fiesser_Erstling_False	NKCR	381.17	245.72	219.37	219.37	182.52
Johannes_Bottner	Eneerd	NKCR	324.18	194.59	113.77	80.58	44.68
Retina	Julia	NKCR	428	295.66	268.36	203.34	86.65
Howgate_Wonder	Karneval	NKCR	369.81	257.06	227.98	227.98	113.47
Bramleyovo_cervene	Julia	NKCR	419.61	286.25	261.08	101.7	63.77
Mairac_Flamboyante	HcP_18	NKCR	398.78	245.84	218.87	218.87	218.87
Birgit_Bonnier	Godelieve_Hegmans	NKCR	353.15	218.96	165.24	133.98	59.04
Diyament	Alro	NKCR	425.49	294.43	237.83	145.77	145.77
Mairac_Flamboyante	Fiesser_Erstling_False	NKCR	390.89	215.68	133.17	133.17	133.17
Julia	Petr_Broich	NKCR	436.53	321.47	263.92	231.73	193.59
Havelgold	Dalinsweet	NKCR	340.67	228.14	199.49	199.49	162.53
Relinda	Eneerd	NKCR	427.08	383.78	302.68	234.78	155.74
Dalinsweet	Zadni	NKCR	422.4	330.93	250.88	154.3	80.71
Scilate	HcP_18	NKCR	362.46	272.98	161.66	95.95	95.95
Cheddar	Nathusiovo	NKCR	472.58	452.08	339.41	307.27	187.97
Rajka	Nathusiovo	NKCR	346.21	233.92	233.92	169.58	95.48
Topaz	Fiesser_Erstling_False	NKCR	302.03	212.98	184.1	88.54	88.54
Remo	Eneerd	NKCR	293.55	251.84	143.15	74.4	0
Limelight	Alro	NKCR	396.84	284.04	255.34	163.39	86.42
Juga	Limelight	NKCR	360.57	141.25	113.37	113.37	0
Pitchounette	Petr_Broich	NKCR	401.09	312.85	287.81	225.8	187.1
Florence_Bennett	Howgate_Wonder	NKCR	345	183.04	183.04	87.2	49.65
Florence_Bennett	HcP_41	NKCR	257.22	232.35	172.57	44.94	44.94
Limelight	Zadni	NKCR	448.24	357.38	218.46	90.98	90.98
Horace	Delikates	NKCR	376.23	235.31	210.21	179.77	142.19
Dalinsweet	Cheddar	NKCR	346.79	301.28	187.31	157.18	119.14
Ludivics_Rosenapfel	Roba	NKCR	395.23	282.28	227.37	95.41	95.41
Juga	Delikates	NKCR	309.86	222.15	168.69	137.71	101.69
Delikates	Petr_Broich	NKCR	359.59	313.56	179.47	146.73	146.73
HcP_18	Howgate_Wonder	NKCR	344.08	213.26	131.65	36.93	0
Florence_Bennett	Petr_Broich	NKCR	362.28	316.42	234.38	203.19	165.64
U1165	Julia	NKCR	339.73	231.25	177.45	146.08	146.08
Red_Devil	Johannes_Bottner	NKCR	332.61	264.92	161.37	98.85	98.85
Delbrus	S.T._Wright	NKCR	340.67	253.46	198.73	135.18	96.27
ACW_18522	Alro	NKCR	395.07	329.79	191.52	159.38	86.02
Florence_Bennett	HcP_18	NKCR	271.57	248.13	218.22	120.56	43.84
Topaz	Nathusiovo	NKCR	316.59	295.94	270.11	137.74	98.17
Ludivics_Rosenapfel	Ukrainer_Samling	NKCR	392.32	261.21	204.74	173.02	137.53
Orlik_NTTT	Ukrainer_Samling	NKCR	380.35	271.92	214.43	181.2	181.2
Johannes_Bottner	Howgate_Wonder	NKCR	363.09	292.17	151.94	117.03	81.47
Zestar	Helios	NKCR	307.49	286.83	150.99	86.05	86.05
Huvitus_NTTT	Howgate_Wonder	NKCR	428.14	268.97	243.41	179.4	104.89
Mairac_Flamboyante	Minister_von_Hammerstein	NKCR	375.98	208.03	153.88	91.84	54.82
Dalinsweet	Godelieve_Hegmans	NKCR	377.87	243.4	217.67	185.19	146.36
Godelieve_Hegmans	Johannes_Bottner	NKCR	293.54	227.88	147.15	80.28	43.14
Lb_17906	Minister_von_Hammerstein	NKCR	407.76	366.31	263.07	263.07	189.85
Delikates	Howgate_Wonder	NKCR	262.77	192.64	31.2	0	0
Julia	AS_06_09_06	NKCR	377.93	288.98	234.04	132.38	92.52
U636	Florence_Bennett	NKCR	362.26	290.83	261.36	231.09	156.92
Pia	Honeycrisp	NKCR	336.5	224.5	114.02	83.3	45.03
Limelight	Nathusiovo	NKCR	371.76	195.86	90.16	55.37	55.37
Juno	Astramel	NKCR	274.25	209.73	209.73	114.59	0
Lb_17906	Fiesser_Erstling_False	NKCR	312.52	227.3	121.42	89.64	52.03
Linda	Florence_Bennett	NKCR	335.27	270.7	157.54	127.27	127.27
Linda	Rodluvan	NKCR	353.11	283.54	229.19	229.19	153.85
X06064	Astramel	NKCR	321.51	232.06	232.06	168.31	93.65
Delbrus	Alro	NKCR	336.13	292.92	264.82	200.58	200.58
Nicoter	HcP_18	NKCR	374.64	288.28	235.23	167.65	95.95
Topaz	Helios	NKCR	357.64	314.83	229.47	197.6	197.6
Lb_13995	Fiesser_Erstling_False	NKCR	380.26	233.2	93.77	93.77	93.77
Pitchounette	Cheddar	NKCR	357.17	287.64	155.85	155.85	80.94
Nicoter	HcP_41	NKCR	341.74	231.78	178.02	145.34	145.34
Zestar	Huvitus_NTTT	NKCR	263.56	218.83	140.5	44.04	44.04
Julia	Alro	NKCR	373.43	287.74	147.61	83.51	83.51
Hoods_Supreme	Dalinsweet	NKCR	322.03	276.74	115.69	85.07	48.73
Petr_Broich	Ksb_406.1	NKCR	384.45	343.49	317.26	252.72	252.72
Lb_9669	Howgate_Wonder	NKCR	421.73	312.69	230.28	230.28	192.37
Johannes_Bottner	Siugisdesert	NKCR	356.52	242.33	160.52	98.56	60.98
Retina	Eneerd	NKCR	248.87	206.11	127.09	94.23	54.56
Limelight	Ukrainer_Samling	NKCR	341.69	231.66	154.47	121.98	83.82
Harmonie_Delorina	Cheddar	NKCR	338.74	197.93	114.22	81.9	42.23
X06064	Delikates	NKCR	371.86	195.19	195.19	195.19	85.87
Civg198	Eneerd	NKCR	301.53	192.49	165.4	35.01	0
Limelight	Selma	NKCR	365.92	341.89	341.89	279.29	279.29
Dalinsweet	AS_06_09_06	NKCR	398.16	375.45	238.19	238.19	163.57
Siugisdesert	Ukrainer_Samling	NKCR	382.42	292.2	154.06	55.27	55.27
Alro	Ksb_406.1	NKCR	312.09	226.25	143.82	143.82	143.82
Diyament	Minister_von_Hammerstein	NKCR	327.34	217.64	190.7	92.67	92.67
Dalinco	Eneerd	NKCR	284.58	171.39	36.97	36.97	0
Relinda	Delbrus	NKCR	253.52	211.07	127.66	127.66	127.66
Piros	Julia	NKCR	361.22	201.52	117.51	87.42	49.95
Pitchounette	X03305	NKCR	367.48	232.81	177.29	80.43	43.43
Florence_Bennett	Halls_Pink	NKCR	338.6	229.23	96.97	0	0
Limelight	Helios	NKCR	399.45	263.09	207.42	139.04	139.04
Delbrus	Nova_Easygro	NKCR	361.43	295.17	239.14	205.15	205.15
Juga	Ludivics_Rosenapfel	NKCR	320.06	181.89	156.3	122.49	84.8
Juno	Ludivics_Rosenapfel	NKCR	297.03	272.95	194.65	161.8	161.8
Ksb_406.1	Fiesser_Erstling_False	NKCR	265.48	223.04	167.75	105.04	105.04
Zadni	Cheddar	NKCR	359.71	271.89	161.38	0	0
Weirouge	Julia	NKCR	417.23	307.47	227.63	131.91	93.02
Delikates	Zadni	NKCR	381.83	291.47	237.66	237.66	202.48
Zestar	Birgit_Bonnier	NKCR	347.34	231.37	147.66	116.4	43.4
Karneval	Fiesser_Erstling_False	NKCR	274.39	163.3	133.61	102.25	102.25
Karneval	Nathusiovo	NKCR	373.51	239.81	127.35	59.86	59.86
Eneerd	Lb_13995	NKCR	311.78	182.02	156.11	124.93	85.71
Renora	Johannes_Bottner	NKCR	309.09	239.71	214.01	116.58	0
Scifresh	HcP_41	NKCR	311.07	223.63	196.25	94.13	55.37
Havelgold	Eneerd	NKCR	372.53	304.11	250.17	215.86	140.04
Eneerd	Ksb_406.1	NKCR	322.33	148.55	68.75	38.54	0
Johannes_Bottner	Minister_von_Hammerstein	NKCR	321.71	255.55	173.06	111.51	0
Rodluvan	Honeycrisp	NKCR	341.53	205.14	145.93	80.48	44.2
U1065	Cheddar	NKCR	290.91	202.11	175.96	109.44	69.57
Selma	Eneerd	NKCR	354.15	243.45	217.76	118.82	81.69
Florence_Bennett	Astillisch	NKCR	290.06	203.47	149.3	82.9	82.9
Linda	Dalinsweet	NKCR	303.72	209.56	123.41	56.05	56.05
Ludivics_Rosenapfel	Eneerd	NKCR	323.6	256.35	149.52	114.53	0
Rajka	Howgate_Wonder	NKCR	336.44	249.03	167.76	167.76	96.36
U1065	Eneerd	NKCR	318.77	231.01	205.28	174.62	97.46
Scilate	HcP_41	NKCR	318.86	233.2	121.8	90.68	55.37
Limelight	HcP_18	NKCR	339.98	296.73	182.17	88.68	88.68
Limelight	Siugisdesert	NKCR	408.13	270.3	245.09	213.85	175.63
Delrouval	Eneerd	NKCR	357.19	272.95	219.32	188.55	188.55
Johannes_Bottner	Petr_Broich	NKCR	323.78	189.94	135.09	135.09	99.53
ACW_6104	Delikates	NKCR	315.52	250.81	141.84	108.41	108.41
Civni	Relinda	NKCR	352.59	218.51	108.68	42.02	42.02
Dalinsweet	Johannes_Bottner	NKCR	270.28	161.86	136.85	71.11	0
Huvitus_NTTT	Ukrainer_Samling	NKCR	271.7	162.36	109.27	47.75	47.75
Rodluvan	Florence_Bennett	NKCR	282.08	232.87	123.57	89.9	89.9
Juno	Delbrus	NKCR	358.95	292.24	182.07	87.44	47.8
Horace	Florence_Bennett	NKCR	256.51	185.81	46.09	46.09	46.09
Lb_17906	S.T._Wright	NKCR	323.3	234.11	208.86	175.25	140
Astramel	Roba	NKCR	312.81	200.91	34.44	0	0
Astramel	Petr_Broich	NKCR	268.9	199.56	115.14	115.14	76.76
Delbrus	Svezhest	NKCR	352.13	307.02	204.16	139.25	139.25
Juno	Lb_13995	NKCR	266.76	245.5	190.81	124.45	87.78
Juno	Pitchounette	NKCR	298.22	163.88	83.76	83.76	46.79
Reglindis	Johannes_Bottner	NKCR	352.51	258.09	149.58	115.76	41.44
Scilate	Johannes_Bottner	NKCR	336.48	227.49	201.3	105.33	67.73
Civni	Noris	NKCR	350.92	216.97	50.23	50.23	50.23
Delbrus	Nathusiovo	NKCR	285.4	221.77	134.85	70.75	70.75
Huvitus_NTTT	Liberty	NKCR	362.31	157.22	130.2	96.75	96.75
Noris	Astillisch	NKCR	300.5	189.08	106	44.15	44.15
Nicoter	Eneerd	NKCR	293.9	249.15	196.77	102.29	102.29
X06064	Julia	NKCR	277.58	189.41	106.24	74.21	74.21
X06064	Ludivics_Rosenapfel	NKCR	293.93	133.88	105.7	74.97	0
Mairac_Flamboyante	Nathusiovo	NKCR	384.99	339.01	284.27	182.84	105.21
Astramel	Siugisdesert	NKCR	289.32	135.72	79.94	79.94	42.84
Minister_von_Hammerstein	Karneval	NKCR	329.58	263.65	98.8	37.02	0
HcP_41	Petr_Broich	NKCR	323.36	231.96	176.6	115.19	41.37
Orlik_NTTT	Astillisch	NKCR	317.23	227.77	174.84	109.58	0
Honeycrisp	Minister_von_Hammerstein	NKCR	183.65	53.97	0	0	0
Weirouge	Ukrainer_Samling	NKCR	291.33	223.12	223.12	160.28	86.72
Godelieve_Hegmans	Ukrainer_Samling	NKCR	372.31	304.08	222.75	159.36	47.75
Topaz	Petr_Broich	NKCR	361.76	341.43	286.42	256.35	218.93
Melodie	Ukrainer_Samling	NKCR	283.1	214.39	159.74	159.74	45.23
Harmonie_Delorina	Ludivics_Rosenapfel	NKCR	325.94	284.9	128.15	0	0
Linda	Johannes_Bottner	NKCR	214.58	123.69	67.67	0	0
Helios	Honeycrisp	NKCR	330.54	170.87	142.43	111.56	111.56
Roba	Eneerd	NKCR	321.99	169.3	143.45	77.15	40.18
Ladina	Roba	NKCR	283.45	238.5	238.5	172.71	133.05
Relinda	Mairac_Flamboyante	NKCR	306.48	195.52	141.24	110.66	110.66
Weirouge	Johannes_Bottner	NKCR	307.42	218.72	136.93	136.93	99.33
Mairac_Flamboyante	Godelieve_Hegmans	NKCR	308.23	190.01	107.64	75.55	40.48
Zadni	Johannes_Bottner	NKCR	358.41	247.38	167.85	136.05	60.14
Petr_Broich	Karneval	NKCR	374.76	225.61	196.53	196.53	196.53
Lb_5338	Cheddar	NKCR	303.69	215.79	157.28	124.33	48.66
ACW_6104	Florence_Bennett	NKCR	342.1	300.58	164.19	131.47	95.49
Rajka	Fiesser_Erstling_False	NKCR	276.16	210.8	157.81	123.46	52.63
Juga	Honeycrisp	NKCR	257.17	167.22	86.61	86.61	47.73
F026	Honeycrisp	NKCR	258.09	125.24	70.8	38.31	0
lb_4715	HcP_18	NKCR	310.46	153.51	126.17	0	0
lb_4715	Julia	NKCR	302.28	151.09	94.28	94.28	94.28
Astramel	Nathusiovo	NKCR	375.48	305.66	227.04	192.14	120.37
X04355	Ludivics_Rosenapfel	NKCR	378	265.69	131.29	97.66	62.23
Huvitus_NTTT	Roba	NKCR	273.92	230.48	204.45	170.01	170.01
U636	Eneerd	NKCR	293.38	203.72	145.17	113.99	113.99
Delikates	Godelieve_Hegmans	NKCR	319.49	252.12	141.58	110.32	110.32
Zestar	Petr_Broich	NKCR	424.77	355.95	193.18	162.83	49.6
Zestar	Alro	NKCR	374.21	260.96	177.9	146.42	109.13
HcP_41	S.T._Wright	NKCR	304.01	126.05	75.43	75.43	0
Galarina	Eneerd	NKCR	285.47	177.16	38.73	38.73	0
Rodluvan	HcP_41	NKCR	220.65	179.53	123.32	89.23	89.23
Birgit_Bonnier	Astillisch	NKCR	290.26	182.52	101.44	101.44	64.39
Delorgue	Delikates	NKCR	233.22	148.88	67.31	0	0
Dalinsweet	HcP_18	NKCR	338.39	274.61	216.4	216.4	141.93
Mairac_Flamboyante	Petr_Broich	NKCR	393.83	352.92	271.49	238.61	238.61
U1065	Ludivics_Rosenapfel	NKCR	287.8	134.89	105.52	75.02	0
Birgit_Bonnier	Halls_Pink	NKCR	269	201.85	147.87	83.62	83.62
Red_Devil	Dalinsweet	NKCR	355.13	269.24	241.21	175.85	101.34
Birgit_Bonnier	Dalinsweet	NKCR	339.58	273.02	221.43	155.33	44.21
Relinda	Astillisch	NKCR	235.13	191.18	163.47	132.36	132.36
Delikates	Eneerd	NKCR	370.2	280.84	226.28	196.28	196.28
U633	Eneerd	NKCR	284.04	154.78	99.85	99.85	63.36
Bramleyovo_cervene	HcP_41	NKCR	335.79	179.73	65.43	0	0
Cheddar	X03305	NKCR	319.39	156.07	128.44	64.62	64.62
ACW_6104	Astramel	NKCR	247.49	183.07	99.8	35.17	0
Juno	Ksb_406.1	NKCR	230	164.6	136.78	40.01	40.01
Diana	Delikates	NKCR	335.55	242.51	161.25	65.79	65.79
F026	Astillisch	NKCR	313.28	200.74	113.14	113.14	0
HL148	Pitchounette	NKCR	196.35	104.85	76.53	41.85	41.85
Bellida	Julia	NKCR	278.94	214.8	136.61	42.86	42.86
Resi	Eneerd	NKCR	282.8	282.8	177.14	77.43	0
Mairac_Flamboyante	Diana	NKCR	370.01	238.48	183.23	149.68	111.77
Renora	Julia	NKCR	332.75	312.48	229.99	197.18	157.56
HcP_41	Eneerd	NKCR	268.4	200.31	146.22	146.22	0
Nova_Easygro	Eneerd	NKCR	316.1	206.11	153.45	84.17	45.75
Delikates	Nathusiovo	NKCR	320.05	228.58	175.66	80.87	44.95
Florence_Bennett	Nathusiovo	NKCR	285.18	214.83	132.14	67.63	67.63
X06064	Johannes_Bottner	NKCR	259.84	151.81	100.39	100.39	100.39
Lb_17906	Eneerd	NKCR	227.57	157.84	104.22	35.81	0
X06564	Julia	NKCR	348.91	283.6	178.44	49.94	49.94
U6407	Huvitus_NTTT	NKCR	263	221.62	221.62	188.58	149.5
Dalinsweet	Halls_Pink	NKCR	296.42	208.99	150.74	84.18	84.18
Sawa	Florence_Bennett	NKCR	263.54	148.22	121.44	91.17	53.59
Rodluvan	Svezhest	NKCR	238.8	191.56	48.87	48.87	48.87
Zestar	Howgate_Wonder	NKCR	271.83	186.12	100.71	39.92	0
U636	Ukrainer_Samling	NKCR	329.73	214.28	160.9	127.16	89.58
Juga	Birgit_Bonnier	NKCR	263.85	195.66	166.29	41.02	41.02
Relinda	Cheddar	NKCR	312.46	224.12	144.06	144.06	144.06
Hoods_Supreme	Pitchounette	NKCR	249.36	181.69	127.36	0	0
Harmonie_Delorina	Delikates	NKCR	335.79	183	101.49	38.39	0
X04355	Cheddar	NKCR	347.15	262.77	203.48	170.53	134.38
Rodluvan	Halls_Pink	NKCR	272.17	183.63	71.38	38.49	0
Delbrus	HcP_41	NKCR	259.44	128.28	43.26	43.26	43.26
Godelieve_Hegmans	Pitchounette	NKCR	351.44	279.98	252.45	85.88	85.88
Civg198	Juno	NKCR	314.69	144.84	117.86	54.59	54.59
Ladina	Johannes_Bottner	NKCR	291.61	180.72	127.95	93.15	56.22
Zestar	Eneerd	NKCR	227.5	96.06	66.95	35.85	0
Hoods_Supreme	Julia	NKCR	292.77	230.03	148.6	117.98	117.98
Pitchounette	Nathusiovo	NKCR	322.9	276.63	195.93	162.74	88.32
Juga	Cheddar	NKCR	293.1	223.42	195.66	195.66	44.54
Rodluvan	Godelieve_Hegmans	NKCR	256.47	165.95	115.07	47.75	47.75
Julia	Florence_Bennett	NKCR	277.55	211.5	75.24	75.24	0
Godelieve_Hegmans	Ksb_406.1	NKCR	245.04	180.6	71.79	71.79	0
Dalinsweet	Howgate_Wonder	NKCR	276.74	232.91	152.36	119.17	84.09
Lb_17906	Roba	NKCR	344.8	258.05	206.56	206.56	93.26
Cheddar	Noris	NKCR	239.47	109.52	82.37	47.87	47.87
Piros	Zestar	NKCR	258.87	193.97	165.05	134.7	99.7
Florence_Bennett	Noris	NKCR	242.76	200.66	200.66	169.44	130.63
Birgit_Bonnier	Nathusiovo	NKCR	304.91	259.92	202.56	171.61	134.09
Diana	Ukrainer_Samling	NKCR	270.49	136.6	110.63	77.87	41.23
Pia	Birgit_Bonnier	NKCR	343.44	299.81	246.58	216.03	180.25
Birgit_Bonnier	Pitchounette	NKCR	216.93	152.49	71.94	38.28	0
Ladina	Alro	NKCR	324.67	211.06	184.13	153.26	153.26
Retina	Johannes_Bottner	NKCR	328.8	236.34	183.08	183.08	146.8
Zestar	S.T._Wright	NKCR	373.76	288.33	208.24	111.49	111.49
Galarina	Julia	NKCR	341.31	164.76	139.05	44.39	44.39
Renora	Pitchounette	NKCR	259.73	152.23	98.81	0	0
U633	Florence_Bennett	NKCR	254.27	182.59	155.62	155.62	155.62
Fujion	Cheddar	NKCR	307.27	120.45	64.61	0	0
Astramel	Minister_von_Hammerstein	NKCR	285.44	135.36	108.02	39.56	0
Ladina	S.T._Wright	NKCR	377.25	283.01	255.43	157.45	157.45
X06064	Huvitus_NTTT	NKCR	301.09	234.04	179.18	114.91	114.91
Dalinsweet	Eneerd	NKCR	267.65	203.03	175.03	141.8	141.8
Birgit_Bonnier	Siugisdesert	NKCR	376.44	310.99	259.56	164.16	49.77
Lb_9669	Juno	NKCR	322.9	253.3	201.13	135.43	63.08
Alro	Birgit_Bonnier	NKCR	257.11	212.54	158.73	124.63	87.58
Linda	Delikates	NKCR	287.6	196.01	169.47	104.1	68.61
Julia	Eneerd	NKCR	248.98	95.84	95.84	95.84	95.84
Howgate_Wonder	Ksb_406.1	NKCR	376.52	269.43	269.43	236.24	157.89
Lb_9669	Nathusiovo	NKCR	250.32	205.97	150.5	117.8	117.8
Lb_5338	Johannes_Bottner	NKCR	336.71	204.52	174.81	76.41	40.66
Scifresh	Eneerd	NKCR	307.94	216.62	160.57	95.24	58.31
Eneerd	Astillisch	NKCR	190.86	122.14	36.45	36.45	0
Ludivics_Rosenapfel	Petr_Broich	NKCR	378.06	247.22	160.27	99.04	61
Fujion	Eneerd	NKCR	372.99	284.24	203.62	74.78	0
Minister_von_Hammerstein	Lb_13995	NKCR	282.7	216.43	186.93	121.9	45.58
Birgit_Bonnier	Svezhest	NKCR	337.89	290.46	290.46	123.74	86.41
Horace	Dalinsweet	NKCR	306.23	259.78	204.46	170.94	96.39
Siugisdesert	Lb_13995	NKCR	338.93	227.29	144.49	112.89	0
Pikora	Eneerd	NKCR	264.51	241.73	184.34	151.15	151.15
HcP_41	Howgate_Wonder	NKCR	247.47	159.69	73.84	73.84	0
Weirouge	Pitchounette	NKCR	297.56	164.89	137.26	39.24	0
ACW_6104	Veteran	NKCR	282.16	173.31	173.31	36.1	0
Sawa	Ukrainer_Samling	NKCR	317.52	201.98	148.6	117.28	43.55
Birgit_Bonnier	HcP_18	NKCR	288.63	179.88	44.54	44.54	44.54
Alro	Karneval	NKCR	313	246.98	52.17	52.17	52.17
Fujion	Astramel	NKCR	212.27	125.29	46.87	46.87	46.87
F002	Astillisch	NKCR	240.56	172.88	114.96	114.96	40.11
Roba	Cheddar	NKCR	259.81	176.17	150.67	85.55	46.89
Civg198	Petr_Broich	NKCR	320.49	184.65	127.92	62.85	62.85
Topaz	Howgate_Wonder	NKCR	353.87	268.55	242.92	178.01	138.2
Juno	Mairac_Flamboyante	NKCR	386.36	293.09	210.77	178.92	143.24
Red_Devil	HcP_41	NKCR	273.67	121.94	67.3	37.22	0
Delorgue	Rodluvan	NKCR	299.26	207.16	123.4	92.45	92.45
S.T._Wright	Veteran	NKCR	333.54	311.41	200.19	136.45	59.82
Limelight	Noris	NKCR	313.91	266.77	237.94	237.94	237.94
Mairac_Flamboyante	Selma	NKCR	345.29	258.47	178.25	178.25	178.25
Huvitus_NTTT	Svezhest	NKCR	282.56	214.66	160.87	130.85	130.85
S.T._Wright	Ksb_406.1	NKCR	282.63	191.92	191.92	191.92	154.21
Reglindis	HcP_18	NKCR	299.14	185.57	129.84	129.84	55.37
ACW_6104	Eneerd	NKCR	300.28	300.28	186.75	152.04	152.04
Huvitus_NTTT	Noris	NKCR	318.44	294.24	179.9	146.56	109.84
Dalinsweet	S.T._Wright	NKCR	311.12	205.44	129.27	129.27	90.56
X04355	Delikates	NKCR	291.57	227.64	149.38	82.44	44.27
Sonyanevson	Eneerd	NKCR	304.7	171.9	88.45	88.45	51.87
Delrouval	Ludivics_Rosenapfel	NKCR	279.46	214.05	214.05	180.99	145.99
Noris	Eneerd	NKCR	290.47	223.84	172.78	106.84	106.84
Honeycrisp	Petr_Broich	NKCR	313.12	290.19	234.74	138.53	100.15
Nova_Easygro	Johannes_Bottner	NKCR	310.49	179.2	154.19	92.7	54.39
Topaz	Roba	NKCR	259.91	194.98	169.38	136.66	99.31
Helios	Karneval	NKCR	296.5	207.98	150.81	86.68	51.07
Astramel	Svezhest	NKCR	240.01	150.77	150.77	86.04	46.67
Huvitus_NTTT	Honeycrisp	NKCR	227.62	71.31	45.75	45.75	45.75
ACW_18522	Astillisch	NKCR	273.15	148.74	97.99	0	0
Sansa	Eneerd	NKCR	334.65	245.93	165.27	132.41	132.41
Alro	Eneerd	NKCR	230.09	144.56	36.47	36.47	0
Mairac_Flamboyante	Helios	NKCR	244.59	135.36	107.27	75.75	0
BXIIIa_44.31	Honeycrisp	NKCR	177.18	133.96	82.87	82.87	46.89
Siugisdesert	Astillisch	NKCR	269.65	224.19	224.19	192.51	192.51
Doriane	Delikates	NKCR	329.01	307.87	280.1	280.1	93.99
Limelight	Nova_Easygro	NKCR	252.93	161.57	135.34	104.9	104.9
Harmonie_Delorina	Julia	NKCR	219.39	131.03	104.98	73.87	0
Mairac_Flamboyante	Alro	NKCR	360.73	247.53	167.32	40.78	40.78
Delbrus	Veteran	NKCR	221.06	87.29	61.44	0	0
Lb_17906	Johannes_Bottner	NKCR	294.44	197.79	168.99	74.47	0
Veteran	Astillisch	NKCR	288.43	182.03	155.96	91.51	91.51
Delikates	HcP_18	NKCR	257.52	212.88	157.68	92.2	92.2
Reanda	Eneerd	NKCR	258.33	214.73	188.01	188.01	112.23
Sawa	Eneerd	NKCR	236.06	149.6	120.16	55.37	55.37
Harmonie_Delorina	Rodluvan	NKCR	276.56	163.75	109.17	46.34	46.34
Cheddar	Siugisdesert	NKCR	324.24	209.4	183.6	85.12	49.93
Civg198	S.T._Wright	NKCR	223.64	66.21	39.67	39.67	0
Petr_Broich	Veteran	NKCR	361.3	295.48	269.6	139.91	101.53
X06064	Birgit_Bonnier	NKCR	324.46	191.89	139.28	139.28	139.28
Florence_Bennett	Roba	NKCR	306.14	197.28	169.98	103.22	103.22
Zestar	Limelight	NKCR	377.93	334.26	307.87	211.16	174.11
Delikates	Svezhest	NKCR	273.73	229.5	202.55	172.11	134.53
Cheddar	S.T._Wright	NKCR	276.68	143.69	31.83	0	0
ACW_18522	Eneerd	NKCR	241.46	170.48	116.26	85.52	85.52
Orlik_NTTT	Pitchounette	NKCR	287.31	163.72	134.43	36.67	0
Roba	Karneval	NKCR	286.81	175.4	91.98	59.28	59.28
Liberty	Ukrainer_Samling	NKCR	284.33	125.06	96.56	0	0
Recolor	Eneerd	NKCR	288.67	288.67	204.17	138.12	101.6
Huvitus_NTTT	Eneerd	NKCR	288.61	159.01	159.01	126.06	86.68
S.T._Wright	Eneerd	NKCR	265.24	178.03	122.16	122.16	50.74
Civg198	Fiesser_Erstling_False	NKCR	310.94	183.2	101.48	35.5	0
Ludivics_Rosenapfel	Julia	NKCR	270.39	185.86	131.69	0	0
Zadni	Eneerd	NKCR	291.16	154.36	125.72	92.86	92.86
Alro	Honeycrisp	NKCR	239.96	125.32	45.87	45.87	45.87
Delbrus	Liberty	NKCR	303.28	239.22	157.31	124.37	50.07
Rodluvan	Orlik_NTTT	NKCR	216.45	122.72	68.13	37.95	0
Alro	Delikates	NKCR	305.54	195.23	113.05	82.94	46.53
Hoods_Supreme	HcP_41	NKCR	276.5	185.37	73.22	40.08	40.08
X06064	Florence_Bennett	NKCR	310.3	199.03	89.75	55.84	55.84
Pia	Dalinsweet	NKCR	270.75	176.65	63	0	0
Lb_5338	Delikates	NKCR	342.28	274.42	192.97	126.78	48.74
Diana	Lb_13995	NKCR	371.63	259.04	230.24	98.74	60.67
Delikates	Orlik_NTTT	NKCR	307.46	264.44	206.96	172.94	97
Delrouval	Cheddar	NKCR	317.12	274.01	194.77	128.78	53.07
Harmonie_Delorina	Ukrainer_Samling	NKCR	305.2	196.82	112.12	78.96	40.62
Julia	Pitchounette	NKCR	282.61	165.12	138.12	43.04	43.04
Red_Devil	Pitchounette	NKCR	270.56	161.09	107.33	74.63	0
Florence_Bennett	Helios	NKCR	271.93	165.35	61.93	61.93	61.93
Fujion	Delikates	NKCR	286.05	222.56	144.55	44	44
Civni	Diana	NKCR	275.23	118.06	65.58	35.56	0
Hoods_Supreme	HcP_18	NKCR	310.32	196.38	138.89	138.89	100.06
X06064	Astillisch	NKCR	236.05	83.73	0	0	0
Lb_17906	Alro	NKCR	268.64	245.49	164.32	164.32	90.98
Reglindis	Julia	NKCR	275.26	212.05	155.46	124.38	84.48
Dalinsweet	Florence_Bennett	NKCR	288.46	220.01	88.53	88.53	48.73
Dalinsweet	Orlik_NTTT	NKCR	276.36	142.88	115.61	83.3	44.84
Delbrus	Johannes_Bottner	NKCR	281.45	123.47	72.65	38.91	0
X04355	Pitchounette	NKCR	287.11	150.43	70.12	38.9	0
Pitchounette	S.T._Wright	NKCR	318.97	203.96	150.16	50.31	50.31
Civg198	Johannes_Bottner	NKCR	245.15	66.28	66.28	0	0
Astramel	Zadni	NKCR	260.71	188.84	133.52	36.91	0
Delikates	Astillisch	NKCR	212.85	171.67	120.41	86.09	86.09
Lb_9669	Minister_von_Hammerstein	NKCR	304.4	189.03	161.97	0	0
U1165	Veteran	NKCR	165.22	77.48	49.1	49.1	49.1
Ladina	Eneerd	NKCR	354.12	190	163.57	130.71	55.37
Huvitus_NTTT	HcP_41	NKCR	232.12	146.16	33.64	0	0
ACW_18522	Godelieve_Hegmans	NKCR	194.86	172.26	35.71	35.71	0
Limelight	HcP_41	NKCR	318.23	253.09	166.43	101.87	101.87
HcP_18	S.T._Wright	NKCR	219.83	174.59	116.22	85.01	45.34
Ludivics_Rosenapfel	Dalinsweet	NKCR	183.54	183.54	99.91	37.19	0
U641	Florence_Bennett	NKCR	315.25	206.38	206.38	206.38	53.59
Pitchounette	Eneerd	NKCR	279.6	189.85	106.36	42.7	42.7
Delorgue	Florence_Bennett	NKCR	180.02	92.93	37.93	37.93	0
Ludivics_Rosenapfel	Noris	NKCR	314.31	220.06	164.86	129.95	129.95
Juno	Delikates	NKCR	244.8	176.89	122.32	122.32	84.16
Lb_9669	Noris	NKCR	243.15	197.26	113.06	47.19	47.19
Lb_5338	Eneerd	NKCR	355.97	315.05	287.26	222.18	112.03
Pitchounette	Howgate_Wonder	NKCR	240.78	240.78	132.81	99.62	62.23
Scilate	Eneerd	NKCR	268.62	180.13	125.66	94.89	58.31
Reglindis	HcP_41	NKCR	244.54	136.08	80.15	80.15	43.26
Red_Devil	Eneerd	NKCR	282.07	194.27	113.54	81.85	44.92
U1165	Astramel	NKCR	226.32	113.2	85.28	85.28	46.68
Harmonie_Delorina	Astramel	NKCR	245.23	224.19	146	146	106.32
Piros	Honeycrisp	NKCR	226.45	141.2	83.75	83.75	83.75
Regine	Eneerd	NKCR	279.86	258.42	230.46	197.51	158.28
Dalinsweet	Roba	NKCR	268.59	200.88	149.27	117.76	45.75
Limelight	Orlik_NTTT	NKCR	226.51	119.47	93.41	0	0
Howgate_Wonder	Veteran	NKCR	253.13	184.97	107.83	45.65	45.65
Harmonie_Delorina	Florence_Bennett	NKCR	286.94	177.05	119.71	88.23	88.23
Birgit_Bonnier	Ukrainer_Samling	NKCR	265.7	200.52	119.29	84.79	84.79
Harmonie_Delorina	Birgit_Bonnier	NKCR	316.5	227.36	147.12	86.24	86.24
Bramleyovo_cervene	Veteran	NKCR	297.44	210.98	102.16	40.28	40.28
Sonyanevson	Johannes_Bottner	NKCR	314.15	291.86	210.6	144.56	67.73
Pia	Delikates	NKCR	272.8	206.34	127.04	96.61	96.61
Ludivics_Rosenapfel	Howgate_Wonder	NKCR	267.33	176.4	124.13	59.35	59.35
Minister_von_Hammerstein	Veteran	NKCR	226.63	159.62	133.77	0	0
U1065	Ukrainer_Samling	NKCR	209.35	143.43	62.41	0	0
Rajka	Alro	NKCR	344.4	259.71	120.21	120.21	82.92
U1165	Eneerd	NKCR	256.89	168.64	168.64	168.64	133.1
Alro	Florence_Bennett	NKCR	257.49	214.48	156.51	92.97	56.04
Astramel	Fiesser_Erstling_False	NKCR	184.8	141.14	84.74	53.64	53.64
Huvitus_NTTT	Orlik_NTTT	NKCR	260.03	129.62	101.13	35	0
Limelight	Liberty	NKCR	270.93	223.2	169.42	169.42	169.42
Delrouval	Astramel	NKCR	342.69	232.5	117.01	85.48	85.48
X04355	Eneerd	NKCR	222.02	175.62	150.07	119.3	44.3
Delbrus	Siugisdesert	NKCR	326.57	239.59	214.04	149.73	149.73
HcP_41	Helios	NKCR	240	195.42	169	169	58.39
Sonyanevson	HcP_41	NKCR	309.82	175.31	175.31	143	143
Sansa	Ukrainer_Samling	NKCR	261.63	191.74	191.74	126.57	126.57
Delikates	HcP_41	NKCR	265.39	153.09	99.73	99.73	64.39
ACW_18522	Juno	NKCR	271.84	227.92	114.8	80.21	44.26
Topaz	Eneerd	NKCR	224.46	182.16	75.28	75.28	0
Mairac_Flamboyante	Svezhest	NKCR	325.99	192.7	138.11	138.11	138.11
F002	Rodluvan	NKCR	227.64	157.48	157.48	89.71	89.71
U1165	Huvitus_NTTT	NKCR	282.42	171.61	145.76	113.29	113.29
Doriane	Pitchounette	NKCR	285.06	196.42	140.78	42.91	42.91
Renora	HcP_41	NKCR	221.83	26.58	0	0	0
Lb_5338	Florence_Bennett	NKCR	253.9	142.68	117.39	82.78	47.59
Huvitus_NTTT	HcP_18	NKCR	227.94	155.57	102.42	39.38	0
Lb_5338	Julia	NKCR	327.12	259.02	177.45	111.4	74.21
Lb_5338	Astramel	NKCR	264.5	173.88	116.86	116.86	116.86
Noris	Johannes_Bottner	NKCR	255.76	143.65	117.79	83.62	45.12
Fujion	Birgit_Bonnier	NKCR	235.42	211.39	158.05	123.13	44.77
Retina	HcP_18	NKCR	300.32	195.37	86.91	86.91	86.91
Weirouge	Dalinsweet	NKCR	202.88	130.62	101.28	36.05	0
Honeycrisp	Eneerd	NKCR	258.8	192.91	111.69	79.85	41.58
Eneerd	Nathusiovo	NKCR	247.47	205.1	151.64	151.64	151.64
Cheddar	Fiesser_Erstling_False	NKCR	325.24	144.3	31.4	0	0
Horace	Rodluvan	NKCR	323.75	263.35	205.33	140.51	140.51
HcP_41	X03305	NKCR	242.21	195.67	170.37	104.88	104.88
Rajka	Roba	NKCR	309.96	221.32	137.01	104.12	104.12
Retina	Pitchounette	NKCR	256.72	213.31	131.35	35.25	0
Astramel	Selma	NKCR	275.5	206.06	176.79	176.79	139.92
Zestar	Nicoter	NKCR	321.55	300.91	160.62	94.47	55.37
U6407	Eneerd	NKCR	268.54	161.14	161.14	97.36	97.36
Dalinsweet	HcP_41	NKCR	269.26	225.43	196.09	130.52	55.37
Civni	Svezhest	NKCR	321.21	275.29	85.84	85.84	49.38
HcP_18	Fiesser_Erstling_False	NKCR	180.3	116.86	32.7	0	0
Petr_Broich	Lb_13995	NKCR	343.25	235.61	209.38	143.76	143.76
Piros	Eneerd	NKCR	206.78	162.76	135.93	37.24	0
Delikates	Siugisdesert	NKCR	248.37	204.25	175.31	111.66	111.66
ACW_6104	Birgit_Bonnier	NKCR	284.55	212.67	104.01	73.57	0
Renora	HcP_18	NKCR	256.85	117.58	35.19	35.19	0
Astramel	Dalinsweet	NKCR	274.56	183.21	157.48	91.03	91.03
Florence_Bennett	Selma	NKCR	221.96	89.63	62.2	0	0
Pitchounette	Veteran	NKCR	257.59	193.11	110.29	41.81	41.81
Ladina	Orlik_NTTT	NKCR	291.85	225.42	198.26	104.32	65.44
Civni	Liberty	NKCR	286.35	171.15	114.95	82.01	43.2
Pikora	Dalinsweet	NKCR	300.9	211.38	69.75	38.24	0
Topaz	Alro	NKCR	339.12	276.66	219.83	219.83	219.83
Huvitus_NTTT	Veteran	NKCR	169.84	145.68	118.72	85.5	85.5
Delikates	Selma	NKCR	284.53	241.67	131.59	35.83	0
Lb_9669	Diana	NKCR	265.37	128.18	98.68	0	0
Astramel	Pitchounette	NKCR	169.15	124.21	68.83	37.19	0
Renora	Eneerd	NKCR	267.7	178.71	69.48	38.54	0
Cheddar	Johannes_Bottner	NKCR	204.87	112.57	60.59	0	0
Zestar	Minister_von_Hammerstein	NKCR	246.25	114.55	114.55	81.34	44.62
F026	Ukrainer_Samling	NKCR	317.55	229.99	229.99	131.33	92.28
Pia	Veteran	NKCR	277.82	144.39	118.91	84.84	49.7
Scifresh	Zestar	NKCR	339.33	221.4	163.53	129.66	55.37
Astramel	Honeycrisp	NKCR	282.31	213.84	103.23	103.23	63.95
Galarina	Johannes_Bottner	NKCR	186.51	144.4	33.42	0	0
Siugisdesert	Eneerd	NKCR	300.5	186.39	132.48	99.62	99.62
Helios	Eneerd	NKCR	264.72	157.67	98.86	0	0
Alro	Dalinsweet	NKCR	299.54	206.8	179.53	145.85	0
Doriane	Veteran	NKCR	244.17	201.75	96.08	0	0
Ludivics_Rosenapfel	Liberty	NKCR	277.26	119.74	92.72	92.72	55.84
Birgit_Bonnier	Orlik_NTTT	NKCR	268.54	196.62	84.35	51.43	51.43
Juno	Huvitus_NTTT	NKCR	265.02	155.34	98.78	36.69	0
Diyament	Juno	NKCR	148.02	84.06	56.24	56.24	56.24
Mairac_Flamboyante	Julia	NKCR	264.07	240.22	74.79	42.44	42.44
Dalinco	Julia	NKCR	333.35	199.51	120.07	85.53	85.53
Roba	Johannes_Bottner	NKCR	297.39	180.88	124.04	124.04	88.61
Delorgue	Ludivics_Rosenapfel	NKCR	275.09	204.3	121.06	121.06	50.59
lb_4715	Johannes_Bottner	NKCR	217.17	172.31	145.44	81.61	43.09
Mairac_Flamboyante	Zadni	NKCR	278.77	170.96	114.25	114.25	114.25
Relinda	Lb_13995	NKCR	291.46	269.49	213.47	151.74	113.3
Lb_9669	Pia	NKCR	334.22	219.03	110.2	44.65	44.65
Florence_Bennett	Siugisdesert	NKCR	250.52	183.46	183.46	151.8	116.67
Civni	Halls_Pink	NKCR	261.43	151.01	74.29	39.3	0
Delrouval	Florence_Bennett	NKCR	192.12	145.39	90.59	90.59	52.32
Helios	Veteran	NKCR	283.85	173.5	118.47	54.23	54.23
Pitchounette	Roba	NKCR	244.46	176.45	146.95	113.82	0
Linda	Lb_13995	NKCR	272.87	155.57	100.03	35.78	0
F026	Rodluvan	NKCR	281.18	139.75	139.75	106.38	106.38
Birgit_Bonnier	Selma	NKCR	232.09	211.63	157.84	157.84	119.75
Rajka	Astillisch	NKCR	249.03	139.31	87.25	52.55	52.55
Zestar	Mairac_Flamboyante	NKCR	266.09	197.81	143.39	79.49	42.44
Doriane	Cheddar	NKCR	307.57	241.94	213.44	82.83	43.16
Veteran	Eneerd	NKCR	264.45	155.56	75.33	44.62	44.62
Julia	Fiesser_Erstling_False	NKCR	260.27	147.95	122.4	89.16	89.16
Lb_17906	Godelieve_Hegmans	NKCR	260.01	215.38	189.64	120.93	85.43
Delorgue	Astramel	NKCR	280.65	173.99	119.42	119.42	82.32
Reglindis	Veteran	NKCR	264.93	138.55	110.62	80.18	42.11
Zestar	Bramleyovo_cervene	NKCR	261.63	214.62	158.9	0	0
Pikora	Astillisch	NKCR	294.35	163.13	106.57	40.11	40.11
Rajka	Helios	NKCR	273.29	97.46	43.79	43.79	43.79
ACW_18522	Fiesser_Erstling_False	NKCR	296.7	251.23	225.91	165.43	165.43
Cheddar	HcP_41	NKCR	195.03	150.43	120.56	87.78	87.78
Pitchounette	AS_06_09_06	NKCR	280.67	190.69	82.96	82.96	82.96
X04355	HcP_41	NKCR	296.64	251.68	141.44	75.06	0
Pikora	Ukrainer_Samling	NKCR	243.41	175.75	149.92	116.98	41.53
Rajka	Juno	NKCR	218.84	129.5	44.28	44.28	44.28
Pia	Lb_13995	NKCR	263.52	219.84	191.81	128.72	91.09
Bramleyovo_cervene	Honeycrisp	NKCR	221.42	153	73.18	43.05	43.05
Red_Devil	HcP_18	NKCR	226.16	137.7	80.69	49.33	49.33
Limelight	Horace	NKCR	292.42	223.77	223.77	223.77	187.62
Piros	HcP_41	NKCR	216.85	175.54	123.28	90.8	51.58
ACW_18522	Howgate_Wonder	NKCR	234.52	214.44	185.36	123.11	123.11
Resi	Johannes_Bottner	NKCR	242.83	130.4	80.02	80.02	42.27
ACW_6104	Ludivics_Rosenapfel	NKCR	274.47	227.45	96.45	0	0
Dalinsweet	Ukrainer_Samling	NKCR	221.03	152.05	72.84	72.84	0
Lb_17906	Orlik_NTTT	NKCR	306.04	241.1	186.25	120.52	48.62
X04355	Huvitus_NTTT	NKCR	186.64	118.11	35.51	35.51	0
Ludivics_Rosenapfel	Pitchounette	NKCR	267.24	133.95	108.33	76.85	0
Johannes_Bottner	X03305	NKCR	277.52	211.32	183.45	84.07	84.07
Pitchounette	Fiesser_Erstling_False	NKCR	238.78	176.62	176.62	80.66	42.42
Bellida	Veteran	NKCR	256.92	186.75	107	42.11	42.11
Limelight	Pitchounette	NKCR	205.59	137.62	111.21	48.59	48.59
Remo	Astillisch	NKCR	252.78	138.13	138.13	138.13	138.13
Karneval	Ukrainer_Samling	NKCR	147.36	81.39	0	0	0
B3F12_040	Astillisch	NKCR	258.21	142.4	64.78	0	0
Bramleyovo_cervene	HcP_18	NKCR	282.85	215.28	159.12	0	0
Doriane	Florence_Bennett	NKCR	143.3	58.2	30.85	0	0
Tundra	Pitchounette	NKCR	252.72	141.43	141.43	44.82	44.82
Cheddar	Honeycrisp	NKCR	217.56	129.92	129.92	98.08	60.03
Fujion	Johannes_Bottner	NKCR	249.79	163.56	137.83	41.32	41.32
Lb_9669	HcP_41	NKCR	325.59	237.28	209.74	142.69	142.69
Rodluvan	Huvitus_NTTT	NKCR	250.74	204.9	177.48	81.18	45.77
ACW_6104	Julia	NKCR	262.98	241.91	214.79	151.93	151.93
Lb_17906	Helios	NKCR	236.06	188.3	188.3	188.3	152.34
Orlik_NTTT	Cheddar	NKCR	288.96	243.76	103.86	72.46	0
Astillisch	Ksb_406.1	NKCR	193.76	171.95	118.71	50.6	50.6
U641	Johannes_Bottner	NKCR	268.08	173.84	148.63	114.59	0
HcP_41	Lb_13995	NKCR	217.01	192.96	138.47	138.47	103.16
Dalinsweet	Helios	NKCR	260.4	215.61	106.16	71.77	0
Jolana	Johannes_Bottner	NKCR	217.76	128.57	102.87	38.06	0
Birgit_Bonnier	HcP_41	NKCR	266.05	196.47	81.4	81.4	44.54
Juga	Huvitus_NTTT	NKCR	251.7	118.31	92.89	0	0
Roba	Ksb_406.1	NKCR	200.94	157.92	100.21	100.21	100.21
Delorgue	Johannes_Bottner	NKCR	270.3	134.55	109.24	45.12	45.12
Jolana	Eneerd	NKCR	315.94	293.16	154.26	122.68	45.75
Weirouge	Veteran	NKCR	218.4	123.58	44.65	44.65	44.65
F002	Dalinsweet	NKCR	214.32	168.49	112.64	112.64	40.05
Julia	Lb_13995	NKCR	229.18	114.6	32.5	0	0
Zestar	Delikates	NKCR	246.26	179.03	153.12	118.34	45.06
Reglindis	Pitchounette	NKCR	303.15	215.12	131.04	35.25	0
Delrouval	Ukrainer_Samling	NKCR	251.62	161.01	161.01	127.95	89.36
Civg198	Alro	NKCR	282.86	169.74	84.07	53.98	53.98
Ludivics_Rosenapfel	Selma	NKCR	245.99	88.36	34.91	0	0
U1165	Florence_Bennett	NKCR	196.29	106.03	106.03	75.76	0
ACW_18522	Roba	NKCR	251.93	158.64	76.87	43.4	43.4
ACW_18522	Nathusiovo	NKCR	260.64	190.22	190.22	89.53	54.26
Bramleyovo_cervene	Johannes_Bottner	NKCR	160.71	67.97	38.15	38.15	0
F026	Dalinsweet	NKCR	223.89	139.56	139.56	77.24	40.05
Limelight	Veteran	NKCR	261.68	175.29	124.06	124.06	86.84
Birgit_Bonnier	Fiesser_Erstling_False	NKCR	264.17	221.17	141.36	40.62	40.62
Svezhest	Astillisch	NKCR	200.25	111.85	86.85	86.85	48.13
Delbrus	HcP_18	NKCR	261.49	155.29	128.09	94.73	55.37
Liberty	Cheddar	NKCR	242.13	197.98	118.63	88.5	88.5
Sonyanevson	HcP_18	NKCR	282.44	192.57	192.57	93.61	93.61
Huvitus_NTTT	Petr_Broich	NKCR	310.39	244.43	244.43	212.14	172.76
Florence_Bennett	Liberty	NKCR	264.11	203.21	148.95	114.45	114.45
Svezhest	Eneerd	NKCR	254.73	167.09	112.25	47.19	47.19
F002	Veteran	NKCR	332.31	199.55	173.94	143.52	107.62
Godelieve_Hegmans	Karneval	NKCR	221.56	134.6	79.13	79.13	43.42
Alro	HcP_18	NKCR	181.19	92.26	66.2	0	0
Astramel	Ukrainer_Samling	NKCR	263.24	198.47	85.59	50.66	50.66
Renora	Veteran	NKCR	299.14	185.77	131.97	100.41	63.15
Diyament	Roba	NKCR	202.19	85.92	60.51	60.51	60.51
Harmonie_Delorina	Astillisch	NKCR	229.78	184.82	184.82	120.77	44.15
Alro	Pitchounette	NKCR	226.65	180.11	180.11	146.92	108.91
Scifresh	Julia	NKCR	291.34	225.74	145.31	113.53	41.76
Doriane	Birgit_Bonnier	NKCR	242.13	149.05	123.64	88.91	49.83
lb_4715	HcP_41	NKCR	222.98	131.93	131.93	40.83	40.83
Weirouge	HcP_18	NKCR	247.98	201.41	148.53	82.08	45.99
Juga	Astramel	NKCR	203.34	159.33	103.59	40.57	40.57
X04355	Florence_Bennett	NKCR	168.62	147.21	66.64	0	0
ACW_18522	Petr_Broich	NKCR	277.2	189.69	134.47	134.47	134.47
Harmonie_Delorina	Johannes_Bottner	NKCR	227.66	120.11	94.73	0	0
Rodluvan	HcP_18	NKCR	175.64	107.8	78.63	44.54	44.54
Scilate	Julia	NKCR	257.6	151.99	101.15	35.11	0
U636	Johannes_Bottner	NKCR	263.74	216.85	190.09	121.14	44.84
Delikates	Helios	NKCR	188.06	188.06	159.45	127.35	88.9
Ludivics_Rosenapfel	HcP_41	NKCR	161.27	94.65	67.93	36.28	0
Zestar	Ludivics_Rosenapfel	NKCR	258.37	171.06	117.52	117.52	43.68
BXIIIa_44.14	Honeycrisp	NKCR	210.56	189.22	132.8	132.8	95.46
Delikates	Ukrainer_Samling	NKCR	263.71	240.77	213.09	180.89	180.89
Zadni	Lb_13995	NKCR	308.5	221.97	167.48	72.42	0
Veteran	Fiesser_Erstling_False	NKCR	208.68	119.44	63.34	0	0
Dalinsweet	Siugisdesert	NKCR	271.48	204.71	175.21	75.36	40.11
Diyament	Fiesser_Erstling_False	NKCR	254.32	185.63	158.52	125.34	88.54
U633	Johannes_Bottner	NKCR	238.34	192.65	162.73	130.3	91.89
Lb_9669	Halls_Pink	NKCR	249.24	153.34	123.49	89.77	50.47
Helios	Ksb_406.1	NKCR	287.55	223.33	142.72	108.89	108.89
Civni	HcP_41	NKCR	275.57	185.77	159.43	125.53	50.95
U1165	Cheddar	NKCR	147.5	123.12	123.12	123.12	46.68
Honeycrisp	Howgate_Wonder	NKCR	235.1	122.93	122.93	89.38	53.84
Relinda	Rodluvan	NKCR	190.13	123.32	41.43	41.43	41.43
Florence_Bennett	Pitchounette	NKCR	219.23	127.99	73.03	73.03	0
Pikora	Honeycrisp	NKCR	134.57	89.71	32.49	0	0
U6407	Johannes_Bottner	NKCR	269.72	181.45	125.19	93.64	56.81
Huvitus_NTTT	Dalinsweet	NKCR	182.93	140.89	86.87	86.87	47.49
Zestar	Roba	NKCR	287.31	152.07	123.53	123.53	85.11
Civni	Linda	NKCR	224.51	112.81	83.96	52.09	52.09
Delikates	X03305	NKCR	231.05	184.78	130.14	130.14	91.97
Pitchounette	Helios	NKCR	211.04	121.2	91.26	91.26	91.26
Ladina	Astillisch	NKCR	270.49	205.36	126.09	56.77	56.77
HcP_41	Fiesser_Erstling_False	NKCR	184.49	95.54	69	36.3	0
Johannes_Bottner	Ksb_406.1	NKCR	232.35	143.19	36.16	36.16	0
Zestar	Scilate	NKCR	318.56	228.48	149.19	118.16	41.92
Hoods_Supreme	Veteran	NKCR	201.22	156.41	103.33	41.45	41.45
Jolana	Cheddar	NKCR	228.94	102.27	73.2	38.66	0
Weirouge	Rodluvan	NKCR	248.83	184.32	125.95	93.2	93.2
Orlik_NTTT	Ksb_406.1	NKCR	233.46	213.04	103.05	36.09	0
Roba	HcP_18	NKCR	267.64	158.67	158.67	125.65	88.84
Helios	Lb_13995	NKCR	218.81	130.91	74.55	74.55	0
X04355	HcP_18	NKCR	255.67	210.77	156.86	90.48	52.9
HcP_41	AS_06_09_06	NKCR	231.88	92.35	38.15	38.15	0
Dalinsweet	Veteran	NKCR	275.47	143.55	115.15	115.15	40.11
Zestar	Lb_13995	NKCR	218.92	83.69	0	0	0
U6407	Florence_Bennett	NKCR	283.01	215.28	130.82	96.45	57.96
Orlik_NTTT	Eneerd	NKCR	194.85	85.34	55.82	55.82	55.82
Cheddar	Veteran	NKCR	148.51	54.68	0	0	0
Ludivics_Rosenapfel	Svezhest	NKCR	231.21	210.84	210.84	178.1	178.1
Delrouval	Rodluvan	NKCR	216.03	99.27	43.99	43.99	43.99
Cheddar	Ukrainer_Samling	NKCR	266.78	157.36	157.36	91.46	55.91
Sonyanevson	Julia	NKCR	268.42	163.6	110.16	75.17	40.06
BXIIIa_44.31	Veteran	NKCR	164.41	143.76	114.23	84.18	46.96
Relinda	Ukrainer_Samling	NKCR	241.35	129.43	103.89	72.17	0
S.T._Wright	Honeycrisp	NKCR	157.24	85.85	31.29	0	0
Jolana	Ukrainer_Samling	NKCR	219.44	87.38	34.33	0	0
Civg198	Roba	NKCR	236.36	167.27	167.27	134.57	134.57
Piros	HcP_18	NKCR	215.44	150.21	150.21	51.58	51.58
Honeycrisp	AS_06_09_06	NKCR	267.08	135.93	108.69	41.4	41.4
Jolana	Huvitus_NTTT	NKCR	230.49	186.2	104.15	104.15	104.15
Pitchounette	Astillisch	NKCR	233.73	123.3	67.92	0	0
Julia	X03305	NKCR	177.12	106.02	80.71	46.87	46.87
Delorgue	Ukrainer_Samling	NKCR	260.81	170.04	141.04	74.6	0
ACW_6104	Ukrainer_Samling	NKCR	154.91	35.93	35.93	35.93	0
Delrouval	Astillisch	NKCR	244.59	182.3	99.06	99.06	62.4
Delorgue	Astillisch	NKCR	173.82	153.68	126.67	126.67	89.82
Lb_5338	Astillisch	NKCR	283.38	216.63	104.01	39.65	0
Limelight	Svezhest	NKCR	296.3	206.65	155.37	155.37	155.37
Julia	Johannes_Bottner	NKCR	208.58	139.07	31.98	0	0
Lb_13995	Nathusiovo	NKCR	262.28	195.35	195.35	162.65	123.16
Rajka	Orlik_NTTT	NKCR	276.51	189.72	107.08	72.35	0
Dalinsweet	Astillisch	NKCR	193.71	151.12	151.12	85.2	49.56
Delbrus	Ukrainer_Samling	NKCR	224.46	108.91	79.44	44.94	44.94
Ludivics_Rosenapfel	Lb_5338	NKCR	279.26	186.84	105.78	37.37	0
Delbrus	Orlik_NTTT	NKCR	261.99	132.44	103.78	40.27	40.27
F002	Ukrainer_Samling	NKCR	232.28	185.08	158.54	91.95	52.9
Fujion	Astillisch	NKCR	206.85	120.04	38.44	38.44	0
ACW_18522	Helios	NKCR	158.17	136.25	108.16	43.39	43.39
Sansa	Veteran	NKCR	225.83	183.26	74.68	44.04	44.04
U633	Ukrainer_Samling	NKCR	260.16	141.9	114.74	79.89	42.42
Ludivics_Rosenapfel	Nova_Easygro	NKCR	223.55	127.47	44.77	44.77	44.77
Liberty	Johannes_Bottner	NKCR	206.39	138.89	83.28	83.28	45.65
Lb_9669	Eneerd	NKCR	136.37	68.4	42.22	42.22	42.22
Mairac_Flamboyante	Liberty	NKCR	274.42	210.87	183.23	183.23	145.27
F002	Honeycrisp	NKCR	231.53	121.1	67.32	0	0
Svezhest	Ukrainer_Samling	NKCR	240.17	152.21	69.05	36.98	0
U641	Eneerd	NKCR	221.43	179.35	149.91	118.73	118.73
Lb_9669	Relinda	NKCR	235.59	215.09	161.31	94.47	94.47
U1165	Ludivics_Rosenapfel	NKCR	242.25	199.04	144.66	144.66	104.7
Honeycrisp	Fiesser_Erstling_False	NKCR	272.63	156.95	102.57	72.33	0
Diyament	Petr_Broich	NKCR	241.52	175.81	150.08	150.08	73.81
Lb_9669	Petr_Broich	NKCR	327.82	236.4	209.5	177.28	177.28
Civg198	Helios	NKCR	220.85	151.43	100.84	100.84	100.84
Rubinstep	HcP_18	NKCR	173.05	87.15	61.56	0	0
Delbrus	Selma	NKCR	256.51	187.22	132.13	132.13	94.17
Alro	HcP_41	NKCR	196.13	151.94	41.37	41.37	41.37
Juga	Ukrainer_Samling	NKCR	253.7	142.35	117.16	117.16	40.63
Lb_9669	Alro	NKCR	289.2	264.93	157.12	93.36	54.67
Sansa	Astillisch	NKCR	239.94	106.22	52.55	52.55	52.55
Zestar	Sonyanevson	NKCR	273.91	179.49	128.14	128.14	55.37
Pikora	Julia	NKCR	289.15	202.72	175.63	83.93	83.93
Noris	Lb_13995	NKCR	215.19	149.7	66.77	36.1	0
Jolana	Ludivics_Rosenapfel	NKCR	254.61	134.99	106.37	106.37	106.37
Tundra	Johannes_Bottner	NKCR	254.67	232.1	149.67	118.17	42.26
U641	Ukrainer_Samling	NKCR	306.98	172.9	118.47	83.62	46.04
Civg198	Astillisch	NKCR	234.57	123.48	40.04	40.04	40.04
Fujion	Florence_Bennett	NKCR	218.08	109.55	109.55	47.59	47.59
Pitchounette	Johannes_Bottner	NKCR	257.84	141.91	114.28	83.63	83.63
Rajka	Ukrainer_Samling	NKCR	206.72	70.56	45.18	45.18	45.18
Lb_5338	Huvitus_NTTT	NKCR	231.65	169.29	169.29	69.14	69.14
Delikates	Pitchounette	NKCR	150.49	84.7	31.48	0	0
Nicoter	Veteran	NKCR	273.5	159.88	131	98.32	60.03
Halls_Pink	Ukrainer_Samling	NKCR	233.71	103.7	49.46	49.46	49.46
Mairac_Flamboyante	Johannes_Bottner	NKCR	284.31	165.12	111.71	79.44	0
Pikora	Veteran	NKCR	164.95	99.65	70.38	37.89	0
ACW_18522	Ukrainer_Samling	NKCR	173.82	151.76	74.31	74.31	0
X06564	Johannes_Bottner	NKCR	239.27	151.29	67.12	0	0
HcP_18	Astillisch	NKCR	154.71	65.03	35.46	35.46	0
Ludivics_Rosenapfel	X03305	NKCR	202.32	132.47	78.52	46.12	46.12
Veteran	Ukrainer_Samling	NKCR	271.53	160.31	103.3	41.23	41.23
HcP_18	Helios	NKCR	223.95	162.39	107.3	73.04	0
Noris	Ukrainer_Samling	NKCR	223.79	175.24	149.95	115.21	115.21
Topaz	Astillisch	NKCR	216.49	147.36	95.36	95.36	57.94
Juga	Rodluvan	NKCR	146.97	125.19	72.66	38.29	0
Jolana	Florence_Bennett	NKCR	166.26	146.04	146.04	114.54	43.84
Juga	Julia	NKCR	251.04	165.06	31.4	0	0
Lb_9669	Godelieve_Hegmans	NKCR	235.71	172.03	119.07	86.55	48.11
Zestar	Ukrainer_Samling	NKCR	285.12	178.54	152.92	90.79	90.79
Veteran	AS_06_09_06	NKCR	257.65	141.94	115.91	49.89	49.89
Weirouge	HcP_41	NKCR	204.7	160.47	107.85	75.37	0
Mairac_Flamboyante	Siugisdesert	NKCR	303.19	211.61	184.08	151.8	151.8
Lb_9669	Zadni	NKCR	231.89	91.4	32.7	0	0
Alro	Johannes_Bottner	NKCR	201.99	66.1	37.88	37.88	0
Horace	Lb_13995	NKCR	256.98	167.01	139.38	44.42	44.42
Nova_Easygro	Astillisch	NKCR	202.9	155.44	129.02	129.02	53.98
Nicoter	Johannes_Bottner	NKCR	273.89	188.32	134.44	39.64	0
Nicoter	Julia	NKCR	268.09	202.35	151.51	85.35	50.24
Zestar	Weirouge	NKCR	283.46	170.26	89.58	89.58	51.18
Limelight	Halls_Pink	NKCR	236.37	149.21	121.33	121.33	83.71
Astillisch	Lb_13995	NKCR	198.54	87.72	0	0	0
Nicoter	Ukrainer_Samling	NKCR	195.33	105.6	105.6	72.89	0
Juga	Veteran	NKCR	216.38	124.1	72.91	42.11	42.11
Delikates	Halls_Pink	NKCR	198.87	83.39	83.39	52.96	52.96
Fujion	Huvitus_NTTT	NKCR	177.04	131.29	131.29	69.14	69.14
Civni	Johannes_Bottner	NKCR	193.05	171.55	31.55	0	0
Lb_9669	Helios	NKCR	214.31	153.19	69.31	36.17	0
Scifresh	Johannes_Bottner	NKCR	232.26	123.26	67.91	36.94	0
Zestar	Renora	NKCR	151.81	83.71	30.66	0	0
Remo	Ukrainer_Samling	NKCR	300.24	187.67	76.43	41.69	41.69
Birgit_Bonnier	X03305	NKCR	175.58	106.75	78.64	44.07	44.07
Florence_Bennett	Nova_Easygro	NKCR	142.44	79.96	0	0	0
Hoods_Supreme	Zestar	NKCR	198.78	173.93	173.93	79.15	43.33
Bramleyovo_cervene	Dalinsweet	NKCR	212.98	212.98	158.99	64.63	64.63
Remo	Rodluvan	NKCR	174.7	127.13	44	44	44
Huvitus_NTTT	Nova_Easygro	NKCR	141.47	121.45	121.45	89.73	54.63
Ludivics_Rosenapfel	Nathusiovo	NKCR	238.52	169.97	30.11	0	0
Topaz	Orlik_NTTT	NKCR	212.8	191.69	113.53	78.93	43.09
Hoods_Supreme	Honeycrisp	NKCR	215.26	170.9	93.23	0	0
Civni	Siugisdesert	NKCR	213.18	150.44	123.6	90.78	90.78
Mairac_Flamboyante	Noris	NKCR	160.72	117.64	89.78	89.78	89.78
Bramleyovo_cervene	Pitchounette	NKCR	201.93	133.17	108.01	46.55	46.55
Astillisch	Karneval	NKCR	154.17	65.27	40.27	40.27	40.27
Doriane	Astramel	NKCR	165.98	121.18	40.13	40.13	40.13
Astramel	X03305	NKCR	237.7	191.73	164.18	69.13	69.13
Roba	HcP_41	NKCR	255	168.22	114.58	81.72	45.9
Mairac_Flamboyante	Eneerd	NKCR	209.76	142.96	142.96	78.97	42.22
Liberty	Astillisch	NKCR	220.17	130.68	79.24	48.41	48.41
Lb_9669	Selma	NKCR	261.23	238.24	122.67	54.72	54.72
lb_4715	Eneerd	NKCR	226.61	206.2	120.91	120.91	46.19
Civni	Julia	NKCR	259.79	214.54	73.95	40.57	40.57
Selma	Lb_13995	NKCR	153.79	131.35	49.14	49.14	49.14
Horace	Ukrainer_Samling	NKCR	190.1	76.32	76.32	42.69	42.69
Roba	Honeycrisp	NKCR	258.95	101.08	76.04	76.04	0
Florence_Bennett	X03305	NKCR	162.81	74.94	47.59	47.59	47.59
Limelight	Rodluvan	NKCR	172.01	81.72	81.72	81.72	45.82
Zestar	Retina	NKCR	221.24	111.64	30.35	0	0
Diyament	Helios	NKCR	203.93	98.12	98.12	98.12	61.32
Civni	Godelieve_Hegmans	NKCR	222.6	133.99	79.87	49.69	49.69
Florence_Bennett	Honeycrisp	NKCR	207.46	115.45	60.48	0	0
Alro	Lb_13995	NKCR	233.6	169.73	63.32	0	0
Civni	Horace	NKCR	272.82	116.89	61.61	0	0
Lb_9669	Fiesser_Erstling_False	NKCR	221.95	152.26	96.73	0	0
Florence_Bennett	Svezhest	NKCR	234.71	125.26	43.84	43.84	43.84
HcP_18	Lb_13995	NKCR	184.83	122.92	95.95	95.95	95.95
Johannes_Bottner	Astillisch	NKCR	186.1	94.53	42.22	42.22	42.22
HcP_41	Astillisch	NKCR	185.14	96.25	66.68	35.46	0
F002	Julia	NKCR	268.48	245.61	161.96	99.1	99.1
Halls_Pink	Eneerd	NKCR	237.56	169.63	65.87	0	0
Scifresh	Astillisch	NKCR	238.72	103.28	74.89	40.25	40.25
Ludivics_Rosenapfel	Orlik_NTTT	NKCR	202.82	159.49	108.49	78.13	41.51
X04355	Astillisch	NKCR	194.18	173.88	67.06	0	0
Huvitus_NTTT	Pitchounette	NKCR	171.18	109.09	109.09	46.38	46.38
Svezhest	Cheddar	NKCR	194.83	127.52	45.74	45.74	45.74
Lb_9669	Liberty	NKCR	176.53	129.5	103.01	103.01	103.01
Dalinco	Veteran	NKCR	217.08	123.28	42.11	42.11	42.11
Astramel	Orlik_NTTT	NKCR	187.24	100.25	74.08	39.18	0
Dalinsweet	Selma	NKCR	233.74	233.74	182.57	182.57	111.07
Johannes_Bottner	Lb_13995	NKCR	200.57	92.47	66.35	0	0
Pilot	Veteran	NKCR	185.02	139.81	82.86	82.86	46.96
Godelieve_Hegmans	Lb_13995	NKCR	197.72	149.32	35.83	35.83	0
Doriane	HcP_18	NKCR	218.83	102.61	75.27	41.37	41.37
Rubinstep	HcP_41	NKCR	165.27	143.6	116.63	85.6	46.38
Lb_5338	Veteran	NKCR	265.62	176.78	123.54	123.54	87.64
Alro	Veteran	NKCR	193.39	81	81	47.67	47.67
Zestar	Astillisch	NKCR	167.82	73.19	73.19	39.44	0
Retina	HcP_41	NKCR	180.74	55.17	0	0	0
Diyament	Eneerd	NKCR	243.4	154.66	46.3	46.3	46.3
X04355	Zestar	NKCR	230.75	186.53	102.36	102.36	102.36
Piros	Johannes_Bottner	NKCR	214.38	78.19	78.19	44.02	44.02
Horace	Johannes_Bottner	NKCR	201.65	109.53	51.06	51.06	51.06
Piros	Veteran	NKCR	194.27	107.18	107.18	46.2	46.2
Veteran	X03305	NKCR	154.77	88.21	36.66	36.66	0
Rubinstep	Zestar	NKCR	170.77	122.26	94.07	0	0
Rodluvan	Cheddar	NKCR	222.55	132.61	79.75	45.25	45.25
ACW_6104	Astillisch	NKCR	216.58	148.47	92.62	58.22	58.22
Nicoter	Astillisch	NKCR	140.06	74.89	74.89	40.25	40.25
Melodie	Veteran	NKCR	214.1	87.73	31.26	0	0
Astillisch	X03305	NKCR	224.62	136.45	110.77	76.67	0
X04355	Ukrainer_Samling	NKCR	214.51	40.24	40.24	40.24	40.24
Delbrus	Rodluvan	NKCR	275.8	165.31	111.9	77.4	42.36
Ludivics_Rosenapfel	Rodluvan	NKCR	187.7	73.75	46.12	46.12	46.12
Cheddar	HcP_18	NKCR	174.8	84.49	55.37	55.37	55.37
Juga	Astillisch	NKCR	164.17	100.81	71.98	39.67	0
Delikates	Honeycrisp	NKCR	274.99	230.22	177.11	78.92	43.71
Ksb_406.1	Ukrainer_Samling	NKCR	172.33	85.66	30.77	0	0
Halls_Pink	Lb_13995	NKCR	218.4	131.47	131.47	98.82	60.67
Diyament	Howgate_Wonder	NKCR	207.74	162.75	77.6	77.6	0
Orlik_NTTT	Karneval	NKCR	198.7	66.26	37.18	37.18	0
Delikates	Roba	NKCR	273.93	204.01	125.22	125.22	88.1
Doriane	Ludivics_Rosenapfel	NKCR	124.68	124.68	46.12	46.12	46.12
Lb_9669	Linda	NKCR	157.83	87.74	35.97	35.97	0
Godelieve_Hegmans	Florence_Bennett	NKCR	194.55	58.13	0	0	0
ACW_18522	Orlik_NTTT	NKCR	207.91	143.59	117.99	83.86	48.41
Mairac_Flamboyante	Orlik_NTTT	NKCR	206.51	72.75	72.75	72.75	0
Halls_Pink	Johannes_Bottner	NKCR	225.73	87.15	0	0	0
[truncated: 246 more rows]
