# Supplementary material for: The use of shared haplotype length information for pedigree reconstruction in asexually propagated outbreeding crops, demonstrated for apple and sweet cherry
Source: Hortic Res. 2021 Sep 1;8:202. doi: 10.1038/s41438-021-00637-5 (PMC8408172; doi:10.1038/s41438-021-00637-5)
Supplement: Supplementary file 8 — Table S3 [file 41438_2021_637_MOESM8_ESM.xlsx]

## Sheet: Table  S3
Supplementary Table S3. Cherry germplasm included in study.
Index	Parent1	Parent2
AA	PMR-1	Rainier
Ambrunes	-	-
BB	PMR-1	Rainier
Benton	Stella	Moreau
Bing	BlackRepublican	Napoleon
BlackRepublican	Napoleon	-
Brooks	Rainier	EarlyBurlat
Cashmere	Stella	EarlyBurlat
CC	PMR-1	Rainier
Chelan	Stella	Moreau
Chinook	Bing	Gil-Peck
Cowiche	PC7147-4	PC7146-11
Cristobalina	-	-
DD	PMR-1	Rainier
Dzherlo	-	-
EarlyBurlat	EB-Mor_Par1	EB-Mor_Par2
EE	PMR-1	Rainier
EmperorFrancis	-	-
GG	PMR-1	Rainier
Gil-Peck	Napoleon	Giant
Glacier	Stella	EarlyBurlat
Index	Stella	Bing
JJ	PMR-1	Rainier
Kiona	Glacier	Cashmere
Kordia	Schneiders	-
Krupnoplodnaya	-	-
Lambert	Napoleon	Blackhear
Lapins	Stella	Van
MIM17	-	-
MIM23	-	-
Moreau	EB-Mor_Par1	EB-Mor_Par2
Napoleon	-	-
Newstar	Van	Stella
NY54	-	-
Olympus	Lambert	Van
Rainier	Bing	Van
Regina	Schneiders	Rube
SatoNashiki	GovernorWood	Napoleon
Schmidt	-	-
Schneiders	-	-
Selah	P8-79	Stella
Stella	Lambert	JI2420
Summit	Van	-
SunburstWSU	Summit	-
Sweetheart	Van	Lapins
Tieton	Stella	EarlyBurlat
Van	EmpressEugenie	BlackRepublican
Venus	Hedelfingen	Windsor
Vic	Bing	Schmidt
Windsor	-	-
PC7146-16	Stella	Moreau
FR001T027	Lapins	Regina
FR001T028	Lapins	Regina
FR001T029	Lapins	Regina
FR001T030	Lapins	Regina
FR001T031	Lapins	Regina
FR001T032	Lapins	Regina
FR001T033	Lapins	Bing
FR001T035	Lapins	Regina
FR001T036	Lapins	Regina
FR001T037	Lapins	Regina
FR001T038	Lapins	Regina
FR001T039	Lapins	Regina
FR001T040	Lapins	Regina
FR001T041	Lapins	Regina
FR001T042	Lapins	Regina
FR001T054	Lapins	Regina
FR001T056	Lapins	Regina
FR001T065	Lapins	Regina
FR001T066	Lapins	Regina
FR001T068	Lapins	Regina
FR001T069	Lapins	Regina
FR001T070	Lapins	Regina
FR001T073	Lapins	Regina
FR001T074	Lapins	Regina
FR002T030	Rainier	Sweetheart
FR003T018	Lapins	Tieton
FR003T019	Lapins	Tieton
FR003T020	Lapins	Tieton
FR003T021	Lapins	Tieton
FR003T022	Lapins	Regina
FR003T023	Lapins	Tieton
FR003T025	Lapins	Tieton
FR003T026	Lapins	Tieton
FR003T027	Lapins	Tieton
FR003T028	Lapins	Tieton
FR003T029	Lapins	Chelan
FR003T030	Lapins	Chelan
FR003T031	Lapins	Chelan
FR003T032	Lapins	Chelan
FR003T033	Lapins	Chelan
FR003T034	Lapins	Chelan
FR003T044	Lapins	Chelan
FR003T046	Lapins	Chelan
FR003T047	Lapins	Chelan
FR003T050	Lapins	Chelan
FR003T056	Lapins	Chelan
FR003T057	Lapins	Chelan
FR003T058	Lapins	Bing
FR006T097	Sweetheart	CC
FR007T026	Sweetheart	CC
FR011T015	Rainier	Regina
FR011T016	Rainier	Regina
FR011T017	Rainier	Regina
FR011T018	Rainier	Regina
FR011T019	Rainier	Regina
FR011T025	Rainier	Regina
FR011T026	Rainier	Regina
FR011T027	Rainier	Regina
FR011T028	Rainier	Regina
FR011T029	Rainier	Regina
FR011T030	Rainier	Regina
FR011T031	Rainier	Regina
FR011T032	Rainier	Regina
FR012T055	Lapins	Venus
FR012T056	Lapins	Venus
FR012T057	Lapins	Venus
FR012T058	Lapins	Venus
FR012T060	Lapins	Venus
FR012T063	Lapins	Venus
FR012T066	Lapins	Venus
FR012T067	Lapins	Venus
FR012T068	Lapins	Venus
FR012T069	Lapins	Venus
FR012T071	Lapins	Venus
FR012T072	Lapins	Venus
FR012T073	Lapins	Venus
FR012T074	Lapins	Venus
FR012T076	Lapins	Venus
FR012T078	Lapins	Venus
FR012T080	Selah	Venus
FR012T081	Selah	Venus
FR014T056	Cowiche	Regina
FR014T057	Cowiche	Regina
FR014T060	Cowiche	Regina
FR014T075	Cowiche	Regina
FR014T076	Cowiche	Regina
FR014T078	Cowiche	Regina
FR014T079	Cowiche	Regina
FR014T080	Cowiche	Regina
FR014T081	Cowiche	Regina
FR014T082	Cowiche	Regina
FR014T084	Cowiche	Regina
FR014T086	Cowiche	Regina
FR014T100	Cowiche	Regina
FR016T041	Bing	Regina
FR017T006	Bing	Regina
FR017T066	Bing	Regina
FR017T082	Benton	Regina
FR018T071	Rainier	Benton
FR018T073	Rainier	Benton
FR018T074	Rainier	Benton
FR018T076	Rainier	Benton
FR020T045	Cowiche	Regina
FR021T037	Bing	Regina
FR021T040	Bing	Regina
FR022T003	Cowiche	Rainier
FR023T128	Cowiche	Index
FR026T040	Bing	Selah
FR026T117	Bing	Lapins
FR027T050	CC	Venus
FR027T052	CC	Venus
FR035T103	Rainier	Chelan
FR042T047	Bing	Selah
