# Supplementary material for: The use of shared haplotype length information for pedigree reconstruction in asexually propagated outbreeding crops, demonstrated for apple and sweet cherry
Source: Hortic Res. 2021 Sep 1;8:202. doi: 10.1038/s41438-021-00637-5 (PMC8408172; doi:10.1038/s41438-021-00637-5)
Supplement: Supplementary file 9 — Table S4 [file 41438_2021_637_MOESM9_ESM.xlsx]

## Sheet: Table S4
Supplementary Table S4. Relationship pairings for cherry included for the generation of summed potential lengths of shared haplotype information distributions for discrete relationship groupings and their summed potential lengths of shared haplotypes at different minimum length thresholds.
Individual1	Individual2	Relationship_group	cM_20_unphased	cM_25_unphased	cM_30_unphased	cM_35_unphased	cM_40_unphased
FR027T050	FR027T052	FSIB	651.21	651.21	651.21	617.71	617.71
FR016T041	FR021T040	FSIB	570.19	570.19	570.19	570.19	570.19
FR017T006	FR021T040	FSIB	555.77	535.11	481.46	481.46	443.28
FR017T066	FR021T040	FSIB	511.33	488.52	488.52	458.23	421.2
FR021T037	FR021T040	FSIB	581.49	538.37	538.37	442.67	442.67
FR016T041	FR021T037	FSIB	619.47	619.47	591.55	557.66	557.66
FR017T006	FR021T037	FSIB	603.17	558.21	558.21	558.21	519.7
FR017T066	FR021T037	FSIB	583.49	583.49	583.49	515.36	444.24
FR016T041	FR017T066	FSIB	613.29	589.63	589.63	527.76	491.87
FR017T006	FR017T066	FSIB	635.16	588.05	588.05	588.05	588.05
FR016T041	FR017T006	FSIB	587.61	539.67	510.24	478.66	365.43
FR014T056	FR020T045	FSIB	610.44	586.16	586.16	586.16	586.16
FR014T057	FR020T045	FSIB	641.99	619.81	590	524.71	524.71
FR014T060	FR020T045	FSIB	652.25	652.25	652.25	652.25	652.25
FR014T075	FR020T045	FSIB	622.68	598.4	571.87	539.89	502.41
FR014T076	FR020T045	FSIB	622.6	600.57	600.57	536.11	536.11
FR014T078	FR020T045	FSIB	646.83	646.83	646.83	586.62	586.62
FR014T079	FR020T045	FSIB	623.03	554.74	554.74	554.74	554.74
FR014T080	FR020T045	FSIB	594.49	571.21	544.68	544.68	544.68
FR014T081	FR020T045	FSIB	612.89	612.89	612.89	582.7	582.7
FR014T082	FR020T045	FSIB	619.35	619.35	592.82	592.82	592.82
FR014T084	FR020T045	FSIB	646.73	622.45	592.64	592.64	592.64
FR014T086	FR020T045	FSIB	600.25	533.09	533.09	469.19	469.19
FR014T100	FR020T045	FSIB	610.22	566.21	536.4	501.55	501.55
FR014T056	FR014T100	FSIB	569.84	569.84	540.03	540.03	540.03
FR014T057	FR014T100	FSIB	582.21	560.03	560.03	526.32	526.32
FR014T060	FR014T100	FSIB	636.18	614.15	584.87	553.21	553.21
FR014T075	FR014T100	FSIB	618.59	553.44	526.91	526.91	526.91
FR014T076	FR014T100	FSIB	592.02	570.88	570.88	570.88	570.88
FR014T078	FR014T100	FSIB	607.59	607.59	577.78	484.07	484.07
FR014T079	FR014T100	FSIB	554.37	554.37	526.36	526.36	526.36
FR014T080	FR014T100	FSIB	622.49	574.3	490.5	458.37	419.6
FR014T081	FR014T100	FSIB	553.69	443.05	414.57	384.38	345.61
FR014T082	FR014T100	FSIB	559.9	539.83	513.3	482.02	443.25
FR014T084	FR014T100	FSIB	612.81	587.93	587.93	587.93	587.93
FR014T086	FR014T100	FSIB	563.35	516.64	516.64	421.08	382.31
FR014T056	FR014T086	FSIB	637.55	615.37	615.37	581.66	581.66
FR014T057	FR014T086	FSIB	613.57	589.04	589.04	557.38	557.38
FR014T060	FR014T086	FSIB	593.16	544.06	544.06	544.06	544.06
FR014T075	FR014T086	FSIB	619.95	574.72	548.42	518.4	480.92
FR014T076	FR014T086	FSIB	643.01	596.55	596.55	562.84	525.36
FR014T078	FR014T086	FSIB	614.85	614.85	614.85	552.9	514.72
FR014T079	FR014T086	FSIB	578.3	504.56	504.56	474.37	474.37
FR014T080	FR014T086	FSIB	566.73	566.73	566.73	566.73	566.73
FR014T081	FR014T086	FSIB	587.85	544.97	517.11	485.45	485.45
FR014T082	FR014T086	FSIB	611.2	586.67	561.57	529.91	529.91
FR014T084	FR014T086	FSIB	612.03	589.85	563.55	529.84	529.84
FR014T056	FR014T084	FSIB	631.79	607.2	577.39	577.39	577.39
FR014T057	FR014T084	FSIB	608.59	536.94	536.94	503.23	503.23
FR014T060	FR014T084	FSIB	632.55	583.68	583.68	583.68	583.68
FR014T075	FR014T084	FSIB	643.68	643.68	617.15	617.15	617.15
FR014T076	FR014T084	FSIB	631.81	582.94	553.13	553.13	553.13
FR014T078	FR014T084	FSIB	600.66	575.78	490	490	490
FR014T079	FR014T084	FSIB	638.14	638.14	608.33	608.33	608.33
FR014T080	FR014T084	FSIB	607.22	582.63	526.29	526.29	526.29
FR014T081	FR014T084	FSIB	560.05	535.17	508.87	508.87	508.87
FR014T082	FR014T084	FSIB	591.53	520.12	463.78	463.78	463.78
FR014T056	FR014T082	FSIB	609.43	609.43	582.9	582.9	582.9
FR014T057	FR014T082	FSIB	596.4	596.4	596.4	596.4	596.4
FR014T060	FR014T082	FSIB	617.54	617.54	561	496.51	496.51
FR014T075	FR014T082	FSIB	603.41	583.21	583.21	583.21	544.44
FR014T076	FR014T082	FSIB	578.11	531.26	531.26	498.43	420.78
FR014T078	FR014T082	FSIB	592.48	569.67	543.14	512.85	512.85
FR014T079	FR014T082	FSIB	609.37	609.37	556.26	556.26	556.26
FR014T080	FR014T082	FSIB	606.71	536.33	480.88	480.88	444.16
FR014T081	FR014T082	FSIB	627.13	582.08	555.55	555.55	555.55
FR014T056	FR014T081	FSIB	613.87	613.87	613.87	613.87	613.87
FR014T057	FR014T081	FSIB	640.16	593.45	565.59	565.59	565.59
FR014T060	FR014T081	FSIB	590.08	590.08	560.8	529.14	529.14
FR014T075	FR014T081	FSIB	575.16	554.64	501.81	471.79	434.31
FR014T076	FR014T081	FSIB	637.59	615.56	615.56	615.56	578.08
FR014T078	FR014T081	FSIB	624.34	624.34	624.34	624.34	624.34
FR014T079	FR014T081	FSIB	570.3	479.73	451.72	421.53	421.53
FR014T080	FR014T081	FSIB	595.25	549.09	495.1	495.1	495.1
FR014T056	FR014T080	FSIB	593.28	545.18	518.65	485.65	485.65
FR014T057	FR014T080	FSIB	617.15	568.95	486.08	486.08	449.36
FR014T060	FR014T080	FSIB	610.56	565.6	565.6	533.47	533.47
FR014T075	FR014T080	FSIB	581.53	559.35	559.35	527.22	489.74
FR014T076	FR014T080	FSIB	642.77	642.77	642.77	642.77	566.41
FR014T078	FR014T080	FSIB	548.8	480.43	426.44	364.02	364.02
FR014T079	FR014T080	FSIB	648.55	626.37	626.37	594.24	594.24
FR014T056	FR014T079	FSIB	645.02	645.02	645.02	645.02	645.02
FR014T057	FR014T079	FSIB	543.99	543.99	515.98	515.98	515.98
FR014T060	FR014T079	FSIB	631.39	585.08	585.08	585.08	585.08
FR014T075	FR014T079	FSIB	585.93	541.92	541.92	541.92	541.92
FR014T076	FR014T079	FSIB	565.81	517.14	517.14	517.14	517.14
FR014T078	FR014T079	FSIB	583.81	583.81	555.8	464.88	464.88
FR014T056	FR014T078	FSIB	597.67	574.86	574.86	544.57	544.57
FR014T057	FR014T078	FSIB	626.22	603.41	543.8	481.51	481.51
FR014T060	FR014T078	FSIB	643.83	621.02	591.74	560.08	560.08
FR014T075	FR014T078	FSIB	630.12	630.12	577.29	547.27	547.27
FR014T076	FR014T078	FSIB	628.23	605.42	605.42	605.42	605.42
FR014T056	FR014T076	FSIB	568.71	522.75	522.75	522.75	447.15
FR014T057	FR014T076	FSIB	583.57	536.57	536.57	470.03	470.03
FR014T060	FR014T076	FSIB	568.12	525.44	525.44	525.44	486.56
FR014T075	FR014T076	FSIB	645.93	575.09	575.09	575.09	575.09
FR014T056	FR014T075	FSIB	586.2	544.86	518.33	518.33	518.33
FR014T057	FR014T075	FSIB	647.88	627.68	627.68	627.68	627.68
FR014T060	FR014T075	FSIB	600.74	555.32	555.32	555.32	555.32
FR014T056	FR014T060	FSIB	643.24	618.96	591.7	591.7	554.98
FR014T057	FR014T060	FSIB	616.25	616.25	559.71	495.22	495.22
FR014T056	FR014T057	FSIB	611.2	589.02	559.21	525.5	525.5
FR001T033	FR003T058	FSIB	528.33	528.33	528.33	528.33	492.45
FR001T027	FR003T022	FSIB	589.84	589.84	589.84	589.84	553.9
FR001T028	FR003T022	FSIB	593.19	571.16	516.95	486.71	450.77
FR001T029	FR003T022	FSIB	619.61	619.61	619.61	587.95	587.95
FR001T030	FR003T022	FSIB	598.43	573.55	573.55	573.55	573.55
FR001T031	FR003T022	FSIB	558.33	513.52	484.41	484.41	448.82
FR001T032	FR003T022	FSIB	596.97	553.39	553.39	553.39	553.39
FR001T035	FR003T022	FSIB	647.36	602.4	602.4	568.69	532.75
FR001T036	FR003T022	FSIB	588.49	588.49	588.49	588.49	588.49
FR001T037	FR003T022	FSIB	626.13	556.84	556.84	523.13	523.13
FR001T038	FR003T022	FSIB	622.17	554.55	554.55	554.55	554.55
FR001T039	FR003T022	FSIB	545.73	523.55	523.55	489.84	453.9
FR001T040	FR003T022	FSIB	591.12	544.04	517.9	517.9	481.96
FR001T041	FR003T022	FSIB	596.38	529.39	529.39	495.68	495.68
FR001T042	FR003T022	FSIB	626.51	626.51	626.51	626.51	626.51
FR001T054	FR003T022	FSIB	560.29	515.48	515.48	515.48	479.54
FR001T056	FR003T022	FSIB	573.35	530.51	530.51	496.8	459.89
FR001T065	FR003T022	FSIB	628.37	583.92	555.87	525.85	453.28
FR001T066	FR003T022	FSIB	618.17	595.99	595.99	562.28	562.28
FR001T068	FR003T022	FSIB	598.41	531.62	531.62	531.62	495.68
FR001T069	FR003T022	FSIB	566.29	541.41	541.41	541.41	505.47
FR001T070	FR003T022	FSIB	501.3	431.2	431.2	400.98	365.04
FR001T073	FR003T022	FSIB	602.72	533.03	503.92	503.92	467.29
FR001T074	FR003T022	FSIB	627.27	602.97	575.77	575.77	575.77
FR001T028	FR001T027	FSIB	590.74	590.74	565.64	565.64	565.64
FR001T029	FR001T027	FSIB	568.9	568.9	568.9	504.19	504.19
FR001T030	FR001T027	FSIB	530.35	505.47	505.47	505.47	505.47
FR001T031	FR001T027	FSIB	516.03	493.25	493.25	461.12	425.53
FR001T032	FR001T027	FSIB	584.99	541.41	541.41	541.41	505.47
FR001T035	FR001T027	FSIB	633.45	633.45	633.45	633.45	633.45
FR001T036	FR001T027	FSIB	506	481.51	481.51	449.38	449.38
FR001T037	FR001T027	FSIB	625.01	581	581	547.95	547.95
FR001T038	FR001T027	FSIB	538.32	492.73	492.73	459.68	459.68
FR001T039	FR001T027	FSIB	533.26	533.26	508.01	508.01	508.01
FR001T040	FR001T027	FSIB	590.12	590.12	590.12	556.23	556.23
FR001T041	FR001T027	FSIB	596.08	551.27	551.27	518.22	518.22
FR001T042	FR001T027	FSIB	637.77	637.77	637.77	637.77	637.77
FR001T054	FR001T027	FSIB	576.2	530.11	530.11	497.98	497.98
FR001T056	FR001T027	FSIB	632.87	632.87	606.53	606.53	606.53
FR001T065	FR001T027	FSIB	592.66	592.66	564.61	532.48	495.85
FR001T066	FR001T027	FSIB	594.88	594.88	594.88	594.88	594.88
FR001T068	FR001T027	FSIB	619.61	599.54	599.54	599.54	560.11
FR001T069	FR001T027	FSIB	500.05	475.17	475.17	408.23	408.23
FR001T070	FR001T027	FSIB	557.64	514.19	514.19	482.06	482.06
FR001T073	FR001T027	FSIB	548.49	478.8	478.8	478.8	442.17
FR001T074	FR001T027	FSIB	595.5	595.5	595.5	563.37	563.37
FR001T029	FR001T028	FSIB	600.52	600.52	600.52	600.52	600.52
FR001T030	FR001T028	FSIB	641.73	641.73	641.73	611.49	575.55
FR001T031	FR001T028	FSIB	594.4	594.4	594.4	562.27	526.33
FR001T032	FR001T028	FSIB	619.02	619.02	619.02	588.78	552.84
FR001T035	FR001T028	FSIB	554.63	554.63	529.53	529.53	493.94
FR001T036	FR001T028	FSIB	575.26	528.74	528.74	496.61	496.61
FR001T037	FR001T028	FSIB	603.88	582.68	557.58	524.58	524.58
FR001T038	FR001T028	FSIB	637.25	637.25	637.25	607.01	571.07
FR001T039	FR001T028	FSIB	606.97	606.97	606.97	606.97	606.97
FR001T040	FR001T028	FSIB	533.69	533.69	504.58	470.69	470.69
FR001T041	FR001T028	FSIB	645.4	622.62	622.62	622.62	622.62
FR001T042	FR001T028	FSIB	542.8	520.02	494.92	494.92	458.01
FR001T054	FR001T028	FSIB	639.59	616.28	587.17	555.04	555.04
FR001T056	FR001T028	FSIB	595.79	552.35	552.35	552.35	552.35
FR001T065	FR001T028	FSIB	616.43	616.43	616.43	584.3	584.3
FR001T066	FR001T028	FSIB	582.64	582.64	582.64	582.64	582.64
FR001T068	FR001T028	FSIB	607.01	562.2	562.2	562.2	525.29
FR001T069	FR001T028	FSIB	545.8	545.8	545.8	511.91	511.91
FR001T070	FR001T028	FSIB	620.76	620.76	591.65	559.52	559.52
FR001T073	FR001T028	FSIB	576.24	576.24	576.24	576.24	576.24
FR001T074	FR001T028	FSIB	554.76	532.73	478.52	446.39	446.39
FR001T030	FR001T029	FSIB	638.84	614.56	614.56	581.51	581.51
FR001T031	FR001T029	FSIB	598.16	598.16	598.16	566.03	566.03
FR001T032	FR001T029	FSIB	609.91	609.91	584.77	551.72	513.46
FR001T035	FR001T029	FSIB	516.34	492.06	492.06	459.01	459.01
FR001T036	FR001T029	FSIB	602.82	602.82	602.82	537.64	537.64
FR001T037	FR001T029	FSIB	565.48	541.18	541.18	541.18	541.18
FR001T038	FR001T029	FSIB	652.82	652.82	652.82	652.82	652.82
FR001T039	FR001T029	FSIB	626.89	626.89	601.75	601.75	563.49
FR001T040	FR001T029	FSIB	571.6	547.3	518.95	485.06	485.06
FR001T041	FR001T029	FSIB	605.98	583.2	583.2	549.54	549.54
FR001T042	FR001T029	FSIB	593.37	570.59	570.59	538.93	538.93
FR001T054	FR001T029	FSIB	648.74	625.43	625.43	593.3	593.3
FR001T056	FR001T029	FSIB	601.07	557.63	557.63	557.63	557.63
FR001T065	FR001T029	FSIB	584.98	560.35	535.21	440.01	401.75
FR001T066	FR001T029	FSIB	612.07	587.79	562.65	495.94	457.68
FR001T068	FR001T029	FSIB	611.29	539.58	539.58	539.58	539.58
FR001T069	FR001T029	FSIB	598.68	578.32	578.32	544.43	506.17
FR001T070	FR001T029	FSIB	601.14	552.21	527.07	494.94	456.68
FR001T073	FR001T029	FSIB	653	628.72	628.72	628.72	628.72
FR001T074	FR001T029	FSIB	566.25	541.95	513.6	449.81	449.81
FR001T031	FR001T030	FSIB	553.76	529.48	501	437.29	437.29
FR001T032	FR001T030	FSIB	575.04	575.04	521.42	521.42	483.16
FR001T035	FR001T030	FSIB	593.6	593.6	593.6	593.6	522.07
FR001T036	FR001T030	FSIB	609.59	585.1	556.62	524.49	486.58
FR001T037	FR001T030	FSIB	532.3	532.3	503.82	437.77	437.77
FR001T038	FR001T030	FSIB	594.95	594.95	594.95	561.9	561.9
FR001T039	FR001T030	FSIB	541.19	541.19	516.05	483	444.74
FR001T040	FR001T030	FSIB	535.88	511.6	456.98	393.07	357.13
FR001T041	FR001T030	FSIB	624.53	624.53	624.53	591.48	591.48
FR001T042	FR001T030	FSIB	545.34	524.94	496.46	496.46	496.46
FR001T054	FR001T030	FSIB	530.77	507.46	453.22	421.09	385.76
FR001T056	FR001T030	FSIB	609.21	588.55	588.55	588.55	588.55
FR001T065	FR001T030	FSIB	540.54	518.12	464.5	402.35	328.76
FR001T066	FR001T030	FSIB	598.96	598.96	573.82	573.82	535.56
FR001T068	FR001T030	FSIB	582.43	560.01	560.01	529.99	529.99
FR001T069	FR001T030	FSIB	463.73	439.99	386.37	287.54	249.28
FR001T070	FR001T030	FSIB	511.31	488.89	436.56	404.43	366.17
FR001T073	FR001T030	FSIB	582.09	582.09	553.61	553.61	518.28
FR001T074	FR001T030	FSIB	546.97	522.09	494.89	432.74	432.74
FR001T031	FR001T032	FSIB	592.77	592.77	592.77	592.77	592.77
FR001T031	FR001T035	FSIB	585.23	560.95	560.95	529.67	458.4
FR001T031	FR001T036	FSIB	598.04	553.23	553.23	553.23	553.23
FR001T031	FR001T037	FSIB	541.09	516.79	516.79	516.79	516.79
FR001T031	FR001T038	FSIB	632.69	610.51	582.03	549.9	512.43
FR001T031	FR001T039	FSIB	592.84	592.84	592.84	592.84	554.37
FR001T031	FR001T040	FSIB	561.97	514.89	459.64	459.64	423.7
FR001T031	FR001T041	FSIB	597.6	597.6	597.6	563.94	563.94
FR001T031	FR001T042	FSIB	550.1	550.1	550.1	550.1	477.6
FR001T031	FR001T054	FSIB	630.7	630.7	575.83	575.83	575.83
FR001T031	FR001T056	FSIB	587	566.34	566.34	566.34	566.34
FR001T031	FR001T065	FSIB	575.58	553.16	553.16	523.14	523.14
FR001T031	FR001T066	FSIB	571.96	547.68	519.2	485.54	485.54
FR001T031	FR001T068	FSIB	526.62	435.09	435.09	402.96	326.62
FR001T031	FR001T069	FSIB	609.55	563.99	563.99	563.99	563.99
FR001T031	FR001T070	FSIB	566.26	519.54	461.95	461.95	426.62
FR001T031	FR001T073	FSIB	561.21	536.93	536.93	504.8	504.8
FR001T031	FR001T074	FSIB	549.97	503.64	447.33	447.33	411.74
FR001T032	FR001T035	FSIB	589.4	548.84	548.84	483.85	338.73
FR001T032	FR001T036	FSIB	625.47	600.98	600.98	600.98	600.98
FR001T032	FR001T037	FSIB	611.42	569.04	569.04	469.28	469.28
FR001T032	FR001T038	FSIB	552.07	552.07	552.07	519.02	481.55
FR001T032	FR001T039	FSIB	573.11	550.93	525.68	491.97	456.03
FR001T032	FR001T040	FSIB	589.23	589.23	589.23	589.23	553.29
FR001T032	FR001T041	FSIB	630.04	607.86	607.86	541.1	541.1
FR001T032	FR001T042	FSIB	578.98	538.42	538.42	538.42	500.16
FR001T032	FR001T054	FSIB	575.34	575.34	575.34	575.34	539.4
FR001T032	FR001T056	FSIB	603.75	540.55	540.55	506.84	468.58
FR001T032	FR001T065	FSIB	628.53	628.53	628.53	628.53	592.59
FR001T032	FR001T066	FSIB	501.96	501.96	501.96	437.99	399.5
FR001T032	FR001T068	FSIB	652.32	628.94	628.94	628.94	593
FR001T032	FR001T069	FSIB	541.5	541.5	541.5	508.45	472.51
FR001T032	FR001T070	FSIB	538.99	538.99	538.99	508.73	437.46
FR001T032	FR001T073	FSIB	628.56	628.56	628.56	628.56	628.56
FR001T032	FR001T074	FSIB	577.91	513.97	513.97	513.97	475.71
FR001T035	FR001T036	FSIB	602.88	602.88	602.88	602.88	567.29
FR001T035	FR001T037	FSIB	644.61	597.53	597.53	533.2	497.87
FR001T035	FR001T038	FSIB	560.24	537.46	537.46	470.75	434.81
FR001T035	FR001T039	FSIB	554.99	511.85	511.85	478.8	404.95
FR001T035	FR001T040	FSIB	595	546.42	546.42	481.48	446.15
FR001T035	FR001T041	FSIB	619.62	597.59	597.59	564.54	564.54
FR001T035	FR001T042	FSIB	637.9	615.72	615.72	550.73	515.4
FR001T035	FR001T054	FSIB	552.82	507.86	507.86	442.87	407.54
FR001T035	FR001T056	FSIB	591.3	570.64	570.64	536.98	536.98
FR001T035	FR001T065	FSIB	546.62	546.62	495.34	434.04	398.71
FR001T035	FR001T066	FSIB	615.44	572.3	572.3	572.3	534.04
FR001T035	FR001T068	FSIB	625.4	601.1	574.96	510.24	510.24
FR001T035	FR001T069	FSIB	567.2	567.2	542.06	477.73	368.55
FR001T035	FR001T070	FSIB	572.31	525.23	445.88	445.88	410.29
FR001T035	FR001T073	FSIB	600.62	578.59	578.59	482.59	447.26
FR001T035	FR001T074	FSIB	584.59	560.29	560.29	560.29	560.29
FR001T036	FR001T037	FSIB	614.79	591.98	591.98	525.93	525.93
FR001T036	FR001T038	FSIB	575.95	508.33	508.33	443.15	405.24
FR001T036	FR001T039	FSIB	639.74	639.74	639.74	606.69	606.69
FR001T036	FR001T040	FSIB	652.23	652.23	652.23	652.23	652.23
FR001T036	FR001T041	FSIB	590.03	545.22	545.22	512.17	512.17
FR001T036	FR001T042	FSIB	596.93	573.55	573.55	573.55	573.55
FR001T036	FR001T054	FSIB	623.76	578.95	578.95	578.95	578.95
FR001T036	FR001T056	FSIB	599.32	532.97	532.97	532.97	532.97
FR001T036	FR001T065	FSIB	641.85	595.33	595.33	595.33	595.33
FR001T036	FR001T066	FSIB	601.95	601.95	601.95	601.95	564.04
FR001T036	FR001T068	FSIB	583.35	563.28	563.28	531.15	531.15
FR001T036	FR001T069	FSIB	629.68	629.68	629.68	596.63	596.63
FR001T036	FR001T070	FSIB	583.1	583.1	583.1	583.1	583.1
FR001T036	FR001T073	FSIB	589.38	544.57	544.57	512.44	512.44
FR001T036	FR001T074	FSIB	567.26	567.26	567.26	567.26	567.26
FR001T037	FR001T038	FSIB	576.62	528.04	528.04	494.38	456.91
FR001T037	FR001T039	FSIB	605.18	580.88	580.88	547.88	509.17
FR001T037	FR001T040	FSIB	633.8	563.93	563.93	530.27	530.27
FR001T037	FR001T041	FSIB	610.68	586.38	586.38	586.38	547.67
FR001T037	FR001T042	FSIB	620.11	573.63	573.63	539.92	539.92
FR001T037	FR001T054	FSIB	593.59	522.83	522.83	489.12	489.12
FR001T037	FR001T056	FSIB	560.51	515.57	515.57	481.91	481.91
FR001T037	FR001T065	FSIB	614.97	590.69	565.44	565.44	565.44
FR001T037	FR001T066	FSIB	549.88	525.33	525.33	492.28	492.28
FR001T037	FR001T068	FSIB	583.89	561.08	561.08	527.42	487.99
FR001T037	FR001T069	FSIB	613.21	613.21	585.06	585.06	585.06
FR001T037	FR001T070	FSIB	563.13	563.13	563.13	530.13	494.8
FR001T037	FR001T073	FSIB	638.27	638.27	638.27	573.55	573.55
FR001T037	FR001T074	FSIB	595.91	595.91	595.91	595.91	595.91
FR001T038	FR001T039	FSIB	575.55	575.55	575.55	575.55	575.55
FR001T038	FR001T040	FSIB	508.88	416.21	390.07	356.18	282.77
FR001T038	FR001T041	FSIB	584.81	560.53	560.53	526.87	526.87
FR001T038	FR001T042	FSIB	533.69	533.69	533.69	533.69	496.22
FR001T038	FR001T054	FSIB	549.22	525.91	500.15	468.02	430.55
FR001T038	FR001T056	FSIB	599.36	578.7	578.7	578.7	578.7
FR001T038	FR001T065	FSIB	525.81	503.39	503.39	408.19	370.72
FR001T038	FR001T066	FSIB	601.86	577.58	577.58	510.87	510.87
FR001T038	FR001T068	FSIB	546.94	412.53	412.53	412.53	336.97
FR001T038	FR001T069	FSIB	519.58	474.02	474.02	440.13	402.66
FR001T038	FR001T070	FSIB	494.34	450.45	450.45	418.32	418.32
FR001T038	FR001T073	FSIB	524.36	524.36	524.36	524.36	486.89
FR001T038	FR001T074	FSIB	580.48	534.15	506.95	474.82	474.82
FR001T039	FR001T040	FSIB	635.91	588.83	588.83	558.64	558.64
FR001T039	FR001T041	FSIB	626.51	626.51	626.51	626.51	626.51
FR001T039	FR001T042	FSIB	558.14	492.22	492.22	458.51	420.25
FR001T039	FR001T054	FSIB	652.47	630.29	630.29	596.58	596.58
FR001T039	FR001T056	FSIB	611.32	569.76	569.76	569.76	531.5
FR001T039	FR001T065	FSIB	624.81	624.81	624.81	531.55	531.55
FR001T039	FR001T066	FSIB	610.5	610.5	610.5	577.45	577.45
FR001T039	FR001T068	FSIB	571.1	546.8	546.8	516.61	516.61
FR001T039	FR001T069	FSIB	635.33	635.33	635.33	635.33	635.33
FR001T039	FR001T070	FSIB	640.2	615.9	615.9	585.71	585.71
FR001T039	FR001T073	FSIB	630.62	630.62	630.62	630.62	630.62
FR001T039	FR001T074	FSIB	557.26	512.6	512.6	482.41	444.15
FR001T040	FR001T041	FSIB	605.74	512.35	486.21	452.55	452.55
FR001T040	FR001T042	FSIB	630.62	606.32	580.18	580.18	580.18
FR001T040	FR001T054	FSIB	586.57	516.71	490.57	490.57	490.57
FR001T040	FR001T056	FSIB	615.48	594.82	594.82	594.82	557.91
FR001T040	FR001T065	FSIB	619.16	619.16	619.16	619.16	619.16
FR001T040	FR001T066	FSIB	553.1	481.49	455.35	421.69	421.69
FR001T040	FR001T068	FSIB	610.69	610.69	610.69	576.8	576.8
FR001T040	FR001T069	FSIB	644.96	644.96	644.96	644.96	644.96
FR001T040	FR001T070	FSIB	601.22	578.44	578.44	578.44	543.11
FR001T040	FR001T073	FSIB	597.77	528.68	499.57	465.68	465.68
FR001T040	FR001T074	FSIB	625.9	625.9	625.9	625.9	625.9
FR001T041	FR001T042	FSIB	624.14	579.93	550.7	516.99	516.99
FR001T041	FR001T054	FSIB	616.97	570.51	570.51	503.14	503.14
FR001T041	FR001T056	FSIB	592.36	525.39	525.39	491.73	491.73
FR001T041	FR001T065	FSIB	606.5	582.22	556.08	493.01	493.01
FR001T041	FR001T066	FSIB	570.98	570.98	570.98	537.93	537.93
FR001T041	FR001T068	FSIB	600.63	511.45	459.1	425.44	425.44
FR001T041	FR001T069	FSIB	646.79	646.79	646.79	646.79	646.79
FR001T041	FR001T070	FSIB	542.53	518.23	466.81	466.81	466.81
FR001T041	FR001T073	FSIB	642.83	642.83	642.83	578.11	578.11
FR001T041	FR001T074	FSIB	630.73	584.4	557.2	557.2	557.2
FR001T042	FR001T054	FSIB	576.85	576.85	576.85	576.85	576.85
FR001T042	FR001T056	FSIB	599.53	556.69	556.69	522.98	486.07
FR001T042	FR001T065	FSIB	569.02	546.6	493.41	463.39	426.76
FR001T042	FR001T066	FSIB	517.99	475.45	475.45	441.74	403.48
FR001T042	FR001T068	FSIB	631.62	584.9	584.9	584.9	584.9
FR001T042	FR001T069	FSIB	585.75	560.87	535.73	535.73	497.47
FR001T042	FR001T070	FSIB	470.74	426.85	344.41	344.41	309.08
FR001T042	FR001T073	FSIB	612.53	570.1	570.1	570.1	496.56
FR001T042	FR001T074	FSIB	604.6	580.3	553.1	553.1	553.1
FR001T054	FR001T056	FSIB	565.24	522.4	522.4	488.69	451.78
FR001T054	FR001T065	FSIB	615.89	593.47	593.47	563.45	563.45
FR001T054	FR001T066	FSIB	590.75	544.29	544.29	476.92	441.59
FR001T054	FR001T068	FSIB	547.01	412.1	412.1	379.97	340.54
FR001T054	FR001T069	FSIB	653.36	653.36	653.36	653.36	653.36
FR001T054	FR001T070	FSIB	538.92	492.2	492.2	492.2	492.2
FR001T054	FR001T073	FSIB	604.49	581.18	552.07	519.94	519.94
FR001T054	FR001T074	FSIB	610.06	563.73	536.53	536.53	536.53
FR001T056	FR001T065	FSIB	565.26	544.6	519.46	519.46	519.46
FR001T056	FR001T066	FSIB	605.06	515.27	515.27	481.61	404.86
FR001T056	FR001T068	FSIB	639.15	619.08	619.08	619.08	546.04
FR001T056	FR001T069	FSIB	582.38	516.03	490.89	490.89	452.63
FR001T056	FR001T070	FSIB	578.78	578.78	525.57	525.57	488.66
FR001T056	FR001T073	FSIB	573.19	484.81	484.81	484.81	484.81
FR001T056	FR001T074	FSIB	638.62	617.42	617.42	617.42	580.51
FR001T065	FR001T066	FSIB	545.01	498.31	498.31	498.31	462.98
FR001T065	FR001T068	FSIB	620.85	578.75	578.75	546.62	546.62
FR001T065	FR001T069	FSIB	595.19	573.37	573.37	540.32	540.32
FR001T065	FR001T070	FSIB	575.79	575.79	575.79	575.79	575.79
FR001T065	FR001T073	FSIB	547.6	547.6	547.6	515.47	515.47
FR001T065	FR001T074	FSIB	625.93	603.9	550.71	550.71	514.08
FR001T066	FR001T068	FSIB	537.78	515.36	515.36	450.64	450.64
FR001T066	FR001T069	FSIB	519.78	497.96	497.96	464.91	427.89
FR001T066	FR001T070	FSIB	623.41	576.44	576.44	576.44	576.44
FR001T066	FR001T073	FSIB	598.42	598.42	598.42	533.7	498.37
FR001T066	FR001T074	FSIB	600.4	555.49	528.29	528.29	490.03
FR001T068	FR001T069	FSIB	599.14	599.14	599.14	565.25	525.82
FR001T068	FR001T070	FSIB	572.23	548.85	548.85	516.72	516.72
FR001T068	FR001T073	FSIB	617.16	552.28	552.28	552.28	515.37
FR001T068	FR001T074	FSIB	603.85	603.85	603.85	571.72	532.29
FR001T069	FR001T070	FSIB	584.27	562.45	562.45	527.63	527.63
FR001T069	FR001T073	FSIB	630.47	630.47	630.47	596.58	596.58
FR001T069	FR001T074	FSIB	589.64	564.76	539.62	539.62	501.36
FR001T070	FR001T073	FSIB	542.14	522.07	492.96	460.83	460.83
FR001T070	FR001T074	FSIB	598.22	574.84	549.7	549.7	471.88
FR001T073	FR001T074	FSIB	606.2	559.29	530.18	498.05	461.42
FR012T055	FR012T056	FSIB	561.2	561.2	561.2	561.2	561.2
FR012T055	FR012T057	FSIB	574.19	551.81	551.81	551.81	551.81
FR012T055	FR012T058	FSIB	625.48	625.48	625.48	625.48	625.48
FR012T055	FR012T060	FSIB	536.65	514.27	457.61	457.61	418.7
FR012T055	FR012T063	FSIB	531.21	508.83	481.06	481.06	481.06
FR012T055	FR012T066	FSIB	585.34	562.96	562.96	562.96	562.96
FR012T055	FR012T067	FSIB	528.88	528.88	471.85	471.85	434.52
FR012T055	FR012T068	FSIB	579.69	579.69	579.69	579.69	579.69
FR012T055	FR012T069	FSIB	613.44	613.44	585.9	585.9	548.43
FR012T055	FR012T071	FSIB	536.05	536.05	508.51	508.51	508.51
FR012T055	FR012T072	FSIB	424.51	402.13	373.01	373.01	373.01
FR012T055	FR012T073	FSIB	479.45	479.45	423.23	423.23	423.23
FR012T055	FR012T074	FSIB	570.28	570.28	570.28	538.41	538.41
FR012T055	FR012T076	FSIB	592.9	592.9	592.9	592.9	592.9
FR012T055	FR012T078	FSIB	588.52	588.52	588.52	588.52	588.52
FR012T056	FR012T057	FSIB	605.08	605.08	605.08	605.08	567.67
FR012T056	FR012T058	FSIB	557.9	557.9	557.9	524.4	488.81
FR012T056	FR012T060	FSIB	563.1	563.1	533.98	533.98	533.98
FR012T056	FR012T063	FSIB	567.5	567.5	539.59	506.09	470.5
FR012T056	FR012T066	FSIB	631.48	631.48	631.48	631.48	631.48
FR012T056	FR012T067	FSIB	593.69	593.69	536.66	503.16	430.24
FR012T056	FR012T068	FSIB	653.36	653.36	653.36	653.36	653.36
FR012T056	FR012T069	FSIB	588.49	588.49	588.49	588.49	588.49
FR012T056	FR012T071	FSIB	558.26	558.26	530.35	530.35	530.35
FR012T056	FR012T072	FSIB	596.39	596.39	569.53	536.03	500.44
FR012T056	FR012T073	FSIB	629.33	629.33	601.42	601.42	601.42
FR012T056	FR012T074	FSIB	644.48	644.48	644.48	644.48	644.48
FR012T056	FR012T076	FSIB	607.16	607.16	607.16	573.66	538.07
FR012T056	FR012T078	FSIB	649.15	649.15	649.15	649.15	649.15
FR012T057	FR012T058	FSIB	629.92	629.92	629.92	629.92	629.92
FR012T057	FR012T060	FSIB	580.12	580.12	523.25	489.59	489.59
FR012T057	FR012T063	FSIB	628.45	628.45	600.68	600.68	600.68
FR012T057	FR012T066	FSIB	537.63	537.63	537.63	503.97	503.97
FR012T057	FR012T067	FSIB	607.97	607.97	607.97	607.97	570.56
FR012T057	FR012T068	FSIB	606.92	606.92	606.92	606.92	569.51
FR012T057	FR012T069	FSIB	546.84	546.84	546.84	546.84	509.37
FR012T057	FR012T071	FSIB	509.2	509.2	509.2	509.2	509.2
FR012T057	FR012T072	FSIB	584.05	584.05	555.12	555.12	517.71
FR012T057	FR012T073	FSIB	454.89	454.89	454.89	454.89	417.48
FR012T057	FR012T074	FSIB	637.96	614.92	614.92	614.92	614.92
FR012T057	FR012T076	FSIB	589.8	566.23	566.23	566.23	566.23
FR012T057	FR012T078	FSIB	564.82	564.82	539.35	539.35	539.35
FR012T058	FR012T060	FSIB	621.44	621.44	592.11	558.45	558.45
FR012T058	FR012T063	FSIB	606.59	606.59	606.59	606.59	606.59
FR012T058	FR012T066	FSIB	649.22	649.22	619.89	586.23	586.23
FR012T058	FR012T067	FSIB	602.2	580.02	580.02	580.02	580.02
FR012T058	FR012T068	FSIB	643.69	643.69	643.69	610.19	574.6
FR012T058	FR012T069	FSIB	619.91	619.91	619.91	619.91	619.91
FR012T058	FR012T071	FSIB	621.69	599.51	599.51	599.51	599.51
FR012T058	FR012T072	FSIB	559.08	559.08	559.08	559.08	559.08
FR012T058	FR012T073	FSIB	595.18	595.18	595.18	595.18	595.18
FR012T058	FR012T074	FSIB	545.17	522.99	522.99	489.49	453.9
FR012T058	FR012T076	FSIB	615.04	615.04	615.04	615.04	615.04
FR012T058	FR012T078	FSIB	572.41	572.41	572.41	538.91	503.32
FR012T060	FR012T063	FSIB	626.77	626.77	626.77	626.77	626.77
FR012T060	FR012T066	FSIB	589.72	544.23	491.22	491.22	453.75
FR012T060	FR012T067	FSIB	613.44	613.44	613.44	613.44	613.44
FR012T060	FR012T068	FSIB	553.96	529.41	529.41	529.41	529.41
FR012T060	FR012T069	FSIB	571.98	571.98	571.98	571.98	571.98
FR012T060	FR012T071	FSIB	563.03	563.03	537.56	537.56	537.56
FR012T060	FR012T072	FSIB	590.59	590.59	590.59	590.59	590.59
FR012T060	FR012T073	FSIB	552.24	527.69	527.69	527.69	487.92
FR012T060	FR012T074	FSIB	579.53	579.53	579.53	579.53	579.53
FR012T060	FR012T076	FSIB	548.91	548.91	548.91	515.25	437.44
FR012T060	FR012T078	FSIB	574.39	574.39	545.06	511.4	511.4
FR012T063	FR012T066	FSIB	643.9	619.35	591.44	591.44	591.44
FR012T063	FR012T067	FSIB	541.72	541.72	541.72	541.72	541.72
FR012T063	FR012T068	FSIB	579.98	555.43	555.43	490.31	415.82
FR012T063	FR012T069	FSIB	642.9	642.9	642.9	642.9	642.9
FR012T063	FR012T071	FSIB	608.26	608.26	608.26	608.26	608.26
FR012T063	FR012T072	FSIB	560.21	560.21	560.21	560.21	560.21
FR012T063	FR012T073	FSIB	534.6	487.67	487.67	487.67	487.67
FR012T063	FR012T074	FSIB	564.76	541.72	541.72	476.35	440.76
FR012T063	FR012T076	FSIB	510.99	465.04	465.04	465.04	426.14
FR012T063	FR012T078	FSIB	641.14	641.14	641.14	607.64	572.05
FR012T066	FR012T067	FSIB	628.9	628.9	600.99	600.99	600.99
FR012T066	FR012T068	FSIB	569.55	569.55	569.55	569.55	569.55
FR012T066	FR012T069	FSIB	620.57	620.57	620.57	620.57	583.1
FR012T066	FR012T071	FSIB	572.52	572.52	544.61	544.61	507.14
FR012T066	FR012T072	FSIB	650.7	650.7	650.7	650.7	650.7
FR012T066	FR012T073	FSIB	490.71	490.71	437.33	437.33	399.86
FR012T066	FR012T074	FSIB	606.52	583.48	583.48	583.48	583.48
FR012T066	FR012T076	FSIB	601.41	577.84	548.51	514.85	514.85
FR012T066	FR012T078	FSIB	586	538.12	538.12	504.46	504.46
FR012T067	FR012T068	FSIB	611.71	611.71	611.71	578.21	505.29
FR012T067	FR012T069	FSIB	567.43	567.43	567.43	567.43	567.43
FR012T067	FR012T071	FSIB	579.45	579.45	579.45	579.45	579.45
FR012T067	FR012T072	FSIB	604.24	604.24	576.33	576.33	576.33
FR012T067	FR012T073	FSIB	610.9	610.9	610.9	610.9	610.9
FR012T067	FR012T074	FSIB	621.66	621.66	593.75	560.25	524.66
FR012T067	FR012T076	FSIB	615.79	615.79	587.88	587.88	587.88
FR012T067	FR012T078	FSIB	617.39	617.39	617.39	583.89	548.3
FR012T068	FR012T069	FSIB	545.3	545.3	545.3	513.68	513.68
FR012T068	FR012T071	FSIB	564.91	564.91	564.91	533.29	533.29
FR012T068	FR012T072	FSIB	534.68	534.68	534.68	501.18	465.59
FR012T068	FR012T073	FSIB	614.78	614.78	614.78	614.78	614.78
FR012T068	FR012T074	FSIB	628.78	628.78	628.78	628.78	628.78
FR012T068	FR012T076	FSIB	618.12	618.12	618.12	584.62	549.03
FR012T068	FR012T078	FSIB	563.79	539.24	513.77	513.77	513.77
FR012T069	FR012T071	FSIB	653.36	653.36	653.36	653.36	653.36
FR012T069	FR012T072	FSIB	566.15	566.15	566.15	566.15	566.15
FR012T069	FR012T073	FSIB	543.52	543.52	518.05	518.05	518.05
FR012T069	FR012T074	FSIB	576.03	576.03	576.03	544.16	544.16
FR012T069	FR012T076	FSIB	560.64	560.64	531.96	531.96	531.96
FR012T069	FR012T078	FSIB	631.82	631.82	631.82	631.82	631.82
FR012T071	FR012T072	FSIB	510.04	510.04	510.04	510.04	510.04
FR012T071	FR012T073	FSIB	510.04	510.04	484.57	484.57	447.34
FR012T071	FR012T074	FSIB	566.11	566.11	566.11	534.24	534.24
FR012T071	FR012T076	FSIB	582.3	582.3	582.3	582.3	582.3
FR012T071	FR012T078	FSIB	612.77	612.77	612.77	612.77	612.77
FR012T072	FR012T073	FSIB	525.79	525.79	525.79	525.79	525.79
FR012T072	FR012T074	FSIB	613.45	590.41	590.41	556.91	484.66
FR012T072	FR012T076	FSIB	532.64	509.07	509.07	509.07	470.17
FR012T072	FR012T078	FSIB	638.32	638.32	638.32	604.82	569.23
FR012T073	FR012T074	FSIB	572.83	572.83	572.83	572.83	572.83
FR012T073	FR012T076	FSIB	569.95	569.95	569.95	569.95	569.95
FR012T073	FR012T078	FSIB	552.74	528.19	502.72	502.72	502.72
FR012T074	FR012T076	FSIB	596.97	596.97	596.97	563.47	527.88
FR012T074	FR012T078	FSIB	577.83	577.83	577.83	577.83	577.83
FR012T076	FR012T078	FSIB	613.93	613.93	585.25	551.75	516.16
FR006T097	FR007T026	FSIB	645.3	645.3	645.3	645.3	645.3
FR018T071	FR018T073	FSIB	605.44	605.44	605.44	605.44	531.69
FR018T071	FR018T074	FSIB	603.45	603.45	577.11	577.11	538.85
FR018T071	FR018T076	FSIB	567.03	543.29	543.29	511.72	473.46
FR018T073	FR018T074	FSIB	564.35	564.35	564.35	530.33	530.33
FR018T073	FR018T076	FSIB	561.28	561.28	561.28	561.28	561.28
FR018T074	FR018T076	FSIB	631.1	607.36	607.36	607.36	607.36
FR011T015	FR011T016	FSIB	573.73	573.73	545.38	545.38	507.6
FR011T015	FR011T017	FSIB	570.35	527.87	499.52	465.63	428.72
FR011T015	FR011T018	FSIB	575.56	554.42	554.42	554.42	478.84
FR011T015	FR011T019	FSIB	590.39	590.39	590.39	590.39	590.39
FR011T015	FR011T025	FSIB	570.77	570.77	570.77	570.77	533.86
FR011T015	FR011T026	FSIB	622.92	622.92	622.92	622.92	622.92
FR011T015	FR011T027	FSIB	600.23	579.93	550.82	484.86	484.86
FR011T015	FR011T028	FSIB	598.79	598.79	598.79	566.72	566.72
FR011T015	FR011T029	FSIB	609.8	585.21	527.75	527.75	454.1
FR011T015	FR011T030	FSIB	565.05	540.46	540.46	540.46	540.46
FR011T015	FR011T031	FSIB	581.27	556.68	556.68	526.23	526.23
FR011T015	FR011T032	FSIB	621.84	621.84	621.84	621.84	621.84
FR011T016	FR011T017	FSIB	643.7	643.7	643.7	643.7	643.7
FR011T016	FR011T018	FSIB	600.98	600.98	571.17	571.17	533.39
FR011T016	FR011T019	FSIB	641.36	621.21	594.87	561.82	561.82
FR011T016	FR011T025	FSIB	625.9	625.9	625.9	625.9	625.9
FR011T016	FR011T026	FSIB	569.45	569.45	541.1	541.1	541.1
FR011T016	FR011T027	FSIB	562.4	538.1	508.29	508.29	508.29
FR011T016	FR011T028	FSIB	613.7	591.52	563.9	563.9	526.19
FR011T016	FR011T029	FSIB	533.62	533.62	503.81	503.81	429.96
FR011T016	FR011T030	FSIB	517.17	470.69	443.07	443.07	369.22
FR011T016	FR011T031	FSIB	570.03	547.85	493.89	460.84	386.99
FR011T016	FR011T032	FSIB	585.13	585.13	556.78	556.78	556.78
FR011T017	FR011T018	FSIB	614.2	592.02	592.02	558.13	521.22
FR011T017	FR011T019	FSIB	615.32	552.18	524.19	457.21	457.21
FR011T017	FR011T025	FSIB	640.98	598.65	598.65	598.65	598.65
FR011T017	FR011T026	FSIB	592.64	550.16	521.81	487.92	487.92
FR011T017	FR011T027	FSIB	556.06	531.76	531.76	531.76	531.76
FR011T017	FR011T028	FSIB	629.71	607.53	607.53	572.93	572.93
FR011T017	FR011T029	FSIB	554.61	532.43	532.43	498.54	498.54
FR011T017	FR011T030	FSIB	549.37	482.59	454.6	420	420
FR011T017	FR011T031	FSIB	556	513.52	459.19	424.59	424.59
FR011T017	FR011T032	FSIB	556.86	556.86	528.51	528.51	528.51
FR011T018	FR011T019	FSIB	553.37	441.06	413.07	413.07	377.58
FR011T018	FR011T025	FSIB	623.46	602.32	602.32	602.32	565.41
FR011T018	FR011T026	FSIB	600.94	579.8	579.8	579.8	579.8
FR011T018	FR011T027	FSIB	556.94	556.94	527.83	463.92	463.92
FR011T018	FR011T028	FSIB	587.25	564.81	564.81	564.81	529.32
FR011T018	FR011T029	FSIB	510.25	510.25	481.14	481.14	445.55
FR011T018	FR011T030	FSIB	551.16	530.02	502.03	472.01	400.93
FR011T018	FR011T031	FSIB	558.36	537.22	509.23	509.23	473.64
FR011T018	FR011T032	FSIB	582.67	582.67	582.67	582.67	582.67
FR011T019	FR011T025	FSIB	593.37	482.29	482.29	482.29	407.34
FR011T019	FR011T026	FSIB	587.92	587.92	587.92	521.78	521.78
FR011T019	FR011T027	FSIB	454.05	343.57	290.27	256.38	256.38
FR011T019	FR011T028	FSIB	592.04	571.38	571.38	538.29	500.58
FR011T019	FR011T029	FSIB	500.45	435.07	435.07	435.07	363.99
FR011T019	FR011T030	FSIB	586.32	540.08	540.08	540.08	504.49
FR011T019	FR011T031	FSIB	616.64	594.7	594.7	594.7	559.11
FR011T019	FR011T032	FSIB	564.41	477.65	477.65	444.6	444.6
FR011T025	FR011T026	FSIB	610.35	610.35	610.35	610.35	610.35
FR011T025	FR011T027	FSIB	600.77	580.47	580.47	580.47	580.47
FR011T025	FR011T028	FSIB	592.48	547.86	547.86	514.39	440.32
FR011T025	FR011T029	FSIB	615.43	593.49	593.49	593.49	557.9
FR011T025	FR011T030	FSIB	624.04	557.89	557.89	524.42	415.6
FR011T025	FR011T031	FSIB	569.53	525.41	499.07	465.6	391.43
FR011T025	FR011T032	FSIB	604.29	604.29	604.29	604.29	604.29
FR011T026	FR011T027	FSIB	608.5	588.2	588.2	554.31	554.31
FR011T026	FR011T028	FSIB	579.9	579.9	579.9	579.9	541.32
FR011T026	FR011T029	FSIB	615.04	615.04	586.69	586.69	550.75
FR011T026	FR011T030	FSIB	615.57	615.57	615.57	615.57	615.57
FR011T026	FR011T031	FSIB	550.06	550.06	550.06	482.59	444.01
FR011T026	FR011T032	FSIB	612.77	612.77	612.77	612.77	612.77
FR011T027	FR011T028	FSIB	616.98	594.54	569.23	569.23	569.23
FR011T027	FR011T029	FSIB	592.68	568.09	568.09	534.2	495.94
FR011T027	FR011T030	FSIB	564.13	519.24	465.94	465.94	465.94
FR011T027	FR011T031	FSIB	559.3	514.41	460.08	460.08	421.82
FR011T027	FR011T032	FSIB	589.12	542.04	516.38	516.38	476.96
FR011T028	FR011T029	FSIB	604.86	580.27	580.27	580.27	470.93
FR011T028	FR011T030	FSIB	600.15	575.56	575.56	575.56	501.71
FR011T028	FR011T031	FSIB	590.18	565.59	539.25	539.25	465.4
FR011T028	FR011T032	FSIB	613.7	591.52	563.9	563.9	563.9
FR011T029	FR011T030	FSIB	599.51	599.51	570.04	570.04	534.55
FR011T029	FR011T031	FSIB	602.99	602.99	576.65	576.65	576.65
FR011T029	FR011T032	FSIB	559.17	559.17	530.82	530.82	459.29
FR011T030	FR011T031	FSIB	610.45	610.45	610.45	610.45	610.45
FR011T030	FR011T032	FSIB	540.02	471.24	443.62	443.62	408.03
FR011T031	FR011T032	FSIB	546.24	524.06	470.1	437.05	401.46
FR012T080	FR012T081	FSIB	595.25	595.25	595.25	562.62	562.62
FR017T082	FR016T041	HSIB	417.53	371.94	316.6	316.6	279.69
FR017T082	FR017T006	HSIB	479.1	456.02	375.32	375.32	375.32
FR017T082	FR017T066	HSIB	567.54	544.26	517.51	517.51	517.51
FR017T082	FR021T037	HSIB	494.86	494.86	468.11	468.11	431.2
FR017T082	FR021T040	HSIB	543.22	543.22	543.22	543.22	543.22
FR017T082	FR011T015	HSIB	477.14	383.37	383.37	352.09	279.84
FR017T082	FR011T016	HSIB	532.83	532.83	507.75	446.45	411.12
FR017T082	FR011T017	HSIB	485.34	440.35	415.27	353.97	281.73
FR017T082	FR011T018	HSIB	515.21	399.82	374.74	344.72	344.72
FR017T082	FR011T019	HSIB	548.21	548.21	523.13	460.06	423.25
FR017T082	FR011T025	HSIB	510.61	397.98	397.98	397.98	361.07
FR017T082	FR011T026	HSIB	449.81	425.28	425.28	394	394
FR017T082	FR011T027	HSIB	438.37	346.76	346.76	346.76	274.52
FR017T082	FR011T028	HSIB	450.47	429.81	429.81	429.81	392.1
FR017T082	FR011T029	HSIB	390.41	347.72	320.97	289.69	215.86
FR017T082	FR011T030	HSIB	565.12	565.12	538.78	538.78	503.45
FR017T082	FR011T031	HSIB	513.46	491.43	491.43	427.1	391.77
FR017T082	FR011T032	HSIB	475.48	362.31	310.31	280.29	243.03
FR017T082	FR018T071	HSIB	493.35	471.17	443.34	409.84	337.88
FR017T082	FR018T073	HSIB	555.03	555.03	525.52	457.42	457.42
FR017T082	FR018T074	HSIB	520.14	520.14	520.14	489.92	450.15
FR017T082	FR018T076	HSIB	485.07	464.23	464.23	464.23	424.46
FR016T041	FR014T056	HSIB	596.69	596.69	537.45	537.45	462.36
FR016T041	FR014T057	HSIB	577.63	554.25	524.82	524.82	449.73
FR016T041	FR014T060	HSIB	513.66	466.14	413.11	413.11	339.48
FR016T041	FR014T075	HSIB	569.48	524.29	498.01	467.77	429.41
FR016T041	FR014T076	HSIB	595	547.48	518.54	518.54	404.09
FR016T041	FR014T078	HSIB	519.08	495.7	439.61	409.01	409.01
FR016T041	FR014T079	HSIB	528.82	507.16	477.73	412.61	336.08
FR016T041	FR014T080	HSIB	569.99	545.85	516.42	421.57	348.82
FR016T041	FR014T081	HSIB	573.7	529.62	529.62	529.62	492.71
FR016T041	FR014T082	HSIB	556.14	511.27	456.74	424.61	348.69
FR016T041	FR014T084	HSIB	630.55	606.41	606.41	606.41	606.41
FR016T041	FR014T086	HSIB	603.51	603.51	574.08	574.08	498.99
FR016T041	FR014T100	HSIB	549.65	501.78	446.07	377.75	339.44
FR016T041	FR020T045	HSIB	539.37	471.15	471.15	407.56	369.34
FR017T006	FR014T056	HSIB	535.03	421.5	421.5	388.03	315.24
FR017T006	FR014T057	HSIB	587.51	540.8	515.33	515.33	479.34
FR017T006	FR014T060	HSIB	475.22	430.05	377.02	377.02	377.02
FR017T006	FR014T075	HSIB	484.16	460.88	434.6	434.6	397.12
FR017T006	FR014T076	HSIB	553.14	509.07	481.45	481.45	443.97
FR017T006	FR014T078	HSIB	515.12	468.76	417.4	387.38	274.62
FR017T006	FR014T079	HSIB	590.92	567.64	539.63	473.69	473.69
FR017T006	FR014T080	HSIB	601.27	555.08	529.15	495.34	495.34
FR017T006	FR014T081	HSIB	541.75	496.79	471.71	408.22	372.23
FR017T006	FR014T082	HSIB	525.97	455.98	430.9	398.77	362.78
FR017T006	FR014T084	HSIB	614.14	567.08	567.08	499.8	499.8
FR017T006	FR014T086	HSIB	527.09	527.09	475.68	445.66	445.66
FR017T006	FR014T100	HSIB	609.74	566.2	539.92	539.92	501.33
FR017T006	FR020T045	HSIB	615.78	547.24	547.24	513.77	513.77
FR017T066	FR014T056	HSIB	510.27	443.4	414.07	347.7	310.9
FR017T066	FR014T057	HSIB	579.88	579.88	496.87	430.5	430.5
FR017T066	FR014T060	HSIB	533.98	510.7	457.67	390.9	355.01
FR017T066	FR014T075	HSIB	505.85	460.87	434.59	337.58	301.79
FR017T066	FR014T076	HSIB	544.91	544.91	544.91	510.49	435.28
FR017T066	FR014T078	HSIB	541.24	470.85	414.77	348.58	348.58
FR017T066	FR014T079	HSIB	565.35	541.07	512.86	446.92	446.92
FR017T066	FR014T080	HSIB	585.95	562.57	534.36	435.89	400.5
FR017T066	FR014T081	HSIB	489.08	425.39	425.39	326.85	326.85
FR017T066	FR014T082	HSIB	531.55	468.65	468.65	335.91	335.91
FR017T066	FR014T084	HSIB	612.05	563.18	534.97	468.81	468.81
FR017T066	FR014T086	HSIB	468.96	401.19	401.19	401.19	365.4
FR017T066	FR014T100	HSIB	575.86	575.86	549.58	549.58	513.39
FR017T066	FR020T045	HSIB	635.44	591.46	591.46	559.11	559.11
FR021T037	FR014T056	HSIB	516.49	450.07	397.99	397.99	361.08
FR021T037	FR014T057	HSIB	541.26	495.03	442.27	442.27	405.36
FR021T037	FR014T060	HSIB	503.65	461.85	408.1	408.1	371.19
FR021T037	FR014T075	HSIB	566.69	542.41	512.56	482.32	482.32
FR021T037	FR014T076	HSIB	569.46	569.46	542.46	542.46	542.46
FR021T037	FR014T078	HSIB	533.18	485.65	460.57	400.08	400.08
FR021T037	FR014T079	HSIB	583.95	559.67	533.3	466.5	466.5
FR021T037	FR014T080	HSIB	588.28	542.72	514.8	416.86	379.95
FR021T037	FR014T081	HSIB	537.65	514.42	489.34	459.14	422.23
FR021T037	FR014T082	HSIB	516.91	473.92	446.92	446.92	446.92
FR021T037	FR014T084	HSIB	606.32	582.04	582.04	548.23	548.23
FR021T037	FR014T086	HSIB	534.81	487.3	435.85	435.85	398.94
FR021T037	FR014T100	HSIB	543.15	522.01	442.08	442.08	405.89
FR021T037	FR020T045	HSIB	556.2	532.92	532.92	469.73	469.73
FR021T040	FR014T056	HSIB	419.96	376.94	348.04	254.09	181.12
FR021T040	FR014T057	HSIB	539.49	516.68	434.31	371.93	298.96
FR021T040	FR014T060	HSIB	621.93	556.28	556.28	493.72	493.72
FR021T040	FR014T075	HSIB	564.19	542.01	542.01	475.42	475.42
FR021T040	FR014T076	HSIB	472.44	427.6	427.6	359.26	359.26
FR021T040	FR014T078	HSIB	506.73	484.55	458.37	394.29	323.02
FR021T040	FR014T079	HSIB	534.62	512.44	402.63	368.82	330.51
FR021T040	FR014T080	HSIB	513.2	469.35	441.88	408.07	372.95
FR021T040	FR014T081	HSIB	512.89	492.68	492.68	398.38	326.07
FR021T040	FR014T082	HSIB	491.44	405.04	346.71	252.71	215.73
FR021T040	FR014T084	HSIB	562.44	537.56	510.09	441.82	441.82
FR021T040	FR014T086	HSIB	536.64	492.69	463.26	398.78	360.6
FR021T040	FR014T100	HSIB	477.92	454.61	454.61	388.02	311.4
FR021T040	FR020T045	HSIB	526.82	526.82	500.37	468.8	468.8
FR022T003	FR014T056	HSIB	549.9	504.63	504.63	473.43	473.43
FR022T003	FR014T057	HSIB	462.88	416.36	416.36	416.36	381.3
FR022T003	FR014T060	HSIB	483.68	483.68	427.78	427.78	427.78
FR022T003	FR014T075	HSIB	509.84	463.19	463.19	463.19	463.19
FR022T003	FR014T076	HSIB	564.81	540.87	484.97	484.97	446.98
FR022T003	FR014T078	HSIB	445.12	377.54	377.54	347.52	347.52
FR022T003	FR014T079	HSIB	517.63	451.7	451.7	451.7	451.7
FR022T003	FR014T080	HSIB	539.59	539.59	483.69	483.69	483.69
FR022T003	FR014T081	HSIB	543.99	521.88	521.88	491.86	491.86
FR022T003	FR014T082	HSIB	425.86	379.34	379.34	379.34	379.34
FR022T003	FR014T084	HSIB	629.76	607.63	579.35	579.35	579.35
FR022T003	FR014T086	HSIB	506.27	463.46	436.27	436.27	398.85
FR022T003	FR014T100	HSIB	439.16	373.23	346.05	346.05	310.72
FR022T003	FR020T045	HSIB	629.22	605.94	605.94	605.94	605.94
FR022T003	FR011T015	HSIB	577.7	534.58	477.95	477.95	404.2
FR022T003	FR011T016	HSIB	597.87	577.17	551.26	551.26	516.02
FR022T003	FR011T017	HSIB	580.62	513.91	459.72	459.72	459.72
FR022T003	FR011T018	HSIB	562.08	562.08	532.19	532.19	494.41
FR022T003	FR011T019	HSIB	473.75	430.17	404.26	371.21	371.21
FR022T003	FR011T025	HSIB	608.56	608.56	608.56	608.56	608.56
FR022T003	FR011T026	HSIB	549.56	506.44	478.09	478.09	438.88
FR022T003	FR011T027	HSIB	573.81	526.94	526.94	526.94	490.97
FR022T003	FR011T028	HSIB	574.9	528.03	528.03	528.03	492.54
FR022T003	FR011T029	HSIB	569.89	569.89	569.89	569.89	569.89
FR022T003	FR011T030	HSIB	578.11	554.28	496.53	496.53	461.04
FR022T003	FR011T031	HSIB	590.89	567.06	567.06	534.01	534.01
FR022T003	FR011T032	HSIB	546.6	503.74	475.39	445.2	445.2
FR011T015	FR014T056	HSIB	593.45	572.31	572.31	572.31	572.31
FR011T015	FR014T057	HSIB	523.95	523.95	523.95	523.95	488.01
FR011T015	FR014T060	HSIB	505.58	441.76	441.76	341.83	301.95
FR011T015	FR014T075	HSIB	481.62	434.05	404.37	372.24	296.42
FR011T015	FR014T076	HSIB	519.67	474.69	415.23	382.4	382.4
FR011T015	FR014T078	HSIB	510.82	465.13	435.15	372.73	372.73
FR011T015	FR014T079	HSIB	476.79	476.79	476.79	414.4	414.4
FR011T015	FR014T080	HSIB	590.33	569.68	541.33	510.23	437.57
FR011T015	FR014T081	HSIB	508.56	463.49	463.49	432.39	432.39
FR011T015	FR014T082	HSIB	468.15	468.15	357.89	357.89	357.89
FR011T015	FR014T084	HSIB	601.74	553.01	553.01	520.66	520.66
FR011T015	FR014T086	HSIB	610.53	610.53	610.53	610.53	610.53
FR011T015	FR014T100	HSIB	453.17	407.54	377.56	310.61	236.16
FR011T015	FR020T045	HSIB	531.03	440.13	440.13	440.13	440.13
FR011T016	FR014T056	HSIB	534.46	444.71	444.71	414.18	341.87
FR011T016	FR014T057	HSIB	570.6	548.42	490.4	422.81	386.82
FR011T016	FR014T060	HSIB	565.18	565.18	537.92	473.68	365.48
FR011T016	FR014T075	HSIB	564.88	523.92	523.92	461.55	425.23
FR011T016	FR014T076	HSIB	547.85	547.85	520.59	520.59	444.99
FR011T016	FR014T078	HSIB	535.23	489.54	489.54	459.25	423.26
FR011T016	FR014T079	HSIB	535.12	514.86	429.41	399.39	399.39
FR011T016	FR014T080	HSIB	586.6	563.22	451.68	451.68	451.68
FR011T016	FR014T081	HSIB	513.41	472.5	472.5	407.82	372.51
FR011T016	FR014T082	HSIB	552.19	531.98	531.98	531.98	531.98
FR011T016	FR014T084	HSIB	535.14	462.3	404.42	341.88	305.73
FR011T016	FR014T086	HSIB	536.67	470.54	442.08	408.37	336.46
FR011T016	FR014T100	HSIB	544.99	544.99	544.99	484.78	449.45
FR011T016	FR020T045	HSIB	582.1	494.98	494.98	432.61	432.61
FR011T017	FR014T056	HSIB	586.66	540.5	512.58	450.62	450.62
FR011T017	FR014T057	HSIB	525.52	503.34	446.67	415.29	415.29
FR011T017	FR014T060	HSIB	552.19	552.19	497.01	497.01	423.38
FR011T017	FR014T075	HSIB	549.92	488.66	460.67	398.7	398.7
FR011T017	FR014T076	HSIB	485.09	418.43	335.26	303.31	266.59
FR011T017	FR014T078	HSIB	471.05	425.36	425.36	392.3	392.3
FR011T017	FR014T079	HSIB	572.64	552.38	524.46	494.44	457.53
FR011T017	FR014T080	HSIB	572.42	550.24	470.61	406.14	333.84
FR011T017	FR014T081	HSIB	515.93	495.23	495.23	463.85	428.54
FR011T017	FR014T082	HSIB	540.81	540.81	487.79	487.79	487.79
FR011T017	FR014T084	HSIB	594.88	570.29	540.62	510.43	510.43
FR011T017	FR014T086	HSIB	597.4	551.48	466.35	466.35	429.44
FR011T017	FR014T100	HSIB	431.94	431.94	404.02	310.75	275.42
FR011T017	FR020T045	HSIB	500.52	389.07	389.07	359.05	322.14
FR011T018	FR014T056	HSIB	498.78	454.88	454.88	424.35	352.15
FR011T018	FR014T057	HSIB	524.73	504.66	478.56	447.27	411.28
FR011T018	FR014T060	HSIB	559.21	537.18	510.9	510.9	439.42
FR011T018	FR014T075	HSIB	435.07	386.3	302.35	272.33	236.84
FR011T018	FR014T076	HSIB	509.01	509.01	451.34	451.34	411.92
FR011T018	FR014T078	HSIB	496.43	405.32	349.06	318.77	282.78
FR011T018	FR014T079	HSIB	491.99	444.59	444.59	382.44	382.44
FR011T018	FR014T080	HSIB	514.3	491.86	462.58	462.58	391.7
FR011T018	FR014T081	HSIB	486.18	464.15	464.15	431.82	431.82
FR011T018	FR014T082	HSIB	383.31	383.31	353.33	289.91	254.42
FR011T018	FR014T084	HSIB	532.98	489.91	460.24	393.72	356.87
FR011T018	FR014T086	HSIB	548.96	525.22	525.22	494.48	458.69
FR011T018	FR014T100	HSIB	511.85	468.91	412.65	378.48	378.48
FR011T018	FR020T045	HSIB	481.94	410.49	410.49	380.47	344.26
FR011T019	FR014T056	HSIB	419.91	354.83	300.95	237.32	165.01
FR011T019	FR014T057	HSIB	551.21	530.55	443.61	348.55	312.56
FR011T019	FR014T060	HSIB	449.21	407.41	296.67	263.62	151.43
FR011T019	FR014T075	HSIB	497.69	454.15	401.26	371.24	371.24
FR011T019	FR014T076	HSIB	523.46	480.77	425.59	425.59	349.45
FR011T019	FR014T078	HSIB	473.03	406.33	380.05	380.05	344.06
FR011T019	FR014T079	HSIB	479.34	434.24	321.51	259.36	259.36
FR011T019	FR014T080	HSIB	493.96	473.3	420.46	293.32	293.32
FR011T019	FR014T081	HSIB	472.85	406.18	380.22	314.84	279.53
FR011T019	FR014T082	HSIB	507.89	487.23	433.35	401.22	401.22
FR011T019	FR014T084	HSIB	553.22	533.19	415.28	352.04	315.89
FR011T019	FR014T086	HSIB	499.64	433.81	379.93	316.14	316.14
FR011T019	FR014T100	HSIB	467.15	425.35	371.15	310.94	310.94
FR011T019	FR020T045	HSIB	511.1	467.16	411.56	381.54	381.54
FR011T025	FR014T056	HSIB	520.55	457.15	457.15	457.15	345.58
FR011T025	FR014T057	HSIB	571.14	524.43	442.26	442.26	405.35
FR011T025	FR014T060	HSIB	586.46	543.29	514.01	481.64	333.83
FR011T025	FR014T075	HSIB	537.77	491.21	491.21	491.21	379.5
FR011T025	FR014T076	HSIB	541.66	541.66	541.66	541.66	463.36
FR011T025	FR014T078	HSIB	545.98	545.98	516.18	516.18	476.76
FR011T025	FR014T079	HSIB	555.67	464.91	436.7	403.71	403.71
FR011T025	FR014T080	HSIB	547.9	525.46	467.97	467.97	395.57
FR011T025	FR014T081	HSIB	516.01	451.72	451.72	451.72	414.81
FR011T025	FR014T082	HSIB	586.86	520.09	520.09	520.09	484.6
FR011T025	FR014T084	HSIB	566.27	523.2	465.71	433.36	433.36
FR011T025	FR014T086	HSIB	516.42	450.53	422.67	391.93	318.22
FR011T025	FR014T100	HSIB	523.06	413	413	413	373.58
FR011T025	FR020T045	HSIB	561.01	538.98	538.98	505.99	505.99
FR011T026	FR014T056	HSIB	582.61	538.09	538.09	538.09	463.43
FR011T026	FR014T057	HSIB	554.04	554.04	554.04	554.04	518.1
FR011T026	FR014T060	HSIB	536.3	515.16	458.86	363.25	363.25
FR011T026	FR014T075	HSIB	511.32	463.75	436.12	305.23	232.49
FR011T026	FR014T076	HSIB	557.13	557.13	557.13	490.72	451.84
FR011T026	FR014T078	HSIB	535.16	512.35	512.35	416.87	416.87
FR011T026	FR014T079	HSIB	513.67	492.54	464.53	398.59	398.59
FR011T026	FR014T080	HSIB	626.39	603.01	574.66	540.85	504.91
FR011T026	FR014T081	HSIB	578.2	555.16	526.49	526.49	526.49
FR011T026	FR014T082	HSIB	519.74	519.74	464.56	464.56	464.56
FR011T026	FR014T084	HSIB	587.65	562.77	562.77	462.15	426.26
FR011T026	FR014T086	HSIB	573.77	573.77	573.77	539.31	502.51
FR011T026	FR014T100	HSIB	423.9	381.63	381.63	316.44	280.5
FR011T026	FR020T045	HSIB	598.81	575.77	575.77	543.42	543.42
FR011T027	FR014T056	HSIB	498.87	477.4	477.4	446.87	409.96
FR011T027	FR014T057	HSIB	592.73	571.26	545.79	545.79	508.88
FR011T027	FR014T060	HSIB	539.09	517.06	517.06	482.09	445.18
FR011T027	FR014T075	HSIB	525.05	456.71	428.72	428.72	393.23
FR011T027	FR014T076	HSIB	577.18	556.88	528.89	528.89	528.89
FR011T027	FR014T078	HSIB	516.81	444.74	444.74	414.45	414.45
FR011T027	FR014T079	HSIB	528.82	459.2	459.2	426.21	426.21
FR011T027	FR014T080	HSIB	577.05	509.65	509.65	441.95	334.16
FR011T027	FR014T081	HSIB	562.81	517.27	517.27	517.27	480.36
FR011T027	FR014T082	HSIB	488.54	445.87	419.13	419.13	419.13
FR011T027	FR014T084	HSIB	599.7	533.01	533.01	500.66	500.66
FR011T027	FR014T086	HSIB	548.11	548.11	548.11	548.11	511.2
FR011T027	FR014T100	HSIB	544.6	544.6	516.12	516.12	442.81
FR011T027	FR020T045	HSIB	531.76	460.09	460.09	427.1	427.1
FR011T028	FR014T056	HSIB	513.27	467.81	438.5	374.5	374.5
FR011T028	FR014T057	HSIB	582.67	582.67	556.91	556.91	556.91
FR011T028	FR014T060	HSIB	514.38	466.61	440.33	376.87	304.56
FR011T028	FR014T075	HSIB	493.65	447.33	421.05	322.29	283.93
FR011T028	FR014T076	HSIB	559.13	512.46	484.84	418.43	381.71
FR011T028	FR014T078	HSIB	461.07	365.77	339.49	245.94	245.94
FR011T028	FR014T079	HSIB	553.12	506.68	506.68	474.55	398.62
FR011T028	FR014T080	HSIB	606.74	582.25	552.97	519.97	519.97
FR011T028	FR014T081	HSIB	574.28	529.06	529.06	433.04	433.04
FR011T028	FR014T082	HSIB	584.4	561.12	561.12	528.99	491.28
FR011T028	FR014T084	HSIB	504.11	413.17	413.17	312.89	312.89
FR011T028	FR014T086	HSIB	534.18	510.44	481.98	416.78	416.78
FR011T028	FR014T100	HSIB	486.07	442.23	415.95	382.89	382.89
FR011T028	FR020T045	HSIB	522.26	404.94	404.94	308.92	232.99
FR011T029	FR014T056	HSIB	542.34	495.23	495.23	495.23	420.06
FR011T029	FR014T057	HSIB	548.78	548.78	548.78	517.12	441.95
FR011T029	FR014T060	HSIB	486.07	439.55	412.8	347.84	310.93
FR011T029	FR014T075	HSIB	525.42	500.93	471.08	404.49	369
FR011T029	FR014T076	HSIB	477.07	452.58	452.58	418.12	340.98
FR011T029	FR014T078	HSIB	486.31	438.15	438.15	374.36	374.36
FR011T029	FR014T079	HSIB	517.11	472.26	472.26	407.14	368.88
FR011T029	FR014T080	HSIB	571.06	521.98	521.98	521.98	337.74
FR011T029	FR014T081	HSIB	526.19	504.16	504.16	472.5	435.59
FR011T029	FR014T082	HSIB	476.16	454.96	375.13	343.47	343.47
FR011T029	FR014T084	HSIB	605.68	561.51	561.51	527.05	488.19
FR011T029	FR014T086	HSIB	531.57	511.21	511.21	476.75	401.58
FR011T029	FR014T100	HSIB	450.53	405.68	405.68	341.89	303.63
FR011T029	FR020T045	HSIB	525.1	453	453	420.01	420.01
FR011T030	FR014T056	HSIB	398.72	334.56	306.49	273.02	273.02
FR011T030	FR014T057	HSIB	443.02	422.18	396.71	365.94	327.68
FR011T030	FR014T060	HSIB	481.23	418.84	392.56	392.56	354.3
FR011T030	FR014T075	HSIB	608.99	567.74	541.46	541.46	541.46
FR011T030	FR014T076	HSIB	464.56	421.69	394.07	394.07	394.07
FR011T030	FR014T078	HSIB	443.66	398.95	372.67	372.67	372.67
FR011T030	FR014T079	HSIB	538.1	497.33	497.33	465.2	465.2
FR011T030	FR014T080	HSIB	585.4	539.97	511.9	511.9	511.9
FR011T030	FR014T081	HSIB	447.2	447.2	447.2	413.73	413.73
FR011T030	FR014T082	HSIB	450.21	384.89	359.79	327.66	289.4
FR011T030	FR014T084	HSIB	579.09	556.91	556.91	493.33	493.33
FR011T030	FR014T086	HSIB	521.75	477.65	449.19	449.19	410.93
FR011T030	FR014T100	HSIB	401.82	317.3	291.02	258.48	186.94
FR011T030	FR020T045	HSIB	491.58	448.56	448.56	415.09	415.09
FR011T031	FR014T056	HSIB	416.93	286.4	261.15	227.68	153.43
FR011T031	FR014T057	HSIB	465.19	420.01	366.55	334.89	260.64
FR011T031	FR014T060	HSIB	438.25	353.59	327.31	294.26	257.54
FR011T031	FR014T075	HSIB	512.11	491.27	464.99	464.99	426.63
FR011T031	FR014T076	HSIB	478.67	437.18	409.56	379.3	304.81
FR011T031	FR014T078	HSIB	481.41	458.53	432.25	400.59	364.6
FR011T031	FR014T079	HSIB	481.39	461.03	432.82	337.38	260.9
FR011T031	FR014T080	HSIB	517.64	451.56	423.35	325.72	248.6
FR011T031	FR014T081	HSIB	452.6	410.36	385.11	256.07	256.07
FR011T031	FR014T082	HSIB	394.03	352.98	327.88	264.09	226.73
FR011T031	FR014T084	HSIB	574.19	507.84	479.63	413.11	374.25
FR011T031	FR014T086	HSIB	540.06	475.75	447.29	414.24	375.98
FR011T031	FR014T100	HSIB	495.37	408.54	382.26	350.6	277.01
FR011T031	FR020T045	HSIB	528.82	418.99	418.99	352.47	314.25
FR011T032	FR014T056	HSIB	552.83	532.62	532.62	532.62	456.95
FR011T032	FR014T057	HSIB	555.83	533.65	475.63	408.04	333.23
FR011T032	FR014T060	HSIB	469.28	447.25	419.99	419.99	347.38
FR011T032	FR014T075	HSIB	433.45	408.92	352.63	288.15	252.21
FR011T032	FR014T076	HSIB	521.92	521.92	464.98	397.11	321.51
FR011T032	FR014T078	HSIB	558.75	558.75	558.75	497.67	497.67
FR011T032	FR014T079	HSIB	477.43	477.43	394.51	364.49	325.07
FR011T032	FR014T080	HSIB	566.11	566.11	396.24	363.24	327.3
FR011T032	FR014T081	HSIB	502.67	437.65	437.65	437.65	358.78
FR011T032	FR014T082	HSIB	473.53	453.32	426.13	395.6	356.15
FR011T032	FR014T084	HSIB	540.4	493.99	436.11	308.05	271.9
FR011T032	FR014T086	HSIB	482.18	461.97	461.97	393.8	358.21
FR011T032	FR014T100	HSIB	450.1	450.1	424.7	363.72	327.78
FR011T032	FR020T045	HSIB	532.13	532.13	505.66	475.64	475.64
FR012T055	FR001T027	HSIB	463.57	393.44	393.44	393.44	393.44
FR012T055	FR001T028	HSIB	533.89	509.17	509.17	509.17	509.17
FR012T055	FR001T029	HSIB	570.32	570.32	570.32	570.32	570.32
FR012T055	FR001T030	HSIB	491.44	443.88	443.88	443.88	403.89
FR012T055	FR001T031	HSIB	532.74	532.74	503.62	472.34	472.34
FR012T055	FR001T032	HSIB	501.69	456.03	456.03	424.75	352.32
FR012T055	FR001T035	HSIB	455.84	409.53	351.18	317.62	317.62
FR012T055	FR001T036	HSIB	566.72	544.69	544.69	544.69	544.69
FR012T055	FR001T037	HSIB	525.68	501.4	501.4	439.23	439.23
FR012T055	FR001T038	HSIB	489.86	466.58	466.58	466.58	466.58
FR012T055	FR001T039	HSIB	512.24	489.86	489.86	489.86	489.86
FR012T055	FR001T040	HSIB	475.3	428.54	399.31	337.28	300.37
FR012T055	FR001T041	HSIB	555.3	486.12	427.77	395.76	395.76
FR012T055	FR001T042	HSIB	499.65	431.46	402.23	307.12	230.44
FR012T055	FR001T054	HSIB	606	581.37	581.37	550.09	477.85
FR012T055	FR001T056	HSIB	547.65	502.84	473.61	473.61	433.84
FR012T055	FR001T065	HSIB	577.77	577.77	548.65	517.37	407.29
FR012T055	FR001T066	HSIB	476.32	429.66	429.66	429.66	429.66
FR012T055	FR001T068	HSIB	490.86	422.67	393.44	359.88	282.98
FR012T055	FR001T069	HSIB	553.96	488.49	488.49	457.21	457.21
FR012T055	FR001T070	HSIB	573.95	551.57	551.57	551.57	514.66
FR012T055	FR001T073	HSIB	579.19	554.91	554.91	523.63	448.31
FR012T055	FR001T074	HSIB	593.84	548.43	519.31	519.31	482.4
FR012T055	FR003T022	HSIB	515.14	446.45	446.45	446.45	373.6
FR012T056	FR001T027	HSIB	463.06	417.07	391.99	361.1	322.14
FR012T056	FR001T028	HSIB	482.78	458.06	407.88	376.99	338.03
FR012T056	FR001T029	HSIB	457.28	457.28	457.28	426.39	387.43
FR012T056	FR001T030	HSIB	429.53	360.1	275.51	244.62	244.62
FR012T056	FR001T031	HSIB	452.08	452.08	422.96	422.96	422.96
FR012T056	FR001T032	HSIB	442.48	399	370.79	370.79	334.85
FR012T056	FR001T035	HSIB	562.43	539.65	453.51	389.12	389.12
FR012T056	FR001T036	HSIB	499.01	455.71	455.71	455.71	416.75
FR012T056	FR001T037	HSIB	536.47	536.47	536.47	505.58	505.58
FR012T056	FR001T038	HSIB	413.53	368.98	368.98	338.09	338.09
FR012T056	FR001T039	HSIB	452.32	452.32	452.32	421.43	421.43
FR012T056	FR001T040	HSIB	518.17	449.39	421.18	390.29	353.38
FR012T056	FR001T041	HSIB	540.16	517.38	488.26	457.37	379.18
FR012T056	FR001T042	HSIB	541.94	519.16	491.99	491.99	455.08
FR012T056	FR001T054	HSIB	479.63	479.63	454.31	454.31	378.44
FR012T056	FR001T056	HSIB	467.56	424.12	373.01	342.12	342.12
FR012T056	FR001T065	HSIB	536.43	515.16	486.04	486.04	411.15
FR012T056	FR001T066	HSIB	444.42	444.42	444.42	413.53	413.53
FR012T056	FR001T068	HSIB	581.17	515.09	515.09	484.2	447.29
FR012T056	FR001T069	HSIB	487.85	418.79	418.79	418.79	418.79
FR012T056	FR001T070	HSIB	519.04	449.68	420.29	420.29	383.38
FR012T056	FR001T073	HSIB	525.73	500.85	500.85	469.96	394.37
FR012T056	FR001T074	HSIB	566.37	566.37	537.25	537.25	500.34
FR012T056	FR003T022	HSIB	559	492.42	492.42	492.42	380.61
FR012T057	FR001T027	HSIB	471.24	471.24	445.99	445.99	445.99
FR012T057	FR001T028	HSIB	490.92	490.92	463.74	463.74	463.74
FR012T057	FR001T029	HSIB	528.39	528.39	474.28	474.28	474.28
FR012T057	FR001T030	HSIB	548.21	524.64	470.53	437.48	437.48
FR012T057	FR001T031	HSIB	504.54	504.54	504.54	473.26	473.26
FR012T057	FR001T032	HSIB	515.94	515.94	490.69	490.69	490.69
FR012T057	FR001T035	HSIB	432.11	409.93	353.67	320.62	320.62
FR012T057	FR001T036	HSIB	546.15	546.15	546.15	513.1	513.1
FR012T057	FR001T037	HSIB	404.19	379.64	323.38	292.49	292.49
FR012T057	FR001T038	HSIB	517.78	494.97	494.97	494.97	494.97
FR012T057	FR001T039	HSIB	530.04	509.65	484.18	484.18	484.18
FR012T057	FR001T040	HSIB	525.84	476.56	476.56	476.56	476.56
FR012T057	FR001T041	HSIB	472.5	450.38	394.12	394.12	394.12
FR012T057	FR001T042	HSIB	467.66	467.66	438.33	438.33	438.33
FR012T057	FR001T054	HSIB	499.37	499.37	499.37	464.55	464.55
FR012T057	FR001T056	HSIB	535.67	535.67	535.67	535.67	535.67
FR012T057	FR001T065	HSIB	540.96	540.96	540.96	473.09	437.21
FR012T057	FR001T066	HSIB	419.53	419.53	419.53	386.48	386.48
FR012T057	FR001T068	HSIB	461.85	437.3	408.8	408.8	408.8
FR012T057	FR001T069	HSIB	533.07	509.33	509.33	509.33	509.33
FR012T057	FR001T070	HSIB	493.28	471.56	443.06	443.06	443.06
FR012T057	FR001T073	HSIB	475.69	455.3	428.37	428.37	393.04
FR012T057	FR001T074	HSIB	519.64	495.09	468.16	468.16	468.16
FR012T057	FR003T022	HSIB	512.29	512.29	512.29	512.29	512.29
FR012T058	FR001T027	HSIB	540.34	518.16	518.16	484.39	484.39
FR012T058	FR001T028	HSIB	574.59	552.41	552.41	552.41	552.41
FR012T058	FR001T029	HSIB	531.09	508.91	480.56	480.56	480.56
FR012T058	FR001T030	HSIB	570.71	548.53	522.39	492.37	492.37
FR012T058	FR001T031	HSIB	607.05	582.75	556.61	523.11	487.78
FR012T058	FR001T032	HSIB	582.19	582.19	582.19	548.69	513.36
FR012T058	FR001T035	HSIB	493.02	425.81	425.81	392.15	392.15
FR012T058	FR001T036	HSIB	636.78	615.42	615.42	615.42	615.42
FR012T058	FR001T037	HSIB	587.59	565.41	536.08	438.03	402.7
FR012T058	FR001T038	HSIB	596.51	550.03	523.89	523.89	523.89
FR012T058	FR001T039	HSIB	556.38	513.81	513.81	483.62	483.62
FR012T058	FR001T040	HSIB	578.34	530.83	530.83	497.33	425.09
FR012T058	FR001T041	HSIB	538.09	493.79	438.32	404.66	404.66
FR012T058	FR001T042	HSIB	493.77	470.39	444.25	376.98	304.74
FR012T058	FR001T054	HSIB	555.38	555.38	503.92	470.42	398.18
FR012T058	FR001T056	HSIB	535.01	512.83	512.83	512.83	473.51
FR012T058	FR001T065	HSIB	610.54	610.54	610.54	577.04	541.71
FR012T058	FR001T066	HSIB	525.31	503.13	476.99	443.33	443.33
FR012T058	FR001T068	HSIB	516.44	494.26	494.26	494.26	457.35
FR012T058	FR001T069	HSIB	562.53	515.71	515.71	482.21	446.88
FR012T058	FR001T070	HSIB	601	601	601	601	564.09
FR012T058	FR001T073	HSIB	525.27	482.7	482.7	449.2	413.87
FR012T058	FR001T074	HSIB	558.1	558.1	558.1	524.33	487.42
FR012T058	FR003T022	HSIB	549.57	549.57	523.43	489.66	452.75
FR012T060	FR001T027	HSIB	482.78	482.78	455.24	392.5	353.18
FR012T060	FR001T028	HSIB	470.93	470.93	386.94	324.2	284.88
FR012T060	FR001T029	HSIB	496.04	496.04	357.35	293.4	254.49
FR012T060	FR001T030	HSIB	542.26	542.26	460.61	430.32	391.41
FR012T060	FR001T031	HSIB	527.02	527.02	501.6	467.94	467.94
FR012T060	FR001T032	HSIB	604.31	604.31	604.31	604.31	604.31
FR012T060	FR001T035	HSIB	461.79	440.85	275.91	275.91	236.59
FR012T060	FR001T036	HSIB	544.32	522.96	440.45	440.45	401.49
FR012T060	FR001T037	HSIB	557.63	557.63	473.45	473.45	473.45
FR012T060	FR001T038	HSIB	492.52	492.52	464.98	369.97	331.06
FR012T060	FR001T039	HSIB	486.87	486.87	378.45	348.16	348.16
FR012T060	FR001T040	HSIB	561.8	561.8	478.51	413.79	376.88
FR012T060	FR001T041	HSIB	545.23	523.11	445.29	415	376.04
FR012T060	FR001T042	HSIB	553.58	530.2	530.2	530.2	493.29
FR012T060	FR001T054	HSIB	481.87	481.87	400.38	335.66	259.79
FR012T060	FR001T056	HSIB	470.12	449.46	364.88	269.87	269.87
FR012T060	FR001T065	HSIB	534.95	534.95	534.95	534.95	456.72
FR012T060	FR001T066	HSIB	462.68	462.68	326.38	326.38	326.38
FR012T060	FR001T068	HSIB	501.88	501.88	476.41	412.46	336.23
FR012T060	FR001T069	HSIB	565.39	541.65	512.73	512.73	512.73
FR012T060	FR001T070	HSIB	491.66	491.66	380.34	380.34	343.43
FR012T060	FR001T073	HSIB	504.88	504.88	423.61	328.6	289.64
FR012T060	FR001T074	HSIB	549.59	549.59	494.33	494.33	457.42
FR012T060	FR003T022	HSIB	509.34	509.34	456.33	456.33	419.42
FR012T063	FR001T027	HSIB	385.23	361.22	361.22	361.22	322.26
FR012T063	FR001T028	HSIB	403.81	403.81	403.81	403.81	364.85
FR012T063	FR001T029	HSIB	377.72	332.03	332.03	332.03	293.07
FR012T063	FR001T030	HSIB	441.38	350.14	296.04	296.04	217.09
FR012T063	FR001T031	HSIB	494.42	472.3	445.37	411.87	376.54
FR012T063	FR001T032	HSIB	534.89	510.88	482.67	449.17	413.84
FR012T063	FR001T035	HSIB	429.97	384.6	330.69	330.69	291.73
FR012T063	FR001T036	HSIB	593.33	547.96	520.78	520.78	443.9
FR012T063	FR001T037	HSIB	411.78	387.5	333.84	302.95	267.62
FR012T063	FR001T038	HSIB	453.74	408.81	354.7	354.7	315.74
FR012T063	FR001T039	HSIB	501.15	479.79	426.44	426.44	426.44
FR012T063	FR001T040	HSIB	558.23	533.5	478.81	478.81	443.48
FR012T063	FR001T041	HSIB	421.48	331.6	331.6	331.6	292.64
FR012T063	FR001T042	HSIB	475.34	429.84	376.19	376.19	303.76
FR012T063	FR001T054	HSIB	484.69	441.21	387.1	353.6	353.6
FR012T063	FR001T056	HSIB	487.51	466.15	466.15	466.15	390.09
FR012T063	FR001T065	HSIB	520.76	520.76	467.35	434.3	398.42
FR012T063	FR001T066	HSIB	447.24	379.75	352.57	352.57	313.61
FR012T063	FR001T068	HSIB	529.68	529.68	529.68	529.68	489.69
FR012T063	FR001T069	HSIB	535.52	490.42	437.59	437.59	399.67
FR012T063	FR001T070	HSIB	584.18	584.18	527.61	527.61	488.65
FR012T063	FR001T073	HSIB	372.36	351	324.52	324.52	246.61
FR012T063	FR001T074	HSIB	421.49	421.49	421.49	421.49	421.49
FR012T063	FR003T022	HSIB	524.31	480.83	453.65	453.65	414.69
FR012T066	FR001T027	HSIB	547.76	499.7	499.7	499.7	463.66
FR012T066	FR001T028	HSIB	509.97	461.91	461.91	461.91	461.91
FR012T066	FR001T029	HSIB	502.22	477.49	477.49	412.77	412.77
FR012T066	FR001T030	HSIB	583	534.7	507.77	507.77	507.77
FR012T066	FR001T031	HSIB	566.02	566.02	566.02	470.02	398.65
FR012T066	FR001T032	HSIB	573.62	573.62	573.62	573.62	538.29
FR012T066	FR001T035	HSIB	541.58	498.11	498.11	498.11	498.11
FR012T066	FR001T036	HSIB	554.81	554.81	529.53	529.53	529.53
FR012T066	FR001T037	HSIB	496.75	447.47	447.47	416.58	307.09
FR012T066	FR001T038	HSIB	533.32	485.78	485.78	421.06	385.02
FR012T066	FR001T039	HSIB	528.2	483.08	483.08	483.08	483.08
FR012T066	FR001T040	HSIB	501.82	412.86	383.75	319.03	283.7
FR012T066	FR001T041	HSIB	504.31	434.68	409.4	409.4	409.4
FR012T066	FR001T042	HSIB	529.06	506.28	506.28	506.28	396.94
FR012T066	FR001T054	HSIB	451.89	451.89	397.46	332.74	296.7
FR012T066	FR001T056	HSIB	535.76	464.92	464.92	400.2	363.1
FR012T066	FR001T065	HSIB	505.81	505.81	505.81	505.81	469.93
FR012T066	FR001T066	HSIB	581.72	561.03	561.03	561.03	561.03
FR012T066	FR001T068	HSIB	567.16	495.1	495.1	430.38	393.47
FR012T066	FR001T069	HSIB	531.53	484.71	458.36	458.36	422.32
FR012T066	FR001T070	HSIB	584.56	560.01	530.9	530.9	530.9
FR012T066	FR001T073	HSIB	434.32	389.2	389.2	324.48	324.48
FR012T066	FR001T074	HSIB	501.58	456.09	426.98	426.98	390.94
FR012T066	FR003T022	HSIB	587.34	587.34	558.23	558.23	558.23
FR012T067	FR001T027	HSIB	545.64	545.64	545.64	545.64	506.32
FR012T067	FR001T028	HSIB	558.73	558.73	506.45	506.45	429.8
FR012T067	FR001T029	HSIB	515.49	491.16	435.06	435.06	397.73
FR012T067	FR001T030	HSIB	533.07	486.07	458.89	428.87	428.87
FR012T067	FR001T031	HSIB	518.69	450.09	450.09	416.59	381.26
FR012T067	FR001T032	HSIB	523.99	503.79	503.79	470.29	434.96
FR012T067	FR001T035	HSIB	530.76	530.76	504.62	504.62	427.97
FR012T067	FR001T036	HSIB	509.21	487.85	431.75	431.75	356.5
FR012T067	FR001T037	HSIB	558.4	558.4	502.3	468.8	433.47
FR012T067	FR001T038	HSIB	594.14	547.72	520.54	520.54	520.54
FR012T067	FR001T039	HSIB	478.65	458.26	403.17	403.17	403.17
FR012T067	FR001T040	HSIB	603.53	603.53	574.61	541.11	468.45
FR012T067	FR001T041	HSIB	568.36	546.24	546.24	546.24	546.24
FR012T067	FR001T042	HSIB	531.22	509.1	509.1	475.6	440.27
FR012T067	FR001T054	HSIB	495.28	450.32	365.41	331.91	331.91
FR012T067	FR001T056	HSIB	520.04	477.2	448.28	448.28	410.95
FR012T067	FR001T065	HSIB	549.02	526.18	526.18	459.63	383.68
FR012T067	FR001T066	HSIB	494.23	472.11	443.19	443.19	405.86
FR012T067	FR001T068	HSIB	614.36	614.36	614.36	614.36	575.04
FR012T067	FR001T069	HSIB	513.53	489.79	434.52	401.02	363.1
FR012T067	FR001T070	HSIB	548.07	524.69	468.59	468.59	468.59
FR012T067	FR001T073	HSIB	541.18	473.07	444.15	410.65	336.1
FR012T067	FR001T074	HSIB	594.3	594.3	594.3	594.3	594.3
FR012T067	FR003T022	HSIB	586.63	564.51	537.33	537.33	537.33
FR012T068	FR001T027	HSIB	514.96	446.93	446.93	446.93	407.97
FR012T068	FR001T028	HSIB	518.4	493.67	468.57	436.95	397.99
FR012T068	FR001T029	HSIB	496.59	471.86	471.86	471.86	432.9
FR012T068	FR001T030	HSIB	449.57	403.57	375.09	343.47	343.47
FR012T068	FR001T031	HSIB	520.74	500.49	500.49	500.49	500.49
FR012T068	FR001T032	HSIB	525.37	480.46	480.46	448.84	412.9
FR012T068	FR001T035	HSIB	498.55	433.05	404.97	371.47	371.47
FR012T068	FR001T036	HSIB	501.2	457.9	457.9	426.28	387.32
FR012T068	FR001T037	HSIB	641.75	592.47	592.47	561.58	561.58
FR012T068	FR001T038	HSIB	461.51	415.51	415.51	415.51	379.31
FR012T068	FR001T039	HSIB	498.88	449.44	423.97	392.35	392.35
FR012T068	FR001T040	HSIB	558.28	446.96	446.96	446.96	410.05
FR012T068	FR001T041	HSIB	496.54	449.69	449.69	449.69	410.73
FR012T068	FR001T042	HSIB	571.78	549.75	549.75	549.75	512.84
FR012T068	FR001T054	HSIB	559.07	559.07	533.75	533.75	457.88
FR012T068	FR001T056	HSIB	493.77	426.35	400.32	400.32	400.32
FR012T068	FR001T065	HSIB	550.09	528.82	500.75	500.75	500.75
FR012T068	FR001T066	HSIB	434.07	388.67	388.67	388.67	388.67
FR012T068	FR001T068	HSIB	456.15	363.57	335.07	335.07	298.16
FR012T068	FR001T069	HSIB	553.39	484.33	484.33	452.71	452.71
FR012T068	FR001T070	HSIB	455.76	409.94	352.05	320.43	283.52
FR012T068	FR001T073	HSIB	564.67	539.94	539.94	539.94	500.98
FR012T068	FR001T074	HSIB	577.81	531.23	531.23	531.23	494.32
FR012T068	FR003T022	HSIB	487.85	444.55	444.55	444.55	332.74
FR012T069	FR001T027	HSIB	461.81	461.81	409.24	344.06	344.06
FR012T069	FR001T028	HSIB	510.76	510.76	485.68	453.55	453.55
FR012T069	FR001T029	HSIB	496.01	496.01	468.52	436.39	436.39
FR012T069	FR001T030	HSIB	538.93	491.37	463.83	398.65	322.72
FR012T069	FR001T031	HSIB	586.47	586.47	558.98	558.98	523.04
FR012T069	FR001T032	HSIB	576.96	553.68	553.68	520.63	447.38
FR012T069	FR001T035	HSIB	532.14	485.08	457	390.24	390.24
FR012T069	FR001T036	HSIB	599.41	599.41	599.41	566.36	527.4
FR012T069	FR001T037	HSIB	541.77	517.49	490	456.29	456.29
FR012T069	FR001T038	HSIB	499.28	476	448.51	416.38	380.44
FR012T069	FR001T039	HSIB	545.43	545.43	518.94	485.23	485.23
FR012T069	FR001T040	HSIB	608.05	585.27	585.27	585.27	547.96
FR012T069	FR001T041	HSIB	491.79	467.51	467.51	433.8	394.84
FR012T069	FR001T042	HSIB	555.28	531.9	531.9	531.9	531.9
FR012T069	FR001T054	HSIB	557.75	557.75	530.26	530.26	491.3
FR012T069	FR001T056	HSIB	477.89	457.23	432.15	398.44	398.44
FR012T069	FR001T065	HSIB	582.43	582.43	582.43	549.38	549.38
FR012T069	FR001T066	HSIB	470.4	470.4	470.4	403.64	403.64
FR012T069	FR001T068	HSIB	573.54	573.54	573.54	541.41	501.42
FR012T069	FR001T069	HSIB	584.77	584.77	557.28	557.28	557.28
FR012T069	FR001T070	HSIB	570.27	570.27	540.88	540.88	540.88
FR012T069	FR001T073	HSIB	531.71	507.43	507.43	475.3	396.35
FR012T069	FR001T074	HSIB	530.07	530.07	502.58	502.58	502.58
FR012T069	FR003T022	HSIB	488.12	464.84	464.84	464.84	428.9
FR012T071	FR001T027	HSIB	338.06	316.79	316.79	316.79	280.75
FR012T071	FR001T028	HSIB	456.8	456.8	456.8	456.8	456.8
FR012T071	FR001T029	HSIB	430.39	406.06	406.06	406.06	406.06
FR012T071	FR001T030	HSIB	383.68	316.01	288.47	258.45	218.46
FR012T071	FR001T031	HSIB	535.84	467.24	467.24	467.24	431.2
FR012T071	FR001T032	HSIB	448.33	448.33	448.33	448.33	412.39
FR012T071	FR001T035	HSIB	421.35	374.89	320.98	320.98	320.98
FR012T071	FR001T036	HSIB	540.93	476.27	449.09	449.09	372.21
FR012T071	FR001T037	HSIB	539.84	515.56	488.38	457.49	421.45
FR012T071	FR001T038	HSIB	414.56	346.87	319.69	319.69	283.65
FR012T071	FR001T039	HSIB	424.5	424.5	344.66	344.66	344.66
FR012T071	FR001T040	HSIB	550.79	504.79	504.79	504.79	504.79
FR012T071	FR001T041	HSIB	470.1	401.58	401.58	401.58	362.62
FR012T071	FR001T042	HSIB	524.74	479.24	479.24	479.24	479.24
FR012T071	FR001T054	HSIB	558.22	536.1	508.92	508.92	433.92
FR012T071	FR001T056	HSIB	401.15	358.31	358.31	358.31	358.31
FR012T071	FR001T065	HSIB	567.05	545.78	520.53	520.53	482.27
FR012T071	FR001T066	HSIB	278.48	256.36	229.18	229.18	229.18
FR012T071	FR001T068	HSIB	511.08	467.78	467.78	467.78	427.79
FR012T071	FR001T069	HSIB	573.62	527.64	527.64	527.64	453.68
FR012T071	FR001T070	HSIB	560.26	514.28	457.71	457.71	419.24
FR012T071	FR001T073	HSIB	479.68	455.4	455.4	455.4	338.53
FR012T071	FR001T074	HSIB	517.17	517.17	517.17	517.17	481.13
FR012T071	FR003T022	HSIB	396.94	331.52	304.34	304.34	268.4
FR012T072	FR001T027	HSIB	565.79	541.07	515.99	515.99	476.67
FR012T072	FR001T028	HSIB	468.55	443.83	365.53	365.53	326.21
FR012T072	FR001T029	HSIB	469.25	469.25	385.28	385.28	385.28
FR012T072	FR001T030	HSIB	557.18	513.21	459.11	459.11	459.11
FR012T072	FR001T031	HSIB	443.86	443.86	443.86	410.36	375.03
FR012T072	FR001T032	HSIB	531.83	511.63	511.63	478.13	442.8
FR012T072	FR001T035	HSIB	557.53	557.53	502.48	502.48	465.42
FR012T072	FR001T036	HSIB	520.84	520.84	463.8	463.8	463.8
FR012T072	FR001T037	HSIB	503.38	503.38	447.53	414.03	378.7
FR012T072	FR001T038	HSIB	508.81	486	486	486	486
FR012T072	FR001T039	HSIB	481.31	481.31	423.71	423.71	423.71
FR012T072	FR001T040	HSIB	508.57	508.57	451.53	418.03	345.79
FR012T072	FR001T041	HSIB	567.39	544.61	491.23	491.23	491.23
FR012T072	FR001T042	HSIB	531.25	508.47	481.3	447.8	375.56
FR012T072	FR001T054	HSIB	417.93	417.93	336.54	303.04	230.8
FR012T072	FR001T056	HSIB	535.88	492.44	410.32	410.32	371.58
FR012T072	FR001T065	HSIB	505.24	505.24	505.24	471.74	324.58
FR012T072	FR001T066	HSIB	593.6	593.6	536.56	536.56	536.56
FR012T072	FR001T068	HSIB	579.16	556.38	556.38	556.38	482.41
FR012T072	FR001T069	HSIB	477.47	430.65	401.73	368.23	332.9
FR012T072	FR001T070	HSIB	485.9	485.9	430.53	430.53	393.62
FR012T072	FR001T073	HSIB	501.7	481.3	425.45	391.95	319.99
FR012T072	FR001T074	HSIB	524.44	524.44	497.51	497.51	460.6
FR012T072	FR003T022	HSIB	589.06	589.06	589.06	589.06	552.15
FR012T073	FR001T027	HSIB	398.21	373.49	373.49	373.49	373.49
FR012T073	FR001T028	HSIB	426.78	402.06	376.96	376.96	376.96
FR012T073	FR001T029	HSIB	439.31	439.31	439.31	439.31	439.31
FR012T073	FR001T030	HSIB	433.36	408.48	380.94	380.94	307.28
FR012T073	FR001T031	HSIB	543.61	543.61	543.61	543.61	507.67
FR012T073	FR001T032	HSIB	370.86	350.66	350.66	350.66	314.17
FR012T073	FR001T035	HSIB	523.36	523.36	470.12	470.12	432.4
FR012T073	FR001T036	HSIB	456.05	456.05	403.4	403.4	364.44
FR012T073	FR001T037	HSIB	582.88	558.33	531.15	531.15	531.15
FR012T073	FR001T038	HSIB	449.27	449.27	422.09	422.09	386.15
FR012T073	FR001T039	HSIB	399.83	399.83	346.16	346.16	346.16
FR012T073	FR001T040	HSIB	522.71	498.16	498.16	498.16	461.25
FR012T073	FR001T041	HSIB	529.24	529.24	529.24	529.24	453.05
FR012T073	FR001T042	HSIB	535.66	535.66	535.66	535.66	458.98
FR012T073	FR001T054	HSIB	510.7	510.7	483.52	483.52	407.65
FR012T073	FR001T056	HSIB	454.7	434.04	434.04	434.04	394.27
FR012T073	FR001T065	HSIB	483.7	483.7	483.7	483.7	372.32
FR012T073	FR001T066	HSIB	492.08	492.08	439.43	439.43	439.43
FR012T073	FR001T068	HSIB	480.92	434.34	380.37	348.87	311.96
FR012T073	FR001T069	HSIB	488.37	443.36	443.36	443.36	443.36
FR012T073	FR001T070	HSIB	435.44	365.13	280.06	280.06	243.15
FR012T073	FR001T073	HSIB	518.78	493.9	493.9	493.9	418.31
FR012T073	FR001T074	HSIB	548.02	523.47	523.47	523.47	486.56
FR012T073	FR003T022	HSIB	458.81	436.78	356.71	356.71	319.8
FR012T074	FR001T027	HSIB	384.34	341.04	341.04	341.04	302.08
FR012T074	FR001T028	HSIB	431.98	431.98	431.98	400.11	361.15
FR012T074	FR001T029	HSIB	481.14	481.14	481.14	481.14	442.18
FR012T074	FR001T030	HSIB	476.54	430.39	374.74	342.87	342.87
FR012T074	FR001T031	HSIB	503.75	481.57	481.57	481.57	481.57
FR012T074	FR001T032	HSIB	439.69	393.71	365.5	333.63	333.63
FR012T074	FR001T035	HSIB	479.04	457.01	428.93	395.43	359.66
FR012T074	FR001T036	HSIB	470.54	406.15	406.15	374.28	374.28
FR012T074	FR001T037	HSIB	469.06	444.51	444.51	413.62	413.62
FR012T074	FR001T038	HSIB	456.46	435.19	406.71	406.71	370.51
FR012T074	FR001T039	HSIB	478.2	411.83	411.83	379.96	379.96
FR012T074	FR001T040	HSIB	487.18	394.6	366.39	366.39	366.39
FR012T074	FR001T041	HSIB	526.19	460.2	460.2	460.2	460.2
FR012T074	FR001T042	HSIB	546.69	501.88	474.71	442.98	442.98
FR012T074	FR001T054	HSIB	472.91	451.82	451.82	451.82	451.82
FR012T074	FR001T056	HSIB	423.47	356.48	356.48	324.75	285.79
FR012T074	FR001T065	HSIB	463.52	442.25	388.9	355.85	319.22
FR012T074	FR001T066	HSIB	436.75	390.77	362.29	362.29	362.29
FR012T074	FR001T068	HSIB	516.63	426	397.5	397.5	397.5
FR012T074	FR001T069	HSIB	477.85	429.4	429.4	397.53	397.53
FR012T074	FR001T070	HSIB	486.37	420	333.63	301.76	301.76
FR012T074	FR001T073	HSIB	451.02	384.66	384.66	384.66	348.03
FR012T074	FR001T074	HSIB	556.53	509.95	509.95	509.95	474.18
FR012T074	FR003T022	HSIB	569.96	526.66	526.66	526.66	487.7
FR012T076	FR001T027	HSIB	533.77	486.59	457.26	423.49	423.49
FR012T076	FR001T028	HSIB	510.81	510.81	510.81	510.81	510.81
FR012T076	FR001T029	HSIB	480.64	456.31	456.31	456.31	456.31
FR012T076	FR001T030	HSIB	522.72	500.6	500.6	470.58	431.68
FR012T076	FR001T031	HSIB	535.81	489.39	489.39	455.89	381.66
FR012T076	FR001T032	HSIB	550.73	526.99	501.85	436.53	401.2
FR012T076	FR001T035	HSIB	470.16	447.98	364.89	299.77	299.77
FR012T076	FR001T036	HSIB	548.93	504.13	504.13	504.13	466.21
FR012T076	FR001T037	HSIB	569.35	521.13	521.13	423.08	387.75
FR012T076	FR001T038	HSIB	485.28	438.86	438.86	438.86	399.96
FR012T076	FR001T039	HSIB	457.95	434.21	382.9	382.9	382.9
FR012T076	FR001T040	HSIB	500.04	451.87	451.87	418.37	346.13
FR012T076	FR001T041	HSIB	496.49	404.99	404.99	371.33	371.33
FR012T076	FR001T042	HSIB	493.48	426.3	426.3	359.03	286.79
FR012T076	FR001T054	HSIB	516.95	471.99	446.67	413.17	376.26
FR012T076	FR001T056	HSIB	468.97	403.25	403.25	403.25	403.25
FR012T076	FR001T065	HSIB	586.75	540.17	515.03	449.71	411.45
FR012T076	FR001T066	HSIB	462.97	440.85	386.38	352.72	352.72
FR012T076	FR001T068	HSIB	527.57	435.58	435.58	403.76	366.85
FR012T076	FR001T069	HSIB	507.08	460.26	433.91	400.41	362.49
FR012T076	FR001T070	HSIB	611.17	541.67	516.53	516.53	479.62
FR012T076	FR001T073	HSIB	518.47	471.89	471.89	438.39	363.85
FR012T076	FR001T074	HSIB	565.66	541.92	484.97	419.38	382.47
FR012T076	FR003T022	HSIB	517.78	450.19	420.86	387.09	350.18
FR012T078	FR001T027	HSIB	491.84	448.54	392.97	359.2	320.24
FR012T078	FR001T028	HSIB	511.64	511.64	483.56	483.56	444.6
FR012T078	FR001T029	HSIB	497.49	497.49	414.74	414.74	375.78
FR012T078	FR001T030	HSIB	433.53	389.66	333.1	333.1	297.16
FR012T078	FR001T031	HSIB	510.6	510.6	483.11	483.11	447.17
FR012T078	FR001T032	HSIB	505.94	481.23	481.23	481.23	407.98
FR012T078	FR001T035	HSIB	529.57	485.36	401.81	334.65	334.65
FR012T078	FR001T036	HSIB	537.28	472.62	444.54	444.54	405.58
FR012T078	FR001T037	HSIB	540.06	515.58	488.09	423.54	423.54
FR012T078	FR001T038	HSIB	382.85	361.58	306.01	306.01	233.87
FR012T078	FR001T039	HSIB	434.62	409.91	409.91	409.91	409.91
FR012T078	FR001T040	HSIB	510.13	442.1	442.1	442.1	367.88
FR012T078	FR001T041	HSIB	502.99	456.39	428.31	394.65	316.46
FR012T078	FR001T042	HSIB	558.33	511.62	511.62	477.85	440.94
FR012T078	FR001T054	HSIB	501.2	501.2	420.31	385.81	309.94
FR012T078	FR001T056	HSIB	510.07	467.38	413.27	413.27	413.27
FR012T078	FR001T065	HSIB	594.05	572.78	544.71	544.71	544.71
FR012T078	FR001T066	HSIB	352.13	327.42	299.34	265.68	265.68
FR012T078	FR001T068	HSIB	511.82	468.52	468.52	468.52	431.61
FR012T078	FR001T069	HSIB	532.85	463.79	436.3	436.3	436.3
FR012T078	FR001T070	HSIB	496.56	475.29	445.9	445.9	408.99
FR012T078	FR001T073	HSIB	494.81	494.81	466.73	466.73	427.77
FR012T078	FR001T074	HSIB	572.76	550.73	523.24	489.47	452.56
FR012T078	FR003T022	HSIB	438.27	394.97	366.89	333.12	221.31
FR018T071	FR011T015	HSIB	587.4	587.4	559.53	559.53	559.53
FR018T071	FR011T016	HSIB	521.68	521.68	494.48	494.48	458.89
FR018T071	FR011T017	HSIB	485.7	442.38	415.18	381.29	381.29
FR018T071	FR011T018	HSIB	426.69	426.69	399.49	399.49	363.9
FR018T071	FR011T019	HSIB	539.14	539.14	485.6	485.6	450.01
FR018T071	FR011T025	HSIB	480.27	480.27	480.27	480.27	407.77
FR018T071	FR011T026	HSIB	512.05	491.13	491.13	459.15	459.15
FR018T071	FR011T027	HSIB	427.99	406.85	406.85	372.96	260.19
FR018T071	FR011T028	HSIB	467.04	467.04	438.81	404.21	368.62
FR018T071	FR011T029	HSIB	410.7	410.7	381.73	381.73	307.98
FR018T071	FR011T030	HSIB	511.18	489.1	489.1	423.23	384.97
FR018T071	FR011T031	HSIB	526.79	526.79	500.45	465.85	427.59
FR018T071	FR011T032	HSIB	476.83	453.67	426.47	426.47	390.88
FR018T073	FR011T015	HSIB	462.93	442.85	388.59	388.59	315.42
FR018T073	FR011T016	HSIB	576.47	576.47	576.47	576.47	502.62
FR018T073	FR011T017	HSIB	474.76	408.03	408.03	374.14	335.18
FR018T073	FR011T018	HSIB	519.1	450.93	422.85	422.85	351.96
FR018T073	FR011T019	HSIB	510.94	488.5	488.5	488.5	417.61
FR018T073	FR011T025	HSIB	593.38	571.35	543.27	543.27	392.35
FR018T073	FR011T026	HSIB	530.59	510.51	484.33	452.35	412.91
FR018T073	FR011T027	HSIB	278.87	211.54	211.54	143.63	143.63
FR018T073	FR011T028	HSIB	468.83	425.12	397.04	298.22	151.17
FR018T073	FR011T029	HSIB	407.37	384.59	384.59	352.78	352.78
FR018T073	FR011T030	HSIB	507.44	485.36	458.06	423.46	352.04
FR018T073	FR011T031	HSIB	516.2	516.2	516.2	481.6	446.3
FR018T073	FR011T032	HSIB	530.02	486.78	460.6	460.6	425.01
FR018T074	FR011T015	HSIB	558.81	511.44	511.44	511.44	435.79
FR018T074	FR011T016	HSIB	468.94	468.94	415.57	382.04	382.04
FR018T074	FR011T017	HSIB	450.13	427.95	398.44	364.91	364.91
FR018T074	FR011T018	HSIB	490.13	467.25	467.25	433.77	395.99
FR018T074	FR011T019	HSIB	486.39	486.39	486.39	419.45	419.45
FR018T074	FR011T025	HSIB	466.8	466.8	439.77	406.29	406.29
FR018T074	FR011T026	HSIB	506.67	506.67	479.64	445.22	445.22
FR018T074	FR011T027	HSIB	412.44	388.14	358.63	358.63	320.37
FR018T074	FR011T028	HSIB	457.7	411.94	411.94	381.72	346.48
FR018T074	FR011T029	HSIB	410.25	410.25	410.25	410.25	410.25
FR018T074	FR011T030	HSIB	451.58	408.43	381.54	317.43	277.66
FR018T074	FR011T031	HSIB	564.15	539.66	539.66	442.5	442.5
FR018T074	FR011T032	HSIB	511.07	511.07	484.04	484.04	484.04
FR018T076	FR011T015	HSIB	602.2	578.46	578.46	578.46	578.46
FR018T076	FR011T016	HSIB	554.91	554.91	554.91	554.91	554.91
FR018T076	FR011T017	HSIB	500.88	478.7	478.7	444.81	444.81
FR018T076	FR011T018	HSIB	589.64	565.81	565.81	565.81	565.81
FR018T076	FR011T019	HSIB	544.45	544.45	514.6	514.6	479.11
FR018T076	FR011T025	HSIB	560.52	560.52	560.52	560.52	560.52
FR018T076	FR011T026	HSIB	538.2	514.46	514.46	514.46	514.46
FR018T076	FR011T027	HSIB	513.37	489.54	489.54	455.65	417.39
FR018T076	FR011T028	HSIB	464.67	443.4	443.4	443.4	407.91
FR018T076	FR011T029	HSIB	467.93	444.1	444.1	444.1	404.33
FR018T076	FR011T030	HSIB	539.78	519.62	519.62	519.62	404.59
FR018T076	FR011T031	HSIB	600.32	600.32	600.32	600.32	560.55
FR018T076	FR011T032	HSIB	592.55	568.81	568.81	568.81	568.81
FR035T103	FR011T015	HSIB	531.62	485.83	485.83	485.83	411.38
FR035T103	FR011T016	HSIB	551.21	551.21	496.48	496.48	496.48
FR035T103	FR011T017	HSIB	492.39	449.53	449.53	415.64	415.64
FR035T103	FR011T018	HSIB	500.92	500.92	473.05	473.05	473.05
FR035T103	FR011T019	HSIB	561.25	561.25	561.25	561.25	526
FR035T103	FR011T025	HSIB	520.67	520.67	438.07	438.07	401.16
FR035T103	FR011T026	HSIB	489.07	467.77	439.38	372.98	337.04
FR035T103	FR011T027	HSIB	372.78	327.8	298.94	265.05	265.05
FR035T103	FR011T028	HSIB	489.87	444.7	444.7	410.1	370.89
FR035T103	FR011T029	HSIB	370.02	324.85	299.71	299.71	259.94
FR035T103	FR011T030	HSIB	476.6	430.22	405.08	370.48	221.46
FR035T103	FR011T031	HSIB	511.82	465.39	440.25	405.65	330.63
FR035T103	FR011T032	HSIB	529.11	463.97	436.1	436.1	400.16
FR017T082	FR026T040	OSGP	310.12	217.13	162.44	162.44	90.12
FR017T082	FR042T047	OSGP	288.03	263.62	235.85	235.85	88.83
FR017T082	FR001T033	OSGP	308.32	189.32	134.63	100.98	64.35
FR017T082	FR003T058	OSGP	334.48	289.02	208.86	177.3	103.76
FR017T082	FR012T055	OSGP	363.47	294.9	294.9	229.86	192.95
FR017T082	FR012T056	OSGP	360.61	251.25	251.25	220.36	146.67
FR017T082	FR012T057	OSGP	316.99	267.65	184.96	184.96	184.96
FR017T082	FR012T058	OSGP	366.62	298.03	240.59	206.82	169.91
FR017T082	FR012T060	OSGP	292.01	271.35	271.35	271.35	234.44
FR017T082	FR012T063	OSGP	320.74	226.86	146.47	115.58	41.42
FR017T082	FR012T066	OSGP	428.09	360.56	360.56	329.67	255.66
FR017T082	FR012T067	OSGP	325.04	258.9	174.28	174.28	58.62
FR017T082	FR012T068	OSGP	396.31	309.7	255.52	224.63	188
FR017T082	FR012T069	OSGP	410.49	389.83	360.1	292.45	216.85
FR017T082	FR012T071	OSGP	334.95	268.81	241.63	210.74	133.42
FR017T082	FR012T072	OSGP	310.91	263.11	234.4	234.4	197.77
FR017T082	FR012T073	OSGP	263.23	193.49	110.23	110.23	0
FR017T082	FR012T074	OSGP	288.4	221.14	221.14	156.59	119.53
FR017T082	FR012T076	OSGP	333.48	244.23	157.6	123.83	47.25
FR017T082	FR012T078	OSGP	373.7	287.09	202.93	134.66	97.02
FR017T082	FR012T080	OSGP	364.1	344.04	288.09	254.41	254.41
FR017T082	FR012T081	OSGP	325.48	252.34	167.72	100.27	100.27
FR017T082	FR026T117	OSGP	419.06	373.87	264.79	264.79	151.65
FR023T128	FR011T015	OSGP	469.01	444.37	331.64	331.64	182.74
FR023T128	FR011T016	OSGP	530.57	483.04	456.7	422.9	386.27
FR023T128	FR011T017	OSGP	494.62	402.4	376.88	343.49	303.5
FR023T128	FR011T018	OSGP	405.46	380.82	322.76	322.76	175.83
FR023T128	FR011T019	OSGP	544.19	473.43	447.91	414.86	341.02
FR023T128	FR011T025	OSGP	429.22	359.66	303.9	303.9	229.94
FR023T128	FR011T026	OSGP	452.99	428.35	374.73	306.22	196.32
FR023T128	FR011T027	OSGP	414.4	324.05	295.97	295.97	259.34
FR023T128	FR011T028	OSGP	420.8	305.43	305.43	273.62	236.99
FR023T128	FR011T029	OSGP	376.52	310	310	278.19	239.33
FR023T128	FR011T030	OSGP	450.84	379.3	351.22	351.22	272.97
FR023T128	FR011T031	OSGP	441.76	370.22	319.45	319.45	243.38
FR023T128	FR011T032	OSGP	436.91	368.7	310.93	310.93	235
FR023T128	FR002T030	OSGP	533.39	512.22	483.1	483.1	406.45
FR003T029	FR011T015	OSGP	447.84	378.95	378.95	215.2	179.87
FR003T029	FR011T016	OSGP	441.08	399.25	344.77	277.79	277.79
FR003T029	FR011T017	OSGP	402.25	335.89	281.69	218.62	218.62
FR003T029	FR011T018	OSGP	413.71	326.5	326.5	229.09	229.09
FR003T029	FR011T019	OSGP	434.11	434.11	406.25	308.84	308.84
FR003T029	FR011T025	OSGP	493.21	473.19	418.99	320.8	320.8
FR003T029	FR011T026	OSGP	389.99	368.18	338.51	307.99	307.99
FR003T029	FR011T027	OSGP	354.21	263.42	151.97	117.64	43.46
FR003T029	FR011T028	OSGP	402.93	355.29	241.86	178.39	178.39
FR003T029	FR011T029	OSGP	352.27	305.97	279.63	247.82	247.82
FR003T029	FR011T030	OSGP	453.65	384.74	355.09	258.79	223.46
FR003T029	FR011T031	OSGP	410	363.7	334.05	300.4	300.4
FR003T029	FR011T032	OSGP	475.48	433.65	352.32	254.88	254.88
FR003T030	FR011T015	OSGP	489.96	375.15	318.31	318.31	282.98
FR003T030	FR011T016	OSGP	475.73	389.66	362.35	362.35	362.35
FR003T030	FR011T017	OSGP	392.7	262.08	207.59	174.82	139.34
FR003T030	FR011T018	OSGP	455.14	342.73	285.89	253.56	214.15
FR003T030	FR011T019	OSGP	468.36	425.71	425.71	393.38	393.38
FR003T030	FR011T025	OSGP	481.64	481.64	454.42	454.42	378.1
FR003T030	FR011T026	OSGP	423.67	377.77	351.84	351.84	351.84
FR003T030	FR011T027	OSGP	343.68	274.83	248.67	214.43	101.43
FR003T030	FR011T028	OSGP	378.47	332.71	332.71	268.27	268.27
FR003T030	FR011T029	OSGP	366.45	296.32	269.01	205.42	205.42
FR003T030	FR011T030	OSGP	466.9	333.3	333.3	301.52	226.42
FR003T030	FR011T031	OSGP	466.69	353.15	353.15	321.37	244.6
FR003T030	FR011T032	OSGP	502.52	456.62	430.96	430.96	430.96
FR003T031	FR011T015	OSGP	435.58	371.58	341.83	210.57	136.22
FR003T031	FR011T016	OSGP	428.96	406.15	350.06	284.01	284.01
FR003T031	FR011T017	OSGP	400.77	335.45	335.45	204.08	168.38
FR003T031	FR011T018	OSGP	372.56	287.31	287.31	186.54	186.54
FR003T031	FR011T019	OSGP	447.6	424.79	396.9	363.63	327.66
FR003T031	FR011T025	OSGP	342.31	295.15	295.15	227.64	227.64
FR003T031	FR011T026	OSGP	322.52	322.52	322.52	190.61	154.91
FR003T031	FR011T027	OSGP	277.68	167.75	112.31	112.31	41.28
FR003T031	FR011T028	OSGP	295.44	252.93	195.4	129.35	93.65
FR003T031	FR011T029	OSGP	298.23	257.36	199.01	131.55	95.85
FR003T031	FR011T030	OSGP	373.47	328.33	245.5	214.66	179.33
FR003T031	FR011T031	OSGP	364.73	342.37	256.23	223.01	183.99
FR003T031	FR011T032	OSGP	357.74	333.02	303.72	239.93	239.93
FR003T032	FR011T015	OSGP	404.59	357.62	357.62	323.96	287.05
FR003T032	FR011T016	OSGP	513.03	513.03	513.03	479.26	441.7
FR003T032	FR011T017	OSGP	459.52	368.02	368.02	334.36	261.32
FR003T032	FR011T018	OSGP	435.08	345.21	345.21	311.44	274.53
FR003T032	FR011T019	OSGP	499.76	499.76	499.76	432.94	432.94
FR003T032	FR011T025	OSGP	523.12	478.33	451.15	417.38	417.38
FR003T032	FR011T026	OSGP	454.12	406.57	406.57	372.48	372.48
FR003T032	FR011T027	OSGP	339.06	271.84	245.7	211.93	211.93
FR003T032	FR011T028	OSGP	365.25	341.55	341.55	276.29	238.73
FR003T032	FR011T029	OSGP	340.4	293.15	266.4	234.91	234.91
FR003T032	FR011T030	OSGP	449.09	355.57	355.57	355.57	279.75
FR003T032	FR011T031	OSGP	416.05	323.56	323.56	290.51	252.95
FR003T032	FR011T032	OSGP	543.56	472.43	445.25	411.48	411.48
FR003T033	FR011T015	OSGP	480.51	436.33	436.33	336.22	336.22
FR003T033	FR011T016	OSGP	426.3	381.8	328.24	294.53	294.53
FR003T033	FR011T017	OSGP	370.3	283.46	256.24	256.24	256.24
FR003T033	FR011T018	OSGP	359.3	311.59	311.59	246.01	206.69
FR003T033	FR011T019	OSGP	412.77	412.77	412.77	412.77	412.77
FR003T033	FR011T025	OSGP	520.17	478.69	424.49	393.19	314.98
FR003T033	FR011T026	OSGP	468.49	468.49	468.49	402.77	363.88
FR003T033	FR011T027	OSGP	368.47	278.69	224.05	189.72	150.4
FR003T033	FR011T028	OSGP	457.8	389.41	389.41	295.71	295.71
FR003T033	FR011T029	OSGP	344.35	323.67	296.45	201.56	201.56
FR003T033	FR011T030	OSGP	470.63	423.28	423.28	360.66	360.66
FR003T033	FR011T031	OSGP	463.11	420.78	420.78	389	349.68
FR003T033	FR011T032	OSGP	504.48	463.78	408.79	377.49	377.49
FR003T034	FR011T015	OSGP	358.4	338.25	338.25	208.91	132.11
FR003T034	FR011T016	OSGP	410.15	410.15	355.07	321.8	321.8
FR003T034	FR011T017	OSGP	293.13	250.38	221.64	191.34	191.34
FR003T034	FR011T018	OSGP	303.48	260.89	260.89	162.04	124.26
FR003T034	FR011T019	OSGP	445.41	445.41	388.78	355.51	355.51
FR003T034	FR011T025	OSGP	342.73	276.8	276.8	246.5	209.59
FR003T034	FR011T026	OSGP	285.41	285.41	259.48	160.45	160.45
FR003T034	FR011T027	OSGP	173.07	85.94	31.3	0	0
FR003T034	FR011T028	OSGP	289.2	246.45	218.22	184.95	184.95
FR003T034	FR011T029	OSGP	170.34	125.7	95.85	95.85	95.85
FR003T034	FR011T030	OSGP	339.34	250.79	197.26	165.96	127.7
FR003T034	FR011T031	OSGP	347.4	324.8	268.17	268.17	229.15
FR003T034	FR011T032	OSGP	298.37	298.37	272.71	208.92	208.92
FR003T044	FR011T015	OSGP	542.64	496.43	469.25	370.45	333.54
FR003T044	FR011T016	OSGP	416.4	371.98	318.42	318.42	318.42
FR003T044	FR011T017	OSGP	357.93	225.21	197.99	197.99	197.99
FR003T044	FR011T018	OSGP	348.77	324.52	324.52	225.72	149.49
FR003T044	FR011T019	OSGP	441.18	418.37	418.37	385.32	385.32
FR003T044	FR011T025	OSGP	435.09	413.63	386.45	321.93	243.72
FR003T044	FR011T026	OSGP	436.23	411.28	381.74	316.02	277.13
FR003T044	FR011T027	OSGP	407.53	317.58	262.94	262.94	152.36
FR003T044	FR011T028	OSGP	386.04	340.53	340.53	277.42	277.42
FR003T044	FR011T029	OSGP	378.62	378.62	326.1	229.77	158.32
FR003T044	FR011T030	OSGP	451.89	406.73	379.55	348.28	312.32
FR003T044	FR011T031	OSGP	494.83	403.97	351.49	285.22	209.94
FR003T044	FR011T032	OSGP	464.47	439.52	386.68	322.16	322.16
FR003T046	FR011T015	OSGP	485.68	464.42	411.29	280.49	243.58
FR003T046	FR011T016	OSGP	524.75	501.94	444.74	376.94	376.94
FR003T046	FR011T017	OSGP	480.99	366.99	309.79	279.1	240.58
FR003T046	FR011T018	OSGP	423.25	376.19	323.06	192.15	155.24
FR003T046	FR011T019	OSGP	518.64	495.83	467.09	334.43	334.43
FR003T046	FR011T025	OSGP	520.31	497.5	497.5	433.48	394.96
FR003T046	FR011T026	OSGP	464.68	442.65	416.38	416.38	377.86
FR003T046	FR011T027	OSGP	416.51	326.56	300.42	167.44	167.44
FR003T046	FR011T028	OSGP	370.76	348.4	291.71	194.16	194.16
FR003T046	FR011T029	OSGP	395.7	374.98	348.71	285.8	247.28
FR003T046	FR011T030	OSGP	449.09	379.67	351.21	254.52	254.52
FR003T046	FR011T031	OSGP	418	395.64	312.17	213.99	213.99
FR003T046	FR011T032	OSGP	572.41	525.32	525.32	424.75	424.75
FR003T047	FR011T015	OSGP	470.42	354.75	272.41	173.61	138.07
FR003T047	FR011T016	OSGP	501.54	454.74	426	426	390.46
FR003T047	FR011T017	OSGP	468.57	355.86	298.64	266.07	230.37
FR003T047	FR011T018	OSGP	439.84	350.21	323.35	193.74	158.2
FR003T047	FR011T019	OSGP	463.44	440.63	411.89	381.08	345.54
FR003T047	FR011T025	OSGP	485.63	462.82	407.16	341.37	341.37
FR003T047	FR011T026	OSGP	401.14	329.51	301.03	268.3	195.98
FR003T047	FR011T027	OSGP	348.6	257.79	257.79	226.49	155.25
FR003T047	FR011T028	OSGP	311.1	287.56	259.26	227.77	156.53
FR003T047	FR011T029	OSGP	344.47	319.98	291.5	195.69	159.99
FR003T047	FR011T030	OSGP	423.77	375.95	348.77	286.63	286.63
FR003T047	FR011T031	OSGP	392.17	344.09	259.87	195.55	195.55
FR003T047	FR011T032	OSGP	530.93	412.47	385.29	352.07	279.91
FR003T050	FR011T015	OSGP	436.3	414.49	330.66	232.23	196.9
FR003T050	FR011T016	OSGP	409.31	342.57	342.57	308.8	308.8
FR003T050	FR011T017	OSGP	358.74	224.46	224.46	193.77	193.77
FR003T050	FR011T018	OSGP	363.71	294.93	238.09	170.04	170.04
FR003T050	FR011T019	OSGP	408.67	383.85	358.44	291.62	291.62
FR003T050	FR011T025	OSGP	474.87	452.43	398.03	367.23	293.01
FR003T050	FR011T026	OSGP	425.85	382.01	355.02	324.5	250.28
FR003T050	FR011T027	OSGP	374.24	240.22	240.22	139.43	139.43
FR003T050	FR011T028	OSGP	379.36	355.66	355.66	255.84	220.51
FR003T050	FR011T029	OSGP	390.57	347.56	288.4	256.59	221.26
FR003T050	FR011T030	OSGP	404.71	336.36	336.36	303.58	303.58
FR003T050	FR011T031	OSGP	432.82	364.47	312.23	312.23	312.23
FR003T050	FR011T032	OSGP	493.69	471.88	392.05	327.76	292.43
FR003T056	FR011T015	OSGP	452.11	383.22	383.22	286.46	251.13
FR003T056	FR011T016	OSGP	446.08	356.68	304.21	270.44	270.44
FR003T056	FR011T017	OSGP	385.22	207.63	180.41	116.95	81.25
FR003T056	FR011T018	OSGP	381.83	315.24	286.23	188.32	188.32
FR003T056	FR011T019	OSGP	412.61	369.31	344.06	246.15	246.15
FR003T056	FR011T025	OSGP	467.65	467.65	386.17	355.37	355.37
FR003T056	FR011T026	OSGP	430.58	386.74	361.49	361.49	286.35
FR003T056	FR011T027	OSGP	389.03	298.14	214.9	146.89	40.37
FR003T056	FR011T028	OSGP	400.09	307.26	282.01	182.51	146.81
FR003T056	FR011T029	OSGP	371.43	325.13	297.91	266.42	195.23
FR003T056	FR011T030	OSGP	429.59	292.01	292.01	229.36	154.26
FR003T056	FR011T031	OSGP	364.66	274.39	245.45	245.45	245.45
FR003T056	FR011T032	OSGP	522.5	476.41	425.5	391.73	391.73
FR003T057	FR011T015	OSGP	483.68	462.42	352.18	284.63	249.3
FR003T057	FR011T016	OSGP	475.46	408.15	327.15	260.17	260.17
FR003T057	FR011T017	OSGP	442.24	373.89	292.89	229.82	229.82
FR003T057	FR011T018	OSGP	424.58	337.47	226.74	159.19	83.38
FR003T057	FR011T019	OSGP	481.96	459.15	404.67	307.28	307.28
FR003T057	FR011T025	OSGP	424.05	381.22	298.55	268.25	192.44
FR003T057	FR011T026	OSGP	408.73	408.73	328.47	328.47	291.98
FR003T057	FR011T027	OSGP	451.69	382.78	355.19	254.17	144.03
FR003T057	FR011T028	OSGP	381.67	381.67	327.89	263.13	263.13
FR003T057	FR011T029	OSGP	360.2	360.2	250.14	187.55	152.06
FR003T057	FR011T030	OSGP	458.7	458.7	431.11	398.66	363.33
FR003T057	FR011T031	OSGP	434.61	413	307.49	276.39	237.07
FR003T057	FR011T032	OSGP	490.63	447.8	364.48	297.99	297.99
FR011T015	FR003T018	OSGP	537.94	493.8	440.61	373.73	335.95
FR011T015	FR003T019	OSGP	399.44	332.41	277.34	210.5	173.66
FR011T015	FR003T020	OSGP	452.11	408.26	379.01	280.58	280.58
FR011T015	FR003T021	OSGP	478.22	478.22	449.98	314.3	276.52
FR011T015	FR003T023	OSGP	406.66	363.38	334.13	268.23	194.36
FR011T015	FR003T025	OSGP	491.49	421.87	369.25	334.97	219.23
FR011T015	FR003T026	OSGP	504.54	462.59	407.16	339.66	189.48
FR011T015	FR003T027	OSGP	417.45	394.57	341.5	277.41	201.12
FR011T015	FR003T028	OSGP	452.44	452.44	452.44	418.16	345.92
FR011T015	FR012T055	OSGP	518.48	498.01	470.39	408.15	295.92
FR011T015	FR012T056	OSGP	501.76	456.28	400.62	370.19	297.98
FR011T015	FR012T057	OSGP	500.96	454.75	398.24	295.48	221.21
FR011T015	FR012T058	OSGP	537.28	512.69	482.85	449.19	338.9
FR011T015	FR012T060	OSGP	523.66	499.07	416.1	416.1	343.89
FR011T015	FR012T063	OSGP	501.09	409.72	325.46	291.18	213.41
FR011T015	FR012T066	OSGP	504.34	481.53	452.42	417.6	417.6
FR011T015	FR012T067	OSGP	546.9	497.95	413.12	344.02	306.24
FR011T015	FR012T068	OSGP	482.97	461.7	434.13	340.79	268.58
FR011T015	FR012T069	OSGP	549.71	504.28	476.71	347.21	233.5
FR011T015	FR012T071	OSGP	507.98	438.07	380.6	346.32	271.03
FR011T015	FR012T072	OSGP	472.85	451.59	394.98	394.98	322.74
FR011T015	FR012T073	OSGP	491.98	467.62	410.94	310.57	237.72
FR011T015	FR012T074	OSGP	511.17	465.87	437.79	343.01	305.23
FR011T015	FR012T076	OSGP	563.93	539.34	480.17	411.69	374.78
FR011T015	FR012T078	OSGP	556.22	512.35	454.94	356.68	248.53
FR011T016	FR003T018	OSGP	519.78	432.28	432.28	364.8	364.8
FR011T016	FR003T019	OSGP	406.26	406.26	379.04	345.27	345.27
FR011T016	FR003T020	OSGP	467.13	401.88	348.05	280.57	280.57
FR011T016	FR003T021	OSGP	481.58	438.47	353.68	286.2	286.2
FR011T016	FR003T023	OSGP	446.24	424.06	370.23	336.52	336.52
FR011T016	FR003T025	OSGP	410.88	389.27	362.05	362.05	325.42
FR011T016	FR003T026	OSGP	495.48	452.41	372	341.98	341.98
FR011T016	FR003T027	OSGP	503.42	503.42	503.42	503.42	503.42
FR011T016	FR003T028	OSGP	458.11	438.09	410.87	377.16	377.16
FR011T016	FR012T055	OSGP	504.74	482.36	454.74	421.97	385.34
FR011T016	FR012T056	OSGP	470.58	470.58	470.58	470.58	470.58
FR011T016	FR012T057	OSGP	486.28	438.92	383.49	283.9	283.9
FR011T016	FR012T058	OSGP	550	525.41	495.57	396.25	396.25
FR011T016	FR012T060	OSGP	498.79	474.2	420.05	420.05	420.05
FR011T016	FR012T063	OSGP	441.81	396.16	366.32	333.27	296.64
FR011T016	FR012T066	OSGP	474.49	383.35	383.35	383.35	347.31
FR011T016	FR012T067	OSGP	549.2	524.61	440.37	407.32	407.32
FR011T016	FR012T068	OSGP	517.02	467.76	439.26	439.26	439.26
FR011T016	FR012T069	OSGP	531.34	511.17	483.68	450.63	414
FR011T016	FR012T071	OSGP	463.09	463.09	463.09	430.04	357.37
FR011T016	FR012T072	OSGP	509.93	487.12	403.13	370.36	370.36
FR011T016	FR012T073	OSGP	464.66	440.11	411.61	411.61	411.61
FR011T016	FR012T074	OSGP	489.73	419.2	390.7	357.65	317.75
FR011T016	FR012T076	OSGP	505.34	480.75	421.58	354.28	354.28
FR011T016	FR012T078	OSGP	468.81	444.1	416.61	348.34	348.34
FR011T017	FR003T018	OSGP	473.22	430.15	402.97	334.81	334.81
FR011T017	FR003T019	OSGP	377	333.05	305.83	271.94	236.24
FR011T017	FR003T020	OSGP	463.9	377.97	377.97	309.71	274.01
FR011T017	FR003T021	OSGP	446.96	426.74	343.84	245.21	245.21
FR011T017	FR003T023	OSGP	462.43	398.88	398.88	299.89	264.19
FR011T017	FR003T025	OSGP	406.54	319.02	234.15	234.15	194.16
FR011T017	FR003T026	OSGP	502.02	417.58	389.77	261.81	261.81
FR011T017	FR003T027	OSGP	465.78	442.52	415.27	347.72	308.96
FR011T017	FR003T028	OSGP	442.08	442.08	414.86	382.09	382.09
FR011T017	FR012T055	OSGP	510.57	468.07	468.07	373.13	336.11
FR011T017	FR012T056	OSGP	407.54	362.19	305.96	275.07	236.11
FR011T017	FR012T057	OSGP	520.9	409.44	269.29	205.83	205.83
FR011T017	FR012T058	OSGP	514.59	467.82	439.61	306.9	306.9
FR011T017	FR012T060	OSGP	523.96	432.57	378.42	378.42	339.46
FR011T017	FR012T063	OSGP	448.35	380.19	301.49	301.49	261.5
FR011T017	FR012T066	OSGP	452.22	336.35	311.31	311.31	311.31
FR011T017	FR012T067	OSGP	477.48	363.41	280.17	246.67	246.67
FR011T017	FR012T068	OSGP	438.72	325.49	271.95	240.33	201.37
FR011T017	FR012T069	OSGP	528.31	483.86	455.82	455.82	379.84
FR011T017	FR012T071	OSGP	417.34	348.7	323.66	323.66	247.68
FR011T017	FR012T072	OSGP	458.79	414.84	333.55	267.28	267.28
FR011T017	FR012T073	OSGP	415.77	326.23	269.52	237.9	198.94
FR011T017	FR012T074	OSGP	405.22	269.89	187.45	155.83	155.83
FR011T017	FR012T076	OSGP	504.13	434.52	376.98	276.29	276.29
FR011T017	FR012T078	OSGP	501.59	436.24	298.01	264.35	225.39
FR011T018	FR003T018	OSGP	456.42	365.17	365.17	298.18	260.4
FR011T018	FR003T019	OSGP	308.06	241.65	212.4	111.79	111.79
FR011T018	FR003T020	OSGP	356.72	263.62	234.37	166.32	166.32
FR011T018	FR003T021	OSGP	462.93	421.21	393.16	291.02	253.24
FR011T018	FR003T023	OSGP	401.94	314.06	257.92	223.64	223.64
FR011T018	FR003T025	OSGP	411.61	391.54	364.74	330.46	254.51
FR011T018	FR003T026	OSGP	482.06	437.75	437.75	340.23	302.45
FR011T018	FR003T027	OSGP	413.93	347.15	347.15	347.15	309.37
FR011T018	FR003T028	OSGP	403.93	363.56	336.67	302.39	226.16
FR011T018	FR012T055	OSGP	491.62	491.62	491.62	459.81	349.78
FR011T018	FR012T056	OSGP	510.81	486.6	458.52	458.52	386.31
FR011T018	FR012T057	OSGP	413.16	371.24	371.24	303.19	265.41
FR011T018	FR012T058	OSGP	506.69	506.69	506.69	472.92	436.01
FR011T018	FR012T060	OSGP	438.17	397.13	343.71	343.71	232.18
FR011T018	FR012T063	OSGP	444.11	396.07	341.14	306.86	197.15
FR011T018	FR012T066	OSGP	420.55	420.55	391.44	391.44	391.44
FR011T018	FR012T067	OSGP	511.88	511.88	511.88	477.6	400.5
FR011T018	FR012T068	OSGP	487.24	445.32	417.24	417.24	345.03
FR011T018	FR012T069	OSGP	476.31	476.31	448.23	380.45	306.04
FR011T018	FR012T071	OSGP	479.55	479.55	421.57	387.29	315.36
FR011T018	FR012T072	OSGP	378.25	378.25	349.32	349.32	273.09
FR011T018	FR012T073	OSGP	465.41	444.63	416.63	314.4	241
FR011T018	FR012T074	OSGP	469.43	424.13	396.05	396.05	358.27
FR011T018	FR012T076	OSGP	510.95	510.95	481.62	414.32	377.41
FR011T018	FR012T078	OSGP	436.18	436.18	355.06	321.29	249.08
FR011T019	FR003T018	OSGP	514.9	448.65	448.65	384.69	384.69
FR011T019	FR003T019	OSGP	424.04	424.04	424.04	390.27	350.8
FR011T019	FR003T020	OSGP	467.15	444.34	418.43	384.66	347.67
FR011T019	FR003T021	OSGP	471.68	451.02	422.97	358.19	358.19
FR011T019	FR003T023	OSGP	463.03	463.03	436.14	436.14	399.15
FR011T019	FR003T025	OSGP	434.58	413.92	413.92	344.75	308.12
FR011T019	FR003T026	OSGP	546.81	524	524	463.79	426.48
FR011T019	FR003T027	OSGP	496.95	476.29	476.29	476.29	476.29
FR011T019	FR003T028	OSGP	462.13	462.13	435.24	402.19	402.19
FR011T019	FR012T055	OSGP	500.43	455.52	455.52	455.52	418.89
FR011T019	FR012T056	OSGP	455.43	411.89	358.67	358.67	323.37
FR011T019	FR012T057	OSGP	507.39	460.03	404.6	370.83	370.83
FR011T019	FR012T058	OSGP	557.35	534.47	534.47	500.7	500.7
FR011T019	FR012T060	OSGP	503.34	482.68	455.75	455.75	381.54
FR011T019	FR012T063	OSGP	444.75	421.94	393.73	393.73	321.8
FR011T019	FR012T066	OSGP	492.11	400.93	400.93	400.93	361.03
FR011T019	FR012T067	OSGP	571.18	529.13	529.13	529.13	529.13
FR011T019	FR012T068	OSGP	469.55	379.43	350.93	317.11	281.81
FR011T019	FR012T069	OSGP	479.32	434.59	434.59	400.12	326.18
FR011T019	FR012T071	OSGP	421.76	401.1	401.1	401.1	329.17
FR011T019	FR012T072	OSGP	506.46	440.11	413.18	413.18	413.18
FR011T019	FR012T073	OSGP	438.32	393.11	364.61	330.14	330.14
FR011T019	FR012T074	OSGP	493.15	404.21	347.5	347.5	347.5
FR011T019	FR012T076	OSGP	552.44	508.9	479.57	445.8	406.03
FR011T019	FR012T078	OSGP	439.07	373.5	347.98	279.71	207.1
FR011T025	FR003T018	OSGP	490.99	490.99	463.81	363.11	324.79
FR011T025	FR003T019	OSGP	405.42	383.96	383.96	316.97	316.97
FR011T025	FR003T020	OSGP	395.6	351.13	297.3	229.82	191.15
FR011T025	FR003T021	OSGP	515.79	495.77	438.39	370.97	370.97
FR011T025	FR003T023	OSGP	391.51	322.78	268.95	235.24	198.39
FR011T025	FR003T025	OSGP	464.8	443.34	414.42	414.42	377.79
FR011T025	FR003T026	OSGP	492.41	492.41	439.62	375.12	375.12
FR011T025	FR003T027	OSGP	477.18	433.69	433.69	402.14	365.29
FR011T025	FR003T028	OSGP	473.42	407.11	348.86	348.86	348.86
FR011T025	FR012T055	OSGP	503.22	503.22	503.22	438.28	401.79
FR011T025	FR012T056	OSGP	522.32	522.32	494.75	494.75	455.79
FR011T025	FR012T057	OSGP	454.08	429.82	375.71	344.91	344.91
FR011T025	FR012T058	OSGP	530.82	530.82	530.82	463.55	391.37
FR011T025	FR012T060	OSGP	512.12	512.12	376.18	376.18	298.7
FR011T025	FR012T063	OSGP	373.28	373.28	319.31	319.31	282.68
FR011T025	FR012T066	OSGP	486.37	462.11	462.11	427.29	391.25
FR011T025	FR012T067	OSGP	552.97	552.97	496.87	428.55	428.55
FR011T025	FR012T068	OSGP	547.1	547.1	519.53	519.53	443.72
FR011T025	FR012T069	OSGP	515.52	515.52	460.46	426.8	350.99
FR011T025	FR012T071	OSGP	500.08	500.08	472.59	438.93	363.93
FR011T025	FR012T072	OSGP	478.9	478.9	423.05	389.55	354.22
FR011T025	FR012T073	OSGP	486.94	486.94	458.94	425.46	350.01
FR011T025	FR012T074	OSGP	522.01	522.01	493.93	461.99	461.99
FR011T025	FR012T076	OSGP	548.39	548.39	519.06	383.44	346.82
FR011T025	FR012T078	OSGP	501.18	501.18	418.43	384.66	345.7
FR011T026	FR003T018	OSGP	506.86	416.83	360.89	360.89	322.57
FR011T026	FR003T019	OSGP	387.17	363.71	334.17	334.17	298.47
FR011T026	FR003T020	OSGP	420.51	376.84	349.35	315.26	169.14
FR011T026	FR003T021	OSGP	447.71	399.43	317.44	283.35	283.35
FR011T026	FR003T023	OSGP	400.01	379.62	352.13	318.04	210.59
FR011T026	FR003T025	OSGP	453.38	428.56	400.42	400.42	363.79
FR011T026	FR003T026	OSGP	460.68	440.47	384.48	353.2	318.07
FR011T026	FR003T027	OSGP	459.02	434.2	434.2	400.11	400.11
FR011T026	FR003T028	OSGP	459.13	459.13	459.13	425.04	425.04
FR011T026	FR012T055	OSGP	458.71	437.44	437.44	406.16	369.67
FR011T026	FR012T056	OSGP	475.7	454.43	426.29	426.29	426.29
FR011T026	FR012T057	OSGP	447.28	402.12	375.19	342.14	342.14
FR011T026	FR012T058	OSGP	568.69	546.66	546.66	513.16	477.83
FR011T026	FR012T060	OSGP	560.12	560.12	503.44	503.44	464.53
FR011T026	FR012T063	OSGP	446.78	378.2	324.79	289.97	289.97
FR011T026	FR012T066	OSGP	533.01	510.2	483.27	448.45	412.41
FR011T026	FR012T067	OSGP	534.33	509.97	482.79	414.47	414.47
FR011T026	FR012T068	OSGP	539.29	518.02	518.02	518.02	480.23
FR011T026	FR012T069	OSGP	548.99	548.99	521.5	488.45	452.51
FR011T026	FR012T071	OSGP	409.79	364.16	364.16	364.16	291.5
FR011T026	FR012T072	OSGP	519.55	476.09	476.09	442.59	407.26
FR011T026	FR012T073	OSGP	542.54	496.91	496.91	496.91	387.86
FR011T026	FR012T074	OSGP	456.69	456.69	456.69	456.69	456.69
FR011T026	FR012T076	OSGP	579.24	557.21	527.88	459.56	459.56
FR011T026	FR012T078	OSGP	500.78	457.48	429.99	429.99	357.43
FR011T027	FR003T018	OSGP	429.01	406.99	406.99	373.22	373.22
FR011T027	FR003T019	OSGP	349.93	349.93	269.49	201.83	130.64
FR011T027	FR003T020	OSGP	345.08	280.07	280.07	246.3	210.6
FR011T027	FR003T021	OSGP	421.53	421.53	367.55	267	267
FR011T027	FR003T023	OSGP	332.05	266.19	266.19	234.91	163.88
FR011T027	FR003T025	OSGP	354.27	305.13	193.18	193.18	78.97
FR011T027	FR003T026	OSGP	404.95	362.25	335.91	302.02	266.69
FR011T027	FR003T027	OSGP	349.82	327.11	272.81	238.92	200.16
FR011T027	FR003T028	OSGP	398.5	398.5	372.36	341.08	230.94
FR011T027	FR012T055	OSGP	439.93	417.99	417.99	355.82	282.23
FR011T027	FR012T056	OSGP	461.55	394.93	314.35	249.44	211.18
FR011T027	FR012T057	OSGP	416.32	330.44	302.23	238.5	203.17
FR011T027	FR012T058	OSGP	489.09	420.07	364.5	297.23	261.9
FR011T027	FR012T060	OSGP	433.29	363.29	363.29	363.29	247.68
FR011T027	FR012T063	OSGP	409.8	320.49	242.38	208.88	208.88
FR011T027	FR012T066	OSGP	488.48	394.01	341.61	277.88	277.88
FR011T027	FR012T067	OSGP	481.14	364.63	310.28	276.78	200.13
FR011T027	FR012T068	OSGP	423.41	335.49	255.02	188.55	149.7
FR011T027	FR012T069	OSGP	467.39	424.3	371.18	275.7	275.7
FR011T027	FR012T071	OSGP	317.7	252.31	201.13	167.11	90
FR011T027	FR012T072	OSGP	491.55	448.39	395.95	362.45	214.23
FR011T027	FR012T073	OSGP	435.9	393.98	365.77	333.83	295.57
FR011T027	FR012T074	OSGP	388.36	341.97	261.5	229.05	190.09
FR011T027	FR012T076	OSGP	449.1	401.67	290.63	223.36	146.2
FR011T027	FR012T078	OSGP	422.46	380.05	214.2	146.41	146.41
FR011T028	FR003T018	OSGP	489.01	467.47	467.47	433.7	433.7
FR011T028	FR003T019	OSGP	356.31	356.31	299.39	265.62	229.92
FR011T028	FR003T020	OSGP	446.6	425.92	425.92	328.59	292.89
FR011T028	FR003T021	OSGP	496.63	496.63	440.57	406.8	406.8
FR011T028	FR003T023	OSGP	384.14	363.46	334.15	302.66	266.96
FR011T028	FR003T025	OSGP	373.83	324.68	296.45	266.23	190.56
FR011T028	FR003T026	OSGP	428.71	408.03	353.46	353.46	353.46
FR011T028	FR003T027	OSGP	402.15	402.15	344.15	309.55	309.55
FR011T028	FR003T028	OSGP	411.58	411.58	383.35	383.35	383.35
FR011T028	FR012T055	OSGP	457.34	413.69	385.46	323.29	286.66
FR011T028	FR012T056	OSGP	503.04	481.77	371.44	306.53	306.53
FR011T028	FR012T057	OSGP	346.29	346.29	265.68	231.91	195.42
FR011T028	FR012T058	OSGP	466.95	444.77	331.2	231.15	157.6
FR011T028	FR012T060	OSGP	427.38	404.1	321.38	287.91	248.95
FR011T028	FR012T063	OSGP	400.87	400.87	321.17	287.67	251.04
FR011T028	FR012T066	OSGP	447.19	423.91	343.28	308.46	308.46
FR011T028	FR012T067	OSGP	467.3	444.23	360.15	291.83	254.6
FR011T028	FR012T068	OSGP	499.29	430.03	295.28	261.26	261.26
FR011T028	FR012T069	OSGP	516.04	516.04	431.54	399.6	362.97
FR011T028	FR012T071	OSGP	381.47	360.2	307.67	273.65	237.02
FR011T028	FR012T072	OSGP	514.68	491.4	381.71	314.74	279.41
FR011T028	FR012T073	OSGP	459.75	415.41	333.73	301.79	301.79
FR011T028	FR012T074	OSGP	435.31	389.51	280.8	280.8	280.8
FR011T028	FR012T076	OSGP	444.07	444.07	302.25	200.16	200.16
FR011T028	FR012T078	OSGP	444.91	398.93	315.28	247.49	247.49
FR011T029	FR003T018	OSGP	405.92	357.27	328.29	295.07	255.89
FR011T029	FR003T019	OSGP	306.1	306.1	278.88	214.17	142.98
FR011T029	FR003T020	OSGP	289.87	245.36	186.53	155.04	119.34
FR011T029	FR003T021	OSGP	386.97	340.96	229.08	197.77	197.77
FR011T029	FR003T023	OSGP	289.39	221.11	191.26	128.15	53.91
FR011T029	FR003T025	OSGP	353.24	303.86	248.5	248.5	209.64
FR011T029	FR003T026	OSGP	323.21	281.84	226.41	193.19	154.01
FR011T029	FR003T027	OSGP	326.81	278.16	221.06	189.57	151.06
FR011T029	FR003T028	OSGP	356.17	356.17	328.95	328.95	293.46
FR011T029	FR012T055	OSGP	405.75	405.75	378.13	378.13	342.58
FR011T029	FR012T056	OSGP	486.99	462.78	326.94	326.94	326.94
FR011T029	FR012T057	OSGP	323.03	277.53	252.06	252.06	252.06
FR011T029	FR012T058	OSGP	441.65	441.65	384.45	384.45	275.52
FR011T029	FR012T060	OSGP	381.9	361.12	305.57	305.57	268.24
FR011T029	FR012T063	OSGP	477.43	408.03	327.45	292.63	292.63
FR011T029	FR012T066	OSGP	409.77	386.44	359.08	292.48	256.93
FR011T029	FR012T067	OSGP	422.97	422.97	312.17	277.35	204.47
FR011T029	FR012T068	OSGP	431.85	411.07	358.24	358.24	319.34
FR011T029	FR012T069	OSGP	498.44	498.44	473.36	473.36	473.36
FR011T029	FR012T071	OSGP	389.89	389.89	363.96	363.96	328.41
FR011T029	FR012T072	OSGP	427.6	427.6	264.16	264.16	191.5
FR011T029	FR012T073	OSGP	508.56	487.78	462.31	430.69	430.69
FR011T029	FR012T074	OSGP	418.3	394.09	340.8	309.18	309.18
FR011T029	FR012T076	OSGP	441.77	441.77	355.24	289.5	250.6
FR011T029	FR012T078	OSGP	457.01	457.01	429.65	429.65	429.65
FR011T030	FR003T018	OSGP	482.92	482.92	455.74	422.68	422.68
FR011T030	FR003T019	OSGP	374.14	374.14	322.18	322.18	248.22
FR011T030	FR003T020	OSGP	450.93	450.93	450.93	387.03	311.78
FR011T030	FR003T021	OSGP	479.82	457.74	403.57	337.47	299.21
FR011T030	FR003T023	OSGP	440.7	440.7	414.56	352.1	241.52
FR011T030	FR003T025	OSGP	438.76	393.74	367.92	303.52	223.76
FR011T030	FR003T026	OSGP	451.79	431.1	376.95	376.95	304.31
FR011T030	FR003T027	OSGP	451.34	451.34	372.13	337.53	299.27
FR011T030	FR003T028	OSGP	500.49	500.49	474.35	474.35	400.76
FR011T030	FR012T055	OSGP	506.77	464.27	464.27	337.23	262.13
FR011T030	FR012T056	OSGP	465.13	443.41	387.11	323.16	287.23
FR011T030	FR012T057	OSGP	434.96	434.96	323.31	290.86	255.53
FR011T030	FR012T058	OSGP	461.82	417.39	389.18	355.68	320.35
FR011T030	FR012T060	OSGP	475.26	454.85	372.41	338.94	303.35
FR011T030	FR012T063	OSGP	335.67	292.01	238.76	205.26	205.26
FR011T030	FR012T066	OSGP	414.01	370.76	345.72	281.49	281.49
FR011T030	FR012T067	OSGP	504.34	392.05	308.85	275.35	275.35
FR011T030	FR012T068	OSGP	496.4	453.96	428.92	364.85	328.92
FR011T030	FR012T069	OSGP	462.89	417.55	389.93	323.63	286.32
FR011T030	FR012T071	OSGP	404.98	314.32	289.28	289.28	253.35
FR011T030	FR012T072	OSGP	490.87	449.4	395.33	295.3	259.97
FR011T030	FR012T073	OSGP	437.84	414.77	386.56	288.03	248.26
FR011T030	FR012T074	OSGP	423.98	334.69	281.44	185.64	185.64
FR011T030	FR012T076	OSGP	450.54	383.3	325.76	292.26	292.26
FR011T030	FR012T078	OSGP	480.75	414	328.38	328.38	255.14
FR011T031	FR003T018	OSGP	530.83	508.89	428.97	395.75	395.75
FR011T031	FR003T019	OSGP	357.45	315.85	315.85	282.63	206.47
FR011T031	FR003T020	OSGP	446.44	424.5	424.5	424.5	387.51
FR011T031	FR003T021	OSGP	492.07	449.91	395.33	330.37	330.37
FR011T031	FR003T023	OSGP	393.09	372.4	372.4	340.78	303.79
FR011T031	FR003T025	OSGP	459.39	413.22	386.88	322.48	206.6
FR011T031	FR003T026	OSGP	465.75	445.06	389.63	356.41	280.08
FR011T031	FR003T027	OSGP	431.06	409.12	381.87	312.85	312.85
FR011T031	FR003T028	OSGP	409.47	388.56	388.56	355.51	316.19
FR011T031	FR012T055	OSGP	505.45	505.45	477.83	379.89	379.89
FR011T031	FR012T056	OSGP	504.66	504.66	448.36	417.47	382.17
FR011T031	FR012T057	OSGP	394.72	369.77	314.38	281.61	245.12
FR011T031	FR012T058	OSGP	492	469.82	411.77	344.72	306.5
FR011T031	FR012T060	OSGP	425.12	401.84	291.69	258.22	183.6
FR011T031	FR012T063	OSGP	386.35	340.45	230.43	230.43	230.43
FR011T031	FR012T066	OSGP	439.64	393.52	368.48	336.7	336.7
FR011T031	FR012T067	OSGP	483.03	435.6	296.22	296.22	256.9
FR011T031	FR012T068	OSGP	468.85	445.57	394.19	394.19	358.89
FR011T031	FR012T069	OSGP	420.81	420.81	366.85	298.1	260.79
FR011T031	FR012T071	OSGP	412.48	388.12	336.74	336.74	301.44
FR011T031	FR012T072	OSGP	455.72	432.44	349.49	283.25	204.84
FR011T031	FR012T073	OSGP	476.89	429.46	374.91	308.82	308.82
FR011T031	FR012T074	OSGP	442.67	421.58	368.33	336.71	336.71
FR011T031	FR012T076	OSGP	468.68	468.68	354.96	354.96	354.96
FR011T031	FR012T078	OSGP	452.57	429.97	349.9	315.4	242.79
FR011T032	FR003T018	OSGP	484.24	461.46	435.45	304.56	304.56
FR011T032	FR003T019	OSGP	472.95	472.95	472.95	405.96	405.96
FR011T032	FR003T020	OSGP	397.91	355.2	301.78	234.3	197.68
FR011T032	FR003T021	OSGP	440.61	420.59	363.02	295.6	295.6
FR011T032	FR003T023	OSGP	392.02	349.31	321.82	288.11	251.49
FR011T032	FR003T025	OSGP	506.7	486.23	486.23	486.23	446.24
FR011T032	FR003T026	OSGP	471.54	450.86	398.07	304.64	304.64
FR011T032	FR003T027	OSGP	450.54	450.54	450.54	450.54	450.54
FR011T032	FR003T028	OSGP	482.48	462.46	433.13	433.13	433.13
FR011T032	FR012T055	OSGP	539.39	518.92	518.92	487.64	447.65
FR011T032	FR012T056	OSGP	525.5	525.5	525.5	525.5	525.5
FR011T032	FR012T057	OSGP	487.63	438.13	353.12	286.3	286.3
FR011T032	FR012T058	OSGP	579.86	579.86	579.86	512.59	477.26
FR011T032	FR012T060	OSGP	587.21	587.21	534.61	534.61	534.61
FR011T032	FR012T063	OSGP	473.65	449.29	449.29	347.92	307.93
FR011T032	FR012T066	OSGP	519.42	494.87	494.87	460.05	424.01
FR011T032	FR012T067	OSGP	595.78	571.42	544.24	475.92	475.92
FR011T032	FR012T068	OSGP	571.33	546.78	518.28	518.28	518.28
FR011T032	FR012T069	OSGP	586.36	562.08	534.59	501.54	425.61
FR011T032	FR012T071	OSGP	523.61	474.97	474.97	474.97	362.32
FR011T032	FR012T072	OSGP	538.07	538.07	538.07	504.57	469.24
FR011T032	FR012T073	OSGP	569.81	520.9	492.4	492.4	419.84
FR011T032	FR012T074	OSGP	512.37	487.82	459.32	459.32	459.32
FR011T032	FR012T076	OSGP	600.09	600.09	570.76	468.67	468.67
FR011T032	FR012T078	OSGP	605.72	605.72	521.72	453.45	380.89
Chinook	FR023T128	HAAM	602.3	577.59	577.59	577.59	577.59
Chinook	FR022T003	HAAM	512.18	512.18	484.1	450.88	411.92
Chinook	FR018T071	HAAM	561.65	561.65	561.65	561.65	523.94
Chinook	FR018T073	HAAM	487.63	466.14	436.33	436.33	360.16
Chinook	FR018T074	HAAM	434.92	410.93	410.93	378.99	341.08
Chinook	FR018T076	HAAM	456.71	432.97	403.16	369.7	329.93
Chinook	FR035T103	HAAM	476.49	430.46	430.46	430.46	390.69
Chinook	FR011T015	HAAM	453.29	343.54	260.75	226.47	151.86
Chinook	FR011T016	HAAM	476.1	361.41	361.41	361.41	246.02
Chinook	FR011T017	HAAM	477.68	383.77	383.77	349.88	195.53
Chinook	FR011T018	HAAM	366.57	298.69	270.61	203.02	126.15
Chinook	FR011T019	HAAM	427.2	353.86	326.27	295.43	178.79
Chinook	FR011T025	HAAM	392.19	346.53	318.45	285.23	170.65
Chinook	FR011T026	HAAM	496.49	384.44	384.44	351.22	199.96
Chinook	FR011T027	HAAM	514.24	446.49	446.49	380.66	380.66
Chinook	FR011T028	HAAM	479.15	381.73	353.65	253.65	253.65
Chinook	FR011T029	HAAM	526.39	478.72	478.72	478.72	401.02
Chinook	FR011T030	HAAM	391.17	342.18	314.59	181.84	141.85
Chinook	FR011T031	HAAM	407.14	359.47	331.88	232.81	157.08
Chinook	FR011T032	HAAM	409.72	296.45	296.45	296.45	223.09
Chinook	FR002T030	HAAM	477.64	430.65	401.53	401.53	326.37
Index	FR011T015	HAAM	477.6	431.81	374.83	374.83	338.89
Index	FR011T016	HAAM	501.69	501.69	501.69	501.69	501.69
Index	FR011T017	HAAM	529.61	507.43	477.92	445.54	445.54
Index	FR011T018	HAAM	416.26	416.26	387.15	387.15	387.15
Index	FR011T019	HAAM	493.46	493.46	493.46	429.57	429.57
Index	FR011T025	HAAM	450.44	428.41	428.41	428.41	428.41
Index	FR011T026	HAAM	482.92	461.62	436.35	369.88	333.94
Index	FR011T027	HAAM	495.56	450.06	393.19	393.19	393.19
Index	FR011T028	HAAM	487.45	462.96	435.6	371.92	371.92
Index	FR011T029	HAAM	441.21	420.01	392.65	392.65	392.65
Index	FR011T030	HAAM	395.03	395.03	395.03	300.51	262.25
Index	FR011T031	HAAM	410.01	385.52	360.27	265.58	265.58
Index	FR011T032	HAAM	438.42	417.12	417.12	417.12	381.18
Index	FR017T082	HAAM	379.86	338.01	310.18	310.18	236.64
Selah	FR017T082	HAAM	366.24	320.39	320.39	320.39	246.12
FR027T050	FR022T003	HAAM	476.4	454.27	368.41	273.96	273.96
FR027T050	FR018T071	HAAM	501.32	390.28	334.27	269.76	232.9
FR027T050	FR018T073	HAAM	469.48	359.21	359.21	359.21	359.21
FR027T050	FR018T074	HAAM	478.34	478.34	364.87	330.38	330.38
FR027T050	FR018T076	HAAM	495.65	406.45	350.06	317.32	278.09
FR027T050	FR035T103	HAAM	400.91	289.55	261.17	198.05	198.05
FR027T050	FR011T015	HAAM	522	454.3	398.46	297.92	297.92
FR027T050	FR011T016	HAAM	488.84	488.84	488.84	454.6	383.23
FR027T050	FR011T017	HAAM	509.6	487.42	459.42	394.29	394.29
FR027T050	FR011T018	HAAM	445.51	402.66	345.56	313.75	274.79
FR027T050	FR011T019	HAAM	466.73	399.5	343.18	343.18	267.41
FR027T050	FR011T025	HAAM	493.62	493.62	437.03	402.79	366.75
FR027T050	FR011T026	HAAM	565.98	543.17	485.32	381.77	345.73
FR027T050	FR011T027	HAAM	506.03	437.06	356.76	295.85	295.85
FR027T050	FR011T028	HAAM	470.39	447.58	392.87	361.98	324.27
FR027T050	FR011T029	HAAM	561.27	538.49	513.41	444.35	408.8
FR027T050	FR011T030	HAAM	461.18	375.4	262.39	199.69	199.69
FR027T050	FR011T031	HAAM	491	470.16	413.84	314.43	314.43
FR027T050	FR011T032	HAAM	528.21	528.21	443.54	374.23	338.19
FR027T052	FR022T003	HAAM	541.72	519.59	462.25	334.58	334.58
FR027T052	FR018T071	HAAM	479.48	412.56	384.56	321.04	282.78
FR027T052	FR018T073	HAAM	447.4	379.48	379.48	379.48	341.52
FR027T052	FR018T074	HAAM	417.48	392.93	336.55	336.55	298.59
FR027T052	FR018T076	HAAM	409.51	385.77	331.8	299.06	299.06
FR027T052	FR035T103	HAAM	466.15	420.76	392.38	360.15	283.07
FR027T052	FR011T015	HAAM	479.09	413.18	329.91	230.36	230.36
FR027T052	FR011T016	HAAM	476.05	429.89	429.89	395.65	284.1
FR027T052	FR011T017	HAAM	484.68	460.13	432.13	397.89	359.93
FR027T052	FR011T018	HAAM	431.17	388.07	360.07	263.43	224.47
FR027T052	FR011T019	HAAM	459.51	368.72	312.4	280.97	242.01
FR027T052	FR011T025	HAAM	453.33	431.72	404.23	336.77	336.77
FR027T052	FR011T026	HAAM	498.48	454.06	425.71	289.93	289.93
FR027T052	FR011T027	HAAM	511.25	465.46	382.17	318.65	318.65
FR027T052	FR011T028	HAAM	500.5	454.41	372.08	372.08	333.82
FR027T052	FR011T029	HAAM	537.04	492.81	492.81	357.62	357.62
FR027T052	FR011T030	HAAM	430.5	367.96	227.33	134.07	134.07
FR027T052	FR011T031	HAAM	458.7	391.55	307.61	175.03	175.03
FR027T052	FR011T032	HAAM	471.86	402.67	347.1	278.78	278.78
AA	Ambrunes	NKCR	288.06	244.38	187.61	187.61	112.07
AA	Cristobalina	NKCR	201.52	115.54	31.87	0	0
AA	Dzherlo	NKCR	398.38	312.85	312.85	216.34	216.34
AA	EarlyBurlat	NKCR	345.63	232.85	179.82	146.23	67.65
AA	EmperorFrancis	NKCR	503.84	415.39	415.39	283.72	209.25
AA	Kordia	NKCR	333.71	288.65	260.25	226.66	153.26
AA	Krupnoplodnaya	NKCR	473.04	409.58	354.08	289.45	289.45
AA	MIM17	NKCR	122.94	81.09	55.5	55.5	55.5
AA	MIM23	NKCR	137.91	68.6	42.11	42.11	42.11
AA	Moreau	NKCR	367.57	275.03	220.95	187.36	148.38
AA	NY54	NKCR	110.93	66.21	66.21	35.84	0
AA	Regina	NKCR	464.28	369.77	340.61	276.13	161.3
AA	Schmidt	NKCR	433.16	387.65	332.58	231.8	231.8
AA	Schneiders	NKCR	411.09	365.39	365.39	297.03	219.98
AA	Venus	NKCR	528.81	507.54	507.54	443.6	443.6
AA	Windsor	NKCR	448.6	382.25	382.25	320.85	320.85
Ambrunes	BB	NKCR	291.5	271.5	217.39	217.39	180.69
Ambrunes	Benton	NKCR	281.69	261.28	204.45	173.94	98.52
Ambrunes	Bing	NKCR	307.27	245.89	190.46	159.26	87.17
Ambrunes	BlackRepublican	NKCR	226.84	162.88	104.42	39.72	0
Ambrunes	Brooks	NKCR	345.75	256.87	176.72	176.72	62.98
Ambrunes	Cashmere	NKCR	324.69	280.81	280.81	214.44	66.74
Ambrunes	CC	NKCR	318.69	227.63	199.62	166.12	127.88
Ambrunes	Chelan	NKCR	325.05	325.05	300.01	233.01	119.62
Ambrunes	Chinook	NKCR	327.13	283.4	283.4	252.2	104.2
Ambrunes	Cowiche	NKCR	308.85	263.91	180.42	114.34	42.25
Ambrunes	Cristobalina	NKCR	374.34	332.11	276.93	215.65	176.35
Ambrunes	DD	NKCR	308.28	263.66	236.14	171.44	133.54
Ambrunes	Dzherlo	NKCR	220.68	200.65	142.46	77.27	0
Ambrunes	EarlyBurlat	NKCR	334.2	247.33	222.19	95.94	58.66
Ambrunes	EE	NKCR	278.1	258.1	258.1	225.52	187.88
Ambrunes	EmperorFrancis	NKCR	230.97	120.55	120.55	120.55	46.22
Ambrunes	GG	NKCR	233.78	140.4	140.4	41.22	41.22
Ambrunes	Gil-Peck	NKCR	342.18	296.72	268.57	268.57	156.48
Ambrunes	Glacier	NKCR	301.46	277.04	221.01	189.39	151.23
Ambrunes	Index	NKCR	277.86	257.59	230.17	230.17	42.73
Ambrunes	JJ	NKCR	334.02	266.26	266.26	232.76	232.76
Ambrunes	Kiona	NKCR	303.17	256.17	256.17	156.79	156.79
Ambrunes	Kordia	NKCR	376.65	286.8	205.66	174.6	102.26
Ambrunes	Krupnoplodnaya	NKCR	217.2	173.88	145.31	80.12	41.1
Ambrunes	Lambert	NKCR	263	242.73	242.73	210.15	136.34
Ambrunes	Lapins	NKCR	284.73	199.03	199.03	165.53	51.45
Ambrunes	MIM17	NKCR	220.13	199.07	171.77	141.74	105.96
Ambrunes	MIM23	NKCR	173.24	173.24	146.46	116.39	42.73
Ambrunes	Moreau	NKCR	355.04	267.79	208.62	145.15	145.15
Ambrunes	Napoleon	NKCR	318.87	208.87	208.87	176.29	104.2
Ambrunes	Newstar	NKCR	369.27	349	322.75	322.75	132.89
Ambrunes	NY54	NKCR	177.38	134.5	134.5	37.59	0
Ambrunes	Olympus	NKCR	390.67	349.89	266.29	201.59	128.61
Ambrunes	PC7146-16	NKCR	280.99	219.25	189.36	189.36	151.46
Ambrunes	Rainier	NKCR	247.61	176.51	150.97	85.82	49.9
Ambrunes	Regina	NKCR	259.4	217.53	189.32	189.32	42.18
Ambrunes	SatoNashiki	NKCR	380.64	380.64	353.78	323.71	252.48
Ambrunes	Schmidt	NKCR	294.62	201.95	173.63	143.53	68.04
Ambrunes	Schneiders	NKCR	331.21	219.69	193.12	161.47	87.02
Ambrunes	Selah	NKCR	312.1	199.91	199.91	132.91	94.67
Ambrunes	Stella	NKCR	322.27	239.07	239.07	206.49	94.78
Ambrunes	Summit	NKCR	286.26	219.08	190.51	124.43	124.43
Ambrunes	SunburstWSU	NKCR	297.46	252.35	227.21	161.13	87.01
Ambrunes	Sweetheart	NKCR	267.56	195.28	169.74	169.74	97.4
Ambrunes	Tieton	NKCR	334.02	244.17	191.71	161.64	86.2
Ambrunes	Van	NKCR	323.18	255.21	204.53	138.38	62.98
Ambrunes	Venus	NKCR	248.91	184.64	158.45	158.45	46.84
Ambrunes	Vic	NKCR	226.94	181.83	155.73	122.23	87.17
Ambrunes	Windsor	NKCR	426.43	337.7	337.7	244.62	99.52
BB	Cristobalina	NKCR	258.28	213.67	158.76	126.89	126.89
BB	Dzherlo	NKCR	386.31	301.85	272.51	176	140.75
BB	EarlyBurlat	NKCR	367	299.74	247.25	247.25	131.56
BB	EmperorFrancis	NKCR	432.16	410.04	410.04	243.39	206.06
BB	Kordia	NKCR	346.95	304.54	304.54	272.41	163.11
BB	Krupnoplodnaya	NKCR	408.18	363.51	335.43	301.17	301.17
[truncated: 570 more rows]
