# Supplementary material for: The use of shared haplotype length information for pedigree reconstruction in asexually propagated outbreeding crops, demonstrated for apple and sweet cherry
Source: Hortic Res. 2021 Sep 1;8:202. doi: 10.1038/s41438-021-00637-5 (PMC8408172; doi:10.1038/s41438-021-00637-5)
Supplement: Supplementary file 10 — Table S5 [file 41438_2021_637_MOESM10_ESM.xlsx]

## Sheet: Table S5
Supplementary Table S5. COR values and summed potential lengths of shared haplotype information for every comparison between a group of 121 apple accessions whose pedigrees are known up to at least the grandparent level for all four grandparents. Separate summed potential lengths of shared haplotype values were calculated for different minimum cM cutoff values and for unphased data, where one of …
Individual1	Individual2	COR	cM_15_unphased	cM_20_unphased	cM_25_unphased	cM_30_unphased	cM_35_unphased	cM_40_unphased	cM_15_one_phased	cM_20_one_phased	cM_25_one_phased	cM_30_one_phased	cM_35_one_phased	cM_40_one_phased	cM_15_both_phased	cM_20_both_phased	cM_25_both_phased	cM_30_both_phased	cM_35_both_phased	cM_40_both_phased
Ladina	BXIIIa_44.31	0	753.23	664.35	597.23	486.02	421.12	381.93	565.6	396.195	286.815	180.3	148.355	91.375	416.04	287.22	177.27	125.36	125.36	48.85
BXIIIa_44.31	Lb_17906	0	749.84	574.25	528.37	412.89	349.13	199.45	535.475	390.18	279.805	210.93	162.88	144.55	378.38	276.58	191.28	162.77	132.06	132.06
Rajka	BXIIIa_44.31	0	741.49	569.9	458.78	402.58	335.16	261.34	441.725	290.54	176.56	120.655	120.655	101.44	326.08	191.62	144.41	115.9	82.13	46.89
Recolor	Minister_von_Hammerstein	0	731.57	639.55	506.73	398.68	332.8	297.09	462.15	303.59	224.63	180.95	163.74	128.015	159.55	106.3	86.19	86.19	86.19	48.31
Dalinco	Minister_von_Hammerstein	0	714.28	594.9	394.86	290.89	192.81	192.81	577.73	385.135	131.08	91.795	45.06	27.185	514.6	325.63	125.56	70.5	40.14	40.14
U1065	Renora	0	713.08	588.99	525.37	420	420	273.84	472.435	363.465	274	163.385	129.08	74.71	342.5	254.9	210.93	102.98	39.57	0
Topaz	Pilot	0	709.17	639.52	597.81	517.34	388.9	353.45	654.225	514.835	382.1	285.155	238.89	184.255	562.94	436.03	327.37	190.78	124.8	86.86
Ladina	Minister_von_Hammerstein	0	708.86	565.68	482.96	404.63	310.34	233.77	576.005	385.255	340.275	245.135	197.28	197.28	497.57	319.36	229.13	176.34	176.34	139.37
Topaz	BXIIIa_44.31	0	704.75	552.4	511.3	426.78	426.78	391.62	475.22	340.86	264.185	195.515	195.515	138.535	385.31	316.98	252.51	172.09	172.09	95.58
X06564	Minister_von_Hammerstein	0	704.3	537.4	448.84	393.31	360.1	247.05	496.945	338.48	205.65	123.365	73.71	0	435.86	261.37	153.81	72.31	37.35	0
Bellida	Minister_von_Hammerstein	0	699.65	502.17	389.03	361.08	133.55	133.55	560.7	337.15	210.14	128.02	82.67	64.975	494.05	213.01	95.58	43.36	43.36	43.36
Topaz	Havelgold	0	698.35	563.66	541.73	427.77	427.77	427.77	619.91	522.46	389.565	293.965	293.965	293.965	546.01	470.94	361.43	251.88	251.88	251.88
Ladina	Havelgold	0	695.57	610.24	544.68	412.71	382.67	382.67	607.1	454.72	366.435	272.295	241.945	241.945	546.85	393.99	264.31	208.35	208.35	208.35
Rembrand	Minister_von_Hammerstein	0	691.82	589.62	474.81	334.36	241.03	241.03	625.195	424.37	312.745	217.64	154.365	80.38	551.95	395.45	218.88	161.65	126.69	51.71
BXIIIa_44.31	Ksb_406.1	0	689.3	506.89	422	368.41	267.85	229.83	386.64	281.955	197.46	156.57	107.01	69.955	271.65	206.76	144.66	118.64	85.51	48.85
ACW_18522	BXIIIa_44.31	0	687.42	554.08	402.87	313.5	282.11	209.16	387.035	229.785	165.15	70.33	20.775	20.775	278.11	180.65	112.97	32.55	0	0
Topaz	Minister_von_Hammerstein	0	682.35	461.91	396.72	315.45	254.62	254.62	495.445	328.32	252.92	185.48	155.355	135.705	427.07	213.38	143.82	87.19	87.19	87.19
BXIIIa_44.14	Lb_17906	0	671.91	583.57	516.49	404.02	372.66	259.42	608.49	475.315	366.08	269.36	204.19	149.89	496.69	358.11	269.15	158.39	158.39	123.25
ACW_18522	Pilot	0	669.24	567.03	455.66	427	330.87	256.57	542.225	372	272.145	190.635	126.625	69.615	412.56	257.91	170.14	35.13	35.13	0
Pilot	Ladina	0	664.61	544.6	456.93	398.9	298.75	298.75	524.47	380.16	313.645	217.55	155.39	137.495	436.85	338.69	253.15	116.51	85.4	85.4
Bellida	HcP_41	0	662.98	526.1	348.66	289.73	129.08	129.08	479.755	347.555	230.035	130.21	48.125	30.225	432.52	276.58	236.13	64.77	0	0
Lb_17906	Relinda	0	662.32	518.12	404.51	377.87	346.24	308.37	437.04	326.025	226.425	158.66	158.66	120.095	394.75	234.7	168.33	85.44	51.38	51.38
X06064	Cheddar	0	662.3	491.56	258.94	232.38	198.16	161.12	431.84	296.125	186.155	172.265	140.08	67.355	418.93	267.22	135.18	107.4	76.6	40.36
Delrouval	Petr_Broich	0	655.66	567.35	502.72	417.76	322.33	283.95	462.22	389.155	345	277.23	178.27	140.665	427.74	344.15	298.15	244.46	114.05	114.05
Pilot	Lb_17906	0	655.33	532.36	511.08	483.59	417.54	232.97	599.18	467.215	358.03	261.47	197.71	105.905	538.72	400.4	249.06	141.07	41.51	41.51
Recolor	Howgate_Wonder	0	653.58	496.61	386.9	330.1	231.52	121.56	389.9	267.545	211.565	128.425	95.765	95.765	107.91	73.35	27.32	0	0	0
Remo	Minister_von_Hammerstein	0	651.02	562.03	430.79	269.68	269.68	233.45	513.695	404.155	305.855	225.495	225.495	205.845	433.44	310.74	267.89	188.95	188.95	149.65
Regine	Minister_von_Hammerstein	0	650.59	543.14	432.81	268.37	202.41	166.18	547.585	368.62	256.655	201.665	154.1	136.395	393.97	291.6	245.21	190.34	159.63	159.63
Ladina	BXIIIa_44.14	0	649.48	597.85	513.88	459.03	297.42	297.42	506.79	407.065	352.45	160.435	128.815	110.875	429.52	279.22	192.94	107.76	75.18	40.04
Hoods_Supreme	Lb_17906	0	648.88	490.71	376.33	236.83	206.21	206.21	493.165	386.945	307.685	195.755	165.315	146.945	390.48	321.71	275.53	135.99	135.99	135.99
Galarina	Minister_von_Hammerstein	0	646.76	498.65	387.43	331.71	232.01	159.39	472.14	338.555	225.55	184.27	102.87	29.16	447.8	325.34	239.47	105.12	37.35	0
Pilot	Ksb_406.1	0	646.72	560.76	477.09	422.3	290.22	219.23	510.52	425.185	337.965	256.225	128.38	92.885	394.37	321.38	191.05	109.59	45.35	45.35
U6407	Rajka	0	646.13	461.65	344.23	213.88	150.68	41.07	409.79	291.15	153.45	84.845	36.22	0	264.6	163.64	119.15	33.72	0	0
Pia	Limelight	0	641.47	533.56	370.78	315.68	250.52	135.35	398.17	250.615	171	74.615	42.155	24.59	327.28	204.46	115.11	31.78	0	0
U6407	Lb_17906	0	641.2	483.19	370.04	285.55	219.2	107.55	461.895	298.33	217.225	105.575	40.13	21.695	376.63	238.59	191.65	0	0	0
U6407	Rubinstep	0	640.41	409.27	296.17	160.44	126.5	86.51	362.685	163.225	119.94	66.27	17.6	0	236.1	28.99	28.99	0	0	0
F026	Eneerd	0	639.62	489.48	419.81	342.85	242.71	97.2	342.69	222.41	133.02	53.27	18.375	0	219.88	151.2	58.53	32.9	0	0
Halls_Pink	S.T._Wright	0	639.48	500.28	324.48	243.9	111.72	73.19	258.18	162.735	109.44	68.33	68.33	68.33	182.04	133.84	92.8	65.23	65.23	65.23
Juno	Ladina	0	638.83	452.67	406.65	299.85	234.83	159.62	419.91	242.015	209.3	97.175	63.52	63.52	298.89	211.11	144.74	91.29	91.29	54.32
U6407	Karneval	0	638.5	502.38	436.63	299.61	136.87	98.03	519.255	339.325	237.505	157.325	93.225	93.225	368.22	247.63	177.27	147.55	85.35	85.35
Diana	Birgit_Bonnier	0	638.49	482.21	393.53	283.8	118.66	44.46	347.925	232.04	176.685	138.38	40.18	22.23	227.3	90.39	90.39	65.39	0	0
Ladina	Zadni	0	638.2	516.32	432.56	378.33	246.52	137.7	392.29	225.985	204.73	135.435	85.695	48.85	274.02	154.3	109.73	82.19	48.85	48.85
Rajka	Havelgold	0	637.29	570.61	505.43	366.04	331.4	331.4	549.925	450.845	358.43	261.37	261.37	243.625	433.95	349.51	232.85	149.02	84.51	45.07
Melodie	Minister_von_Hammerstein	0	635.7	465.82	293.6	213.44	178.94	178.94	423.985	237.875	184.745	129.75	114.365	114.365	314.96	195	172.29	172.29	172.29	172.29
Delorgue	Petr_Broich	0	635.03	564.79	455.99	348.98	284.31	102	428.71	290.695	212.58	158.125	59.01	59.01	361.45	236.33	149.99	121.66	58.38	58.38
Dalinsweet	Minister_von_Hammerstein	0	633.63	478.32	433.28	294.97	194.17	46.81	463.17	296.04	262.895	84.5	37.02	0	377.15	249.73	184.45	104.81	73.99	0
Lb_17906	Remo	0	632.83	510.73	487.5	378.91	344.29	307.64	468.38	390.155	347.535	180.11	147.22	147.22	402.27	281.17	258.01	92.89	92.89	92.89
Delikates	Minister_von_Hammerstein	0	632.51	434.4	296.61	242.27	174.22	136.06	331.85	243.205	174.94	133.75	117.455	22.175	270.58	165.05	140.78	113.61	113.61	0
Delbrus	Minister_von_Hammerstein	0	632.3	525.97	415.22	195.74	195.74	158.77	446.935	346.71	202.285	110.43	110.43	90.765	390.77	247.42	140.54	87.96	87.96	87.96
Havelgold	Lb_17906	0	630.47	528.32	434.84	298.67	267.31	153.04	543.945	402.19	304.875	224.55	193.41	119.825	487.32	361.09	298.15	160.82	126.76	90.36
Lb_17906	Delikates	0	629.76	438.96	326.95	241.23	146.28	108.13	415.11	282.005	246.71	175.515	97.395	97.395	319.21	250.77	205.64	148.89	86.66	86.66
ACW_18522	F026	0	625.37	520.74	299.1	168.4	138.36	101.93	345.235	214.34	102.1	58.365	58.365	22.81	243.76	86.72	63.49	35.13	35.13	0
Sansa	Minister_von_Hammerstein	0	625.34	492.72	380.83	355	260.48	185.68	483.135	344.835	209.675	153.505	105.625	70.335	437.16	248.08	115.66	115.66	48.31	48.31
Lb_17906	Pitchounette	0	624.1	484.4	305.43	223.68	161.26	85.87	477.385	287.815	101.035	47.03	0	0	392.19	224.16	86.86	32.66	0	0
Linda	Birgit_Bonnier	0	622.57	481.95	436.82	358.61	256.71	256.71	427.205	304.435	237.575	212.575	82.085	44.945	292.42	173.49	152.49	127.49	0	0
Harmonie_Delorina	Minister_von_Hammerstein	0	621.52	501.19	349.39	235.92	143.17	105.82	487.845	296.785	179.79	84.47	37.35	0	461.08	267.34	224.85	37.35	37.35	0
Piros	Siugisdesert	0	620.19	435.31	371.73	258.64	197.9	158.29	396.795	225.66	182.25	126.18	126.18	126.18	287.59	146.11	146.11	119.23	119.23	119.23
Pia	Florence_Bennett	0	617.83	393.92	258.09	118.83	54.47	54.47	299.275	168.03	88.015	47.75	0	0	173.01	101.26	56.53	31.29	0	0
BXIIIa_44.31	Karneval	0	617.72	480.18	321.22	294.73	262.87	190.97	313.745	204.21	159.745	104.605	87.68	50.625	190.26	139.69	118.79	118.79	118.79	46.89
Delrouval	Minister_von_Hammerstein	0	616.16	416.5	330.99	222.14	188.41	151.06	409.09	245.92	200.075	120.655	104.955	67.605	413.9	222.42	158.52	80.48	80.48	43.13
Rajka	Pilot	0	614.56	526.99	486.24	348.2	279.73	203.86	461.43	386.275	252.01	128.09	95.14	77.14	361.24	260.6	148.74	120.87	87.92	52.68
X06564	Juno	0	612.52	404.19	250.7	112.58	112.58	112.58	379.95	236.085	150.31	108.925	75.49	21.16	274.92	177.61	90.72	37.35	37.35	0
Delorgue	Alro	0	611.89	528.02	418.46	392.75	290.3	290.3	415.935	308.595	187.605	158.61	125.995	125.995	302.58	199.23	156.38	156.38	124.82	124.82
U636	Cheddar	0	611.48	460.16	390.57	278.53	210.7	173.58	454.06	320.135	254.095	227.165	148.275	128.32	310.23	274.36	188.74	161.81	130.11	53.99
Juno	Lb_5338	0	609.12	436.53	301.87	166.1	100.1	64.84	446.94	227.13	146.805	64.845	0	0	343.78	146.89	82.11	31.56	0	0
Melodie	Petr_Broich	0	608.61	503	350.68	321.19	290.6	218.78	424.38	314.955	303.6	276.27	259.55	241.25	384.79	296.22	296.22	296.22	262.64	262.64
ACW_18522	U6407	0	608.53	485.59	345.54	289.38	162.95	162.95	459.26	350.49	147.05	77.56	60.18	20.715	336.43	264.45	102.64	51.23	51.23	51.23
Regine	Lb_17906	0	608.3	503.58	480.77	424.25	393.03	357.53	453.725	343.22	288.185	221.16	172.66	115.78	388.34	281.88	257.15	117.9	87.26	87.26
Huvitus_NTTT	Minister_von_Hammerstein	0	607.35	413.25	300	274.26	176.68	139.71	353.05	235.015	212.79	142.63	111.23	111.23	296.16	194.94	171.08	87.19	87.19	87.19
Galarina	Howgate_Wonder	0	606.54	465.11	355.99	272.13	240.96	240.96	349.395	216.2	142.95	86.52	20.01	20.01	233.21	89.43	89.43	34.31	0	0
Cheddar	Minister_von_Hammerstein	0	606.3	557	463.41	380.5	318.97	166.79	611.735	451.58	303.8	208.945	146.6	89.685	548.54	334.98	293.3	184.48	119.96	46.88
Ladina	Nathusiovo	0	605.88	489.25	446.25	312.11	279.99	207.35	381.77	280.04	223.51	210.91	129.075	91.885	281.9	231.13	206.89	151.81	86.14	86.14
Fujion	Roba	0	605.51	409.49	226.27	85.95	85.95	85.95	308.85	194.425	83.86	18.005	18.005	0	289.61	155.7	25.36	0	0	0
ACW_18522	Fujion	0	605.32	501.62	372.52	261.72	132.81	132.81	456.155	404.39	174.04	93.305	60.365	60.365	365.84	329.65	88.27	88.27	55.33	55.33
Civg198	Godelieve_Hegmans	0	605.08	421.66	248.44	223.13	125.7	53.98	253.275	87.925	46.475	31.715	0	0	205.14	50.3	29.52	0	0	0
Huvitus_NTTT	S.T._Wright	0	604.75	494.87	423.57	290.44	192.18	154.09	367.835	250.68	218.9	120.185	120.185	120.185	298.15	177.19	177.19	95.35	95.35	95.35
Diyament	Sawa	0	604.04	499.36	381.75	354.99	354.99	279.24	521.73	382.575	290.815	276.525	212.4	193.12	473	389.05	256.62	199.04	132.37	132.37
Linda	Ukrainer_Samling	0	604.01	401.21	239.91	127.14	127.14	88.65	271.605	147.78	54.975	54.975	39.17	0	170.94	100.37	31.61	31.61	0	0
Ladina	Delikates	0	603.34	430.55	388.75	254.55	190.22	190.22	309.475	177.325	121.49	78	62.69	45.085	233.21	111.46	88.22	88.22	88.22	88.22
Weirouge	Howgate_Wonder	0	602.82	444.19	330.3	278.09	150.39	115.12	335.895	219.845	152.57	69.965	52.79	52.79	236	130.55	87.14	34.35	0	0
Melodie	Juno	0	601.98	394.81	257.58	173.58	173.58	137.68	352.49	170.525	125.71	69.3	69.3	69.3	235.16	151.38	129.16	129.16	129.16	129.16
Julia	Minister_von_Hammerstein	0	601.89	513.56	408.18	326.1	263.36	263.36	468.475	345.83	268.395	187.99	155.78	98.965	413.3	272.02	161.11	106.37	74.59	0
BXIIIa_44.31	Julia	0	601.82	422.26	401.99	375.18	182.08	106.54	382.76	257.895	190.495	135.885	88.64	32.195	261.6	174.32	150.98	67.78	36.98	0
Ladina	Julia	0	601.66	583.44	491.85	381.84	218.22	146.47	407.4	304.14	180.76	98.835	17.875	0	288.55	255.67	122.88	66.18	0	0
Bellida	Eneerd	0	601.23	498.42	345.67	264.23	232.14	196.65	431.65	315.25	251.25	171.725	92.645	53.775	344.78	277.94	212.45	134.18	38.55	0
ACW_18522	BXIIIa_44.14	0	601.06	414.27	326.17	246.35	212.12	173.73	348.4	217.945	185.24	86.905	37.62	0	261.98	164.08	118.99	32.55	0	0
Topaz	Relinda	0	600.78	499.26	432.88	377.63	377.63	338.93	445.095	328.81	274.68	179.85	164.17	126.005	370.17	282.38	236.44	157.39	157.39	119.45
U6407	HL148	0	600.19	351.18	257.79	231.26	168.12	93.41	315.125	161.5	125.705	97.25	64.77	45.19	238.17	99.7	99.7	42.79	42.79	42.79
Recolor	Juno	0	600.12	368.61	299.35	245.79	245.79	207.66	340.485	182.29	115.915	115.915	115.915	97.84	152.01	98.64	78.53	78.53	48.31	48.31
Nova_Easygro	Minister_von_Hammerstein	0	599.89	494.49	340.23	203.42	168.97	133.32	397.565	252.21	118.07	32.47	0	0	330.69	99.25	54.27	0	0	0
Horace	Howgate_Wonder	0	599.88	373.03	328.77	250.07	219.86	141.78	280.895	212.43	176.425	162.54	98.425	22.815	237.35	204.06	156.15	129.61	0	0
Delrouval	Alro	0	599.05	461.02	350.1	350.1	220.2	145.41	397.77	293.435	207.045	207.045	191.14	135.915	287.46	183.39	163.25	163.25	163.25	127.59
Juga	Delbrus	0	598.98	512.31	488.12	357.04	357.04	245.39	452.89	280.24	157.65	62.34	62.34	43.37	298.1	135.43	66.98	41.74	41.74	41.74
Lb_17906	Ludivics_Rosenapfel	0	598.92	462.21	390.56	281.63	188.26	151.8	344.605	256.64	141.575	57.02	57.02	57.02	237.74	168.88	101.9	45.15	45.15	45.15
U1065	Florence_Bennett	0	596.74	461.17	354.69	327.34	263.97	147.06	388.6	242.83	117.82	91.035	60.19	21.09	310.16	185.79	95.51	70.27	39.7	0
U6407	Renora	0	596.7	492.93	426.19	292.82	230.86	155.47	389.415	225.255	194	125.755	109.66	55.29	322.72	188.59	167.25	84.04	52.35	52.35
U1065	Red_Devil	0	596.38	457.82	255.87	172.29	108.44	108.44	278.5	167.28	68.61	15.59	0	0	141.2	71.69	25.24	0	0	0
lb_4715	Minister_von_Hammerstein	0	596.28	436.66	371.45	343.83	249.37	141.36	470.305	329.12	262.08	219.925	109.175	109.175	340.59	271.01	226.01	168.36	106.74	106.74
Scilate	Minister_von_Hammerstein	0	596.13	452.5	431.34	374.36	309.75	234.82	391.28	274.61	194.825	167.275	72.105	52.23	319.78	232.2	141.15	84.35	51.54	51.54
Rajka	Eneerd	0	595.98	498.5	303.86	169.82	136.87	60.66	287.885	102.96	82.49	55.605	38.87	0	135.94	38.55	38.55	38.55	38.55	0
Limelight	S.T._Wright	0	595.41	488.64	442.97	302.42	178.26	102.42	437.08	347.55	266.385	115.7	82.4	43.39	317.19	282.9	191.15	82.4	82.4	43.39
Limelight	Minister_von_Hammerstein	0	595.17	539.98	450.94	369.55	307.62	159.61	521.095	408.915	263.705	223.395	112.115	92.465	449.64	269.34	157.06	104.09	40.91	40.91
Limelight	Astillisch	0	594.71	404.32	384.01	279.01	212.68	135.79	393.33	273.855	240.04	174.25	78.29	0	319.75	199.59	151.47	39.01	39.01	0
Godelieve_Hegmans	HcP_41	0	594.58	465.37	267.94	159.93	127.15	89.14	293.46	210.295	143.855	117.19	85.7	48.73	193.25	110.21	110.21	84.66	84.66	48.73
Bellida	Howgate_Wonder	0	594.35	492.05	408.4	323.16	191.24	82.24	439.855	328.58	228.69	144.9	96.69	61.185	331.21	263.19	129.77	71.33	40.13	40.13
Rajka	BXIIIa_44.14	0	594.03	440.77	375	208.91	139.4	103.4	366.635	241.7	186.12	115.3	97.915	97.915	295.15	130.03	105.97	77.46	43.69	43.69
Zestar	Godelieve_Hegmans	0	593.77	479.75	286.61	204.84	172.06	134.64	360.545	259.92	204.235	136.91	87.275	48.73	278.26	143.71	100.49	48.73	48.73	48.73
Juno	Regine	0	593.43	434.98	348.57	295.98	261.11	186.39	441.16	253.69	199.45	172.345	140.16	122.455	310.15	203.36	203.36	175.66	144.95	144.95
Sansa	Howgate_Wonder	0	593.33	435.99	368.53	210.93	210.93	210.93	427.435	294.275	215.685	175.305	175.305	155.565	329.52	207.42	161.36	161.36	126.58	126.58
Hoods_Supreme	U1065	0	593.12	389.9	263.85	209.33	142.64	104.23	371.51	260.27	206.89	126.48	79.39	24	301.43	214.53	170.35	64.49	0	0
Pia	Eneerd	0	592.93	447.46	400.85	371.47	77.43	0	313.715	237.145	168.89	99.805	18.63	0	215.51	165.46	144.02	33.28	0	0
B3F12_040	Minister_von_Hammerstein	0	592.1	488.46	418.89	364.77	364.77	181.3	324.935	207.8	140.435	85.155	85.155	48.145	223.77	153.45	128.96	128.96	128.96	92.81
B3F12_040	Eneerd	0	589.56	429.42	341.12	204.33	140.5	103.53	298.525	196.61	128.165	58.17	41.45	41.45	214.48	143.07	97.46	70.55	36.97	0
Pilot	Karneval	0	588.28	518.87	407.33	381.99	381.99	273.24	393.995	291.855	213.3	171.325	140.84	123.115	282.13	232.65	188.71	133.27	133.27	98.03
Delbrus	Howgate_Wonder	0	587.91	466.98	398.65	313.87	245.14	206.23	346.1	233.735	145.505	117.635	84.575	84.575	207.98	139.44	118.83	90.96	56.65	56.65
Julia	Howgate_Wonder	0	587.69	482.08	370.99	345.38	246.19	173.98	354.565	257.1	178.295	99.07	82.875	45.77	266.29	175.64	152.49	75.33	75.33	0
Godelieve_Hegmans	HcP_18	0	587.58	452.93	339.2	284.41	252.32	213.36	376.31	296.17	239.685	171.45	90.84	54.465	275.06	244.11	222.91	140.81	44.11	44.11
Howgate_Wonder	X03305	0	587.49	391.25	280.08	224.05	191.7	153.64	342.32	291.48	166.55	139.3	124.035	105.005	284.66	219.48	153.92	127.06	96.53	96.53
Havelgold	Ksb_406.1	0	587.24	469.97	405.46	378.71	277.96	201.07	469.805	362.51	298.28	245.51	147.73	127.98	414.47	337.03	251.36	168.68	102.68	102.68
U1065	Minister_von_Hammerstein	0	587.14	464.21	330.24	246.9	122.32	47.12	388.795	209.445	73.765	30.09	0	0	295.56	141.25	52.46	0	0	0
Jolana	Minister_von_Hammerstein	0	585.56	430.42	318.43	292.6	196.23	196.23	459.115	268.38	234.91	125.61	63.425	45.85	394.26	205.88	158.48	105.72	41.78	41.78
U6407	Juno	0	585.24	377.24	356.85	166.09	135.59	99.19	370.305	242.925	222.615	125.975	110.725	74.21	300.17	215.84	167.81	85.66	85.66	48.31
Sansa	Alro	0	583.55	481.1	386.25	305.38	209.59	132.94	387.78	232.065	164.985	125.18	109.52	109.52	291.03	156	108.26	108.26	108.26	108.26
ACW_18522	Minister_von_Hammerstein	0	582.38	425.63	357.64	277.19	176.02	140.38	390.825	260.84	160.87	120.68	87.36	67.395	314.89	188.87	95.24	67.8	0	0
Civni	Minister_von_Hammerstein	0	580.78	457.56	390.21	284.79	254.61	215.09	481.545	343.235	231.685	192.345	162.16	124.78	461.17	268.01	154.64	125.26	94.9	94.9
Dalinsweet	Liberty	0	580.33	390.24	368.6	288.07	192.01	119.76	356.345	255.64	233.52	204.285	109.33	53.43	314.43	208.86	118.38	63.65	0	0
Zadni	Karneval	0	580.33	469.99	356.81	164.39	102.19	65.79	273.24	196.065	139.87	17.39	0	0	171.69	101.83	79.78	0	0	0
Rajka	Petr_Broich	0	579.79	497.85	345.95	266.56	266.56	231.27	377.09	249.045	194.765	180.67	148.455	130.66	248.47	182.84	160.48	132.35	99.06	99.06
U6407	Fiesser_Erstling_False	0	579.78	443.34	312.73	204.7	171.35	96.59	256.93	156.41	112.375	72.525	57.11	57.11	109.53	42.3	0	0	0	0
F026	Howgate_Wonder	0	579.72	494.46	360.45	281.62	186.5	111.64	358.705	195.04	91.09	50.82	18.335	0	256.96	134	62.63	33.8	0	0
Rembrand	Dalinsweet	0	578.97	454.81	386.83	302.04	239.54	203.42	390.57	236.45	135.045	94.175	94.175	94.175	360.95	242.92	133.09	81.34	48.99	48.99
Julia	HcP_18	0	578.28	436.78	327.87	271.81	239.97	202.39	427.485	349.065	275.16	209.01	209.01	134.405	342.9	275.18	255.06	147.58	147.58	111.63
Topaz	U633	0	578.2	473.43	404.72	299.69	268.62	197.98	397.41	338.35	236.58	198.36	182.825	147.56	313.07	261.85	213.7	162.76	162.76	52.88
S.T._Wright	Siugisdesert	0	577.78	405.46	296.9	244.84	213.58	213.58	357.225	234.825	179.03	139.73	92.71	74.64	273.99	202.05	156.86	105.9	74.64	74.64
Pilot	Julia	0	576.85	468.48	338.66	176.74	115	42.01	393.005	280.79	202.025	107.355	75.94	20.905	313.76	192.31	168.55	31.78	0	0
Delbrus	Petr_Broich	0	576.76	471.42	362.31	282.44	213.73	213.73	349.185	253.595	184.26	156.39	139.235	139.235	283.36	194.79	173.93	146.06	111.75	111.75
X06564	Nathusiovo	0	576.24	433.6	305.82	220.82	220.82	109.99	361.26	282.725	172.765	59.155	43.46	25.825	308.33	197.83	81.84	0	0	0
Horace	Minister_von_Hammerstein	0	576.22	469.49	402.78	290.15	257.95	185.04	379.115	283.075	247.49	152.035	136.405	79.165	369.59	228.34	228.34	91.01	91.01	51.71
Civg198	Howgate_Wonder	0	576.16	385.31	315.83	203.06	170.92	97.24	229.385	121.935	43.195	17.175	0	0	96.13	44.68	0	0	0	0
Recolor	Alro	0	576.05	447.5	274.48	192.56	160.04	160.04	253.28	186.535	132.67	117.805	117.805	99.63	89.26	73.97	73.97	44.9	44.9	44.9
Lb_17906	Nova_Easygro	0	575.83	492.86	405.16	292.18	226.53	153.7	381.29	285.08	205.835	107.2	42.665	23.535	311.88	188.98	119.18	38.26	38.26	0
Recolor	Petr_Broich	0	575.57	413.24	392.37	310.89	245.72	245.72	420.56	253.83	198.305	129.22	97.375	97.375	175.19	88.72	64.44	64.44	64.44	64.44
Birgit_Bonnier	Howgate_Wonder	0	575.56	428.65	292.07	182.87	117.05	117.05	277.06	207.62	163.48	108.565	76.355	76.355	211.99	109.2	109.2	52.9	52.9	52.9
Delorgue	Eneerd	0	575.42	490.45	403.74	374.12	309.95	239.42	324.31	229.135	161.99	122.73	59.035	21.43	201.28	125.09	59.74	32.83	0	0
Halls_Pink	Minister_von_Hammerstein	0	575.2	431.74	253.68	198.38	133.16	133.16	352.01	199.745	104.235	90.425	90.425	90.425	335.63	214.39	130.33	48.31	48.31	48.31
BXIIIa_44.31	Eneerd	0	574.92	458.17	367.97	256.98	256.98	144.71	366.23	297.37	233.23	141.45	141.45	64.54	268.14	160.45	93.74	39.16	39.16	0
Birgit_Bonnier	Minister_von_Hammerstein	0	573.41	455.6	386.45	305.46	240.24	167.46	354.125	248.23	215.575	132.74	83.905	46.865	280.56	193.58	193.58	139.23	43.13	43.13
Godelieve_Hegmans	Roba	0	572.96	387.11	276.45	219.92	158.31	84.17	269.905	132.475	87.425	31.72	0	0	174.42	105.55	82.74	0	0	0
Minister_von_Hammerstein	Eneerd	0	572.95	434.64	322.42	270.11	237.65	86.22	334.635	238.85	171.6	101.53	36.735	0	261.86	152.36	129.05	99.77	36.97	0
Birgit_Bonnier	S.T._Wright	0	572.9	471.87	362.8	334.19	265.95	190.39	385.115	296.78	232.33	203.56	137.24	118.31	304.42	216.5	216.5	160.2	95.35	95.35
BXIIIa_44.31	Dalinsweet	0	572.83	420.98	356.86	301.67	238.41	127.89	282.04	174.385	120.39	65.2	65.2	46.89	166.77	67.51	46.89	46.89	46.89	46.89
Diana	Dalinsweet	0	572.35	394.52	306.19	277.14	243.62	137.05	329.03	227.35	148.175	93.005	58.55	20.055	304.26	180.94	92.12	38.16	38.16	0
Melodie	Bramleyovo_cervene	0	572.18	483.69	392.29	340.37	306.24	197	460.535	348.415	291.965	251.145	201.51	146.79	331.78	295.77	272.13	218.44	90.63	54.79
Rajka	Fujion	0	571.93	417.4	324.69	269.84	141.34	104.49	366.835	272.765	192.64	107.935	74.115	55.69	287.03	202.02	116.38	88.51	54.79	54.79
Delrouval	Helios	0	571.92	483.18	372.05	257.5	194.61	156.27	386.55	249.43	183.445	117.36	117.36	98	316.08	146.5	146.5	96.14	96.14	96.14
Lb_17906	Fujion	0	571.88	484.03	378.31	271.06	240.95	204.5	424.63	301.47	198.82	90.005	59.3	41.15	334.71	246.67	89.54	34.06	0	0
Nova_Easygro	Petr_Broich	0	571.72	402.98	270.53	216.86	82.52	45.75	329.685	222.875	158.47	88.515	22.95	22.95	236.96	167.06	121.14	65.3	0	0
Delorgue	Howgate_Wonder	0	571.59	405.75	292.31	185.2	116.23	44.22	402.34	244.55	108.9	82.58	19.87	0	296.08	150.94	60.39	31.56	0	0
Helios	Siugisdesert	0	571.53	402	359.46	278	184.74	144.98	389.355	194.795	129.44	88.91	73.57	73.57	217.92	76.72	76.72	49.84	49.84	49.84
U633	Karneval	0	571.36	452.31	407.23	348.66	247.98	172.98	483.03	371.525	290.37	263.975	165.385	130.11	419.65	332.65	238.33	185.54	123.34	52.88
Pia	HcP_41	0	571.12	430.96	302.51	217.7	217.7	181.01	349.78	214.345	147.64	105.76	88.86	52.875	207.15	87.66	65.34	36.3	36.3	0
Juno	Florence_Bennett	0	570.63	487.21	377.85	294.22	232.16	156.8	413.24	309.985	254.02	171.84	140.54	102.74	291.39	223.58	180.59	125.39	94.1	57.95
Hoods_Supreme	Eneerd	0	569.99	393.78	303.53	113.51	45.13	45.13	369.735	228.975	119.225	15.61	0	0	244.83	141.79	51.96	0	0	0
Liberty	Eneerd	0	569.16	364.77	234.42	208.17	208.17	208.17	235.955	149.51	102.345	62.82	62.82	44.065	157.59	91.68	0	0	0	0
Remo	Ksb_406.1	0	569.11	399.5	262.41	235.66	172.03	95.91	352.97	268.25	190.735	136.68	71.51	53.805	307.64	240.09	174.26	118.78	53.78	53.78
Juga	Minister_von_Hammerstein	0	569.07	461.28	283.13	227.21	128.83	90.93	433.11	281.175	147.9	119.39	37.7	0	415.84	188.95	121.66	67.51	37.43	0
Tundra	U641	0	568.22	496.58	366.04	256.65	187.3	187.3	410.375	299.065	243.66	134.34	117.435	117.435	303.68	233.52	167.89	112.48	112.48	112.48
Julia	S.T._Wright	0	568.21	361.74	271.32	186.01	120.35	84.28	266.63	149.805	94.21	0	0	0	176.36	76.72	53.68	0	0	0
Ladina	Noris	0	567.94	394.81	304.53	247.75	183.45	183.45	397.635	249.195	204.98	135.18	102.455	84.85	295.09	143.67	52.37	52.37	52.37	52.37
Lb_17906	U633	0	567.93	494.92	382.87	298.98	231.23	121.63	420.055	341.98	250.755	180.34	164.805	111.04	334.68	280.63	189.26	107.97	76.35	41.3
Bramleyovo_cervene	Halls_Pink	0	567.82	300.34	182.76	70.12	35.51	0	343.43	168.105	88.205	32.89	17.755	0	235.99	95.73	28.21	0	0	0
Renora	Godelieve_Hegmans	0	567.66	444	332.81	303.73	241.61	55.38	302.995	178.96	102.775	36.07	36.07	0	176.09	74.19	51.89	0	0	0
BXIIIa_44.31	Godelieve_Hegmans	0	566.99	442.39	354.04	327.34	294.86	142.57	298.95	178.47	113.025	86.54	55.64	0	195.92	74.3	30.8	30.8	0	0
Recolor	Orlik_NTTT	0	566.96	464.91	397.53	371.19	202.03	164.42	288.69	201.635	103.37	49.005	0	0	97.44	22.69	0	0	0	0
Weirouge	Minister_von_Hammerstein	0	566.82	378.65	263.32	237.5	169.74	130.77	330.9	176.85	142.05	102.93	102.93	83.28	261.47	159.24	112.84	87.61	87.61	48.31
Delorgue	Helios	0	566.66	343.06	297.53	267.56	201.74	89.18	318.06	190.315	168.635	113.955	18.105	0	258.73	89.9	89.9	63.5	0	0
B3F12_040	S.T._Wright	0	566.04	389.93	321.7	240.23	240.23	240.23	365.84	269.11	191.49	176.65	145.835	126	244.77	191.11	146	117.49	86.43	48.48
Linda	Minister_von_Hammerstein	0	565.95	457.61	370.57	314.1	216.93	177.89	456.57	293.83	205.815	137.755	106.08	106.08	344.02	204.07	183.46	100.02	100.02	100.02
Diana	Minister_von_Hammerstein	0	565.87	498.33	429.92	317.91	190.13	117.27	395.34	218.885	158.96	103.465	86.315	48.725	335.45	158.78	158.78	47.89	47.89	47.89
Reanda	Ladina	0	565.17	411.01	366.79	285.53	285.53	214.65	404.505	257.32	223.65	170.795	155.205	117.645	270.05	170.46	147.68	118.95	118.95	82.29
Limelight	Roba	0	564.93	444.91	353.84	276.97	242.01	130.73	360.065	255.54	187.56	117.035	82.525	27.855	258.8	152.29	86.65	34.06	0	0
Eneerd	AS_06_09_06	0	564.93	425.43	381.48	301.37	166.63	90.16	337.555	198.505	117.97	51.215	18.415	0	147.7	49.86	25.76	0	0	0
Delrouval	S.T._Wright	0	564.74	460.7	345.56	316.61	221.49	185.72	408.965	321.44	275.09	221.05	157.36	119.295	291.24	256.05	233.14	178.95	114.05	114.05
U6407	AS_06_09_06	0	564.42	402.36	334.35	309.33	181.36	181.36	336.815	179.245	147.315	120.745	86.97	86.97	153.43	97.32	97.32	97.32	97.32	97.32
Rajka	Noris	0	564.01	332.28	267.05	160.28	94.92	94.92	396.54	217.01	174.6	53.47	53.47	53.47	272.6	149.76	81.35	30.74	0	0
Topaz	BXIIIa_44.14	0	563.99	548.23	483.82	369.76	369.76	331.37	504.67	470.6	349.455	235.41	217.96	142.095	427.2	374.62	285.98	197.96	163.92	90.84
U1065	AS_06_09_06	0	563.94	425.74	293.71	152.51	120.67	82.61	235.925	132.58	40.97	0	0	0	107.69	89.27	0	0	0	0
Weirouge	Eneerd	0	563.88	379.85	290.28	236.73	171.36	94.89	301.655	185.7	164.92	124.38	59.11	22.34	220.68	99.59	99.59	99.59	35.47	0
Birgit_Bonnier	Roba	0	563.84	464.27	399.59	315.3	250.1	177.36	378.55	240.6	163.405	123.245	106.945	106.945	329.92	197.12	87.28	58.17	58.17	58.17
Ludivics_Rosenapfel	Minister_von_Hammerstein	0	563.4	395.75	350.35	268.82	204.48	164.91	367.595	246.55	179.435	139.005	139.005	119.355	246.36	182.15	161.54	134.37	134.37	95.07
Linda	Alro	0	562.77	395.04	236.52	183.39	120.74	120.74	290.07	192.425	160.45	160.45	113.03	113.03	218.12	145.22	145.22	145.22	113.03	113.03
Juga	Nathusiovo	0	562.6	439.12	346.41	213.35	115.85	44.02	363.985	250.78	125.22	69.375	35.695	0	303.95	166.64	119.35	35.49	35.49	0
Delbrus	Eneerd	0	562.45	423.44	314.61	233.46	168.25	168.25	372.955	280.55	99.93	59.36	59.36	59.36	236.61	151.74	84.07	56.65	56.65	56.65
Juno	Julia	0	561.98	376.17	333.7	249.97	156.02	117.87	305.095	255.545	177.8	80.305	80.305	22.575	247.38	214.82	127.25	74.59	74.59	0
Regine	Dalinsweet	0	561.94	478.17	344.92	287.84	193.16	153.75	399.83	295.35	209.24	111.245	80.575	21.995	364.28	311.87	179.63	72.05	38.63	0
Juga	Florence_Bennett	0	561.53	407.79	339.77	233.5	138.57	100.47	346.255	162.77	109.12	82.335	67.285	28.315	208.78	85.38	64.94	39.7	39.7	0
Lb_17906	Pikora	0	560.77	440.82	373.56	344.83	282.98	132.83	410.26	261.545	182.2	68.945	36.005	0	283.22	160.92	118.87	36	36	0
Alro	Astramel	0	560.73	350.55	193.67	140.75	43.39	43.39	170.27	80.69	35.065	21.695	21.695	21.695	63.37	24.6	0	0	0	0
Horace	Bramleyovo_cervene	0	560.38	422.06	285.2	170.31	76.9	40.96	406.31	232.77	164.235	82.275	20.48	20.48	214.81	85.53	85.53	31.26	0	0
Zestar	Julia	0	560.28	441.15	303.26	248.31	215.5	177.92	390.12	267.705	201.68	132.935	82.71	46.315	264.92	177.13	133.53	75.46	42.65	42.65
Juno	Horace	0	559.99	409.51	362.11	192.51	160.58	124.3	385.26	255.155	184.78	102.61	70.955	52.16	297.9	211.12	188.4	51.71	51.71	51.71
Juno	Harmonie_Delorina	0	559.97	389.93	262.82	175.64	81.43	42.32	387.995	223.37	151.41	55.97	39.835	21.16	351.56	167.58	147.58	37.35	37.35	0
BXIIIa_44.31	Pitchounette	0	559.46	367.06	281.78	281.78	89.66	51.28	243.01	113.795	70.37	15.625	0	0	83.18	0	0	0	0	0
Pia	Julia	0	559.35	418.64	305.17	200.02	137.38	98.54	306.06	206.39	162.92	95.025	63.135	45.57	222.74	131.22	86.41	31.78	0	0
U6407	Minister_von_Hammerstein	0	559.26	395.66	305.66	279.13	182.02	144.67	493.855	292.155	247.215	192.745	130.33	73.33	405.98	283.62	235.59	155.04	124.96	48.31
BXIIIa_44.14	Dalinsweet	0	558.96	370.64	262.04	208.2	143.2	143.2	321.34	228.8	119.25	90.655	90.655	90.655	274.36	134.23	43.69	43.69	43.69	43.69
Weirouge	Noris	0	558.5	353.76	284.32	203.62	203.62	203.62	360.955	232.81	200.85	171.69	155.995	155.995	284.27	198.99	112.16	112.16	112.16	112.16
U633	Fiesser_Erstling_False	0	558.49	354.08	288.86	288.86	191.8	153.8	223.825	148.585	91.05	78.3	61.305	42.545	75.14	42.3	0	0	0	0
Rembrand	Eneerd	0	557.73	451.44	405.22	269.35	172.74	100.55	329.11	186.825	153.58	100.105	21.58	21.58	226.57	159.54	115.6	62.35	0	0
Horace	Weirouge	0	557.68	415.85	349.78	265.41	265.41	150.98	293.82	181.345	135.275	81.79	81.79	46.04	265.41	126.82	105.08	78.54	78.54	42.79
U1165	Birgit_Bonnier	0	557.62	453.24	323.32	297.47	234.12	121.49	312.435	217.94	158.985	131.21	64.88	28.625	195.62	108.54	62.28	32.52	0	0
Ladina	Hoods_Supreme	0	557.53	503.76	413.16	280.41	184.03	147.78	368.325	267.515	155.225	111.675	63.375	45.25	299.83	235.76	148.74	121.79	89.09	89.09
BXIIIa_44.31	HcP_41	0	557.2	402.54	275.37	163.61	130.21	92.78	354.77	215.02	104.47	40.29	40.29	22.14	286.12	149.72	87.01	36.3	36.3	0
Delbrus	Pitchounette	0	556.86	370.25	255.9	204.18	139.41	63.84	361.185	221.17	84.655	17.27	0	0	218.36	110.19	0	0	0	0
Lb_17906	Petr_Broich	0	556.49	473.03	337.24	257.26	227.16	151.57	338.95	210.195	168.205	139.53	90.84	73.065	230.9	162.45	162.45	48.85	48.85	48.85
BXIIIa_44.14	Karneval	0	555.65	392.96	324.5	247.12	216.25	177.87	305.48	174.93	153.33	125.69	92.91	73.72	227.11	107.67	107.67	77.73	43.69	43.69
Pilot	X03305	0	555.59	450.35	404.4	264.98	171.13	100.9	288.83	212.92	155.14	70.205	70.205	52.68	237.85	155.21	109.76	52.68	52.68	52.68
Ludivics_Rosenapfel	Alro	0	555.36	398.01	283.11	203.79	172.78	59.35	277.015	146.475	114.22	71.375	54.2	54.2	212.69	107.25	83.45	53.54	53.54	53.54
Julia	Astillisch	0	555.22	384.47	277.12	226.04	161.23	86.61	348.815	201.135	125.515	47.74	0	0	276.97	96.49	54.36	0	0	0
Resi	Ladina	0	554.85	416.31	346.2	317.1	253.34	175.49	420.55	285.205	218.545	124.01	108.99	71.43	326.11	173.64	127.76	76.26	76.26	0
U636	Fiesser_Erstling_False	0	554.81	368.3	209.8	209.8	146.01	70.72	191.285	67.26	0	0	0	0	19.31	0	0	0	0	0
Ladina	Remo	0	554.49	436.13	366.95	197.79	166.3	166.3	416.54	295.89	261.805	151.405	135.725	98.89	414.1	296.82	205.41	95.29	95.29	95.29
Minister_von_Hammerstein	Ksb_406.1	0	554.21	433.45	388.32	304.82	212.93	136.31	370.705	220.49	175.86	110.24	80.15	43.13	281.94	176.2	107.59	80.15	80.15	43.13
Recolor	S.T._Wright	0	554.19	447.74	382.73	220.12	220.12	220.12	353.605	211.48	176.705	124.7	124.7	124.7	153.46	86.42	64.44	64.44	64.44	64.44
BXIIIa_44.31	Orlik_NTTT	0	553.94	366.7	278.97	252.61	124.14	50.69	389.975	258.93	193.14	180.355	85.22	47.985	319.66	197.16	105.77	76.09	45.29	45.29
Rubinstep	Fujion	0	553.72	337.06	246.54	163.72	132.89	97.41	291.85	146.21	67.825	53.46	21.62	21.62	189.18	84.55	0	0	0	0
Civg198	Minister_von_Hammerstein	0	553.24	400.57	290.13	263.59	138.85	102.83	314.13	200.595	101.085	86.81	70.885	52.875	240.78	100.51	76.94	51.54	51.54	51.54
ACW_18522	Julia	0	552.98	468.98	423.69	286.86	254.72	180.22	352.76	268	222.87	142.155	92.255	55.005	252.66	221.01	173.47	119.35	52.54	52.54
Pikora	Minister_von_Hammerstein	0	552.88	462.89	373.68	263.35	163.79	163.79	387.39	275.465	151.665	139.005	123.95	86.065	262.26	141.71	96.67	96.67	63.01	63.01
Weirouge	Petr_Broich	0	552.86	418.41	325.89	325.89	201.2	201.2	325.9	223.74	179.5	166.295	150.075	150.075	202.13	152.11	152.11	152.11	120.75	120.75
Renora	Fujion	0	552.57	360.64	270.88	213.52	213.52	213.52	342.575	218.54	139.33	125.145	125.145	125.145	251.16	169.21	125.3	97.82	97.82	97.82
Juno	Diana	0	552.36	451.49	355.88	137.07	137.07	100.38	362.265	232.095	111.68	83.45	67.52	48.725	256.39	153.88	131.16	47.89	47.89	47.89
Civg198	Nathusiovo	0	552.12	428.29	315.87	258.88	131.06	58.02	336.105	227.87	104.73	65.25	18.01	0	268.71	122.11	54.39	0	0	0
U6407	Delbrus	0	551.65	443.97	357	273.49	212.31	102.47	450.335	266.905	123.245	110.68	77.44	77.44	323.1	198.22	83.69	83.69	52.12	52.12
Eneerd	Ukrainer_Samling	0	551.62	428.93	364.24	253.56	91.56	53.19	247.915	129.33	72.815	18.375	18.375	0	98.03	47.23	0	0	0	0
Sawa	Karneval	0	551.4	466.79	442.88	357.27	197.32	197.32	392.21	318.835	283.125	215.235	134.785	134.785	284.06	265.94	218.94	191.65	98.55	98.55
Juno	Dalinsweet	0	551.03	341.68	274.76	108.9	108.9	0	430.56	238.125	194.865	16.69	0	0	336.04	207.84	142.56	36.97	36.97	0
Resi	Lb_17906	0	550.81	432.35	368.86	260.64	229.88	194.68	455.99	297.72	205.27	148.245	148.245	111.2	339.45	202.19	109.65	81.14	81.14	41.54
Juno	Nova_Easygro	0	550.31	426.23	267	209.62	178.4	68.53	391.965	250.78	136.08	65.6	0	0	291.69	108.38	83.9	0	0	0
F026	Karneval	0	549.75	417.61	304.76	221.6	130.44	94.56	255.01	204.64	71.385	56.745	56.745	21.31	159.61	125.62	60.78	33.78	0	0
Linda	Eneerd	0	549.54	359.82	273.1	220.4	153.81	44.46	338.41	174.04	107.585	77.955	62.85	44.33	250.14	128.89	128.89	72.33	42.12	42.12
Regine	Karneval	0	549.3	499.14	390.76	364.04	264.74	187.9	352.505	266.685	178.72	125.485	92.17	73.895	269.07	185.47	120.17	120.17	53.83	53.83
Regine	Howgate_Wonder	0	549.01	431.48	410.83	329.36	232.73	40.5	383.72	236.275	192.07	93.775	77.855	20.25	299.53	179.51	131.31	74.71	39.93	0
Juno	Limelight	0	548.98	409.51	344.65	205.82	107.62	71.31	312.71	235.605	180.68	57.695	42.19	42.19	241.22	171.82	104.78	0	0	0
Reanda	Dalinsweet	0	548.91	428.28	293.47	241.75	241.75	88.27	318.48	186.505	152.91	99.795	99.795	63.365	242.72	139.09	67.23	40.71	40.71	40.71
Harmonie_Delorina	Eneerd	0	548.77	366.46	207.9	125.21	125.21	87.8	320.96	174.99	121.32	80.975	65.115	65.115	183.61	77.78	53.81	0	0	0
Rajka	Zadni	0	548.68	432.92	391.41	306.6	211.34	174.21	309.155	233.475	178.99	123.71	123.71	123.71	174.18	122.84	80.8	51.5	51.5	51.5
Ladina	Relinda	0	548.16	498.53	434.52	404.73	339.13	222.71	351.08	257.7	235.505	154.295	123.27	123.27	302.53	233.13	143.88	117.99	117.99	117.99
Sawa	Fiesser_Erstling_False	0	547.86	342.95	232.96	206.3	174.7	99.41	209.59	114.745	91.915	79.125	79.125	42.545	39.32	20.01	0	0	0	0
Lb_17906	Red_Devil	0	547.76	384.7	317.35	263.73	263.73	186.28	392.815	290.34	190.6	110.82	110.82	110.82	306.32	203.93	115.3	88.21	88.21	88.21
U633	Renora	0	547.65	458.37	410	218.16	187.73	152.33	371.66	248.125	169.27	128.525	97.35	60.62	304.83	204.15	140.28	84.04	52.35	52.35
Topaz	Reanda	0	547.64	463.06	399.73	285.14	255.03	219.58	475.15	362.27	316.56	219.045	172.14	136.085	376.44	307.97	262.18	151.47	118.95	82.29
U633	Minister_von_Hammerstein	0	547.64	434.65	296.45	214.65	214.65	105.2	376.595	262.49	136.1	67.14	49.99	49.99	278.24	151.76	104.33	48.31	48.31	48.31
Lb_5338	Minister_von_Hammerstein	0	547.38	460.42	243.82	163.91	0	0	323.97	191.045	113.745	46.58	0	0	302.34	125.9	82.32	31.56	0	0
Julia	Dalinsweet	0	546.71	441.36	288.64	147.9	49.26	49.26	342.965	213.87	115.65	90.24	40.665	21.25	277.43	177.71	63.57	38.16	38.16	0
U1065	S.T._Wright	0	546.62	407.5	213.83	157.76	58.24	58.24	226.87	136.58	57.085	0	0	0	186.04	96.17	0	0	0	0
Svezhest	Petr_Broich	0	546.36	460.12	392.39	337.93	241.89	206.26	480.205	336.53	246.74	175.77	111.1	71.445	303.8	201.69	132.95	104.22	39.96	0
Diyament	Juga	0	546.35	445.74	307.98	196.92	132.86	94.31	373.91	284.555	160.8	77.69	62.365	44.765	298.34	209.91	30.65	30.65	0	0
ACW_6104	Howgate_Wonder	0	545.48	373.4	332.67	192.19	129.59	56.69	341.71	173.87	142.39	74.255	43.055	24.885	221.35	115.81	95.73	67.54	36.34	0
Godelieve_Hegmans	Howgate_Wonder	0	545.47	439.83	369.13	289.01	289.01	251.46	279.995	204.25	172.64	172.64	172.64	96.22	213.51	166.52	166.52	166.52	166.52	91.31
Sonyanevson	Minister_von_Hammerstein	0	545.01	472.82	338.77	283.39	185.05	185.05	419.945	329.995	220.07	206.74	127.125	108.41	329.56	276.82	167.44	138.14	106.74	106.74
Relinda	Minister_von_Hammerstein	0	544.89	396.37	305.58	195.72	165.23	165.23	448.49	272.26	248.405	150.94	120.675	101.025	355.19	210.3	186.82	100.57	100.57	100.57
Delrouval	Howgate_Wonder	0	544.8	358.7	224.99	169.76	138.23	102.42	378.44	257.745	168.195	153.805	74.09	74.09	284.66	192.56	147.24	118.41	52.9	52.9
Ksb_406.1	Nathusiovo	0	544.74	389.16	297.15	242.04	177.21	141.91	252.835	162.515	106.035	80.66	63.41	44.9	152.04	102.36	78.72	78.72	44.22	44.22
Huvitus_NTTT	Selma	0	544.6	356.1	311.53	285.51	285.51	211.69	230.565	155.52	132.96	118.21	118.21	82.59	148.59	117.71	117.71	88.21	55.69	55.69
Limelight	Petr_Broich	0	544.49	391.5	326.06	270.88	173.64	97.37	382.98	263.835	208.545	98.635	82.395	43.245	249.53	182.94	161.72	81.46	81.46	42.45
Lb_17906	Dalinsweet	0	543.43	434.67	307.16	279.4	149.32	112.06	433.145	305.355	164.515	69.93	54.865	54.865	352.41	227.91	100.23	48.07	48.07	48.07
BXIIIa_44.14	Godelieve_Hegmans	0	543.33	401.18	243.61	161.63	129.63	90.61	232.82	103.675	59.465	17.775	17.775	0	159.6	21.2	0	0	0	0
Rajka	Reanda	0	543.3	423.65	378.97	180.54	120.03	45.7	349.655	210.445	155.705	74.345	41.905	41.905	276.52	163.51	69.29	40.78	40.78	40.78
Rembrand	Nathusiovo	0	543.12	453.38	407.79	270.34	174.01	94.45	281.62	152.48	129.96	31.97	0	0	231.69	183.57	139.22	31.2	0	0
BXIIIa_44.14	Julia	0	543.12	407.11	293.08	183.3	118.79	43.37	340.085	253.09	207.075	127.19	94.865	0	246.76	195.05	149.07	68.76	36.98	0
Juno	Nicoter	0	542.91	406.09	335.14	279.76	213.75	177.06	409.33	295.135	183.13	127.425	94.05	57.865	293.12	224.82	132.5	55.2	55.2	55.2
Topaz	Noris	0	542.81	455.38	409.47	379.57	347.25	309.1	471.695	396.935	319.34	278.81	232.155	214.45	373.68	302.3	235.15	208.4	144.99	144.99
Sansa	Nathusiovo	0	542.71	469.46	358.13	303.1	210.29	93.79	346.755	253.08	175.19	147.07	97.585	41.645	267.25	183.48	140.01	110.81	77.34	40.13
Lb_17906	Sawa	0	542.62	442.23	420.27	310.89	216.37	180.1	387.82	316.405	270.335	212.51	196.85	158.265	310.16	257.1	235.09	124.12	124.12	88.91
Hoods_Supreme	Orlik_NTTT	0	542.03	436.02	284.77	231.53	231.53	231.53	359.015	226.49	195.53	182.135	149.875	132.095	293.9	186.32	186.32	159.53	127.22	127.22
U636	Delbrus	0	541.85	474.14	407.01	381.19	254.73	142.65	362.19	273.04	209.32	111.08	78.13	23.445	264.53	177.61	177.61	68.16	0	0
Topaz	Juno	0	541.76	365.86	258.28	204.37	204.37	91.74	346.325	207.3	144.635	76.36	45.87	45.87	223.1	131.72	86.02	0	0	0
Godelieve_Hegmans	Eneerd	0	541.73	322.74	184.08	184.08	151.22	40.96	225.92	117.765	71.11	57.14	57.14	0	179.09	114.08	66.03	38.61	38.61	0
Siugisdesert	Howgate_Wonder	0	541.61	323.64	145.07	87.08	53.12	53.12	226.055	146.795	83.505	55.755	39.995	20.255	136.63	81.05	60.15	34.63	0	0
Zestar	Nathusiovo	0	541.53	410.38	298.68	187.76	157.65	157.65	356.015	295.98	195.73	129.1	113.255	95.4	276.94	194.48	152.29	97.48	65.79	65.79
Tundra	Eneerd	0	541.42	386.14	315.68	201.15	105.43	105.43	252.965	147.215	90.04	64.515	0	0	171.88	101.47	33.28	33.28	0	0
ACW_18522	Juga	0	541.04	452.92	293.6	211.18	211.18	175.57	487.805	313.3	210.975	72.48	38.515	0	431.27	236.67	149.78	43.52	43.52	43.52
BXIIIa_44.14	Ksb_406.1	0	540.94	477.23	412.65	277.48	211.49	211.49	330.435	302.965	224.73	167.57	85.125	65.935	238.5	202.41	137.15	107.21	40.04	40.04
Lb_17906	U1065	0	540.57	472.57	360.81	279.24	249.01	249.01	398.64	343.53	229.79	131.36	115.77	79.46	375	299.45	166.56	83.11	83.11	46
Juno	Remo	0	540.27	402.67	354.95	216.88	183.53	183.53	433.62	307.515	243.685	162.585	162.585	162.585	329.75	259.26	259.26	179.5	179.5	179.5
Liberty	Minister_von_Hammerstein	0	540.12	437.98	308.66	228.32	161.57	126.07	267.33	166.63	56.1	41.825	41.825	22.175	237.25	112.91	69.94	69.94	39.3	0
Julia	Helios	0	540.05	470.97	336.68	255.45	192.75	192.75	362.71	236.965	125.31	97.65	97.65	20.98	267.33	159.29	91.39	37.61	37.61	0
lb_4715	Petr_Broich	0	539.38	344.53	236.39	209.92	179.62	107.4	281.68	212.77	135.265	108.655	77.395	58.94	237.95	148.18	107.08	107.08	43.96	43.96
Ladina	Diana	0	539.27	364.73	275.55	163.61	129.7	54.06	392.095	235.78	113.305	45.75	45.75	45.75	260.97	163.14	97.04	42.5	42.5	42.5
Sonyanevson	Nathusiovo	0	539.02	431.73	260.11	207.38	145.38	69.14	243.44	171.615	106.78	106.78	41.645	41.645	154.42	120.29	100	71.53	40.13	40.13
Juga	Fiesser_Erstling_False	0	538.74	397.53	262.76	235.43	203.35	203.35	233.18	123.84	68.93	41.815	41.815	41.815	53.26	0	0	0	0	0
Topaz	Fujion	0	538.73	447.39	331.77	250.77	183.62	183.62	362.91	299.035	171.825	88.83	73.24	55.24	300.48	244.89	110.27	54.79	54.79	54.79
Diyament	U641	0	538.67	453.55	363.93	335.08	335.08	258.2	461.03	358.12	301.95	231.38	134.215	96.465	438.33	319.42	257.34	143.89	44.9	44.9
Delrouval	Roba	0	538.59	409.47	251.56	224.25	224.25	224.25	345.65	248.3	168.77	154.015	137.04	137.04	305.3	181.53	136.73	136.73	136.73	136.73
ACW_18522	AS_06_09_06	0	538.24	413.22	209.61	181.39	84.51	46.21	244.69	122.705	67.31	53.85	19.62	0	72.62	55.85	55.85	0	0	0
Noris	Petr_Broich	0	538.13	453.35	432.31	317.61	283.51	169.5	414.725	296.78	252.44	181.355	115.53	96.34	276.86	183.41	159.21	103.83	70.25	70.25
HcP_18	Minister_von_Hammerstein	0	537.97	413.39	299.4	215.6	87.48	87.48	366.375	209.035	163.43	96.205	79.87	22.175	298.16	179.86	156.42	76.14	76.14	0
Horace	Birgit_Bonnier	0	537.87	411	304.73	304.73	206.71	168.54	374.63	278.66	222.48	182.45	103.06	28.625	305.78	167.38	123.14	95.79	0	0
HL148	Relinda	0	537.81	354.71	269.23	242.39	209.71	132.14	359.96	242.155	200.68	186.11	153.925	61.02	300.34	172.78	150.11	120.17	86.03	48.09
ACW_18522	Havelgold	0	537.8	381.72	272.43	242.46	209.99	137.04	385.975	252.23	163.625	108.5	43.615	23.995	323.9	222.45	111.41	32.55	0	0
X06064	Red_Devil	0	537.77	323.2	185.32	78.28	44.87	44.87	262.735	123.965	77.37	38.7	38.7	20.995	191.96	76.24	32.52	32.52	0	0
U633	Delbrus	0	537.69	468.45	397.95	372.32	306.04	269.87	454.98	400.83	322.13	225.72	190.855	115.75	333.29	333.29	264.38	129.3	94.72	55.1
Topaz	Juga	0	537.66	403.76	288.86	207.32	207.32	169.8	401.815	283.97	216.125	147.81	116.34	116.34	391.22	265.77	199.19	116.15	116.15	116.15
Linda	Bramleyovo_cervene	0	537.31	320.42	230.53	145.46	77.04	40.96	393.505	184.74	139.005	84.505	38.065	20.48	227.81	116.16	116.16	61.9	0	0
U6407	Diyament	0	537.27	345.93	233.26	177.76	177.76	177.76	420.875	311.77	188.14	149.05	116.76	96.97	393.58	268.82	112.89	112.89	78.54	43.13
Rajka	Relinda	0	537.27	343.96	295.45	241.68	174.89	99.94	273.6	187.675	141.62	85.595	85.595	67.245	219.88	137.04	137.04	109.17	45.07	45.07
Godelieve_Hegmans	Petr_Broich	0	537.16	392.77	346.61	262.91	262.91	186.98	226.955	147.725	124.41	97.215	80.985	61.68	181.57	130.23	106.41	79.45	79.45	40.84
Fujion	Petr_Broich	0	536.87	450.59	365.05	232.35	199.49	87.22	402.95	256.81	188.905	147.03	100.13	64.45	283.56	182.81	111.73	30.42	0	0
Limelight	Howgate_Wonder	0	536.75	469.99	379.08	218.78	92.32	56.2	280.275	177.13	129.585	47.465	47.465	47.465	166.6	115.32	92.09	38.73	38.73	0
Eneerd	X03305	0	536.62	398.03	330.49	253.29	190.82	190.82	358.085	257.76	147.375	107.755	92.18	72.585	301.17	173.07	107.65	82.02	82.02	43.47
Pilot	Eneerd	0	536.45	383.41	314.15	230.25	165.15	86.84	351.695	227.47	148.72	134.54	102.865	65.26	223.39	154.48	132.01	103.65	72.45	0
Julia	Cheddar	0	536.34	431.08	366.65	284.43	155.85	155.85	413.78	302.115	163.175	110.535	60.965	23.445	324.72	208.11	82.72	31.78	0	0
Tundra	U633	0	536.28	400.28	265.81	212.51	179.68	179.68	320.695	260.36	214.645	148.695	148.695	129.39	238.53	166.74	166.74	141.24	141.24	63.47
Regine	Petr_Broich	0	536.22	429.83	406.92	320.99	258	143.91	373.41	305.045	237.55	124.54	108.62	108.62	338.39	284.85	193.86	137.26	137.26	137.26
U6407	Topaz	0	536.01	346.95	234.51	125.07	125.07	125.07	425.39	281.58	154.985	127.37	127.37	127.37	295.26	206.86	136.79	81.63	81.63	81.63
Nicoter	Minister_von_Hammerstein	0	535.83	411.99	388.9	333.57	239.14	166.82	441.255	309.69	209.65	168.325	136.77	100.205	388.78	247.2	160.5	135.33	135.33	98.89
Delrouval	Bramleyovo_cervene	0	535.07	449.86	299.84	220.88	159	122.85	366.325	265.36	221.795	155.435	59.155	40.96	199.42	184.02	118.9	64.54	0	0
Diyament	Relinda	0	535.05	371.05	325.2	245.18	182.45	110.5	383.38	233.19	133.935	106.88	90.93	55.13	301.86	214.48	167.62	140.61	47.79	47.79
Topaz	Linda	0	534.96	429.64	341.89	236.11	236.11	198.92	344.765	294.49	247.41	139.855	139.855	120.145	300.46	266.5	218.17	138.8	138.8	99.38
Dalinsweet	Petr_Broich	0	534.86	326.31	257.73	227.86	197.79	160.36	297.305	216.265	161.205	120.87	75.705	75.705	261.5	215.93	108.1	0	0	0
Birgit_Bonnier	Helios	0	534.75	363.65	229.94	176.02	145.36	108.92	240.295	155.175	110.095	110.095	110.095	74.35	196.94	107.65	84.15	84.15	49.18	49.18
Noris	Howgate_Wonder	0	534.67	444.63	383.06	210.95	144.62	109.54	358.935	251.785	169.2	112.055	63.31	43.57	244.43	172.24	123.67	68.36	0	0
Julia	Roba	0	534.33	420.22	354.1	328.53	266.18	154.18	338.025	274.65	195.03	139.395	57.09	20.98	291.58	184.73	117.22	34.06	0	0
Relinda	Limelight	0	534.05	362.77	277.07	249.19	249.19	171.47	361.085	228.705	139.58	112.96	47.24	29.495	307.44	183.34	93.64	93.64	0	0
Zestar	Delorgue	0	533.86	482.04	393.53	231.38	169.43	92.76	343.21	266.825	102.475	75.94	60.465	24.35	240.45	129.64	62.41	35.79	35.79	0
F026	Ksb_406.1	0	533.61	414.79	322.98	156.3	125.67	85.78	333.695	264.815	118.435	35.28	35.28	0	214.01	142.81	79.22	0	0	0
Diyament	BXIIIa_44.14	0	533.21	446.08	381.56	273.17	242.71	206.81	467.42	356.115	278.695	210.2	161.47	125.57	372.12	266.73	203.15	147.97	82.03	46.13
Dalinsweet	X03305	0	532.68	405.47	231.34	121.15	121.15	82.39	358.045	190.605	136.22	82.145	82.145	63.485	260.51	175.06	112.65	85.93	85.93	48.99
Ladina	Liberty	0	532.62	410.73	276.37	222.39	152.62	152.62	254.68	149.705	104.355	77.35	61.67	44.065	232.54	127.53	38.48	38.48	38.48	0
Diyament	BXIIIa_44.31	0	532.59	392.4	346.21	291.35	291.35	182.64	411.895	302.33	248.925	152.685	136.69	46.125	316.77	283.96	242.52	186.82	186.82	43.78
Relinda	AS_06_09_06	0	532.54	356.14	286.29	203.93	173.73	96.13	261.455	176.525	107.025	66.905	66.905	47.04	217.85	138.93	46.8	46.8	46.8	46.8
Pia	Mairac_Flamboyante	0	532.13	380.7	199.13	117.78	87.33	49.7	335.63	230.835	99.555	45.455	0	0	278.11	119.15	54.95	0	0	0
Juno	Fujion	0	531.45	360.03	227.28	123.13	123.13	87.5	275.465	103.085	59.095	17.815	17.815	0	217.85	64.06	0	0	0	0
U636	Godelieve_Hegmans	0	531.22	323.36	279.87	254.07	223.35	223.35	349.735	187.12	153.59	124.865	124.865	104.9	215.51	150.15	128.78	100.54	100.54	100.54
Linda	Fiesser_Erstling_False	0	531.19	346.49	258.71	232.45	201.44	127.99	267.305	146.255	101.285	73.955	42.545	42.545	39.32	20.01	0	0	0	0
Rubinstep	Pitchounette	0	530.92	292.73	181.78	153.22	121.74	84.42	279.2	124.01	69.145	15.685	0	0	185.14	46.71	25.67	0	0	0
Diyament	Liberty	0	530.9	399.61	331.7	302.62	272.14	157.08	364.66	297.845	230.755	148.955	148.955	91.905	314.09	260.15	191.8	109.97	109.97	71.36
U1165	Dalinsweet	0	530.84	412.35	282.94	201.02	169.8	134.53	280.27	201.775	145.66	106.245	88.94	69.485	240.67	152.71	82.79	82.79	82.79	43.88
Harmonie_Delorina	Alro	0	530.74	406.09	361.1	276.95	215.58	139.61	346.57	266.68	233	163.33	132.465	114.05	299.76	216	167.54	83.84	83.84	44
Reglindis	Eneerd	0	530.63	341.68	297.95	243.83	213.03	213.03	333.375	205.3	117.14	89.61	58.075	20.66	193.09	125.59	0	0	0	0
Regine	X03305	0	530.46	376.41	333.45	196.04	130.85	130.85	387.415	243.89	176.905	78.47	78.47	42.49	321.98	172.87	130.73	100.97	35.14	0
Howgate_Wonder	Lb_13995	0	530.1	297.79	231.54	206.2	139.67	139.67	306.115	179.715	114.28	114.28	63.3	45.15	141.37	92.8	70.61	70.61	36.3	0
U1165	Delikates	0	529.97	326.57	303.97	223.02	159.55	87.96	227.06	85.55	26.675	0	0	0	60.34	23.24	0	0	0	0
Linda	S.T._Wright	0	529.75	392.98	258.19	147.96	117.5	117.5	306.57	252.585	175.555	107.695	92.065	72.875	243.64	172.66	129.8	103.26	72	72
Ladina	Fiesser_Erstling_False	0	529.65	340.75	272.34	190.51	155.86	118.22	228.635	113.28	71.305	71.305	71.305	71.305	57.9	42.59	42.59	42.59	42.59	42.59
Delorgue	Bramleyovo_cervene	0	529.43	430.93	296.95	188.34	157.72	44.28	376.86	239.23	175.5	82.855	20.235	20.235	175.77	91.31	50.88	0	0	0
Galarina	Alro	0	529.38	439.75	392.96	256.05	162.52	52.54	325.36	264.405	172.4	131.05	50.245	50.245	289.1	203.43	132.02	76.81	44	44
Birgit_Bonnier	Petr_Broich	0	529.17	496.9	403.1	351.27	286.22	286.22	421.02	306.55	258.52	258.52	208.82	172.965	357.37	220.49	220.49	191.09	157.71	122.67
Birgit_Bonnier	Johannes_Bottner	0	527.91	379.5	310.46	257.88	193.62	119.48	293.82	193.08	138.91	98.72	98.72	98.72	184.12	93.94	93.94	93.94	93.94	93.94
Ladina	Howgate_Wonder	0	527.8	477.07	373.45	322.81	224.29	147.56	380.51	286.945	222.125	153.805	90.69	71.68	290.83	207.01	164.81	83.63	48.85	48.85
Resi	Dalinsweet	0	527.74	458.77	392.43	283.35	283.35	208.69	375.81	305.24	205.105	138.87	122.08	65.49	324.15	236.57	97.88	72.05	38.63	0
Rajka	Siugisdesert	0	527.66	460.69	285.69	203.77	173.37	137.62	296.33	179.51	159.34	116.82	101.45	27.335	161.54	95.18	95.18	67.22	36.48	0
Topaz	Cheddar	0	527.63	353.62	238.55	76.76	44.06	44.06	310.965	217.855	143.235	76.62	44.06	44.06	214.37	150.73	130.52	76.54	44.06	44.06
Florence_Bennett	Minister_von_Hammerstein	0	527.41	410.05	278.24	197.25	133.43	98.26	398.42	282.085	206.13	124.615	92.425	73.49	314.51	180.64	134.96	106.74	75.45	0
F002	Eneerd	0	527.12	388.87	317.56	264.51	164.37	57.25	354.145	200.66	110.765	30.21	0	0	217.66	97.98	51.04	0	0	0
Reglindis	Fujion	0	527.09	376.07	308.29	278.49	209.12	173.7	333.305	258.885	217.125	189.26	138.155	102.625	279.95	229.71	187.08	132.24	98.52	98.52
U1065	HcP_41	0	527.05	423.76	285.21	176.44	176.44	176.44	383.11	266.845	160.515	107.175	91.575	54.545	314.71	227.07	144.18	33.74	0	0
Lb_17906	U641	0	526.97	354.65	332.69	282.26	251.45	214.33	355.69	286.665	239.6	182.255	166.595	166.595	287.03	269.7	245.88	134.91	134.91	134.91
Pikora	Ksb_406.1	0	526.77	401.19	284.63	118.72	118.72	46.96	310.785	209.4	94.725	52.435	36.005	0	167.41	132.88	64.73	36	36	0
Delrouval	Delikates	0	526.55	298.19	257.46	229.19	196.42	196.42	289.12	177.005	99.515	86.45	37.025	0	200.62	132.43	66.08	66.08	0	0
Doriane	Dalinsweet	0	526.5	410.14	341.09	228.82	198.78	125.22	386.71	291.31	245.98	176.24	161.005	103.965	409.06	359.33	293.32	209.5	209.5	97.98
Birgit_Bonnier	Eneerd	0	526.37	508.15	445.07	419.86	389.86	389.86	351.46	206.505	120.805	66.615	66.615	47.045	272.31	104.06	39.14	39.14	39.14	0
HL148	Eneerd	0	526.11	421.27	336.98	251.18	218.77	145.5	370.94	267.28	168.31	127.225	78.87	21.84	234.14	149.31	63.83	35.47	35.47	0
Delbrus	Dalinsweet	0	526.11	352.11	309.95	253.13	156.59	117.89	347.765	221.455	134.14	51.65	18.76	0	243.83	156.66	114.32	32.84	0	0
Ladina	Godelieve_Hegmans	0	525.17	410.88	256.82	172.13	72	0	219.16	105.495	34.1	34.1	0	0	159.73	107.9	60.72	33.3	0	0
ACW_18522	U641	0	524.71	307.78	307.78	252.67	185.65	185.65	326.04	251.225	203.115	161.775	78.9	20.58	270.5	236.43	188.57	137.16	37.73	0
Jolana	Petr_Broich	0	524.66	490.28	293.51	266.35	168.01	168.01	316.25	247.36	182.53	127.6	79.115	42.11	254.14	181.44	116.38	33.57	0	0
Lb_5338	Birgit_Bonnier	0	524.3	473.5	385.41	303.56	137.77	98.86	350.16	232.275	168.02	126.4	75.445	0	236.84	101.4	60.19	31.48	0	0
Juno	Birgit_Bonnier	0	524.25	322.82	207.11	156.68	156.68	117.03	291.17	116.225	62.955	35.295	18.235	0	213.57	92.45	92.45	65.01	0	0
Limelight	Fiesser_Erstling_False	0	524.14	386.15	318.41	265.19	168.85	133.58	208.715	104.17	57.285	31.39	0	0	67.37	29.86	29.86	0	0	0
Ladina	Florence_Bennett	0	523.92	389.28	210.8	156.24	92.67	92.67	295.93	211.245	84.8	69.85	21.665	21.665	186.24	133.7	62.26	32.69	0	0
U633	Reglindis	0	523.85	369.86	304.17	196.67	162.2	125.53	339.495	256.295	221.93	167.965	134.885	115.41	248.54	183.77	160.17	132.83	101.14	101.14
Lb_17906	Nathusiovo	0	523.79	320.26	277	220.19	121.8	44.22	269.35	160.765	105.745	78.01	62.895	44.22	165.92	115.99	72.69	44.22	44.22	44.22
Astramel	Howgate_Wonder	0	523.69	371.63	309.73	229.32	197.42	159.76	248.925	143.405	122.605	122.605	105.7	85.78	153.82	102.13	102.13	102.13	102.13	62.29
Scifresh	Howgate_Wonder	0	523.67	368.35	270.26	185.65	123.31	87.56	347.79	200.02	113.455	113.455	97.36	61.655	255.11	149.99	106.63	106.63	40.13	40.13
HL148	U1065	0	523.64	402.34	246.56	192.02	128.35	128.35	333.375	242.22	118.51	90.33	58.025	20.385	305.06	199.14	39.42	39.42	39.42	0
Pia	Ladina	0	523.38	353.41	242.41	183.68	149.82	149.82	361.175	241.775	172.46	143.85	98.14	98.14	296.92	230.58	186.09	97.97	97.97	97.97
Astramel	Eneerd	0	523.31	317.08	231.31	178.11	178.11	104.08	257.245	148.825	103.79	77.265	77.265	59.04	184.99	134.23	110.41	57.68	57.68	57.68
HL148	Godelieve_Hegmans	0	522.96	367.48	259.36	174.63	78.77	42.55	217.76	102.845	60.265	18.935	18.935	0	99.67	48.84	27.64	0	0	0
Pilot	Dalinsweet	0	522.92	367.9	280.65	200.22	99.59	99.59	258.715	196.35	84.285	70.865	70.865	51.675	202.42	114.32	48.99	48.99	48.99	48.99
Red_Devil	Diana	0	522.71	404.77	252.21	176.28	76.67	0	239.595	137.725	50.38	0	0	0	122.26	68.56	25	0	0	0
Rajka	Dalinsweet	0	522.65	318.13	248.69	191.16	157.09	82.39	382.62	214.295	170.445	113.565	83.34	64.68	323.37	159.38	115.07	85.93	85.93	48.99
Delbrus	Fiesser_Erstling_False	0	522.64	350.15	258.22	203.01	170.53	170.53	219.055	124.395	57.2	43.905	27.55	27.55	113.88	21.74	0	0	0	0
Noris	Helios	0	522.61	349.46	219.49	190.52	126.83	126.83	337.285	186.615	142.165	100.325	100.325	100.325	259.6	119.41	119.41	90.94	90.94	51.07
U633	Weirouge	0	522.47	327.37	215.33	189.63	189.63	189.63	296.97	181.905	136.055	121.74	89.905	70.895	220.07	112.73	66.75	66.75	66.75	66.75
Mairac_Flamboyante	Howgate_Wonder	0	522.2	385.55	276.25	220.31	220.31	180.61	359.115	291.58	170.49	156.43	123.94	86.375	238.55	120	77.47	77.47	43.16	43.16
Juga	Howgate_Wonder	0	522.13	366.69	276.87	166.83	73.2	0	340.025	169.47	102.91	46.515	0	0	280.74	123.16	59.04	30.31	0	0
Civni	Juno	0	522.04	434.05	389.45	363.11	240.06	166.07	432.015	294.125	196.655	130.77	98.94	81.1	335.24	181.56	136.43	81.9	51.54	51.54
Delorgue	S.T._Wright	0	521.89	485.69	374.84	374.84	212.26	174.72	368.45	263.575	196.745	142.515	78.07	58.42	234.72	168.49	145.67	89.94	58.38	58.38
U633	Dalinsweet	0	521.86	419.58	327.22	215.12	149.2	0	362.1	302.325	157.01	102.085	37.17	0	303.14	268.83	90.64	38.91	38.91	0
U1065	Delbrus	0	521.7	400.22	315.7	259.85	227.17	191.34	352.86	248.61	184.47	72.075	39.49	20.845	265.29	180.99	137.14	31.2	0	0
Eneerd	Karneval	0	521.68	401.39	265.52	178.1	113.23	113.23	245.89	104.425	70.93	44.645	44.645	26.685	139.07	36.3	36.3	36.3	36.3	0
Recolor	Nathusiovo	0	521.6	451.26	383.11	270.89	204.67	96.77	318.765	215.23	148.945	37.915	22.82	22.82	112.56	24.28	0	0	0	0
U636	Huvitus_NTTT	0	521.58	345.63	275.64	189.47	156.43	156.43	268.36	133.315	121.18	106.3	90.67	55.05	141.96	93.54	93.54	63.78	0	0
Sawa	Cheddar	0	521.46	406.96	340	257.73	223.63	111.83	391.875	261.28	238.975	212.045	100.995	81.04	295.98	242.07	177.09	120.36	90.23	53.99
Scifresh	Zadni	0	521.42	453.02	289.16	208.48	143.13	105.39	259.75	173.015	118.315	76.79	59.375	22.81	163.76	110.5	65.3	36.44	36.44	0
Civni	Eneerd	0	521.3	380.95	294.14	161.64	161.64	51.88	352.715	203.835	137.29	70.595	38.87	0	269.7	162.62	94.91	69.7	38.55	0
U1065	Huvitus_NTTT	0	521.01	403.21	249.16	131.46	99.98	99.98	231.065	112.62	57.385	0	0	0	149.89	80.82	59.52	0	0	0
Rajka	Minister_von_Hammerstein	0	520.92	261.62	194.95	165.15	131.67	93.93	352.805	177.435	109.75	95.805	80.785	43.155	280.22	88.81	0	0	0	0
Delbrus	Julia	0	520.9	415.44	300.69	220.48	188.07	148.99	266.135	164.6	64.82	22.14	22.14	22.14	181.63	94.44	26.62	0	0	0
Hoods_Supreme	Delrouval	0	520.88	299.75	235	235	140.06	101.23	348.605	190.715	147.52	133.77	36.675	0	250.22	114.28	92.4	64.9	0	0
Doriane	Eneerd	0	520.83	362.01	255.22	197.76	101.92	62.73	331.685	184.425	118.885	106.11	58.465	0	269.54	151.47	108.25	108.25	77.1	0
Scifresh	Relinda	0	520.82	453.89	432.66	380.1	251.06	174.7	374.385	241.47	230.8	202.125	136.75	100.04	275.81	174.62	153.28	153.28	55.75	55.75
Red_Devil	Lb_5338	0	520.66	375.91	287.15	178.27	80.06	44.87	248.975	138.175	127.8	89.71	56.295	20.995	168.82	50.99	30.46	30.46	0	0
ACW_18522	F002	0	520.37	380.34	197.44	95.04	61.26	61.26	255.575	132.415	52.29	0	0	0	139.65	69.7	25.24	0	0	0
Svezhest	S.T._Wright	0	520.21	366.94	322.26	267.69	173.83	136.39	380.785	229.195	173.455	133.545	68.505	68.505	244.04	174.03	104.01	78.49	47.67	47.67
ACW_18522	Red_Devil	0	519.77	376.62	353.3	353.3	223.71	223.71	379.02	212.075	165.97	113.48	98.16	80.595	261.09	139.75	118.6	92.58	92.58	57.45
Juno	Cheddar	0	519.6	343.67	277.37	191.97	157.1	42.18	425.04	263.035	158.475	103.295	37.315	0	352.49	159.3	159.3	104.09	36.68	0
Ludivics_Rosenapfel	Zadni	0	519.37	430.49	336.75	283.83	249.77	212.19	275.16	179.89	113.32	86.025	69.705	50.92	182.59	93.17	50.92	50.92	50.92	50.92
Pikora	Petr_Broich	0	519.33	414.81	366.69	282.11	282.11	205.23	326.41	223.59	134.595	91.365	75.145	75.145	254.62	131.16	108.24	49.8	49.8	49.8
Weirouge	Alro	0	519.21	345.14	255.03	199.54	166.81	127.47	247.41	137.5	81.865	68.505	68.505	49.565	187.34	44.9	44.9	44.9	44.9	44.9
Piros	Noris	0	519.15	346.29	305.41	305.41	238.43	238.43	385.065	263.505	221.37	193.865	161.38	161.38	329.68	206.87	185.78	160.33	160.33	120.46
Nicoter	Zadni	0	519.12	413.92	324.18	267.19	168.64	168.64	315.48	209.955	145.49	130.82	130.82	74.635	223.36	172.44	152.16	122.82	122.82	50.35
Fujion	Karneval	0	518.68	413.4	347.25	216.37	150.25	111.87	351.565	249.615	193.485	127.97	112.855	93.665	270.7	219.65	110.28	84.72	84.72	46.74
Ladina	Linda	0	518.64	323.55	233.95	124.96	93.28	54.41	302.275	180.075	78.85	51.225	51.225	51.225	211.11	147.5	105.48	50.94	50.94	50.94
U1065	Limelight	0	518.57	380.4	339.86	257.8	94.45	94.45	345.43	224.93	155.945	72.1	40.545	22.95	281.2	137.91	92.59	35.19	35.19	0
Pitchounette	Ksb_406.1	0	518.57	351.51	222.68	140.44	78.1	41.1	276.025	150.555	87.95	20.55	20.55	20.55	176.28	85.75	0	0	0	0
Diyament	Noris	0	518.52	431.81	361.67	279.37	279.37	240.56	513.345	373.85	294.485	255.235	206.225	206.225	443.87	351.92	238.66	212.83	146.58	146.58
Ludivics_Rosenapfel	Fiesser_Erstling_False	0	518.51	379.68	248.33	136	136	99.34	177.335	83.385	60.81	47.24	47.24	28.48	20.01	20.01	0	0	0	0
Juno	Linda	0	518.4	398.72	354.66	189.43	126.01	126.01	388.28	263.065	171.09	101.25	101.25	101.25	291.23	204.07	183.46	100.02	100.02	100.02
Svezhest	Howgate_Wonder	0	518.39	365.4	232.21	152.11	88.4	88.4	323.235	215.42	112.59	84.81	19.675	0	139.1	139.1	93.13	64.4	0	0
Hoods_Supreme	Lb_5338	0	518.37	343.36	280.64	175.76	175.76	64.39	287.63	209.46	118.31	65.245	48.53	48.53	222.59	137.53	68.29	41.75	41.75	41.75
lb_4715	Zadni	0	518.26	430.88	368.82	235.96	205.69	205.69	348.04	238.945	193.605	165.69	118.715	100.26	264.04	179.27	111.35	111.35	48.72	48.72
Bellida	Petr_Broich	0	518.25	417.77	417.77	388.86	292.61	292.61	445.67	353.095	275.695	234.155	154.985	135.6	430.87	275.81	167.37	110.68	79.48	40.13
Fujion	Alro	0	518	389.99	319.57	268.27	235.08	126.36	358.76	279.435	189.885	176.74	95.84	77.84	289.7	206.48	159.34	77.84	77.84	77.84
Scifresh	HcP_18	0	517.94	381.3	285.38	233.45	167.98	55.37	340.885	258.765	170.375	141.715	76.695	21.53	235.95	200.99	156.48	69.99	36.44	0
X06564	Roba	0	517.48	334.1	181.96	124.73	124.73	88.98	298.83	222.005	92.425	79.4	63.85	45.975	264.29	159.88	72.6	44	44	44
Melodie	Eneerd	0	517.34	359.75	272.39	245.34	212.15	136.84	293.655	183.245	126.585	84.705	36.735	0	193.3	122.71	99.06	70.55	36.97	0
Pia	HcP_18	0	517.32	329.3	242.4	161.62	128.57	54.39	220.97	128.115	60.985	60.985	45.03	27.195	138.81	53.68	31.36	31.36	0	0
Juga	HcP_41	0	517.22	447.69	311.88	176.55	49.14	49.14	325.19	193.985	93.315	66.24	0	0	266.25	109.54	65.59	65.59	0	0
Alro	Huvitus_NTTT	0	516.96	412.19	349.13	216.84	151.59	151.59	317.115	248.75	193.825	97.625	81.21	44.06	244.32	181.08	134.79	79.72	79.72	44.06
Zadni	Florence_Bennett	0	516.77	347.57	146.44	146.44	116.17	116.17	253.545	157.49	79.99	67.285	52.235	52.235	176.37	108.09	43.84	43.84	43.84	43.84
Retina	Godelieve_Hegmans	0	516.73	275.71	189.81	82.34	82.34	45.33	279.425	123.495	58.85	18.79	18.79	0	190.9	41.77	0	0	0	0
U636	Petr_Broich	0	516.72	350.48	285.21	232.04	197.58	159.2	262.225	143.095	109.13	109.13	60.155	23.445	151.78	116.74	92.8	64.84	0	0
Johannes_Bottner	AS_06_09_06	0	516.72	414.55	321.61	186.54	124.29	49	246.695	125.135	91.91	36.435	19.73	0	91.77	43.03	0	0	0	0
Diyament	Linda	0	516.27	406.04	298.77	244.75	213.07	137.39	367.365	254.75	212.415	212.415	132.805	114.21	307.97	257.14	216.16	187.16	91.03	91.03
Galarina	Juno	0	515.91	401.25	285.27	200.35	167.86	167.86	347.5	231.125	195.845	141.415	75.49	21.16	262.45	215.92	150.68	69.84	37.35	0
Rubinstep	Eneerd	0	515.55	329.59	175.25	40.95	40.95	40.95	291.56	131.28	42.145	15.92	0	0	164.2	44.95	0	0	0	0
Galarina	Fiesser_Erstling_False	0	515.45	360.21	223.66	135.54	35.27	0	194.37	141.805	74.85	48.595	0	0	89.39	73.82	50.43	0	0	0
Juno	Lb_17906	0	515.24	316.29	183.08	128.3	95.09	95.09	287.22	157.96	93.415	53.065	53.065	53.065	183.7	97.77	51.54	51.54	51.54	51.54
Rembrand	Howgate_Wonder	0	515.17	408.02	291.21	179.25	83.98	44.06	391.11	233.77	92.08	51.165	19.965	0	254.93	81.67	58.68	31.2	0	0
Topaz	Zadni	0	515.16	461.82	370.92	287.82	257.59	221.19	370.69	289.635	235.1	181.52	133.335	133.335	315.81	210.28	143.95	89.45	89.45	89.45
Diyament	U633	0	515.08	385.26	295	240.55	240.55	164.43	462.46	324.755	292.31	238.015	190.33	190.33	407.61	321.55	235.76	180.77	146.42	146.42
X06564	Eneerd	0	515.06	350.87	196.66	114.88	82.09	42.86	278.05	186.155	108.975	56.7	40.06	21.43	220.22	109.4	85.92	33.28	0	0
Noris	Karneval	0	515	409.12	293.19	267.33	134.15	134.15	363.945	276.81	218.455	193.15	111.32	93.615	217.09	199.93	175.51	150.1	53.83	53.83
Eneerd	Fiesser_Erstling_False	0	514.9	392.12	259.22	206.75	141.36	103.06	202.41	56.59	0	0	0	0	56.68	0	0	0	0	0
Topaz	Dalinsweet	0	514.82	337.49	227.89	146.02	78.97	40.97	303.095	233.865	111.56	16.275	0	0	224.97	158.37	52.16	0	0	0
Nova_Easygro	X03305	0	514.74	413.58	303.76	224.16	93.88	93.88	355.305	196.66	139.915	84.165	18.425	0	256.42	157.65	89.34	32.09	0	0
Scifresh	Fiesser_Erstling_False	0	514.39	392.45	325.74	216.03	117.66	117.66	215.355	139.49	93.245	52.105	52.105	52.105	68.89	53.55	32.19	32.19	0	0
Alro	Nova_Easygro	0	514.36	449.75	337.67	230.74	168.57	132.77	245.715	184.02	130.345	75.665	59.465	59.465	175.1	89.77	66.95	39.84	39.84	0
Weirouge	Astillisch	0	514.34	370.18	164.7	137.03	137.03	100.55	303.595	138.865	93.905	38.295	38.295	20.055	199.78	76.09	29.71	0	0	0
Galarina	Nathusiovo	0	514.32	461.29	326.5	189.03	156.62	85.11	367.76	275.645	208.51	86.285	20.745	20.745	271.09	202.4	133.75	0	0	0
ACW_6104	Cheddar	0	514.31	336.32	270.35	157.13	56.37	56.37	382.455	226.21	147.485	91.865	28.185	28.185	288.93	172.9	86.74	32.78	0	0
Scifresh	Nathusiovo	0	513.88	422.87	356.49	272.12	206.23	134.26	313.56	242.84	231.385	178.43	97.095	42.61	246.79	214.63	214.63	106.08	40.13	40.13
Pitchounette	Minister_von_Hammerstein	0	513.79	361.26	252.08	197.88	167.27	57.38	367.21	221.09	153.76	86.8	54.67	0	336.57	196.17	109.6	31.4	0	0
Dalinsweet	Nathusiovo	0	513.73	377.38	291.39	210.44	210.44	175.39	311.325	175.325	130.475	51.755	20.065	20.065	279.67	178.77	110.75	31.17	0	0
Lb_17906	Juga	0	513.7	364.79	294.59	212.39	117.75	44.38	375.615	250.09	170.565	31.47	0	0	373.9	216.1	108.78	0	0	0
Recolor	U6407	0	513.63	403.39	291.82	154.25	121.28	121.28	309.24	248.995	148.89	120.73	105.445	85.55	148.47	116.03	93.04	93.04	61.47	61.47
Zestar	Rodluvan	0	513.58	326.22	215.09	158.26	126.6	51.54	263.76	125.26	103.27	62.915	0	0	172.46	85.68	62.45	62.45	0	0
Hoods_Supreme	Diana	0	513.51	388.29	294.75	186.01	155.39	155.39	330.445	191.58	100.615	74.89	59.58	59.58	192.2	82.41	58.12	58.12	58.12	58.12
Piros	Topaz	0	513.39	419.86	398.68	318.1	287.38	213.09	362.19	293.88	272.12	258.24	241.665	223.55	358.96	304.46	304.46	276.7	210.85	210.85
Reanda	Lb_17906	0	513.3	446.54	400.52	289.94	289.94	180.27	405.96	311.435	267.105	141.51	125.92	89.155	279.92	195.15	125.5	41.51	41.51	41.51
Sawa	Godelieve_Hegmans	0	513.26	374.65	287.06	235.71	204.03	204.03	237.69	132.43	88.085	73.54	57.7	57.7	128.5	75.36	53.99	53.99	53.99	53.99
HcP_18	X03305	0	513.14	360.8	224.87	140.26	105.94	105.94	284.82	218.395	97.54	42.565	25.615	25.615	220.98	171.81	84.53	0	0	0
Ladina	Petr_Broich	0	513.11	444.4	401.41	296.83	264.66	227.24	354.515	276.75	221.885	180.47	115.005	96.195	293.31	208.71	167.18	112.57	48.85	48.85
Topaz	Sawa	0	512.95	410.39	410.39	328.87	295.28	295.28	388.68	321.265	275.54	248.17	216.8	216.8	328.26	260.66	238.65	213.21	182.31	142.89
Rajka	Sawa	0	512.82	357.37	248.58	165.01	71.47	0	392.965	301.345	204.78	96.47	0	0	271.47	201.57	111.48	0	0	0
Fujion	Minister_von_Hammerstein	0	512.55	324.1	237.11	153.13	85.45	48.43	287.45	137.825	104.85	50.515	18.51	0	269.9	94.93	52.07	0	0	0
Diyament	Pilot	0	512.52	443.33	396.56	287.39	256.93	149.65	476.725	389.605	282.88	201.34	102.05	48.21	447.27	339.85	278.12	251.45	151.73	45.35
Noris	Minister_von_Hammerstein	0	512.25	374.83	288.29	180.47	180.47	144.93	378.555	244.805	224.115	126.54	109.235	71.815	238.3	203.68	203.68	120.4	87.61	48.31
U1065	Mairac_Flamboyante	0	512.18	425.46	292.45	234.52	140.58	140.58	375.47	256.2	150.16	68.92	52.68	52.68	336.94	236.44	131.4	52.68	52.68	52.68
Lb_17906	Howgate_Wonder	0	512.13	411.75	364.45	313.85	215.37	139.05	299.8	199.105	133.645	105.83	73.23	73.23	140.07	124.74	104.48	48.85	48.85	48.85
Pitchounette	Karneval	0	512.11	405.04	384.51	326.75	261.39	184	384.195	242.37	185.145	143.79	111.05	92.06	276.65	150.68	85.97	85.97	85.97	47.99
U6407	Cheddar	0	511.91	423.11	265.44	124.14	124.14	85.3	406.87	284.32	139.01	99.91	99.91	41.78	356.64	217.74	41.78	41.78	41.78	41.78
Nicoter	Howgate_Wonder	0	511.57	425.06	312.07	201.21	167.64	128.6	332.165	208.17	142.84	128.78	97.36	61.655	251.87	129.73	106.63	106.63	40.13	40.13
Pia	Zestar	0	511.53	412.83	345.87	320.04	285.98	173.29	383.345	254.33	188.12	188.12	73.44	0	265.75	146.01	99.38	99.38	37.58	0
Dalinsweet	Fiesser_Erstling_False	0	511.51	365.51	260.26	234.51	203.61	92.24	254.2	191.43	116.17	35.44	18.75	0	132.19	132.19	26.08	0	0	0
Delorgue	Cheddar	0	511.48	386.2	253.24	173.57	77.48	0	323.935	178.38	92.71	65.075	0	0	211.98	126.32	0	0	0	0
Linda	Karneval	0	511.46	355.14	310.81	259.65	259.65	221.55	273.425	190.42	156.45	104.645	70.645	51.225	193.52	123.76	76.44	50.94	50.94	50.94
Dalinco	Alro	0	511.38	405.65	267.66	216.67	150.18	75.26	305.595	210.78	157.935	92.335	43.97	24.585	178	124.76	83.09	31.96	0	0
Pikora	Howgate_Wonder	0	511.08	397.48	350.45	243.55	148.29	108.36	337.225	212.84	180.08	98.295	98.295	58.365	272.05	150.37	125.88	97.15	97.15	57.22
Delorgue	Pitchounette	0	510.9	250.99	229.06	120.12	54.7	54.7	225.94	107.215	53.725	39.035	22.92	22.92	126.14	41.13	0	0	0	0
Limelight	Eneerd	0	510.81	374.52	307.37	145	111.42	0	287.44	156.34	85.45	31.16	0	0	213.19	106.86	84.39	31.15	0	0
lb_4715	Fiesser_Erstling_False	0	510.75	408.29	250.61	170.39	136.14	136.14	271.8	187.42	121.825	81.62	65.3	65.3	65.24	32.19	32.19	32.19	0	0
Dalinco	Nathusiovo	0	510.7	354.3	223.81	169.75	169.75	54.91	265.84	147.405	69.12	0	0	0	199.27	151.1	84.84	0	0	0
Limelight	Godelieve_Hegmans	0	510.6	368.57	259.12	259.12	259.12	182.36	288.94	164.365	111.47	72.525	39.14	0	153.57	49.93	25	0	0	0
U636	Howgate_Wonder	0	510.58	338.57	224.37	169.57	106.18	106.18	225.845	131.27	53.69	40.235	23.445	23.445	110.27	76.98	33.58	33.58	0	0
Fujion	Howgate_Wonder	0	510.4	338	271.29	192.36	126.31	51.79	302.175	168.285	157.87	48.255	0	0	240.75	104.55	81.31	0	0	0
ACW_18522	Sawa	0	510.26	319.08	229.5	200.96	135.71	135.71	281.03	209.165	163.26	109.835	44.49	24.87	194.14	161.42	116.28	64.87	0	0
Horace	Eneerd	0	510.21	254.76	233.69	152.06	119.2	45.75	258.56	148.895	102.385	89.635	41.335	22.815	231.15	145.24	122	94.58	0	0
Regine	Alro	0	510.12	420.11	315.02	315.02	250.81	177.49	373.94	307.15	221.115	194.01	147.29	147.29	283.12	250.99	227.85	199.98	169.23	169.23
Florence_Bennett	Ksb_406.1	0	509.98	254.22	118.1	88.73	58.27	58.27	203.59	145.105	65.16	52.2	52.2	52.2	148.45	112.71	45.15	45.15	45.15	45.15
X06564	Alro	0	509.95	446.91	313.09	233.21	198.85	125.1	347.115	264.8	187.345	145.285	114.015	114.015	293.87	211.42	164.85	107.71	107.71	107.71
Huvitus_NTTT	Zadni	0	509.95	406.46	297.62	217.73	186.33	110.94	288.3	165.36	142.84	142.84	109.77	109.77	198.54	133.16	108.87	108.87	108.87	108.87
Fujion	Ksb_406.1	0	509.74	438.86	284.07	122.64	55.69	55.69	319.145	231.57	186.605	121.565	74.43	55.24	254.62	199.99	135.83	54.79	54.79	54.79
Hoods_Supreme	Delorgue	0	509.72	288.98	224.27	224.27	193.65	83.92	327.01	136.63	91.65	65.05	17.735	0	215.81	92.11	0	0	0	0
Florence_Bennett	Orlik_NTTT	0	509.46	391.57	320.67	292.48	262.43	186.82	229.4	177.17	165.59	110.2	92.75	92.75	188.85	140.35	119.15	91.04	91.04	91.04
Rajka	Juga	0	509.35	402.16	245.47	135.12	104.66	104.66	320.245	215.92	139.26	111.03	111.03	73.41	262.88	157.12	113.4	113.4	45.07	45.07
Nicoter	Nathusiovo	0	509.26	391.39	284.08	255.36	255.36	145.92	320.465	260.77	192.93	151.16	101.04	65.145	238.1	207.23	163.54	108.42	40.13	40.13
HcP_18	Nathusiovo	0	509.22	384.67	249.88	222.46	188.61	152.85	347.01	262.79	174.56	135.36	120.1	102.545	261.51	211.14	167.84	87.84	57.75	57.75
Hoods_Supreme	Linda	0	509.16	369.41	234.23	147.93	115.53	77.15	351.315	194.035	134.255	105.37	89.74	70.55	241.18	150.52	126.23	98.01	66.75	66.75
Orlik_NTTT	Helios	0	509.07	389.13	253.67	228.51	165.56	88.62	307.28	229.065	137.375	70.625	20.96	20.96	229.77	158.28	64.23	34.55	0	0
Juno	Delrouval	0	508.99	316.46	248.22	136.85	136.85	136.85	347.275	192.98	133.325	39.835	39.835	21.16	301.6	177.92	88.87	37.35	37.35	0
Sawa	Huvitus_NTTT	0	508.99	322.62	206.95	97.67	64.63	64.63	284.645	143.435	73.565	48.025	32.315	32.315	159.69	78.04	30.9	30.9	0	0
U633	Ksb_406.1	0	508.73	439.53	349.54	319.78	253.87	181.14	329.265	260.235	213.41	187.94	137.945	83.27	246.93	213.43	166.52	88.29	88.29	52.88
F026	Julia	0	508.69	370.69	307.56	280.53	148.08	110.5	311.41	247.895	165.095	80.65	0	0	223.58	154.02	85.83	31.78	0	0
Nicoter	Noris	0	508.61	331.1	287.9	231.63	167.18	52.9	383.605	187.07	122.645	96.275	81.055	25.455	215.53	109.17	61.85	36.44	36.44	0
Scilate	Nathusiovo	0	508.46	399.75	251.69	195.01	160.46	52.63	321.93	245.41	182.415	126.25	60.245	42.61	200.87	150.01	150.01	40.13	40.13	40.13
ACW_18522	Relinda	0	508.32	439.15	302.85	276.12	243.65	168.78	337.61	206.4	160.745	108.38	77.1	21.2	276.1	172.55	105.72	0	0	0
F026	Lb_17906	0	508.11	420.08	265.64	126.23	126.23	91.18	288.345	192.63	102.295	20.08	20.08	20.08	176.28	120.41	52.22	0	0	0
Diana	Pitchounette	0	507.94	425.62	270.23	188.72	188.72	41.42	353.52	212.575	70.525	70.525	20.54	20.54	246.2	109.51	0	0	0	0
Ladina	Helios	0	507.35	391.99	264.3	205.13	140.19	140.19	347.11	213.375	125.11	98.265	98.265	98.265	230.02	148.32	127.65	97.97	97.97	97.97
Topaz	F026	0	506.93	346.63	231.49	150.43	116.53	42.52	255.235	194.86	136.685	53.93	53.93	0	183.51	111.43	88.2	35.98	35.98	0
Civni	U1065	0	506.8	386.46	254.09	121.21	121.21	121.21	355.045	221.33	177.845	68.275	52.68	52.68	326.72	175.8	154.87	52.68	52.68	52.68
Melodie	S.T._Wright	0	506.36	407.61	295.48	159.49	159.49	159.49	369.86	274.62	230.37	187.5	187.5	187.5	289.01	239.01	239.01	210.28	210.28	210.28
HL148	Sawa	0	506.32	333.15	223.02	195.84	129.37	129.37	326.795	179.905	122.275	108.87	93.54	74.195	217.1	147.32	78.02	48.08	48.08	48.08
Sawa	Limelight	0	506.25	372.71	234.27	180.51	145.91	145.91	289.39	202.895	67.3	53.445	22.39	22.39	228.7	143.52	30.9	30.9	0	0
Juga	Eneerd	0	506.25	352.43	328.4	271.27	139.07	64.39	342.055	243.505	133.42	66.88	51.17	32.195	239.05	151.75	88.62	37.26	37.26	0
Birgit_Bonnier	Zadni	0	506.24	436.13	391.33	286.67	256.23	220.27	351.925	209.445	174.995	147.775	132.555	132.555	224.2	133.16	108.87	108.87	108.87	108.87
Fujion	Delbrus	0	506.01	337.72	208.24	70.85	36.05	0	334.97	205.375	70.72	16.23	0	0	227.49	88.64	0	0	0	0
Lb_17906	Florence_Bennett	0	505.91	379.69	264.83	183.56	183.56	108.34	337.815	214.705	144.335	87.07	55.385	55.385	268.14	199.07	131.81	75.26	45.15	45.15
Topaz	Liberty	0	505.85	395.48	329.96	244.88	181.96	145.91	236.23	193.075	135.805	95.305	63.2	44.895	172.63	155.18	65.13	65.13	0	0
Nicoter	Relinda	0	505.81	434.34	370.97	318.54	216.98	142.96	359.03	244.1	233.355	207.42	207.42	170.865	301.32	179.92	155.06	155.06	155.06	155.06
Bellida	Nathusiovo	0	505.8	382.47	309.24	172.69	172.69	136.46	308.29	192.76	171.75	90.265	41.645	41.645	229.45	125.99	125.99	71.33	40.13	40.13
Sansa	S.T._Wright	0	505.79	417.82	328.24	273.47	273.47	235.21	421.485	294.88	251.39	237.37	221.15	221.15	330.74	265.05	242.23	215.33	215.33	215.33
X06064	HcP_18	0	505.66	415.89	281.22	199.5	199.5	86.51	360.79	274.63	207.28	111.5	94.55	0	312.43	205.43	139.19	0	0	0
Delbrus	Zadni	0	505.15	369.79	282.63	172.43	44.18	44.18	241.295	133.785	44.305	30.435	0	0	182.87	95.11	29.21	0	0	0
Bellida	S.T._Wright	0	505.02	433.41	272.12	168.72	106.22	106.22	266.81	169.42	104.935	34.78	19.385	0	185.37	117.38	29.71	0	0	0
Florence_Bennett	Eneerd	0	504.97	334.3	226.15	171.2	108.55	108.55	238.025	84	52.73	39.865	39.865	21.84	123.27	35.47	35.47	35.47	35.47	0
Sawa	Delbrus	0	504.66	469.92	405.29	380.29	315.69	241.48	437.625	367.395	326.42	269.365	220.415	184.375	322.08	287.55	287.55	203.96	105.8	105.8
Juno	Eneerd	0	504.57	280.28	195.3	138.98	75.35	0	312.865	134.615	90.79	34.82	19.19	0	183.11	93.28	93.28	68.23	36.97	0
Ludivics_Rosenapfel	Siugisdesert	0	504.54	307.68	240.27	154.75	154.75	154.75	335.52	188.055	152.435	138.36	106.485	106.485	209.99	136.59	136.59	136.59	105.32	105.32
Bellida	Alro	0	504.33	333.59	265.34	210.5	210.5	134.02	285.47	189.06	154.675	115.23	115.23	41.87	202.4	133.13	90.12	39.35	39.35	0
Juno	U633	0	504.23	357.59	289.55	124.83	94.18	94.18	318.855	190.67	119.905	49.99	49.99	49.99	223.43	151.76	104.33	48.31	48.31	48.31
Pia	Nicoter	0	504.22	368.9	295.97	242.43	141.34	141.34	410.665	231.19	168	73.03	42.3	42.3	317.15	143	97.21	42.26	42.26	42.26
Resi	X03305	0	503.96	327.14	261.12	97.7	97.7	97.7	287.525	170.055	103.765	62.91	62.91	44.3	258.44	110.63	89.37	33.64	0	0
Delrouval	Fiesser_Erstling_False	0	503.96	315.68	269	181.25	114.26	114.26	220.59	160.44	103.305	89.935	59.33	21.96	52.94	20.01	0	0	0	0
X06064	Eneerd	0	503.91	303.08	169.13	143.67	108.82	108.82	305.52	162.465	86.22	60.49	43.77	24.175	254.19	118.91	97.86	72.13	38.55	0
Lb_17906	Noris	0	503.87	430.04	363.63	309.73	279.63	205.18	436.035	326.465	233.995	178.935	132.16	114.08	367.96	261.48	215.42	105.03	42.54	42.54
BXIIIa_44.14	Eneerd	0	503.81	397.93	354.27	216.11	216.11	139.45	330.88	210.125	154.655	97.665	65.47	65.47	232.71	112.79	90.57	35.47	35.47	0
Tundra	Juga	0	503.79	453.61	275.17	192.34	125.72	125.72	377.105	224.45	148.41	134.045	100.765	100.765	285.56	158.29	114.44	114.44	81.16	41.74
Havelgold	Julia	0	503.6	397.24	303.97	165.19	101.86	64.39	323.235	227.82	145.985	88.64	88.64	32.195	257.73	166.72	119.92	36.98	36.98	0
Rubinstep	Dalinsweet	0	503.59	335.21	244.77	190.4	160.18	82.78	247.97	128.065	58.585	16.075	0	0	149.99	71.81	26.72	0	0	0
Limelight	Linda	0	503.31	366.55	317.81	238.57	238.57	238.57	309.09	209.355	142.075	60.96	60.96	41.77	230	128.92	84.96	31.26	0	0
Diana	Florence_Bennett	0	502.94	379.36	242.83	134.51	134.51	98.58	285.755	180.02	90.07	50.455	17.935	0	188.66	102.98	59.73	33.19	0	0
U6407	S.T._Wright	0	502.83	377.52	332.93	246.97	215.1	179.45	369.985	302.99	215.665	148.63	117.81	99.185	313.16	232.08	184.59	102.49	102.49	65.66
Dalinco	Howgate_Wonder	0	502.72	354.56	264.27	238.73	137.06	137.06	317.185	196.995	118.08	76.41	42.28	42.28	160.78	109.08	62.57	33.84	0	0
Limelight	Diana	0	502.71	315.05	162.5	82.12	82.12	82.12	220.515	135.755	68.055	0	0	0	149.54	97.66	53.7	0	0	0
Diyament	Resi	0	502.55	399.88	311.69	227.25	192.35	192.35	457.545	348.02	261.045	177.54	110.255	91.925	395.39	271.15	184.93	102.22	36.66	0
HcP_18	Eneerd	0	502.5	288.16	136.58	84.95	84.95	48.02	190.525	107.45	61.895	49.145	18.335	0	116.15	81.93	58.69	30.09	0	0
HcP_41	Minister_von_Hammerstein	0	502.48	343.65	230.79	62.4	0	0	278.76	98.135	42.84	15.02	0	0	185.72	26.91	26.91	0	0	0
HcP_18	Petr_Broich	0	502.45	383.5	225.05	196.18	165.35	91.53	267.23	145.315	88.965	32.815	17.555	0	224.97	104.61	58.69	30.09	0	0
Svezhest	Minister_von_Hammerstein	0	502.38	428.41	253.93	202.36	137.22	137.22	442.07	246.935	122.905	95.92	79.94	42.55	312.91	136.52	70.12	70.12	39.3	0
Lb_17906	Liberty	0	501.97	417.14	368.59	290.89	165.84	127.64	301.49	206.855	94.97	68.355	20.345	20.345	175.87	121.02	32.85	32.85	0	0
Red_Devil	X03305	0	501.93	415.19	305.48	194.52	128.94	128.94	289.645	99.355	75.91	22.97	22.97	22.97	203.78	49.17	27.35	0	0	0
Julia	Ksb_406.1	0	501.92	410.84	318.52	237.29	203.91	165.97	266.59	239.535	148.785	121.625	71.845	52.875	206.91	206.91	118.72	118.72	52.54	52.54
Alro	Cheddar	0	501.84	378.23	245.12	187.01	152.45	152.45	391.11	311.54	159.05	131.77	116.505	98.36	298.93	212.73	76.99	76.99	46.88	46.88
Delikates	Dalinsweet	0	501.82	326.79	306.62	197.96	163.23	92.93	208.575	102.565	81.595	54.92	38.72	0	129.43	23.79	0	0	0	0
Huvitus_NTTT	Nathusiovo	0	501.63	381.9	295.06	240.09	209.06	101.01	298.485	195.505	139.34	110.925	62.89	44.93	200.81	167.98	101.09	44.22	44.22	44.22
U641	Karneval	0	501.59	452.51	383.99	327.9	231.26	231.26	444.85	330.75	274.605	207.83	176.31	158.345	353.73	271.42	200.38	174.78	144.55	144.55
Ladina	Bramleyovo_cervene	0	501.58	364.79	216.77	188.02	55.37	55.37	363.815	270.175	184.275	143.035	45.7	45.7	235.04	167.17	146.31	41.51	41.51	41.51
U6407	Petr_Broich	0	501.46	403.43	313.7	232.55	167.84	167.84	348.685	273.85	182.08	182.08	132.235	114.175	294.18	225.04	154.47	98.1	65.66	65.66
Alro	Liberty	0	501.45	394.61	247.14	109.68	79.48	0	179.54	81.56	26.44	0	0	0	82.5	45.4	0	0	0	0
Diyament	Siugisdesert	0	500.88	393.18	324.91	324.91	293.65	256.16	376.65	265.98	223.21	223.21	143.315	123.975	316.16	265.56	221.94	221.94	93.92	93.92
U6407	Howgate_Wonder	0	500.39	318.27	206.92	151.07	119.8	44.46	317.84	164.015	82.61	69.06	22.23	22.23	195.87	126.76	55.93	0	0	0
Hoods_Supreme	Ksb_406.1	0	500.34	343.29	275.78	221.42	221.42	108.04	354.14	236.51	190.91	149.945	101.26	101.26	261.24	177.09	155.42	127.18	94.48	94.48
Mairac_Flamboyante	HcP_41	0	500.3	430.65	252.67	225.22	225.22	225.22	323.055	242.78	113.84	70.075	35.64	0	315.65	176.26	93.32	34.97	0	0
ACW_18522	Nova_Easygro	0	500.21	396.09	332.98	279.21	183.9	108.54	339.205	244.345	179.5	110.83	110.83	93.105	269.9	162.6	117.04	91.6	91.6	91.6
U641	Petr_Broich	0	500.21	400	333.88	333.88	266.96	228.58	331.2	209.14	175.56	175.56	110.895	93.375	217.2	180.63	159.87	131.91	67.61	67.61
BXIIIa_44.31	X03305	0	500.14	427.37	338.17	284.31	95.27	95.27	318.475	195.56	138.215	68.995	68.995	68.995	233.88	94.3	73.4	46.89	46.89	46.89
Diana	Fiesser_Erstling_False	0	500.1	346	281.33	226.79	162.7	122.98	254.9	143.94	99.445	71.365	71.365	52.795	58.62	20.01	0	0	0	0
Juno	U636	0	499.83	400.5	240.55	71.87	41.77	41.77	299.15	171.31	83.435	0	0	0	198.31	94.31	28.23	0	0	0
Juno	Scilate	0	499.71	395.33	371.18	235.13	202.32	202.32	369.63	259.71	215.83	173.475	108.345	52.16	227.54	159.59	136.68	84.03	51.54	51.54
Rajka	Liberty	0	499.28	414.76	324.78	212.23	179.77	142.64	270.265	173.83	105.975	78.085	61.945	42.965	196.37	110.5	65.92	65.92	0	0
Bramleyovo_cervene	Godelieve_Hegmans	0	499.22	353.14	264.45	264.45	234.32	197.18	357.18	260.46	173.91	105.785	90.475	71.46	269.89	161.32	119.66	38.03	38.03	0
Pilot	HcP_18	0	499.13	363.11	240.34	214.92	116.19	44.35	318.515	190.055	135.385	108.435	61.405	43.57	268.14	169.03	126.44	42.79	42.79	42.79
Bramleyovo_cervene	Orlik_NTTT	0	499.09	374.39	281.77	200.84	200.84	165.29	424.785	285.545	219.175	192.65	146.135	146.135	366.36	196.95	155.29	73.06	40.63	40.63
Regine	Ksb_406.1	0	499	415.59	326.36	274.44	143.67	143.67	401.46	335.34	217.085	151.92	53.83	53.83	328.9	243.82	176.4	149.65	53.83	53.83
Diana	Weirouge	0	498.91	320.85	251.06	196.56	98.51	63.42	296.215	185.47	118.51	91.79	76.725	59.205	214.81	148.46	84.66	58.12	58.12	58.12
Weirouge	S.T._Wright	0	498.89	395.13	307.74	222.13	188.31	148.87	268.54	198.22	174.33	120.37	120.37	101.955	200.04	135.68	135.68	107.54	107.54	71.95
Rajka	S.T._Wright	0	498.8	365.19	226.86	173.94	173.94	134.14	323.915	188.775	168.635	141.79	125.145	88.515	194.62	127.22	127.22	72.45	39.16	0
Hoods_Supreme	Juga	0	498.8	342.9	210.54	210.54	109.84	109.84	400.42	233.01	143.485	104.69	88.05	70.495	363.38	191.7	124.71	74.05	41.74	41.74
U1065	Petr_Broich	0	498.34	396.46	325.66	268.86	205.11	132.56	292.47	216.015	139.775	82.565	0	0	259.75	186.83	142.47	31.2	0	0
Diana	AS_06_09_06	0	498.2	359.55	312.26	206.01	141.46	68.46	285.57	173.27	129.14	87.88	54.845	54.845	156.23	101.12	76.68	51.35	51.35	51.35
Astramel	Johannes_Bottner	0	498.12	448.37	336.4	199.11	105.54	105.54	280.965	240.255	71.64	30.76	0	0	207.28	139.86	28.54	0	0	0
Diyament	U1065	0	497.99	425.22	312.24	200.18	72.84	0	317.025	211.04	143.295	100.76	54.37	0	310.45	154.62	68.22	68.22	35.9	0
Relinda	Ksb_406.1	0	497.93	389.27	299.09	272.34	241.42	205.88	310.445	219.195	177.38	123.72	75.475	57.705	224.25	133.22	112.2	86.7	53.83	53.83
Melodie	Cheddar	0	497.86	380.9	251.28	225.73	128.08	89.42	368.775	277.78	155.015	142.24	60.87	23.34	325.5	279.23	193.02	165.6	36.24	0
Siugisdesert	Petr_Broich	0	497.64	382.19	310.77	177.49	177.49	139.11	308.68	255.45	164.735	123.205	91.355	72.165	262.93	171.33	101.51	101.51	70.25	70.25
Dalinsweet	Svezhest	0	497.31	427.61	405.6	268.96	236.02	156.7	415.965	337.76	258.865	190.805	174.335	95.46	389.66	297.96	162.25	80.3	80.3	41.67
Sawa	Weirouge	0	497.03	326.3	215.27	215.27	183.59	183.59	255.575	176.18	117.9	103.115	86.96	69.44	198.09	110.36	66.75	66.75	66.75	66.75
Melodie	Dalinsweet	0	496.74	320.04	182.91	155.51	124.2	87.64	306.655	255.87	165.635	52.57	21.8	21.8	314.71	224.86	177.37	67.2	36.97	0
Sawa	Renora	0	496.58	390.67	321.07	177.51	147.08	108.18	330.375	221.935	155.385	127.815	96.64	59.91	250.15	182.67	140.28	84.04	52.35	52.35
Rubinstep	Relinda	0	496.5	295.1	273.44	219.46	155.49	43.09	272.135	114.17	103.37	75.22	75.22	0	190.67	102.26	102.26	74.6	74.6	0
Juno	Noris	0	496.34	427.02	232.85	176.54	142.69	142.69	374	212.115	133.935	65.02	49.09	49.09	237.04	147.16	102.91	48.31	48.31	48.31
Diana	Eneerd	0	496.26	343.76	250.47	223.03	160.6	44.46	273.045	178.16	143.41	113.78	82.08	44.33	228.02	128.89	128.89	72.33	42.12	42.12
Delbrus	Roba	0	496.05	426.25	223.23	114.23	79.79	40.27	249.285	156.375	55.375	16.89	0	0	144.24	98.21	53.14	0	0	0
Delbrus	Noris	0	495.96	367.76	324.06	244.82	211.1	211.1	371.965	248.995	214.235	157.515	141.535	123.11	260.25	139.61	115.3	88.68	55.1	55.1
Dalinsweet	Noris	0	495.89	309.14	241.11	189.93	159.93	85.31	256.7	116.735	70.945	18.17	18.17	0	185.61	97.94	51.95	0	0	0
Juga	Ksb_406.1	0	495.85	307.83	166.56	139.66	75.04	0	329.585	240.545	158.375	118.1	37.52	0	244.5	186.96	141.64	32.87	0	0
Remo	Dalinsweet	0	495.81	377.32	334.23	168.78	135.3	57.45	339.855	287.17	199.465	103.555	103.555	45.545	336.5	284.02	150.74	71.94	38.16	0
Delikates	Fiesser_Erstling_False	0	495.81	381.17	245.72	219.37	219.37	182.52	194.92	104.63	61.35	47.555	47.555	47.555	20.01	20.01	0	0	0	0
Johannes_Bottner	Eneerd	0	495.57	324.18	194.59	113.77	80.58	44.68	322.665	167.58	67.845	40.815	40.815	22.06	220.42	77.15	33.06	33.06	0	0
Topaz	Svezhest	0	495.48	396.23	348.65	294.14	261.73	224.29	402.175	325.835	258.19	175.345	63.735	63.735	249.8	202.13	155.86	71.6	40.78	40.78
Petr_Broich	X03305	0	495.43	335.45	228.47	146.34	113.67	113.67	318.535	205.455	141.07	114.27	114.27	95.265	262.46	157.35	113.91	85.95	85.95	85.95
Sawa	Howgate_Wonder	0	495.15	376.23	288.81	260.92	229.43	192.94	324.285	186.04	110.175	110.175	62.065	43.77	174.54	141.25	99.08	99.08	0	0
U641	AS_06_09_06	0	495.13	338.07	247.53	221.52	123.61	123.61	227.76	132.775	99.165	72.005	72.005	72.005	105.66	89.56	68.72	68.72	68.72	68.72
B3F12_040	Alro	0	495.01	374.44	329.4	170.05	138.09	103.09	257.93	156.225	102.43	87.475	55.515	55.515	178.64	110.99	110.99	81.08	49.12	49.12
Retina	Julia	0	494.97	428	295.66	268.36	203.34	86.65	254.8	199.455	86.215	18.735	18.735	0	151.08	113.61	51.81	0	0	0
ACW_18522	U1065	0	494.83	369.88	302.53	193.14	94.61	94.61	306.585	225.77	144.005	34.185	0	0	247.41	177.42	84.65	33.97	0	0
Howgate_Wonder	Karneval	0	494.7	369.81	257.06	227.98	227.98	113.47	233.695	145.74	111.64	98.775	82.125	26.685	146.45	93.27	71.08	71.08	36.3	0
Rajka	Selma	0	494.62	357.56	313.69	261.49	227.26	189.68	328.795	274.385	238.585	186.665	155.09	118.02	302.75	251.8	180.55	125.03	94.89	94.89
Diyament	Reanda	0	494.44	440.28	375.91	206.09	109.48	109.48	421.215	310.325	211.825	73.605	42.225	23.895	330.2	206.28	119.37	36.66	36.66	0
Scilate	Noris	0	494.4	294.8	207.24	207.24	76.35	0	258.8	104.31	60.525	34.495	19.275	0	160.12	72.73	25.41	0	0	0
Godelieve_Hegmans	AS_06_09_06	0	494.33	358.12	251.65	197.37	165.37	87.43	153.485	112.41	47.2	34.33	19.145	0	53.74	0	0	0	0	0
Bramleyovo_cervene	Julia	0	494.16	419.61	286.25	261.08	101.7	63.77	393.45	215.45	129.03	76.925	44.12	44.12	258.63	135.07	66.91	41.24	41.24	41.24
Melodie	Howgate_Wonder	0	494.07	336.63	249.49	165	134.7	98.1	283.21	188.755	155.305	129.48	112.69	94.39	199.83	149.21	126.5	126.5	92.92	92.92
U1065	Reglindis	0	493.84	377.18	355.44	270.46	270.46	233.85	336.995	278.75	235.23	140.325	74.71	74.71	265.72	195.86	153.98	71.26	39.57	0
Mairac_Flamboyante	HcP_18	0	493.84	398.78	245.84	218.87	218.87	218.87	265.2	178.73	113.04	55.12	38.17	20.23	195.16	141.29	58.35	0	0	0
Delorgue	Roba	0	493.68	366.83	230.3	145.88	111.01	75.26	271.23	191.32	122.17	107.415	75.26	75.26	226.45	152.53	106.82	106.82	75.26	75.26
Birgit_Bonnier	Godelieve_Hegmans	0	493.68	353.15	218.96	165.24	133.98	59.04	222.565	137.94	126.925	45.93	0	0	153.86	85.2	85.2	30.68	0	0
Reanda	Ksb_406.1	0	493.55	378.32	336.14	251.35	92.33	56.88	340.96	264.63	240.7	174.005	63.26	27.205	257.28	206.59	182.53	100.33	36.66	0
Tundra	Sawa	0	493.5	389.27	294.59	212.7	180.45	143.67	305.87	244.35	196.505	155.92	155.92	117.325	235.77	200.67	152.32	152.32	152.32	114.17
F026	Petr_Broich	0	493.27	408.06	313.64	284.73	221.34	148.61	324.155	223.42	74.68	20.01	20.01	20.01	229.5	140.53	27.58	0	0	0
Diyament	Alro	0	493.26	425.49	294.43	237.83	145.77	145.77	279.995	176.655	123.925	52.21	52.21	52.21	208.13	121.36	100.19	43.09	43.09	43.09
Weirouge	Zadni	0	492.91	337.42	225.32	225.32	225.32	225.32	283.725	189.765	133.9	93.95	93.95	57.12	180.2	111.88	43.84	43.84	43.84	43.84
Juga	S.T._Wright	0	492.59	353.49	238.92	123.59	123.59	123.59	307.615	154.865	78.485	50.27	50.27	50.27	233.04	128.22	41.74	41.74	41.74	41.74
Mairac_Flamboyante	Fiesser_Erstling_False	0	492.52	390.89	215.68	133.17	133.17	133.17	222.075	118.595	65.61	51.255	18.06	0	79.19	48.49	25.2	0	0	0
U633	Howgate_Wonder	0	492.39	332.5	242.83	133.74	102.25	102.25	314.795	227.775	106.005	54.365	38.62	20.325	184.11	149.08	60.41	34.78	0	0
Zestar	Veteran	0	492	342.93	214.7	157.76	91.35	91.35	300.495	234.13	170.82	115.15	68.11	68.11	226.76	194.11	132.16	77.94	46.87	46.87
Juga	Alro	0	491.65	404.77	226.65	145.9	145.9	145.9	342.12	214.585	125.2	125.2	125.2	106.45	271.83	185.83	118.84	118.84	118.84	81.34
Julia	Petr_Broich	0	491.33	436.53	321.47	263.92	231.73	193.59	315.245	243.015	142.795	60.965	44.035	44.035	273.7	184.81	118.4	41.24	41.24	41.24
Retina	Diana	0	491.31	320.12	298.45	215.82	181.78	107.36	340.865	163.69	108.49	67.995	67.995	49.24	203.04	118.33	75.94	47.7	47.7	47.7
U633	AS_06_09_06	0	491.15	354.93	217.91	217.91	154.24	118.97	204.975	127.74	93.06	93.06	93.06	93.06	93.69	93.69	68.72	68.72	68.72	68.72
Ladina	Horace	0	491.11	353.63	266.41	130.51	96.6	57.73	345.155	236.455	138.215	71.5	71.5	53.895	240.9	173.6	106.91	52.37	52.37	52.37
Havelgold	Dalinsweet	0	490.89	340.67	228.14	199.49	199.49	162.53	296.935	192.79	104.89	76.17	76.17	76.17	289.45	151.14	66.79	40.25	40.25	40.25
ACW_18522	Weirouge	0	490.76	389.28	343.27	289.85	227.1	152.77	323.92	238.375	170.76	114.7	97.375	60.325	250.64	164.71	143.42	60.12	60.12	60.12
Relinda	Eneerd	0	490.6	427.08	383.78	302.68	234.78	155.74	288.785	256.715	199.79	145.515	96.835	21.065	230	195.57	124.45	39.16	39.16	0
Delorgue	Minister_von_Hammerstein	0	490.58	336.16	211.04	185.11	117.99	43.13	359.695	218.725	165.145	136.26	37.35	0	375.04	197.38	156.36	99.96	37.35	0
Dalinsweet	Zadni	0	490.55	422.4	330.93	250.88	154.3	80.71	297.67	226.095	89.775	36.845	20.055	20.055	214.7	91	0	0	0	0
Noris	S.T._Wright	0	490.51	384.76	341.27	229.02	165.26	128.74	324.17	246.81	148.485	92.27	76.51	76.51	147.2	128.92	128.92	74.64	74.64	74.64
BXIIIa_44.14	Orlik_NTTT	0	490.15	352.28	262.15	236.96	139.4	102.22	300.035	176.09	120.36	63.4	46.93	46.93	276.95	118.11	72.83	45.29	45.29	45.29
Scilate	HcP_18	0	490.02	362.46	272.98	161.66	95.95	95.95	308.435	216.36	171.765	88.585	39.72	20.29	209.17	190.73	146.22	33.55	0	0
Nicoter	Liberty	0	489.87	400.67	333.51	200.66	165.69	93	315.76	203.525	145.615	132.48	132.48	20.39	241.84	174.93	130.35	105.18	72.9	0
Cheddar	Nathusiovo	0	489.71	472.58	452.08	339.41	307.27	187.97	481.96	416.29	345.65	209.815	192.395	115.63	443.45	356.82	289.88	147.75	79.13	0
Juno	Jolana	0	489.69	251.46	229.23	89.44	89.44	89.44	338.24	170.595	148.515	37.595	20.255	20.255	229.87	151.24	103.84	76.46	41.78	41.78
Juno	Sawa	0	489.44	314.79	270.9	82.51	52.41	52.41	348.105	190.665	77.165	49.99	49.99	49.99	249	141.41	73.78	48.31	48.31	48.31
U636	Minister_von_Hammerstein	0	489.4	404.9	244.94	163.14	163.14	163.14	339.44	201.565	100.56	30.4	0	0	220.27	94.31	28.23	0	0	0
Sansa	Helios	0	489.31	391.53	325.65	271.26	241.11	241.11	280.69	180.02	169.975	169.975	152.745	97.865	224.23	138.8	117.38	89.51	89.51	51.07
U633	Huvitus_NTTT	0	489.06	304.18	210.3	125.18	62.12	62.12	311.565	186.94	142.065	113.255	98.245	79.82	228.4	147.07	127.02	72.26	72.26	0
U6407	Retina	0	489.02	348.06	303	174.28	174.28	174.28	301.825	188.875	144.11	106.075	72.3	72.3	185.29	94.51	73.17	47.7	47.7	47.7
Pia	Sonyanevson	0	489.02	399.95	243.11	189.05	127.14	89.51	289.685	150.27	95.065	0	0	0	177.64	72.78	50.48	0	0	0
Rajka	Nathusiovo	0	488.94	346.21	233.92	233.92	169.58	95.48	322.705	226.48	183.51	155.955	138.705	63.095	186.1	97.75	74.63	74.63	40.13	40.13
Juno	lb_4715	0	488.93	354.01	307.53	281.09	115.71	115.71	337.705	194.015	172.625	159.135	110.79	110.79	198.63	133.72	133.72	106.74	106.74	106.74
Ladina	U633	0	488.76	312.6	224.34	143.1	143.1	107.47	266.105	174.85	116.93	78.37	62.835	62.835	199.3	166.94	78.32	52.88	52.88	52.88
Ladina	Ludivics_Rosenapfel	0	488.32	383.43	291.67	236.58	205.1	205.1	350.695	222.905	132.91	77.12	60.355	42.75	257.33	151.86	105.46	79.4	46.71	46.71
Hoods_Supreme	X06064	0	488.3	298.82	209.71	74.45	74.45	0	330.23	138.335	61.075	33.075	17.735	0	216.51	50.08	27.78	0	0	0
lb_4715	Howgate_Wonder	0	488.08	364.99	230.96	230.96	196.73	160.98	302.46	224.21	159.23	159.23	110.165	55.135	246.09	139.78	119.52	119.52	53.26	53.26
Topaz	Fiesser_Erstling_False	0	488.07	302.03	212.98	184.1	88.54	88.54	192.355	83.53	83.53	83.53	68.075	48.175	35.32	20.01	0	0	0	0
Julia	HcP_41	0	487.71	372.26	306.7	141.99	108.65	108.65	353.68	259.16	139.55	87.39	71.47	52.68	290.68	173.88	131.81	51.22	51.22	51.22
Sansa	Petr_Broich	0	487.45	436.03	390.34	283.55	283.55	245.29	452.87	351.485	305.165	279.725	247.24	227.245	394.42	295.85	273.03	247.88	216.16	216.16
Tundra	Nova_Easygro	0	487.42	369.96	321.4	211.49	178.71	178.71	313.195	173.97	106.64	52.68	20.24	20.24	196.26	93.28	27.11	0	0	0
Juno	Svezhest	0	487.08	326.06	194.06	83.79	83.79	44.17	353.64	131.255	76.64	35.75	20.375	20.375	156.17	49.28	26.98	0	0	0
U6407	Tundra	0	487.06	296.77	184.69	133.89	133.89	133.89	306.795	202.325	168.41	130.445	130.445	112.57	225.96	135.9	135.9	135.9	104.33	104.33
Astramel	S.T._Wright	0	487.06	311.68	173.73	173.73	140.49	100.82	213.025	109.71	29.155	15.39	0	0	65.76	65.76	0	0	0	0
U6407	Ksb_406.1	0	486.9	313.41	267.06	157.6	92.7	92.7	325.88	184.45	141.565	60.835	45.475	45.475	227.55	118.06	95.48	40.32	40.32	40.32
U633	Petr_Broich	0	486.76	317.37	275.26	198.07	133.83	133.83	322.97	231.485	141.475	89	89	71.48	228.43	211.81	119.9	67.61	67.61	67.61
Remo	Eneerd	0	486.61	293.55	251.84	143.15	74.4	0	294.455	216.785	173.215	93.05	40.81	22.055	233.21	162.55	93.72	67.99	35.09	0
Topaz	Regine	0	486.52	437.39	437.39	411	341.4	341.4	480.375	438.61	393.955	340.18	254.915	235.195	428.35	378.35	330.31	303.56	240.22	203.1
Liberty	X03305	0	486.42	366.65	252.63	116.42	48.71	48.71	258.4	215.28	96.925	57.06	41.175	22.195	232.11	200.09	60.7	33.64	0	0
Renora	Juga	0	486.34	334.06	182.22	154.47	121.89	45.87	310.94	200.61	114.095	58.58	41.24	22.19	242.05	121.28	77.02	0	0	0
Nova_Easygro	Howgate_Wonder	0	486.11	384.73	335.38	224.28	127.01	87.09	297.76	249.445	150.7	55.35	22.95	22.95	166.69	131.47	62.31	33.58	0	0
Piros	Ladina	0	486	349.49	285.06	177.89	147.27	147.27	380.715	272.42	207.925	207.925	144.575	144.575	364.32	284.57	243.23	243.23	147.15	147.15
Tundra	Zestar	0	485.97	435.41	343.68	235.79	141.63	102.09	319.09	230.735	155.36	116.145	100.465	100.465	228.54	141.02	99.47	99.47	99.47	99.47
Limelight	Alro	0	485.94	396.84	284.04	255.34	163.39	86.42	350.825	254.09	212.115	87.79	39.15	0	292.16	222.17	154.19	71.36	39.01	0
Topaz	Pia	0	485.86	329.98	265.02	236.53	202.67	164.28	299.695	246.195	212.24	183.63	137.92	99.755	272.66	218.17	194.35	135.91	135.91	97.97
Juga	Limelight	0	485.69	360.57	141.25	113.37	113.37	0	260.685	178.12	13.855	0	0	0	214.56	88.61	0	0	0	0
Pitchounette	Petr_Broich	0	485.67	401.09	312.85	287.81	225.8	187.1	286.53	165.155	154.655	113.41	46.65	46.65	155	87.91	0	0	0	0
Florence_Bennett	Howgate_Wonder	0	485.64	345	183.04	183.04	87.2	49.65	207.99	103.535	61.96	35.025	19.815	0	129.98	28.14	28.14	0	0	0
ACW_6104	AS_06_09_06	0	485.58	414.76	298.36	239.93	207.74	50.66	255.325	140.78	73.515	16.095	0	0	158.06	88.96	0	0	0	0
Sawa	Ksb_406.1	0	485.42	367.48	252.8	193.74	193.74	193.74	289.645	240.595	194.1	124.805	77.175	57.975	190.84	157.15	134.57	81.84	50.94	50.94
U1065	Nicoter	0	485.09	299.58	277.76	198.26	198.26	158.82	355	176.85	113.1	58.655	58.655	58.655	317.08	145.11	103.33	52.68	52.68	52.68
Florence_Bennett	HcP_41	0	484.95	257.22	232.35	172.57	44.94	44.94	208.09	53.615	29.035	0	0	0	108.75	24.29	0	0	0	0
Limelight	Zadni	0	484.9	448.24	357.38	218.46	90.98	90.98	290.545	240.15	148.495	79.675	64.31	64.31	217.03	184.88	69.11	42.45	42.45	42.45
Rembrand	Juno	0	484.77	313.4	269.88	183.7	121.17	84.48	379.425	252.07	173.49	91.57	75.925	21.395	308.79	186.81	119.89	35.68	35.68	0
HL148	Juga	0	484.6	354.53	221.55	163.32	133.05	56.35	385.925	244.495	134.135	65.05	47.885	28.175	367.27	158.93	93.83	39.42	39.42	0
Juga	X03305	0	483.77	397.45	329.76	223.33	162.22	49.17	297.5	188.17	121.02	94.56	77.725	22.38	247.42	131.49	89.02	63.78	0	0
Horace	Delikates	0	483.62	376.23	235.31	210.21	179.77	142.19	351.585	218.825	128.54	128.54	66.48	66.48	260.04	140.06	75.5	75.5	45.06	45.06
Harmonie_Delorina	HcP_41	0	483.47	393.82	322.99	294.93	263.94	228.67	313.72	253.12	195.815	153.055	118.21	82.49	240.89	190.39	167.03	109.57	75.83	40.64
Dalinsweet	Cheddar	0	483.38	346.79	301.28	187.31	157.18	119.14	329.79	202.2	132.235	78.88	63.88	46.165	251.38	185.09	114.28	32.2	0	0
Ludivics_Rosenapfel	Roba	0	483.03	395.23	282.28	227.37	95.41	95.41	275.805	198	130.17	88.705	55.15	0	146.84	94.72	94.72	69	35.59	0
ACW_18522	U633	0	483.01	336.44	289.63	209.23	142.21	142.21	341.01	274.255	189.625	137.335	87.615	69.91	260.72	244.33	148.24	69.38	35.41	0
Juga	Delikates	0	482.99	309.86	222.15	168.69	137.71	101.69	259.9	139.32	114.91	48.025	48.025	28.175	178.24	91.95	91.95	39.42	39.42	0
X06064	Petr_Broich	0	482.95	348.43	284.25	284.25	184.47	109.13	330.88	221.27	133.285	104.555	87.835	68.995	269.5	169.73	102.44	73.71	40.13	40.13
Weirouge	Karneval	0	482.95	345.27	227.33	202.13	136.84	98.36	241.205	190.125	156.89	88.08	21.545	21.545	195.75	111.86	88.57	32.7	0	0
Hoods_Supreme	Halls_Pink	0	482.94	396.76	256.91	172.41	108.68	70.3	232.935	147.105	79.91	65.14	65.14	65.14	142.27	103.63	59.98	59.98	59.98	59.98
ACW_18522	Johannes_Bottner	0	482.89	366.23	304.92	170.17	170.17	58.05	271.905	166.23	100.29	17.545	17.545	0	167.24	73.87	73.87	46.71	46.71	46.71
Galarina	Godelieve_Hegmans	0	482.74	375	283.49	202.02	202.02	55.5	217.245	140.785	75.94	35.06	17.595	0	169.62	100.54	55.47	0	0	0
Melodie	Roba	0	482.4	364.25	273.65	273.65	208.5	58.55	321.87	209.79	141.705	128.94	96.68	58.55	290.87	170.79	127.82	127.82	95.56	58.55
Sawa	Helios	0	482.18	343.44	230.01	146.93	146.93	146.93	318.155	137.505	81.315	66.715	51.62	51.62	182.44	95.63	51.07	51.07	51.07	51.07
Delikates	Petr_Broich	0	482.03	359.59	313.56	179.47	146.73	146.73	291.6	195.46	173.455	92.59	76.91	76.91	230.95	125.93	81.46	53.59	53.59	53.59
Linda	Weirouge	0	481.94	310.23	244.54	216.9	154.5	117.98	335.285	185.615	130.735	104.015	86.65	67.625	274.54	135.42	93.29	66.75	66.75	66.75
Topaz	Diana	0	481.89	343.35	299.08	165.22	165.22	165.22	377.935	301.78	243.28	149.82	149.82	149.82	289.35	255.39	182.98	130.36	130.36	90.94
Bramleyovo_cervene	Karneval	0	481.78	393.76	282.74	89.44	57.94	57.94	293.215	218.455	138.615	55.895	40.145	20.32	184.36	135.7	67.86	39.65	39.65	0
HcP_18	Howgate_Wonder	0	481.59	344.08	213.26	131.65	36.93	0	243.565	165.83	89.815	47.79	0	0	163.55	129.92	84.69	30.09	0	0
U1165	Julia	0	481.48	339.73	231.25	177.45	146.08	146.08	208.84	110.56	86.705	60.31	42.925	25.22	134.46	81.19	58.15	32.52	0	0
Florence_Bennett	Petr_Broich	0	481.48	362.28	316.42	234.38	203.19	165.64	247.76	164.04	98.06	83.745	67.775	48.58	188.32	89.94	69.75	69.75	38.39	0
Lb_17906	Linda	0	481.47	412.04	277.77	168.89	134.81	96.3	368.17	290.26	207.39	111.055	111.055	72.915	272.9	219.72	149.43	39.31	39.31	0
B3F12_040	Juno	0	481.44	235.32	210.98	181.8	181.8	104.48	339.11	187.48	140.81	85.155	85.155	48.145	220.34	153.45	128.96	128.96	128.96	92.81
Nova_Easygro	S.T._Wright	0	481.44	376.83	239.06	153.88	122.66	122.66	269.505	190.695	144.2	76.495	44.685	44.685	171.78	101.6	78.78	0	0	0
Ladina	Pikora	0	481.23	411.2	367.26	257.15	160.45	124.7	335.98	240.025	136.03	35.575	35.575	0	282.42	211.57	144.57	35.31	35.31	0
Red_Devil	Johannes_Bottner	0	481.15	332.61	264.92	161.37	98.85	98.85	299.05	173.09	75.09	46.64	0	0	218.89	119.68	31.05	31.05	0	0
Delbrus	S.T._Wright	0	481.1	340.67	253.46	198.73	135.18	96.27	241.505	126.7	84.27	84.27	69.155	69.155	130.18	97.97	55.1	55.1	55.1	55.1
X06064	Roba	0	481.03	373.91	218.49	165.86	133.21	96.3	270.39	157.14	112.75	112.75	64.43	45.975	230.32	146.58	102.06	76.26	44	44
Havelgold	Karneval	0	480.83	325	189.03	189.03	189.03	151.64	265.575	157.115	114.185	114.185	98.855	79.135	236.8	144.88	123.21	93.27	93.27	53.83
ACW_18522	Alro	0	480.79	395.07	329.79	191.52	159.38	86.02	302.6	190.055	135.28	94.96	62.54	42.695	208.78	106.87	86	34.48	0	0
U6407	Helios	0	480.54	361.41	225.99	198.08	163.32	126.94	269.755	178.705	123.66	109.95	44.49	44.49	212.9	92.69	71.99	71.99	40.32	40.32
Florence_Bennett	HcP_18	0	480.39	271.57	248.13	218.22	120.56	43.84	191.18	82.235	58.795	43.84	43.84	43.84	100.05	67.28	43.84	43.84	43.84	43.84
Topaz	Nathusiovo	0	480.35	316.59	295.94	270.11	137.74	98.17	310.075	225.68	193.335	127.775	44.22	44.22	248.25	161.98	161.98	78.72	44.22	44.22
Ludivics_Rosenapfel	Ukrainer_Samling	0	480.31	392.32	261.21	204.74	173.02	137.53	187.58	137.385	67.005	52.125	37.12	0	69.6	53.52	29.71	0	0	0
Juga	Weirouge	0	480.23	376.97	241.34	186.61	153.48	79.21	358.495	240.8	171.57	144.72	95.815	59.665	337.24	195.82	106.42	106.42	41.74	41.74
Selma	Karneval	0	480	301.72	215.08	215.08	183.96	183.96	186.955	144.245	144.245	118.06	118.06	82.275	154.14	136.18	111.76	85.59	53.07	53.07
Recolor	U1065	0	479.94	406.74	249.87	249.87	148.94	148.94	260.845	205.55	116.585	88.59	57.09	20.25	149.81	80.84	33.64	33.64	0	0
Orlik_NTTT	Ukrainer_Samling	0	479.89	380.35	271.92	214.43	181.2	181.2	255.09	141.045	97.08	57.16	40.545	20.665	135.82	63.25	39.76	39.76	39.76	0
Johannes_Bottner	Howgate_Wonder	0	479.86	363.09	292.17	151.94	117.03	81.47	283.24	176.045	98.81	16.855	0	0	213.61	124.63	53.06	0	0	0
Zestar	Helios	0	479.85	307.49	286.83	150.99	86.05	86.05	241.685	119.195	62.81	62.81	0	0	152.04	30.44	30.44	30.44	0	0
ACW_18522	Reanda	0	479.83	375.24	261.76	231.79	167.4	131.95	326.06	205.085	160.565	91.635	58.08	22.81	229.1	143.7	121.96	67.65	35.13	0
Galarina	HcP_18	0	479.8	300.11	251.03	141.48	75.68	40.58	306.515	184.965	151.21	69.255	20.29	20.29	168.2	115.92	115.92	33.55	0	0
X06564	Fiesser_Erstling_False	0	479.7	335.48	186.93	104.56	37.11	0	225.43	128.67	74.73	48.595	0	0	89.39	73.82	50.43	0	0	0
Huvitus_NTTT	Howgate_Wonder	0	479.69	428.14	268.97	243.41	179.4	104.89	231.92	165.3	142.72	129.27	113.41	74.33	167.75	118.58	118.58	91.68	91.68	52.9
ACW_18522	Cheddar	0	479.61	323.01	185.95	128.34	128.34	92.71	349.82	229.805	139	97.68	63.715	45.965	250.53	186.58	96.44	67.93	0	0
X04355	Roba	0	479.5	359.07	246.22	191.53	191.53	116.98	325.555	207.52	112.325	15.42	0	0	221.7	141.01	27.96	0	0	0
Mairac_Flamboyante	Minister_von_Hammerstein	0	479.49	375.98	208.03	153.88	91.84	54.82	396.165	244.255	119.11	119.11	72.31	0	306.85	182.2	71.98	71.98	37.02	0
Dalinsweet	Godelieve_Hegmans	0	479.42	377.87	243.4	217.67	185.19	146.36	195.79	114.94	56.15	15.865	0	0	106.96	75.78	53.71	0	0	0
Hoods_Supreme	X03305	0	479.36	309.55	175.46	64.16	0	0	276.875	150.435	82.965	0	0	0	185.58	51.54	27.35	0	0	0
Godelieve_Hegmans	Johannes_Bottner	0	479.12	293.54	227.88	147.15	80.28	43.14	143.36	68.055	21.57	21.57	21.57	21.57	74.58	44.02	0	0	0	0
Tundra	U1065	0	479.03	361.83	338.76	310.03	245.16	167.77	349.05	238.375	195.08	111.635	78.585	42.055	259.03	190.93	126.81	71.6	39.42	0
Lb_17906	Minister_von_Hammerstein	0	478.61	407.76	366.31	263.07	263.07	189.85	384.25	230.69	164.46	151.925	134.525	96.265	337.13	164.47	94.67	94.67	94.67	94.67
Delikates	Howgate_Wonder	0	478.58	262.77	192.64	31.2	0	0	176.815	125.72	67.935	0	0	0	119.66	71.87	27.87	0	0	0
Rubinstep	Noris	0	478.49	314.53	200.29	144.53	78.41	40.96	271.265	149.52	83.72	70.94	36.985	0	151.41	81.18	36.66	36.66	36.66	0
Pilot	Pitchounette	0	478.43	317.4	295.95	215.55	121.02	82.64	253.785	153.43	86.48	33.52	17.895	0	177.76	46.77	25.38	0	0	0
Rubinstep	Juga	0	478.35	319.03	140.1	32.53	0	0	345.315	172.93	40.66	0	0	0	281.58	67.42	25.24	0	0	0
Juno	Weirouge	0	478.25	281.84	215.95	188.97	155.05	155.05	259.575	167.97	123.005	57.27	57.27	57.27	198.48	146.95	100.52	48.31	48.31	48.31
Julia	AS_06_09_06	0	478.23	377.93	288.98	234.04	132.38	92.52	259.985	172.835	61.775	35.305	20.13	20.13	150.59	50.12	27.08	0	0	0
Rembrand	Petr_Broich	0	478.12	394.11	325.28	244.57	116.47	81.13	417.035	315.71	226.22	184.37	106.265	106.265	368.63	238.08	173.56	117.7	86.5	86.5
Ladina	F002	0	477.87	354.49	286.79	230.96	230.96	192.09	268.785	169.605	88.87	35.14	19.03	0	165.31	97.81	27.89	0	0	0
U636	Florence_Bennett	0	477.86	362.26	290.83	261.36	231.09	156.92	249.955	181.765	70.65	70.65	39.005	0	169.39	118.11	30.57	30.57	0	0
Lb_5338	HcP_41	0	477.77	299.8	148.05	121.69	86.9	48.66	292.52	230.445	133.655	94.07	43.13	24.33	311.86	225.91	93.22	66.04	0	0
Hoods_Supreme	X04355	0	477.67	308.25	243.23	136.71	71.82	0	320	194.23	128.86	49.26	0	0	194.11	109.93	60.98	33.63	0	0
U6407	Alro	0	477.63	375.28	280.83	174.77	174.77	174.77	274.91	224.475	145.26	118.155	118.155	98.875	218.85	169.12	122.74	122.74	122.74	84.18
Pia	Honeycrisp	0	477.48	336.5	224.5	114.02	83.3	45.03	240.915	80.845	36.035	36.035	19.135	0	170.25	24.14	0	0	0	0
Linda	Petr_Broich	0	477.48	439.6	254.81	254.81	193.17	154.79	274.71	232.025	197.56	197.56	151.94	113.56	229.85	195.14	171.2	171.2	109.73	109.73
Red_Devil	Godelieve_Hegmans	0	477.38	352.49	284.26	284.26	253	142.14	244.37	147.23	135.875	96.93	64.19	46.595	165.27	95.1	70.17	45.17	45.17	45.17
Diyament	Havelgold	0	477.32	408.72	319.07	289.71	259.54	147.7	460.8	400.48	302.14	231.61	167.565	114.065	385.99	312.86	203.48	149.94	83.69	47.79
Limelight	Nathusiovo	0	477.04	371.76	195.86	90.16	55.37	55.37	273.685	153.99	86.48	32.305	0	0	155.47	105.68	85.46	31.4	0	0
Juno	Astramel	0	477.01	274.25	209.73	209.73	114.59	0	271.84	132.03	64.255	51.42	18.025	0	170.12	83.22	61.94	34.52	0	0
Lb_17906	Fiesser_Erstling_False	0	476.95	312.52	227.3	121.42	89.64	52.03	150.685	61.855	38.685	24.935	24.935	24.935	16.06	0	0	0	0	0
Ludivics_Rosenapfel	Ksb_406.1	0	476.87	352.21	281.97	195.56	129.36	58.27	269.65	182.67	126	84.68	52.2	52.2	231.98	128.34	105.87	77.63	45.15	45.15
Linda	Florence_Bennett	0	476.87	335.27	270.7	157.54	127.27	127.27	269.805	182.42	115.36	60.13	27.61	27.61	218.6	131.2	87.95	33.19	0	0
Linda	Rodluvan	0	476.79	353.11	283.54	229.19	229.19	153.85	265.055	170.71	127.375	83.41	19.67	0	198.63	110.56	89.48	30.84	0	0
Juga	AS_06_09_06	0	476.77	351.57	235.75	128.06	95.77	95.77	344.445	221.3	142.8	90.1	90.1	90.1	225.1	112.95	67.51	41.74	41.74	41.74
X06064	Astramel	0	476.64	321.51	232.06	232.06	168.31	93.65	250.525	116.26	93.07	79.655	63.525	44.71	159.22	94.31	73.71	73.71	40.13	40.13
Remo	Howgate_Wonder	0	476.6	385.1	297.27	186.79	124.73	47.95	279.925	226.43	158.175	89.835	57.015	0	240.45	172.96	100.81	72.08	37.3	0
Bramleyovo_cervene	Noris	0	476.59	335.85	246.19	110.36	80.23	41.28	407.95	205.655	140.11	72.985	57.92	20.64	268.49	111.72	91.3	63.09	0	0
Delbrus	Alro	0	476.49	336.13	292.92	264.82	200.58	200.58	293.92	206.19	136.995	97.375	65.59	65.59	235.47	142.59	72.77	44.9	44.9	44.9
Nicoter	HcP_18	0	476.48	374.64	288.28	235.23	167.65	95.95	343.635	243.095	198.5	143.59	78.385	41.82	283.6	201.35	156.84	70.08	36.44	0
Reglindis	Godelieve_Hegmans	0	476.12	335.02	228.72	144.51	50.47	50.47	268.895	176.325	101.08	45.215	45.215	45.215	165.42	129.98	66.87	37.79	37.79	0
Fujion	Godelieve_Hegmans	0	476.11	264.14	130.14	103.85	70.99	0	209.9	80.205	56.9	17.465	0	0	178.85	77.25	52.58	0	0	0
Topaz	Helios	0	476.01	357.64	314.83	229.47	197.6	197.6	243.905	151.445	130.805	117.11	101.815	101.815	149.66	97.97	97.97	97.97	97.97	97.97
U6407	Limelight	0	475.96	288.34	198.32	92.02	92.02	54	324.75	201.915	102.435	21.39	21.39	21.39	263.22	158.94	26.18	0	0	0
U1065	Dalinsweet	0	475.88	392.07	221.09	162.42	97.9	58.99	319.72	234.335	145.18	103.7	72.115	52.66	272.63	202.12	113.31	87.9	87.9	48.99
Lb_13995	Fiesser_Erstling_False	0	475.87	380.26	233.2	93.77	93.77	93.77	173.695	87.995	66.745	53.365	37.025	0	75.41	25.2	25.2	0	0	0
Diana	Karneval	0	475.83	367.98	302.47	196.8	162.01	87.84	310.835	170.135	122.305	70.57	19.42	0	184.05	96.9	25.5	0	0	0
Pitchounette	Cheddar	0	475.83	357.17	287.64	155.85	155.85	80.94	341.18	230.85	116.25	34.225	0	0	351.07	191.01	80.13	0	0	0
Relinda	Dalinsweet	0	475.67	406.64	272.71	216.65	185.55	148.22	317.81	249.695	172.665	158.36	141.57	47.035	292.92	217.54	104.94	79.33	45.91	45.91
Sawa	Minister_von_Hammerstein	0	475.65	404.01	313.46	258.45	227.93	152.32	377.4	216.985	49.99	49.99	49.99	49.99	282.45	138.75	73.78	48.31	48.31	48.31
ACW_18522	S.T._Wright	0	475.6	387.2	256.38	148.35	148.35	71.8	266.885	153.665	89.41	34.32	18.975	0	144.97	73.74	52.87	0	0	0
Topaz	Resi	0	475.6	320	255.47	198.25	198.25	158.68	406.145	303.245	226.455	169.73	153.47	116.58	331.34	229.44	141.89	113.38	113.38	0
Liberty	Howgate_Wonder	0	475.39	318.54	318.54	237.66	174.19	101.31	232.93	144.84	68.675	42.305	42.305	23.865	143.46	128.21	36.06	36.06	36.06	0
Nicoter	HcP_41	0	475.01	341.74	231.78	178.02	145.34	145.34	337.995	219.37	154.855	112.6	47.395	47.395	346.31	190.32	145.81	33.64	0	0
Zestar	Huvitus_NTTT	0	474.84	263.56	218.83	140.5	44.04	44.04	224.6	122.1	52.93	52.93	20.48	20.48	109.15	55.55	31.26	31.26	0	0
Sawa	Nathusiovo	0	474.78	305	150.27	123.3	91.77	55.37	241.185	91.2	70.475	70.475	35.775	0	147.67	52.86	29.38	0	0	0
Julia	Alro	0	474.55	373.43	287.74	147.61	83.51	83.51	292.11	239.61	119.18	47.58	0	0	271.59	198.74	90.04	32.35	0	0
HL148	Orlik_NTTT	0	474.35	293.17	228.11	173.18	139.79	104.3	255.385	156.92	114.28	114.28	83.175	46.93	168.61	96.17	74.97	45.29	45.29	45.29
Orlik_NTTT	HcP_41	0	474.3	332.35	286.85	177.64	78.54	41.33	309.045	212.865	167.92	70.88	54.49	0	251.7	181.06	89.28	35.93	35.93	0
Delikates	Ksb_406.1	0	474.21	390.19	304.38	168.48	101.82	65.9	299.295	203.6	160.68	117.6	69.67	51.71	227.29	158.23	137.21	108.97	45.15	45.15
Hoods_Supreme	Dalinsweet	0	474.14	322.03	276.74	115.69	85.07	48.73	263.88	205.86	138.225	18.17	18.17	0	220.61	186.77	78.6	0	0	0
Rajka	Cheddar	0	474.03	392.69	328.56	219.11	152.8	43.16	331.42	258.24	215.4	159.62	61.16	43.16	243.17	211.66	187.6	105.2	40.36	40.36
Petr_Broich	Ksb_406.1	0	473.81	384.45	343.49	317.26	252.72	252.72	307.865	206.18	150.925	123.935	108.87	71.865	215.57	133.34	111.15	82.42	48.85	48.85
Nicoter	Petr_Broich	0	473.62	405.93	315.11	262.29	228.24	228.24	345.925	276.955	176.9	176.9	161.845	124.02	284.08	196.76	173.66	148.51	84.09	84.09
HL148	U633	0	473.58	332.22	265.39	210.82	145.77	145.77	293.705	165.05	110.885	110.885	95.555	76.21	188.4	101.26	78.02	48.08	48.08	48.08
Rajka	Johannes_Bottner	0	473.38	295.16	161.81	109.03	109.03	109.03	308.735	181.765	82.45	53.36	53.36	53.36	231.04	146.74	102.88	102.88	102.88	102.88
Ladina	Weirouge	0	473.17	383.31	251.98	225.42	97.74	97.74	317.435	197.805	109.95	54.655	21.665	21.665	242.34	174.61	87.44	32.7	0	0
Reanda	Karneval	0	473.06	371.05	283.82	200	200	161.9	278.445	165.555	131.625	92.115	75.855	57.525	208.88	93.6	69.18	69.18	36.66	0
Juno	Sonyanevson	0	473.02	441.01	393.48	340.44	309.43	271.12	388.865	301.17	225.82	212.4	129.345	110.025	258.22	173.02	106.74	106.74	106.74	106.74
Juga	Karneval	0	472.83	308.25	175.62	148.72	117.33	43.45	344.845	200.135	121.55	66.11	17.725	0	253.75	130.45	107.53	0	0	0
Lb_9669	Howgate_Wonder	0	472.79	421.73	312.69	230.28	230.28	192.37	243.27	156.745	91.13	77.07	59.915	42.19	204.54	99.66	34.31	34.31	0	0
Johannes_Bottner	Siugisdesert	0	472.78	356.52	242.33	160.52	98.56	60.98	204.97	135.935	77.355	38.335	23.305	23.305	132.97	94.68	25.44	0	0	0
Pia	Scifresh	0	472.77	317.75	224.64	196.86	131.78	95.18	347.62	174.54	153.26	84.875	36.11	0	282.88	144.04	123.11	68.16	35.67	0
Doriane	Juga	0	472.77	347.72	252.19	197.01	134.55	134.55	237.555	140.315	118.655	104.29	87.43	68.68	228.46	104.94	104.94	104.94	37.5	0
Topaz	U636	0	472.54	337.86	268.95	163.22	97.65	97.65	261.825	166.535	120.565	120.565	89.155	71.19	203.34	134.79	110.97	110.97	47.61	47.61
Rembrand	Fiesser_Erstling_False	0	472.51	335.89	268.1	158.54	125.84	86.12	227.61	120.735	64.375	38.165	21.94	21.94	48.81	0	0	0	0	0
Lb_5338	Roba	0	472.42	371.17	285.87	202.77	137.4	62.23	319.2	258.535	179.435	100.845	68.4	31.115	286.06	179.65	88.9	37.66	37.66	0
Lb_17906	Zadni	0	472.31	364.99	319.49	235.33	170.26	97.95	333.835	224.65	177.505	119.53	69.505	50.875	253.64	150.52	80.57	80.57	48.85	48.85
Rembrand	Godelieve_Hegmans	0	472.16	370.72	306.2	248.61	185.6	148.21	217.035	132.78	29.48	15.09	0	0	139.16	89.7	0	0	0	0
Retina	Eneerd	0	472.14	248.87	206.11	127.09	94.23	54.56	259.205	115.24	60.86	19.835	19.835	0	141.45	73.89	53.59	0	0	0
Ladina	Cheddar	0	471.64	300.31	233.96	121.35	88.19	48.66	367.92	259.8	134.54	38.475	38.475	0	332.03	236.8	147.21	67.1	0	0
Juga	Red_Devil	0	471.5	249.72	160.2	52.75	52.75	52.75	201.36	93.515	26.295	0	0	0	157.03	48.47	25.24	0	0	0
Limelight	Ukrainer_Samling	0	471.44	341.69	231.66	154.47	121.98	83.82	239.58	129.725	26.41	0	0	0	130.58	113.18	0	0	0	0
Harmonie_Delorina	Cheddar	0	471.33	338.74	197.93	114.22	81.9	42.23	325.4	211.575	87.995	61.795	61.795	41.96	214.89	91.55	0	0	0	0
X06064	Delikates	0	471.26	371.86	195.19	195.19	195.19	85.87	308.185	165.74	142.78	100.715	37.875	20.14	214.38	116.08	116.08	31.34	0	0
Topaz	Weirouge	0	471.23	278.18	211.62	211.62	181.62	144.85	316.71	221.675	166.24	137.575	120.935	102.82	245.87	197.79	153.73	96.4	63.7	63.7
Relinda	Alro	0	471.14	434.95	299.21	273.8	243.09	207.62	299.31	219.51	208.88	180.905	163.43	163.43	255.51	188.65	188.65	161.88	161.88	161.88
BXIIIa_44.14	X03305	0	471.08	400.71	334.05	250.74	220.4	146.51	289.59	188.435	142.995	87.815	87.815	70.29	202.02	118.24	70.2	43.69	43.69	43.69
X04355	Howgate_Wonder	0	471.04	354.64	239.43	129.07	95.3	95.3	328.235	197.635	109.975	97.445	64.495	64.495	219.36	116.7	74.44	74.44	40.13	40.13
Pia	Scilate	0	470.85	329.99	283.92	200.33	135.25	135.25	304.345	226.945	174.39	91.025	42.26	42.26	222.63	150.63	129.7	74.75	42.26	42.26
Resi	Pitchounette	0	470.84	330.34	189.55	134.22	41.08	41.08	290.68	159.13	61.8	20.54	20.54	20.54	221.66	51.5	51.5	0	0	0
F002	Howgate_Wonder	0	470.74	368.43	255.12	202.47	138.41	63.01	272.275	141.81	85.26	46.6	31.505	31.505	163.21	96.65	50.72	0	0	0
Civg198	Eneerd	0	470.7	301.53	192.49	165.4	35.01	0	176.32	87.31	0	0	0	0	109.91	24.28	0	0	0	0
Ladina	F026	0	470.61	386.35	315.11	148	117.07	43.06	223.53	132.23	53.375	0	0	0	135.79	67.37	0	0	0	0
Fujion	AS_06_09_06	0	470.61	300.16	167.29	87.31	87.31	47.75	214.06	137.24	39.605	0	0	0	99.58	66.69	0	0	0	0
Hoods_Supreme	Sawa	0	470.5	328.75	262.61	180.57	118.73	81.81	261.7	132.375	96.44	70.9	70.9	70.9	169.49	115.1	66.75	66.75	66.75	66.75
Godelieve_Hegmans	Fiesser_Erstling_False	0	470.43	282.34	192.48	137.71	38.84	0	214.97	94.43	71.18	31.35	0	0	40.6	23.39	0	0	0	0
S.T._Wright	X03305	0	470.16	173.98	62.54	34.99	0	0	161.625	74.465	31.23	17.495	0	0	57.84	23.71	0	0	0	0
Limelight	Selma	0	470.11	365.92	341.89	341.89	279.29	279.29	337.875	254.615	242.6	227.85	212.715	177.3	242.46	191.07	191.07	161.98	129.46	94.03
Zestar	Delrouval	0	470.1	418.13	375.71	210.65	146.15	111.05	335.42	281.15	160.385	92.615	92.615	56.5	221.65	202.54	117.84	91.93	91.93	56.14
Linda	Howgate_Wonder	0	469.91	294.72	227.14	200.07	107.59	107.59	251.18	154.595	111.455	98.185	83.08	64.785	136.73	103.44	103.44	76.9	42.12	42.12
ACW_6104	Minister_von_Hammerstein	0	469.86	295.36	271.97	216.33	53.27	53.27	372.42	234.485	157.025	75.315	26.56	26.56	280.19	173.25	61.09	32.86	0	0
Ladina	U1065	0	469.85	330.75	196.33	196.33	133.4	133.4	263.595	213.385	153.54	56.985	41.395	41.395	252.33	214.74	120.41	40.69	40.69	40.69
U633	Helios	0	469.74	221.89	133.74	106.43	106.43	106.43	252.235	115.07	71.84	71.84	56.745	56.745	156.19	71.77	51.07	51.07	51.07	51.07
Dalinsweet	AS_06_09_06	0	469.7	398.16	375.45	238.19	238.19	163.57	258.575	204.455	112.785	59.26	43.165	43.165	180.21	113.22	26.54	0	0	0
X04355	Dalinsweet	0	469.58	258.37	191.82	165.24	165.24	128.41	330.825	182.44	139.87	112.915	96.675	58.85	297.8	161.08	140.87	114.79	114.79	0
Siugisdesert	Ukrainer_Samling	0	469.52	382.42	292.2	154.06	55.27	55.27	201.37	89.68	45.345	32.57	17.565	0	97.55	45.48	0	0	0	0
Alro	Ksb_406.1	0	469.42	312.09	226.25	143.82	143.82	143.82	229.57	176.665	120.015	105.97	105.97	49.415	144.82	108.4	84.78	84.78	84.78	49.12
BXIIIa_44.31	X04355	0	469.34	400	308.89	282.39	252.05	212.16	410.66	298.13	228.715	159.935	144.765	107.025	350.13	230.49	143.4	114.67	114.67	0
Civni	Sawa	0	469.28	333.14	243.98	187.26	154.98	154.98	327.33	234.11	212.67	116.985	116.985	97.6	272.1	188.43	142.27	89.06	89.06	89.06
Scifresh	Minister_von_Hammerstein	0	469.23	418.7	418.7	311.49	210.65	99.03	354.895	295.935	262.4	210.93	82.535	45.97	297.69	265.09	200.35	145.93	81.72	45.28
Godelieve_Hegmans	S.T._Wright	0	469.2	331.56	237.66	209.38	176.65	141.01	203.135	107.945	87.235	73.47	41.26	41.26	93.18	61.54	40.84	40.84	40.84	40.84
Diyament	Minister_von_Hammerstein	0	468.75	327.34	217.64	190.7	92.67	92.67	330.81	172.265	86.23	72.95	42.875	24.155	254.24	98.54	34.35	34.35	0	0
Dalinco	Eneerd	0	468.63	284.58	171.39	36.97	36.97	0	243.365	117.77	51.075	0	0	0	171.86	123.31	76.77	0	0	0
Rembrand	Helios	0	468.54	346.79	165.38	136.68	136.68	100.16	352.53	164.785	82.37	55.115	37.79	20.255	287.49	103.7	34.65	34.65	0	0
Relinda	Delbrus	0	468.5	253.52	211.07	127.66	127.66	127.66	276.16	138.465	69.63	55.115	39.515	20.485	255.28	130.35	38.06	38.06	38.06	0
U633	Alro	0	468.48	365.18	300.35	220.15	62.34	62.34	185.46	107.245	61.32	61.32	61.32	61.32	77.94	61.32	61.32	61.32	61.32	61.32
Piros	Julia	0	467.94	361.22	201.52	117.51	87.42	49.95	319.43	241.54	119.735	77.78	62.445	24.975	262.14	173.24	83.95	0	0	0
U1065	Weirouge	0	467.93	283.32	174.72	174.72	143.36	108.32	263.005	166.955	97.32	54.465	38.155	20.635	233.35	144.6	29.71	0	0	0
Pitchounette	X03305	0	467.73	367.48	232.81	177.29	80.43	43.43	232.77	84.635	61.87	35	19.415	0	132.92	45.21	0	0	0	0
Florence_Bennett	Halls_Pink	0	467.14	338.6	229.23	96.97	0	0	181.69	89.975	46.155	31.2	0	0	135.49	46.86	26.42	0	0	0
Halls_Pink	Fiesser_Erstling_False	0	467.08	343.03	228.96	201.73	170.66	170.66	230.45	136.53	114.88	72.39	56.855	38.285	58.62	20.01	0	0	0	0
U1065	Lb_13995	0	466.98	381.36	263.31	233.61	202.89	202.89	266.82	226.685	147.115	92.17	92.17	73.525	227.6	173.55	105.52	52.68	52.68	52.68
Limelight	Helios	0	466.97	399.45	263.09	207.42	139.04	139.04	321.975	244.125	130.075	60.355	45.135	45.135	275.31	207.49	93.5	40.91	40.91	40.91
Rembrand	Pitchounette	0	466.96	328.27	218.26	138.35	45.17	45.17	210.77	122.245	67.915	53.605	22.385	22.385	167.44	77.1	56.43	31.22	0	0
ACW_6104	Red_Devil	0	466.82	239.59	126.71	101.7	39.84	0	186.52	80.59	12.53	0	0	0	115.09	44.52	0	0	0	0
Delbrus	Nova_Easygro	0	466.69	361.43	295.17	239.14	205.15	205.15	261.07	193.325	172.16	116.78	68.365	49.94	163.73	112.4	91.47	64.36	0	0
Juga	Ludivics_Rosenapfel	0	466.58	320.06	181.89	156.3	122.49	84.8	285.625	140.025	82.595	69.89	38.97	21.175	214.72	56.06	56.06	30.65	0	0
Juno	Ludivics_Rosenapfel	0	466.5	297.03	272.95	194.65	161.8	161.8	284.735	202.2	179.98	153	153	153	224.22	174.79	174.79	147.81	147.81	147.81
Ksb_406.1	Fiesser_Erstling_False	0	466.29	265.48	223.04	167.75	105.04	105.04	221.375	103.59	91.335	91.335	91.335	72.565	15.31	0	0	0	0	0
Zadni	Cheddar	0	466.07	359.71	271.89	161.38	0	0	293.12	216.89	109.69	95.385	0	0	169.79	115.24	30.04	30.04	0	0
X04355	Juga	0	465.82	375.75	241.89	162.53	128.31	93.22	362.15	240.845	166.65	112.035	62.895	44.105	237.44	150.71	87.36	32.22	0	0
ACW_6104	Petr_Broich	0	465.79	373.76	350.98	293.73	228.95	192.87	317.385	200.78	146.99	75.36	43.39	43.39	230.69	110.56	88.26	31.2	0	0
Weirouge	Julia	0	465.79	417.23	307.47	227.63	131.91	93.02	200.315	154.27	108.635	54.705	23.315	23.315	152.49	98.71	29.87	0	0	0
Delikates	Zadni	0	465.67	381.83	291.47	237.66	237.66	202.48	231.19	140.62	96.17	83.465	52.845	52.845	140.66	66.82	45.06	45.06	45.06	45.06
Zestar	Birgit_Bonnier	0	465.47	347.34	231.37	147.66	116.4	43.4	215.73	129.03	74.28	47.955	0	0	128.09	78.13	31.26	31.26	0	0
Rajka	U1065	0	465.42	343.89	232.63	152.73	61.07	61.07	313.86	176.865	164.73	53.145	53.145	53.145	258.63	157.26	132.99	52.68	52.68	52.68
HcP_41	Karneval	0	465.42	328.24	173.54	146.82	115.68	115.68	211.44	150.655	108.31	94.73	62.23	25.835	189.4	135.99	94.48	36.13	36.13	0
Karneval	Fiesser_Erstling_False	0	465.3	274.39	163.3	133.61	102.25	102.25	107.715	50.21	39.285	24.935	24.935	24.935	17.52	0	0	0	0	0
X06564	Godelieve_Hegmans	0	465.17	346.62	210.7	100.87	70.81	0	192.075	93.805	49.65	35.06	17.595	0	126.09	74.25	29.18	0	0	0
Diana	Bramleyovo_cervene	0	465.09	308.52	200.3	149.36	118.74	41.68	397.7	204.625	160.515	120.725	58.01	20.84	244.65	82.75	82.75	30.64	0	0
Karneval	Nathusiovo	0	464.9	373.51	239.81	127.35	59.86	59.86	210.41	100.22	66.135	39.2	39.2	21.24	92.12	59.94	36.3	36.3	36.3	0
U1065	Howgate_Wonder	0	464.86	323.98	236.93	210.02	115.38	40.36	248.165	140.1	117.89	48.78	0	0	188.68	153.08	86.55	31.2	0	0
Noris	Ksb_406.1	0	464.86	415.37	348.69	240.91	143.03	107.62	408.54	296.77	218.73	164.56	82.715	65.01	278.14	189.95	145.96	119.21	53.83	53.83
HL148	U636	0	464.73	284.52	238.59	183.98	54.15	54.15	236.58	104.345	60.84	46.47	0	0	146.83	73.93	30.61	30.61	0	0
Diyament	F026	0	464.6	290.28	204.08	176.13	111.67	0	268.755	119.23	64.47	50.495	0	0	142.06	77.03	32.95	32.95	0	0
Piros	Orlik_NTTT	0	464.46	365.32	277.3	224.64	129.09	53.98	287.75	229.635	174.935	133.295	36.025	0	252.67	165.8	120.85	61.49	0	0
Galarina	Petr_Broich	0	464.46	378.89	314.84	289.67	289.67	180.46	328.415	252.73	197.8	157.175	140.02	84.575	235.12	182.03	110.95	34.31	0	0
Diyament	Dalinsweet	0	464.43	256.49	185.15	101.3	35.92	0	295.825	229.545	107.785	51.025	35.91	0	291.35	193.01	64.48	35.9	35.9	0
Diyament	Horace	0	464.33	261.9	173.26	144.41	144.41	107.22	301.945	188.89	167.575	167.575	120.36	101.765	328.96	187.6	187.6	187.6	93.92	93.92
Relinda	Huvitus_NTTT	0	464.33	287.23	221.15	167.64	167.64	51.23	272.545	164.36	118.8	106.065	58.63	20.125	230.46	139.66	68.4	68.4	37.94	0
X04355	S.T._Wright	0	464.32	247.55	199.73	142.5	47.19	47.19	270.88	145.895	88.835	34.9	17.84	0	125.89	22	0	0	0	0
Ladina	Red_Devil	0	464.28	429.41	343.47	238.85	206.15	169.33	337.195	265.585	164.705	111.51	111.51	92.86	241.46	158.82	114.23	88.21	88.21	88.21
Alro	Halls_Pink	0	464.27	367.85	232.97	123.35	88.73	88.73	232.285	179.815	112.165	71.465	71.465	71.465	174.91	156.22	88.72	61.32	61.32	61.32
Eneerd	Lb_13995	0	464.18	311.78	182.02	156.11	124.93	85.71	223.2	91.88	37.235	37.235	37.235	0	124.62	36.3	36.3	36.3	36.3	0
U1065	Karneval	0	464.02	280.43	258.33	230.07	168.08	168.08	313.605	248.57	203.985	161.765	100.08	100.08	293.9	227.31	181.81	128.91	98.68	98.68
Rajka	Weirouge	0	463.99	355.99	243.99	161.73	97.7	57.74	269.985	181.445	127.365	99.55	49.895	49.895	180.16	146.36	104.98	78.23	45.81	45.81
Renora	Johannes_Bottner	0	463.95	309.09	239.71	214.01	116.58	0	207.4	138.755	83.375	56.8	56.8	0	149.74	80.1	37.61	37.61	37.61	0
Lb_17906	Cheddar	0	463.94	299.91	148.71	40.5	40.5	40.5	279.745	131.365	68.355	0	0	0	156.25	74.19	53.98	0	0	0
Pia	X04355	0	463.84	332.13	238.63	157.51	125.03	86.8	348.57	238.94	115.025	88.515	42.085	23.01	242.43	123.45	55.28	30.04	0	0
Sonyanevson	Zadni	0	463.83	360.11	207.91	46.75	46.75	46.75	275.995	176.825	76.755	22.81	22.81	22.81	235.95	113.08	28.86	0	0	0
Halls_Pink	Petr_Broich	0	463.83	364.15	180.9	97.95	67.36	67.36	198.875	123.74	77.45	64.565	64.565	64.565	139.51	104.49	60.84	60.84	60.84	60.84
Scifresh	HcP_41	0	463.68	311.07	223.63	196.25	94.13	55.37	324.95	196.895	153.595	126.19	27.005	27.005	281.63	164.55	120.04	33.55	0	0
Juno	Sansa	0	463.65	309.98	221.38	165.19	104.22	104.22	325.68	199.635	107.685	66.61	66.61	48.77	206.47	141.15	73.46	48.31	48.31	48.31
X04355	U1065	0	463.46	292.44	248.59	191.69	98.7	98.7	341.635	204.565	161.855	122.145	90.735	72.195	278.78	174.87	131.36	80.71	80.71	43.63
Pitchounette	Halls_Pink	0	463.46	274.72	231.46	126.61	95.13	95.13	243.99	112.03	57.365	43.055	43.055	25.16	162.53	77.73	35.79	35.79	35.79	0
U636	Helios	0	463.43	245.9	136.21	136.21	136.21	136.21	257.325	64.165	29.695	15.095	0	0	165.08	44.56	0	0	0	0
ACW_18522	Regine	0	463.37	363.23	275.92	247.69	185.09	185.09	289.155	220.58	130.57	117.585	101.235	45.68	250.74	182.13	112.67	34.48	0	0
Relinda	Howgate_Wonder	0	463.34	413.34	299.79	248.67	148.91	113.86	359.155	241.54	160.685	146.22	97.96	42.925	263.63	213.44	97.51	68.58	0	0
Pilot	Godelieve_Hegmans	0	463.3	358.17	250.83	196.47	129.47	90.45	213.965	118.44	74.965	32.87	17.775	0	150.57	51.8	29.5	0	0	0
Havelgold	Eneerd	0	463.28	372.53	304.11	250.17	215.86	140.04	286.975	184.115	129.025	88.43	57.215	0	200.98	77.83	57.53	0	0	0
Jolana	Nathusiovo	0	463.08	337.58	250.98	170.04	39.57	0	285.785	125.615	27.2	0	0	0	143.93	75.7	34.04	34.04	0	0
Relinda	Karneval	0	463.03	389.45	277.69	277.69	215.61	180.07	323.84	197.76	154.68	114.065	114.065	77.99	249.71	143.43	143.43	117.93	53.83	53.83
F026	HcP_41	0	462.76	260.93	237	180.61	83.27	43.33	244.35	125.18	57.595	16.295	0	0	171.8	47.65	0	0	0	0
U1065	Ksb_406.1	0	462.69	395.14	302.2	250.08	88.64	88.64	288.05	244.855	164	122.505	41.115	41.115	212.18	193.76	127.99	73.82	40.69	40.69
Eneerd	Ksb_406.1	0	462.47	322.33	148.55	68.75	38.54	0	219.28	70.58	38.355	0	0	0	108.89	25.73	25.73	0	0	0
Sawa	Pitchounette	0	462.44	268.52	185.79	185.79	154.54	44.39	255.705	123.56	90.66	48.42	17.74	0	161.22	49.55	28.88	0	0	0
Doriane	Nova_Easygro	0	462.39	308.53	241.6	211.96	211.96	172.56	315.21	163.215	93.075	64.935	47.57	47.57	268.28	114.49	41.92	41.92	41.92	41.92
Johannes_Bottner	Minister_von_Hammerstein	0	462.39	321.71	255.55	173.06	111.51	0	268.335	201.43	157.555	50.055	0	0	218.97	150.4	106.03	0	0	0
Rodluvan	Honeycrisp	0	462.33	341.53	205.14	145.93	80.48	44.2	196.195	117.81	65.04	36.685	19.45	0	123.4	55.55	34.47	34.47	0	0
U1065	Cheddar	0	462.21	290.91	202.11	175.96	109.44	69.57	301.685	175.68	119.355	91.35	41.54	22.64	219.25	154.51	86.46	32.78	0	0
Selma	Eneerd	0	462.13	354.15	243.45	217.76	118.82	81.69	134.765	63.87	29.705	15.085	0	0	99.45	28.07	28.07	0	0	0
Florence_Bennett	Astillisch	0	462.1	290.06	203.47	149.3	82.9	82.9	149.465	82	47.725	47.725	0	0	105.08	55.22	31.29	31.29	0	0
Juno	U641	0	462.09	269.89	110.1	52.41	52.41	52.41	296.84	131.73	63.41	49.99	49.99	49.99	196.72	70.79	48.31	48.31	48.31	48.31
F002	Karneval	0	462.08	429.34	312.99	200.05	135.62	99.22	256.825	197.275	85.43	56.745	56.745	21.31	168.76	152.26	61.78	34.78	0	0
Pia	Lb_17906	0	462.01	391.88	276	222.64	191.49	191.49	335.79	247.24	179.135	139.315	123.725	123.725	239.18	182.48	133.83	48.85	48.85	48.85
Bellida	Dalinsweet	0	461.97	302.03	193.75	163.81	163.81	163.81	349.73	238.63	160.27	104.94	104.94	104.94	275.93	170.26	149.17	92.36	92.36	92.36
Juga	HcP_18	0	461.95	343.05	274.81	141.41	78.16	40.58	262.595	167.58	87.105	73.465	39.08	20.29	223.82	136.07	92.87	65.59	0	0
Galarina	S.T._Wright	0	461.84	323.44	278.73	165.15	36.83	0	263.795	150.945	95.515	0	0	0	222.07	101.88	55.12	0	0	0
Red_Devil	Svezhest	0	461.78	309.23	152.14	43.09	43.09	43.09	260.765	169.69	58.95	33.155	0	0	153.22	120.81	30.82	30.82	0	0
Linda	Dalinsweet	0	461.62	303.72	209.56	123.41	56.05	56.05	274.955	165.17	96.385	16.625	0	0	211.35	145.09	79.73	0	0	0
Hoods_Supreme	U636	0	461.6	327.14	264.35	180.63	87.53	50.61	211.815	97.975	97.975	71.855	24	24	140.24	85.4	85.4	31.26	0	0
Ludivics_Rosenapfel	Eneerd	0	461.46	323.6	256.35	149.52	114.53	0	235.87	160.7	95.245	69.63	19.455	0	130.86	97.07	32.9	32.9	0	0
U641	Howgate_Wonder	0	461.44	318.47	274.8	247.89	149.99	149.99	289.375	176.525	123.63	110.175	62.065	43.77	157.73	142.48	99.08	99.08	0	0
Linda	Pitchounette	0	461.31	389.98	297.25	269.83	203.97	53.49	308.71	222.38	100.755	86.445	36.945	0	226.25	144.78	35.27	35.27	35.27	0
Diyament	Regine	0	461.3	411.8	322.54	294.32	226.53	154.26	421.46	330.315	207.41	179.835	131.7	131.7	450.06	332.02	242.77	186.68	86.08	47.79
Zadni	Ksb_406.1	0	461.24	407.09	293.72	187.33	57.94	57.94	295.23	198.29	130.855	49.015	49.015	49.015	215.06	146.84	103.35	48.85	48.85	48.85
Huvitus_NTTT	Johannes_Bottner	0	461.2	368.9	301.65	219.04	150.53	112.12	321.825	234.26	147.155	74.955	74.955	56.485	248.13	158.54	158.54	104.41	104.41	104.41
Rajka	Howgate_Wonder	0	461.1	336.44	249.03	167.76	167.76	96.36	288.8	148.49	96.31	67.6	67.6	67.6	209.21	88.34	68.26	40.13	40.13	40.13
Dalinsweet	Karneval	0	461.09	375.58	258.33	204.37	140.78	104.22	286.515	236.085	169.97	128.7	97.93	78.74	236.08	201.92	117.6	117.6	87.37	48.99
HL148	Halls_Pink	0	460.9	270.81	136.06	109.53	78.7	40.32	160.88	80.84	37.605	37.605	37.605	0	101.45	29.94	29.94	0	0	0
Weirouge	Siugisdesert	0	460.87	320.58	228.55	143.33	143.33	143.33	298.5	185.055	152.66	126.5	126.5	126.5	241.5	136.27	113.21	113.21	113.21	113.21
Siugisdesert	Minister_von_Hammerstein	0	460.77	357.88	226.1	141.4	108.19	108.19	298.575	177.81	123.93	123.93	90.76	71.11	248.83	142.87	120.74	120.74	87.61	48.31
Pia	Ksb_406.1	0	460.75	404.08	266.79	187.45	153.21	153.21	289.805	236.48	145.76	131.515	99.495	99.495	223.66	150.32	126.7	97.97	97.97	97.97
Pilot	Doriane	0	460.7	289.56	242.48	214.7	181.73	144.82	224.075	140.605	129.68	129.68	79.02	79.02	216.5	132.07	132.07	105.36	105.36	105.36
U1065	Eneerd	0	460.63	318.77	231.01	205.28	174.62	97.46	303.925	210.885	145.505	106.32	43.01	43.01	250.81	178.86	137.37	31.2	0	0
Retina	Fujion	0	460.45	327.56	327.56	194.08	194.08	123.33	295.605	185.005	142.23	102.31	85.105	85.105	259.14	171.86	109.6	82.24	82.24	82.24
Pia	Orlik_NTTT	0	460.42	354.68	179.38	150.95	86.56	49.38	227.87	137.365	61.36	47.865	0	0	148.51	75.17	29.68	0	0	0
Scilate	HcP_41	0	459.87	318.86	233.2	121.8	90.68	55.37	291.145	196.76	141.895	85.07	19.43	0	231.63	164.55	120.04	33.55	0	0
Diana	Roba	0	459.51	279.88	188.43	80.62	47.25	47.25	187.765	151.82	49.06	35.855	35.855	0	145.5	129.41	62.49	35.07	35.07	0
Linda	Roba	0	459.47	350.72	262.94	119.06	85.71	47.25	224.065	179.435	65.765	52.56	35.855	0	185.31	151.6	62.49	35.07	35.07	0
Juno	Liberty	0	459.39	240.66	147.56	62.73	62.73	62.73	226.63	92.965	26.98	0	0	0	173.49	82.79	82.79	30.64	0	0
Limelight	HcP_18	0	459.34	339.98	296.73	182.17	88.68	88.68	210.64	158.24	92.05	38.18	21.39	21.39	136.06	118.81	52.4	0	0	0
Sansa	Fiesser_Erstling_False	0	459.22	304.88	261.08	203.7	203.7	94.94	149.01	96.22	85.855	58.915	42.99	42.99	56.94	41.37	0	0	0	0
U641	Godelieve_Hegmans	0	459.16	247.38	136.19	136.19	136.19	136.19	249.06	132.01	99.57	99.57	83.37	47.8	161.34	76.23	76.23	46.55	46.55	46.55
Relinda	X03305	0	458.89	405.81	312.64	180.77	115.42	43.63	308.105	191.935	147.24	106.885	74.53	20.285	178.1	93.64	93.64	67	0	0
Limelight	Siugisdesert	0	458.5	408.13	270.3	245.09	213.85	175.63	250.71	173.54	106.71	106.71	41.87	41.87	165.38	130.02	62.66	62.66	0	0
Nicoter	Fiesser_Erstling_False	0	458.48	335.98	228.81	147.53	114.89	114.89	208.105	143.835	79.215	49.96	17.95	0	86.51	52.74	31.38	31.38	0	0
Nova_Easygro	Ksb_406.1	0	458.37	406.13	203.39	64.41	0	0	309.865	189.31	113.94	32.02	0	0	222.83	80.92	80.92	0	0	0
Diyament	Zadni	0	457.93	300.36	209.18	125.07	125.07	87.16	353.04	242.305	156.79	113.29	96.14	40.775	298.43	229.17	165.83	107.83	77.31	40.6
Delrouval	Eneerd	0	457.87	357.19	272.95	219.32	188.55	188.55	252.735	192.97	81.47	68.57	21.58	21.58	168.71	97.11	31.2	31.2	0	0
Johannes_Bottner	Petr_Broich	0	457.87	323.78	189.94	135.09	135.09	99.53	288.825	182.745	109.695	81.42	47.485	47.485	270.49	112.91	89.81	32.24	0	0
Hoods_Supreme	Jolana	0	457.86	325.4	168.94	91.24	57.96	57.96	210.195	125.455	82.36	82.36	49.37	49.37	142.18	91.86	71.03	71.03	38.33	0
Regine	Helios	0	457.69	323.88	236.55	183.47	152.25	152.25	289.27	194.82	152.06	138.695	91.385	71.41	250.48	166.81	144.12	85.72	51.07	51.07
Reglindis	Diana	0	457.61	324.22	235.55	99.3	99.3	99.3	295.04	129.32	63.13	50.19	50.19	50.19	184.26	69.33	48.79	48.79	48.79	48.79
Sansa	HcP_41	0	457.53	367.39	239.32	213.61	182.16	105.67	339.865	258.975	174.54	174.54	56.66	20.53	304.56	182.04	161.77	103.42	36.13	0
Rajka	U633	0	457.44	368.44	284.96	176.05	113.51	42.04	348.58	218.965	141.92	32.665	0	0	258.14	155.21	83.53	0	0	0
U6407	Weirouge	0	457.32	318.39	232.95	178.53	178.53	140.51	305.44	203.415	169.84	169.84	136.895	117.885	249.36	164.93	142.19	142.19	110.2	110.2
U6407	Reglindis	0	457.21	424.94	354.73	197.97	197.97	126.98	344.585	269.15	188.38	175.735	125.545	107.945	260.27	190.26	166.69	166.69	101.28	101.28
Red_Devil	Ksb_406.1	0	457.11	406.16	313.17	232.29	232.29	157.28	341.485	301.24	189.92	122.52	122.52	104.795	215.92	196.51	130.17	104.15	104.15	104.15
BXIIIa_44.31	Doriane	0	456.94	336.07	290.83	185.75	91.27	91.27	287.875	148.205	116.83	87.795	70.335	70.335	253.58	114.68	93.78	93.78	93.78	93.78
ACW_6104	Delikates	0	456.74	315.52	250.81	141.84	108.41	108.41	224.685	165.95	131.015	131.015	81.45	45.305	157.73	125.72	101.93	76.63	45.29	45.29
B3F12_040	Petr_Broich	0	456.7	385.93	314.72	231.87	231.87	231.87	297.855	238.935	217.97	204.04	138.445	101.575	258	224.71	202.96	149.94	48.48	48.48
Civni	Relinda	0	456.67	352.59	218.51	108.68	42.02	42.02	264.085	118.415	52.455	39.69	39.69	20.285	202.56	55.56	33.64	33.64	0	0
Sawa	Petr_Broich	0	456.66	353.05	307.59	279.71	279.71	169.1	330.075	234.55	187.065	174.13	94.4	94.4	238.71	202.14	131.91	131.91	67.61	67.61
Melodie	Helios	0	456.49	321.38	164.05	79.77	49.18	49.18	260.905	138.52	79.77	79.77	49.18	49.18	203.55	133.43	109.45	79.77	49.18	49.18
Dalinsweet	Johannes_Bottner	0	456.4	270.28	161.86	136.85	71.11	0	239.415	109.32	13.35	0	0	0	167.67	62.78	0	0	0	0
Huvitus_NTTT	Ukrainer_Samling	0	456.29	271.7	162.36	109.27	47.75	47.75	131.075	97.805	40.285	0	0	0	102.24	70.45	25.55	0	0	0
HcP_41	Nathusiovo	0	456.25	367.68	213.44	159.96	125.01	125.01	320.275	243.35	156.045	127.995	112.735	95.18	244.75	195.74	152.09	95.44	65.35	65.35
Delrouval	Weirouge	0	456.13	280.97	190.51	163.17	98.33	98.33	242.145	146.495	79.835	52	18.415	0	186.26	81.12	34.72	34.72	0	0
U633	Limelight	0	456.05	349.57	193.2	193.2	160.43	160.43	284.18	215.555	105.205	63.505	48.16	48.16	221.26	154.51	89.11	35.41	35.41	0
U641	Alro	0	456.01	331.86	222.31	194.56	97.78	61.32	221.575	135.71	93.27	93.27	61.32	61.32	144.97	93.28	93.28	93.28	61.32	61.32
Rodluvan	Florence_Bennett	0	456	282.08	232.87	123.57	89.9	89.9	147.625	86.25	30.45	17.57	17.57	0	95.11	43.44	0	0	0	0
Juno	Delbrus	0	455.84	358.95	292.24	182.07	87.44	47.8	297.89	191.935	105.675	63.475	47.34	47.34	205.75	98.22	74.31	46.89	46.89	46.89
Horace	Florence_Bennett	0	455.68	256.51	185.81	46.09	46.09	46.09	217.77	133.475	86.925	44.965	44.965	44.965	189.43	121.41	98.6	43.84	43.84	43.84
Lb_17906	S.T._Wright	0	455.67	323.3	234.11	208.86	175.25	140	267.26	172.9	139.995	112.525	112.525	75.92	184.33	132	132	48.85	48.85	48.85
Astramel	Roba	0	455.57	312.81	200.91	34.44	0	0	241.89	135.625	52.785	0	0	0	171.36	121.19	27.42	0	0	0
Scilate	Fiesser_Erstling_False	0	455.5	400.7	205.83	96.18	96.18	57.7	153.49	85.615	29.255	0	0	0	21.36	21.36	0	0	0	0
Rubinstep	Godelieve_Hegmans	0	455.45	318.72	209.49	209.49	115.27	42.39	203.2	83.005	27.245	0	0	0	70.86	22.3	0	0	0	0
X04355	Selma	0	455.4	336.57	316.44	238.43	205.95	169.12	376.51	306.95	224.775	184.915	152.555	113.815	354.99	248.03	159.06	103.19	103.19	103.19
Astramel	Petr_Broich	0	455.39	268.9	199.56	115.14	115.14	76.76	205.875	129.005	106.425	65.165	65.165	65.165	142.29	106.35	61.19	61.19	61.19	61.19
HL148	Linda	0	455.1	266.81	176.93	176.93	176.93	138.91	291.025	145.145	112.115	84.275	38.355	0	163.18	111.09	87.09	30.61	0	0
Lb_5338	HcP_18	0	454.92	404.01	273.45	189.15	124.76	48.66	309.055	258.02	146.08	24.33	24.33	24.33	307.83	238.82	81.84	0	0	0
Delbrus	Svezhest	0	454.84	352.13	307.02	204.16	139.25	139.25	351.1	266.62	190.295	121.55	89.585	89.585	249.79	217.34	131.22	76.34	42.9	42.9
Juno	Lb_13995	0	454.7	266.76	245.5	190.81	124.45	87.78	282.29	141.4	108.02	51.8	17.715	0	151.25	84.67	61.76	34.18	0	0
Juno	Pitchounette	0	454.69	298.22	163.88	83.76	83.76	46.79	328.295	204.94	115.165	33.735	0	0	256.88	116.46	52.82	0	0	0
Reglindis	Johannes_Bottner	0	454.64	352.51	258.09	149.58	115.76	41.44	286.185	161.14	71.715	31.54	0	0	173.48	109.33	0	0	0	0
Alro	Siugisdesert	0	454.51	388.07	260.01	205.47	173.28	135.4	296.125	184.82	131.145	76.44	61.25	61.25	202.96	115.07	115.07	61.18	61.18	61.18
Scilate	Johannes_Bottner	0	454.35	336.48	227.49	201.3	105.33	67.73	182.56	118.915	75.225	34.805	19.32	0	99.62	48.72	25.15	0	0	0
Pia	Karneval	0	454.32	365.55	229.1	203.53	173.35	97.23	197.66	129.99	49.125	49.125	49.125	49.125	142.94	72.74	49.12	49.12	49.12	49.12
U1065	HcP_18	0	454.27	306.74	192.98	139.26	107.07	107.07	327.495	241.3	121.81	82.795	51.515	51.515	274.84	241.19	138.26	31.36	0	0
Civni	Noris	0	454.04	350.92	216.97	50.23	50.23	50.23	366.905	216.37	83.46	0	0	0	260.56	115.72	25.41	0	0	0
Delbrus	Nathusiovo	0	454.03	285.4	221.77	134.85	70.75	70.75	267.175	160.03	51.575	51.575	51.575	51.575	214.29	110.21	68.87	42.48	42.48	42.48
Lb_5338	AS_06_09_06	0	453.73	342.48	208.45	39.56	39.56	0	262.145	191.035	67.73	0	0	0	142.94	107.44	0	0	0	0
lb_4715	Alro	0	453.72	316.37	273.18	214.29	181.29	144.11	289.12	220.46	132.345	77.32	77.32	77.32	222.15	171.46	109.48	53.98	53.98	53.98
Sawa	Reglindis	0	453.65	320.02	252.61	199.4	164.93	164.93	319.735	221.375	210.505	183.36	134.22	114.745	226.52	160.17	160.17	132.83	101.14	101.14
Harmonie_Delorina	S.T._Wright	0	453.65	369.44	280.25	196.38	131.57	93.53	236.7	148.48	114.86	17.06	0	0	179.88	80.19	55.73	0	0	0
Pikora	Alro	0	453.26	352.3	259.33	230.61	164.97	129.52	286.36	213.965	168.915	140.055	122.58	122.58	213.15	143.84	120.92	120.92	120.92	120.92
Diana	Howgate_Wonder	0	453.24	282.34	212.41	126.81	96.6	96.6	223.305	129.67	107.25	79.045	63.94	44.46	126.04	92.75	68.66	42.12	42.12	42.12
Huvitus_NTTT	Liberty	0	453.23	362.31	157.22	130.2	96.75	96.75	132.835	99.285	64.91	38.435	22.755	22.755	48.19	48.19	0	0	0	0
BXIIIa_44.14	Doriane	0	452.94	247.8	227.61	171.46	141.12	141.12	315.82	161.335	117.925	74.525	74.525	74.525	315.69	111.23	87.38	87.38	87.38	87.38
Piros	Melodie	0	452.88	370.36	263.57	207.28	207.28	171.05	365.87	290.205	245.96	232.08	198.9	180.785	395.49	310.37	286.39	258.63	225.48	225.48
Liberty	Petr_Broich	0	452.88	326.69	261.87	210.64	178.45	143.09	258.54	146.335	68.24	40.085	23.865	23.865	220.43	128.79	36.06	36.06	36.06	0
Noris	Astillisch	0	452.58	300.5	189.08	106	44.15	44.15	228.175	92.335	27.69	0	0	0	80.23	64.54	0	0	0	0
Nicoter	Eneerd	0	452.45	293.9	249.15	196.77	102.29	102.29	297.37	159.995	80.82	38.87	38.87	0	169.21	62.03	38.55	38.55	38.55	0
X06064	Julia	0	452.05	277.58	189.41	106.24	74.21	74.21	219.93	140.55	84.475	58.14	42.925	25.22	139.23	104.23	83.56	32.52	0	0
Halls_Pink	Howgate_Wonder	0	452	363.2	250.35	197.79	136.79	96.98	241.435	197.625	131.865	90.52	73.795	0	178.01	141.33	97.15	69.28	0	0
Tundra	HcP_18	0	451.85	397.74	200.48	173.51	140.49	102.23	325.475	194.52	139.605	111.85	111.85	76.57	260.41	157.78	114.32	86.1	86.1	50.91
F002	HcP_41	0	451.79	297.04	253.52	138.67	104.32	64.38	249.605	171.075	103.995	35.245	18.95	0	182.98	93.34	25.41	0	0	0
U6407	Godelieve_Hegmans	0	451.75	292.15	156.26	72.18	37.48	0	262.05	124.78	31.865	16.965	0	0	127.17	90.31	0	0	0	0
U633	Retina	0	451.58	297.15	229.39	147.4	113.72	113.72	316.835	178.74	112.89	71.365	71.365	51.515	231.12	122.75	101.41	47.7	47.7	47.7
X06064	Ludivics_Rosenapfel	0	451.55	293.93	133.88	105.7	74.97	0	218.865	76.135	17.735	17.735	17.735	0	138.69	23.74	0	0	0	0
Bramleyovo_cervene	X03305	0	451.36	365.89	344.3	237.3	77.16	0	349.345	213.745	159.615	64.835	0	0	226.84	102.47	82.07	0	0	0
Mairac_Flamboyante	Nathusiovo	0	451.14	384.99	339.01	284.27	182.84	105.21	278.2	185.4	133.155	77.195	45.415	45.415	147.02	70.99	70.99	42.06	42.06	42.06
Astramel	Siugisdesert	0	451.01	289.32	135.72	79.94	79.94	42.84	217.205	96.65	30.32	15.7	0	0	96.79	45.02	0	0	0	0
Scifresh	U1065	0	450.89	249.92	228.32	200.54	200.54	161.01	277.575	134.66	113.1	58.655	58.655	58.655	211.47	124.26	103.33	52.68	52.68	52.68
Minister_von_Hammerstein	Karneval	0	450.86	329.58	263.65	98.8	37.02	0	248.865	138.605	92.795	52.04	37.02	0	182.68	84.42	37.02	37.02	37.02	0
Diyament	Fujion	0	450.71	366.08	280.6	170.98	38.48	0	318.435	194.03	59.375	17.305	0	0	244.64	86.62	0	0	0	0
U633	X03305	0	450.65	243.98	180.47	71.06	39.23	0	290.155	136.255	79.73	66.915	18.42	0	185.8	132.53	64.54	64.54	0	0
Diana	S.T._Wright	0	450.52	365.11	295.43	127.52	63.42	63.42	182.63	120.525	99.655	59.58	59.58	59.58	156.99	104.93	84.66	58.12	58.12	58.12
Scilate	Howgate_Wonder	0	450.32	377.72	308.54	224.43	127.43	87.56	298.315	219.845	167.3	127.495	79.485	61.655	210.82	120.99	100.73	74.44	40.13	40.13
Rajka	Halls_Pink	0	450	309.08	243.77	157.34	126.94	54.06	236.74	175.71	131.025	59.93	44.675	44.675	188.61	120.74	99.42	42.5	42.5	42.5
BXIIIa_44.31	Zestar	0	449.98	340.8	207.99	179.58	114.82	41.71	256.28	162.475	71.975	17.5	17.5	0	184.12	96.61	29.29	0	0	0
Red_Devil	Orlik_NTTT	0	449.83	360.47	294.29	217.73	124.09	51.84	212.115	135.805	101.98	31.82	0	0	114.98	82.18	82.18	0	0	0
Orlik_NTTT	Howgate_Wonder	0	449.8	378.94	269.91	244.54	211.15	139.55	278.09	227.155	182.995	170.415	122.185	86.05	263.69	212.24	169.59	112.08	77.53	40.84
Zestar	Bellida	0	449.55	295.97	229.59	119.35	88.24	50.66	265.745	186.825	123.62	69.56	37.58	0	213.5	123.45	123.45	68.94	37.58	0
Lb_9669	U1065	0	449.54	312.83	223.51	168.64	138.24	98.8	300.51	191.595	117.73	49.435	17.595	0	211.47	108.69	25.24	0	0	0
HcP_41	Petr_Broich	0	449.53	323.36	231.96	176.6	115.19	41.37	252.085	145.865	90.795	48.47	17.555	0	225.44	107.76	86.65	30.09	0	0
Orlik_NTTT	Astillisch	0	449.38	317.23	227.77	174.84	109.58	0	169.465	103.875	92.745	64.57	0	0	105.24	57.47	57.47	0	0	0
Tundra	HcP_41	0	449.36	339.73	206.88	176.98	176.98	100.65	351.145	194.995	161.155	134.36	100.205	46.555	313.24	155.41	132.17	106.87	71.9	0
Astramel	Ksb_406.1	0	449.27	328.02	240.98	78.95	78.95	41.1	159.41	23.345	12.625	0	0	0	80.47	0	0	0	0	0
Ladina	AS_06_09_06	0	449.19	277.5	161.1	78.5	44.76	44.76	198.41	114.22	69.49	43.1	43.1	43.1	113.53	62.12	41.45	41.45	41.45	41.45
U641	Weirouge	0	449.11	294.18	251.13	251.13	219.45	219.45	221.535	134	99.36	70.375	70.375	70.375	162.79	89.99	66.75	66.75	66.75	66.75
Sonyanevson	Relinda	0	449.09	328.27	259.38	230.44	199.53	164.25	286.29	200.07	189.27	119.35	86.785	86.785	208.52	157.45	135.15	107.28	42.24	42.24
Retina	Noris	0	448.94	327.36	284.09	230.57	230.57	230.57	325.62	222.715	157.35	118.35	85.495	48.7	192.73	119.62	77.91	77.91	46.75	46.75
Resi	Ksb_406.1	0	448.79	296.49	148.34	119.67	56.88	56.88	310.615	198.305	100.165	61.795	45.535	27.205	226.86	121.93	36.66	36.66	36.66	0
Honeycrisp	Minister_von_Hammerstein	0	448.68	183.65	53.97	0	0	0	200.525	66.245	12.595	0	0	0	130.08	23.57	0	0	0	0
Weirouge	Ukrainer_Samling	0	448.29	291.33	223.12	223.12	160.28	86.72	181.66	122.66	64.445	51.64	36.515	0	120.36	69.74	0	0	0	0
Godelieve_Hegmans	Ukrainer_Samling	0	448.24	372.31	304.08	222.75	159.36	47.75	209.485	84.83	31.925	17.25	0	0	92.58	22.81	0	0	0	0
Recolor	Godelieve_Hegmans	0	448.18	324.53	215.39	160.86	96.72	96.72	179.985	110.365	65.78	24.025	24.025	24.025	75.15	26.17	26.17	0	0	0
Topaz	Petr_Broich	0	448.14	361.76	341.43	286.42	256.35	218.93	313.76	244.065	222.13	182.35	150.975	131.855	254.31	186.57	186.57	157.84	94.12	94.12
Horace	S.T._Wright	0	448.12	347.02	262.64	119.33	85.87	85.87	236.57	185.235	131.7	76.68	61.05	22.455	161.32	142.4	122.13	70.07	38.81	0
Melodie	Ukrainer_Samling	0	448.05	283.1	214.39	159.74	159.74	45.23	175.28	105.095	60.92	35.095	19.84	0	99.58	44.38	0	0	0	0
Harmonie_Delorina	Ludivics_Rosenapfel	0	447.78	325.94	284.9	128.15	0	0	246.405	122.02	53.56	0	0	0	142.09	71.12	0	0	0	0
Linda	Johannes_Bottner	0	447.71	214.58	123.69	67.67	0	0	241.81	141.87	40.06	0	0	0	192.32	88.23	0	0	0	0
Svezhest	Helios	0	447.57	311.12	242.27	213.82	115.11	42.18	367.095	230.815	141.91	100.875	18.5	0	239.35	133.09	64.72	64.72	0	0
Helios	Honeycrisp	0	447.47	330.54	170.87	142.43	111.56	111.56	293.935	114.735	49.68	35.63	20.51	20.51	193.75	26.88	26.88	0	0	0
Rajka	Bramleyovo_cervene	0	447.45	345.35	282.17	175.48	175.48	139.89	367.42	281.9	191.985	153.525	85.93	85.93	248.88	199.77	177.7	123.47	58.93	58.93
Roba	Eneerd	0	447.44	321.99	169.3	143.45	77.15	40.18	178.735	143.555	63.16	37.53	37.53	0	113.44	113.44	68.95	68.95	36.75	0
Scifresh	Noris	0	447.34	281.98	217.43	191.7	127.27	50.92	315.325	179.295	135.51	96.275	81.055	25.455	182.26	109.17	61.85	36.44	36.44	0
F002	Petr_Broich	0	447.34	327.18	212.75	102.9	36.14	0	189.855	104.395	68.67	15.095	0	0	121.07	71.56	25.41	0	0	0
Ladina	Roba	0	447.24	283.45	238.5	238.5	172.71	133.05	251.325	138.87	104.655	65.69	48.85	48.85	160.7	127.18	81.05	81.05	48.85	48.85
Sawa	Dalinsweet	0	447.11	314.81	224.62	141.09	43.95	43.95	279.065	195.385	138.325	83.29	19.455	0	248.38	165.16	97.05	70.51	38.91	0
Relinda	Mairac_Flamboyante	0	447.09	306.48	195.52	141.24	110.66	110.66	267.235	159.135	106.74	106.74	74.355	74.355	238.7	128.07	107.73	107.73	42.96	42.96
Lb_17906	Diana	0	447.01	377.33	308.3	118.52	118.52	44.79	331.995	256.21	127.335	59.78	59.78	21.69	277.74	205.82	66.43	39.31	39.31	0
Weirouge	Johannes_Bottner	0	446.72	307.42	218.72	136.93	136.93	99.33	211.395	134.97	101.845	49.97	49.97	49.97	113.85	113.85	45.51	45.51	45.51	45.51
U6407	HcP_41	0	446.61	346.45	209.7	181.27	79.53	42.24	302.85	209.325	128.125	85.855	19.985	0	249.93	133.11	86.55	31.9	0	0
Mairac_Flamboyante	Godelieve_Hegmans	0	446.53	308.23	190.01	107.64	75.55	40.48	165.635	42.15	19.875	19.875	19.875	0	52.18	0	0	0	0	0
Ladina	Svezhest	0	446.47	325.77	260.13	260.13	132.11	94.67	320.995	193.75	157.98	115.045	67.64	67.64	248.75	146.21	100.33	71.6	40.78	40.78
Zadni	Johannes_Bottner	0	446.31	358.41	247.38	167.85	136.05	60.14	209.665	96.885	63.94	38.41	23.225	23.225	121.92	90.87	0	0	0	0
Zestar	Astramel	0	446.17	392.97	330.72	275.79	244.69	99.1	323.445	253.34	220.88	166.715	102.72	65.46	247.4	210.67	168.5	110.94	79.45	42.35
Delorgue	Fiesser_Erstling_False	0	446.15	252.35	139.21	84.81	84.81	49.53	136.805	75.795	19.795	19.795	19.795	0	19.3	0	0	0	0	0
Petr_Broich	Karneval	0	446.15	374.76	225.61	196.53	196.53	196.53	242.425	158.635	124.455	124.455	124.455	48.35	196.88	131.33	109.14	109.14	75.57	0
Hoods_Supreme	Liberty	0	446.11	358.77	220.98	191.48	97.62	57.96	204.72	87.94	66.14	66.14	50.92	50.92	175.29	50.91	50.91	50.91	50.91	50.91
Red_Devil	Halls_Pink	0	446.1	323.01	167	83.96	83.96	45.23	159.07	70.11	13.91	0	0	0	114.55	44.09	0	0	0	0
Horace	Petr_Broich	0	446.09	345.26	249.24	249.24	249.24	136.02	272.135	243.415	207.625	179.45	100.16	43.58	267.29	233.13	160.27	160.27	0	0
Harmonie_Delorina	Roba	0	445.9	321.71	321.71	294.04	260.88	260.88	317.625	202.04	157.24	144.1	111.86	111.86	219.6	150.63	107.46	81.66	81.66	44
Lb_5338	Cheddar	0	445.57	303.69	215.79	157.28	124.33	48.66	355.34	280.47	189.095	133.325	101.45	45.98	334.53	236.25	122.84	67.04	36.24	0
ACW_6104	Florence_Bennett	0	445.55	342.1	300.58	164.19	131.47	95.49	293.17	131.63	110.815	110.815	110.815	93.21	168.05	116.85	116.85	91.55	91.55	91.55
Ladina	Sawa	0	445.43	363.38	208.86	182.46	151.61	111.64	277.29	208.54	140.48	72.905	57.245	57.245	191.5	141.84	76.38	50.94	50.94	50.94
Rajka	Fiesser_Erstling_False	0	445.3	276.16	210.8	157.81	123.46	52.63	142.505	77.205	44.55	16.645	0	0	56.56	21.36	0	0	0	0
Juga	Honeycrisp	0	445.25	257.17	167.22	86.61	86.61	47.73	180.475	79.015	79.015	0	0	0	120.56	52.31	52.31	0	0	0
F026	Honeycrisp	0	445.2	258.09	125.24	70.8	38.31	0	215.2	129.14	40.09	0	0	0	121.34	69.74	0	0	0	0
lb_4715	HcP_18	0	445.18	310.46	153.51	126.17	0	0	248.85	132.215	86.02	30.245	0	0	156.51	109.05	84.81	30.22	0	0
lb_4715	Julia	0	445.07	302.28	151.09	94.28	94.28	94.28	265.615	187.75	112.885	70.25	38.96	20.98	183.48	148.94	86.99	30.8	0	0
Red_Devil	Noris	0	445.05	289.06	200.22	120.2	85.83	85.83	312.71	193.215	138.08	58.025	58.025	20.995	168.98	100.28	32.52	32.52	0	0
Dalinco	S.T._Wright	0	444.99	339.15	317.23	236.99	204.51	92.53	224.755	147.15	98.645	69.275	37.125	0	127.61	77.26	33.84	33.84	0	0
U633	Cheddar	0	444.88	392.9	255.93	175.72	141.62	104.5	336.37	240.42	164.755	138.235	74.54	74.54	258.84	240.6	111.03	85.76	54.06	54.06
Astramel	Nathusiovo	0	444.87	375.48	305.66	227.04	192.14	120.37	255.855	210.905	175.455	161.61	110.03	54.56	196.91	178.29	178.29	151.9	83.74	47.02
Recolor	Ukrainer_Samling	0	444.84	377.85	334.69	229.12	162.73	162.73	188.505	94.275	59.125	19.72	19.72	0	49.63	0	0	0	0	0
Topaz	Siugisdesert	0	444.76	394.97	351.73	297.01	262.21	225.73	307.24	257.67	257.67	228.885	213.205	176.725	269.66	234.23	209.94	183.19	183.19	146.71
X04355	Ludivics_Rosenapfel	0	444.66	378	265.69	131.29	97.66	62.23	352.97	242.31	187.12	93.31	42.38	24.035	219.64	168.39	125.31	70.15	36.52	0
BXIIIa_44.31	HcP_18	0	444.62	306.54	154.43	74.57	41.71	41.71	286.465	135.9	25.41	0	0	0	234.48	111.56	25.41	0	0	0
Lb_17906	Svezhest	0	444.47	353.92	353.92	325.24	163.8	48.48	370.865	285.69	226.885	128.095	0	0	241.99	209.75	142.58	30.82	0	0
Piros	Delrouval	0	444.42	343.53	278.36	113.99	113.99	113.99	359.45	253.46	177.365	111.25	93.88	75.465	285.93	183.13	183.13	132.77	98.03	98.03
Huvitus_NTTT	Roba	0	444.34	273.92	230.48	204.45	170.01	170.01	251.475	182.4	93.46	80.625	80.625	80.625	182.26	131.2	87.85	58.17	58.17	58.17
Sansa	Roba	0	444.16	287.94	182.28	125.39	62.09	62.09	255.69	132.42	66.395	52	52	52	220.76	95.22	50.73	50.73	50.73	50.73
U641	Orlik_NTTT	0	444.11	324.47	171.16	171.16	39.56	0	224.075	113.735	59.55	32.42	0	0	144.19	48.74	0	0	0	0
Sawa	Ludivics_Rosenapfel	0	444.01	355.82	309.13	223.38	223.38	185.44	247.655	187.585	176.745	123.855	108.08	108.08	174.76	122.24	77	51.76	51.76	51.76
Bramleyovo_cervene	Siugisdesert	0	443.85	276.19	185.96	100.6	38.72	0	323.49	197.7	155.22	112.975	18.905	0	205.01	150.69	150.69	95.28	0	0
Piros	Sawa	0	443.83	323.31	212.08	183.16	183.16	183.16	236.72	137.495	117.13	103.735	103.735	103.735	182.75	117.82	117.82	117.82	117.82	117.82
U636	Eneerd	0	443.71	293.38	203.72	145.17	113.99	113.99	231.16	111.035	90.15	76.695	44.875	44.875	162.71	60.49	60.49	33.58	0	0
Delikates	Godelieve_Hegmans	0	443.36	319.49	252.12	141.58	110.32	110.32	217.54	163.55	129.78	47.065	0	0	132.49	74.84	30.68	30.68	0	0
Diana	Ksb_406.1	0	443.27	340.44	296.1	244.57	140.93	63.15	275.275	178.29	108.4	69.38	18.4	0	194.83	106.78	58.37	32.87	0	0
Zestar	Petr_Broich	0	443.22	424.77	355.95	193.18	162.83	49.6	323.74	205.75	147.71	34.82	19.19	0	259.61	137.48	88.59	31.26	0	0
Diyament	Veteran	0	443.15	344.26	235.39	178.45	82.37	82.37	275.44	171.53	113.33	99.285	19.405	0	248.33	163.82	94.28	94.28	0	0
Zestar	Alro	0	443.11	374.21	260.96	177.9	146.42	109.13	241.985	159.57	103.405	61.915	46.82	46.82	147.85	75.19	29.81	0	0	0
HcP_41	S.T._Wright	0	442.92	304.01	126.05	75.43	75.43	0	192.06	82.345	25.5	0	0	0	85.8	49.79	25.5	0	0	0
Melodie	Pitchounette	0	442.81	272.76	98.06	42.7	42.7	42.7	198.355	78.925	14.545	0	0	0	138.74	49.21	27.44	0	0	0
Galarina	Eneerd	0	442.78	285.47	177.16	38.73	38.73	0	223.45	109.87	32.17	19.08	19.08	0	157.67	68.71	0	0	0	0
U641	Ksb_406.1	0	442.76	392.52	322.48	212.84	180.45	180.45	242.54	234.31	188.805	106.02	57.975	57.975	165.93	148.6	101.98	50.94	50.94	50.94
Rodluvan	HcP_41	0	442.7	220.65	179.53	123.32	89.23	89.23	223.76	148.815	126.46	97.76	63.99	44.54	142.52	107.71	107.71	79.01	44.54	44.54
Birgit_Bonnier	Astillisch	0	442.59	290.26	182.52	101.44	101.44	64.39	190.16	104.58	82.355	57.355	57.355	57.355	117.44	81.77	81.77	56.77	56.77	56.77
U636	Weirouge	0	442.55	299.78	162.81	162.81	100.47	100.47	235.56	93.145	33.81	19.025	19.025	0	150.68	44.84	0	0	0	0
Melodie	Godelieve_Hegmans	0	442.38	301.56	216.17	138.53	72.97	0	154.2	65.425	41.245	15.685	0	0	71.17	52.42	52.42	0	0	0
Galarina	Roba	0	442.3	304.42	219.62	167.06	133.19	133.19	271.215	153.9	90.015	61.84	45.975	45.975	192.32	91.54	69.8	44	44	44
Delorgue	Delikates	0	442.26	233.22	148.88	67.31	0	0	172.4	41.105	41.105	0	0	0	74.62	24.29	0	0	0	0
U6407	Ludivics_Rosenapfel	0	442.25	271.17	226.58	147.18	147.18	111.59	259.02	164.095	120.295	120.295	120.295	102.5	168.99	97.49	97.49	97.49	97.49	97.49
Sonyanevson	Howgate_Wonder	0	441.93	341.62	268.45	214.95	183.64	183.64	210.37	121.1	66.365	40.13	40.13	40.13	96.35	60.39	40.13	40.13	40.13	40.13
Rajka	Pitchounette	0	441.9	273.87	181.97	156.58	56.87	56.87	286.605	125.165	57.865	18.07	18.07	0	153.35	64.23	0	0	0	0
Dalinsweet	HcP_18	0	441.57	338.39	274.61	216.4	216.4	141.93	284.055	189.355	134.92	51.15	20.505	20.505	252.5	145.75	81.25	0	0	0
Scilate	S.T._Wright	0	441.51	313.93	240.55	96.65	0	0	160.21	90.515	80.08	0	0	0	131.22	51.42	51.42	0	0	0
Resi	Karneval	0	441.48	335.47	202.3	147.79	117.52	117.52	331.115	201.965	113.185	100.47	84.21	47.27	253.29	134.75	70.3	70.3	36.66	0
Mairac_Flamboyante	Petr_Broich	0	441.3	393.83	352.92	271.49	238.61	238.61	295.57	227.975	195.285	168.415	168.415	110	231.21	196.83	154.3	76.37	42.06	42.06
Civni	Zadni	0	441.22	301.63	169.66	143.83	143.83	105.96	261.315	196.515	130.685	116.545	116.545	79.535	232.81	141.11	119.06	90.78	90.78	54.63
X06564	Petr_Broich	0	441.09	338.21	247.5	221.27	221.27	150.05	330.85	231.435	209.88	155.04	122.555	84.79	263.44	191.35	145.11	66.03	0	0
B3F12_040	Johannes_Bottner	0	441.04	264.14	171.88	145.31	145.31	145.31	285.86	155.305	85.775	43.395	43.395	43.395	199.17	89.83	69	40.49	40.49	40.49
Nicoter	Siugisdesert	0	441.02	291.83	269.04	239.19	175.98	140.23	276.185	191.43	160.88	131.845	82.1	25.46	214.91	128.18	107.91	107.91	74.78	0
Rajka	U641	0	440.94	315.58	228.09	173.84	107.7	0	328.39	223.025	159.44	63.445	0	0	245.91	126.53	57.23	0	0	0
U1065	Ludivics_Rosenapfel	0	440.85	287.8	134.89	105.52	75.02	0	245.84	143.53	78.115	51.39	18.63	0	157.07	104.35	83.09	32.18	0	0
Dalinsweet	Ksb_406.1	0	440.82	257.01	167.77	114.23	81.01	41.1	269.345	208.925	144.6	91.695	41.1	41.1	201.29	185.93	123.81	71.6	38.38	0
Birgit_Bonnier	Halls_Pink	0	440.74	269	201.85	147.87	83.62	83.62	171.8	80.415	34.235	34.235	0	0	101.87	33.38	33.38	33.38	0	0
Red_Devil	Dalinsweet	0	440.68	355.13	269.24	241.21	175.85	101.34	201.74	130.655	85.79	32.61	0	0	165.81	45.49	0	0	0	0
F002	S.T._Wright	0	440.61	352.03	256.29	201.82	133.74	98.29	164.095	75.255	27.615	0	0	0	66.02	46.73	0	0	0	0
Havelgold	HcP_41	0	440.56	285.73	200.9	88.36	88.36	49.14	294.725	152.985	110.16	71.27	37.675	0	289.04	115.25	94.98	69.68	36.13	0
Bellida	Fiesser_Erstling_False	0	440.56	319.05	166.13	110.67	80.33	44.9	194.79	87.2	41.89	0	0	0	55.98	21.36	0	0	0	0
Juno	Siugisdesert	0	440.35	341.18	173.31	91.14	91.14	91.14	296.935	158.685	115.97	49.09	49.09	49.09	189.08	97.42	75.29	48.31	48.31	48.31
Pitchounette	Noris	0	440.33	354.42	244.27	141.51	74.48	0	283.46	111.4	56.28	15.09	0	0	200.24	47.52	25.93	0	0	0
Birgit_Bonnier	Dalinsweet	0	440.27	339.58	273.02	221.43	155.33	44.21	168.85	67.915	44.47	17.305	0	0	117.42	67.37	0	0	0	0
Cheddar	Ksb_406.1	0	440.16	278.93	161.94	55.27	55.27	55.27	319.045	187.255	111.16	43.985	27.635	27.635	179.56	99.99	58.11	32.64	0	0
Rubinstep	U633	0	440.14	319.31	227.22	117.47	86.1	47.63	244.515	143.065	87.395	74.685	58.36	21.305	128.54	60.89	36.66	36.66	36.66	0
Rubinstep	Halls_Pink	0	440.14	371.39	265.99	187.2	122.48	83.11	215.105	153.485	90.48	76.57	76.57	21.75	148.07	78.61	36.66	36.66	36.66	0
Noris	Fiesser_Erstling_False	0	440	301.3	232.54	232.54	202.34	88.9	254.005	166.71	166.71	139.935	124.4	87.695	140.77	124.22	103.46	75.84	44.77	44.77
U633	Godelieve_Hegmans	0	439.99	225.86	183.32	183.32	82.56	44.32	230.415	110.615	87.755	73.635	56.67	0	101.86	86.46	65.09	36.85	36.85	0
Pikora	HcP_41	0	439.93	323.11	261.73	207.37	79.12	43.36	260.665	129.03	27.075	0	0	0	159.05	21.88	0	0	0	0
Diyament	S.T._Wright	0	439.87	405.54	361.37	188.73	158.35	120.44	335.785	268.555	215.31	146.83	131.575	38.6	328.1	227.32	185.47	133.49	36.71	0
Relinda	Astillisch	0	439.76	235.13	191.18	163.47	132.36	132.36	197.705	120.93	88.995	61.755	61.755	61.755	141.38	107.43	40.11	40.11	40.11	40.11
U641	Minister_von_Hammerstein	0	439.56	365.35	278.44	223.61	193.6	158.02	253.55	138.97	62.925	49.99	49.99	49.99	197.41	70.79	48.31	48.31	48.31	48.31
Delikates	Eneerd	0	439.55	370.2	280.84	226.28	196.28	196.28	274.21	136.525	79.295	38.27	21.84	21.84	167.89	53.59	30.35	30.35	0	0
U633	Eneerd	0	439.49	284.04	154.78	99.85	99.85	63.36	248.59	118.705	75.075	21.43	21.43	21.43	199.23	75.43	51.24	0	0	0
Juno	Delorgue	0	439.42	280.88	214.48	162.66	132.04	95.37	290.15	155.18	100.8	72.975	39.835	21.16	231.57	111.03	65.55	37.35	37.35	0
Bramleyovo_cervene	HcP_41	0	439.4	335.79	179.73	65.43	0	0	312.03	144.99	56.275	0	0	0	209.3	50.63	28.38	0	0	0
ACW_18522	U636	0	439.37	313.09	246.82	191.89	157.49	157.49	252.47	166.835	130.595	117.14	82.955	47.285	205.61	155.53	108.58	108.58	42.09	42.09
Cheddar	X03305	0	439.33	319.39	156.07	128.44	64.62	64.62	311.445	183.34	91.58	64.4	64.4	64.4	231.86	118.78	94.72	40.36	40.36	40.36
ACW_6104	Astramel	0	439.25	247.49	183.07	99.8	35.17	0	222.24	80.085	59.39	31.2	0	0	169.98	31.2	31.2	31.2	0	0
Juno	Ksb_406.1	0	439.19	230	164.6	136.78	40.01	40.01	274.195	162.405	107.72	0	0	0	179	123.63	55.02	0	0	0
Diana	Delikates	0	438.89	335.55	242.51	161.25	65.79	65.79	327.48	197.31	129.66	129.66	67.18	49.435	187.08	102.07	78.83	78.83	48.39	48.39
Zestar	Nova_Easygro	0	438.85	294.08	183.51	129.45	129.45	55.27	307.59	187.24	119.425	80.065	80.065	24.63	224.55	138.2	93.12	67.28	37.09	0
F026	Astillisch	0	438.65	313.28	200.74	113.14	113.14	0	218.72	103.45	72.045	72.045	57.005	0	141.99	53.46	28.86	0	0	0
Piros	Relinda	0	438.61	337.59	162.64	110.56	110.56	110.56	272.285	179.81	114.57	73.81	73.81	73.81	188.83	140.24	116.01	89.13	89.13	51.07
Dalinsweet	Honeycrisp	0	438.61	240.92	167.32	108.93	78.41	40.11	191.785	128.695	107.475	64.84	19.015	0	162.64	131.27	111.2	0	0	0
Relinda	Birgit_Bonnier	0	438.58	350.77	218.69	188.94	120.79	45.64	259.855	207.945	140.065	110.645	77.825	21.58	165.12	131.08	64.75	34.77	0	0
HL148	Pitchounette	0	438.57	196.35	104.85	76.53	41.85	41.85	230.465	74.98	42.2	0	0	0	170.97	21.39	0	0	0	0
U6407	X03305	0	438.51	371.5	282.2	204.16	75.25	0	307.88	180.38	100.49	34.43	18.32	0	249.81	149.88	57.78	32.22	0	0
Bellida	Julia	0	438.48	278.94	214.8	136.61	42.86	42.86	229.46	167.8	121.63	15.19	0	0	178.63	128.4	107.32	0	0	0
Pikora	Fiesser_Erstling_False	0	438.43	277.41	185.27	157.65	95.8	95.8	121.305	44.755	0	0	0	0	19.31	0	0	0	0	0
Resi	Eneerd	0	438.27	282.8	282.8	177.14	77.43	0	214.15	121.845	75.37	35.27	18.63	0	139.01	106.63	59.11	33.28	0	0
U641	Nathusiovo	0	438.27	356.68	159.36	134.21	104.1	104.1	227.23	103.495	82.605	82.605	65.215	47.64	166	75.93	75.93	46.55	46.55	46.55
Dalinco	Pitchounette	0	438.07	293.39	183.23	74.72	43.55	43.55	267.22	86.06	41.465	15.035	0	0	204.9	101.54	78.52	0	0	0
Harmonie_Delorina	AS_06_09_06	0	438.05	323.17	183.97	101.35	39.18	0	184.19	116.21	26.405	0	0	0	54.89	0	0	0	0	0
Sawa	Red_Devil	0	437.91	284.58	173.06	119.57	87.44	87.44	212.71	109.715	63.475	36.705	20.995	20.995	100.7	81.73	57.65	30.9	0	0
Reanda	X03305	0	437.89	316.89	182.31	131.59	101.07	101.07	225.605	144.16	110.16	54.845	22.265	22.265	178.51	130.25	84.95	31.77	0	0
Recolor	Julia	0	437.65	352.91	238.86	152.87	84.55	49.03	212.92	132.475	76.655	49.645	17.565	0	104.11	89.04	0	0	0	0
Fujion	Nathusiovo	0	437.51	319.22	222.71	167.77	134.58	134.58	285.1	193.95	116.225	89.695	39.255	20.745	279.26	158.09	113.59	34.5	0	0
F026	S.T._Wright	0	437.5	332.35	238.93	127.65	127.65	56.09	194.07	89.425	42.82	0	0	0	87.84	52.64	28.83	0	0	0
Mairac_Flamboyante	Diana	0	437.34	370.01	238.48	183.23	149.68	111.77	254.605	138.23	59.305	59.305	42.155	23.68	188.08	94.6	30.99	30.99	0	0
Renora	Julia	0	437.02	332.75	312.48	229.99	197.18	157.56	234.745	200.92	108.91	52.78	37.605	0	188.3	117.79	94.03	36.98	36.98	0
HcP_41	Eneerd	0	436.77	268.4	200.31	146.22	146.22	0	174.825	126.165	114.605	100.625	54.24	0	133.97	117.8	117.8	61.24	0	0
Tundra	Fujion	0	436.75	314.53	201.5	143.98	78.08	41.83	273.365	184.085	116.51	32.615	0	0	196.58	146.71	57.52	0	0	0
X06064	S.T._Wright	0	436.74	244.85	113.55	30.62	0	0	197.575	103.01	69.26	0	0	0	110.67	75.59	28.83	0	0	0
U6407	Zestar	0	436.63	348.31	303.31	170.58	139.89	139.89	345.325	237.42	185.27	117.325	101.375	45.37	230.49	162.72	141.78	113.52	81.62	45.37
Sawa	AS_06_09_06	0	436.6	317.89	271.34	245.26	114.58	75.29	233.01	138.99	102.62	88.855	72.005	72.005	114	114	68.72	68.72	68.72	68.72
Rajka	F026	0	436.49	262.29	197.73	143.27	76.84	40.84	236.52	133.055	100.38	87.645	54.695	0	142.23	92.2	92.2	66.73	0	0
Nova_Easygro	Eneerd	0	436.44	316.1	206.11	153.45	84.17	45.75	265.13	149.12	127.73	89.015	22.95	22.95	184.55	86.22	86.22	33.58	0	0
Delikates	Nathusiovo	0	436.4	320.05	228.58	175.66	80.87	44.95	171.845	118.78	75.17	33.955	18.29	0	127.36	52.83	31.33	31.33	0	0
Weirouge	Ksb_406.1	0	436.39	295.44	273.81	165.23	130.58	55.27	220.165	174.975	142.335	101.92	18.115	0	148.78	114.23	92.94	65.18	0	0
Florence_Bennett	Nathusiovo	0	436.29	285.18	214.83	132.14	67.63	67.63	195.02	118.285	73.185	45.75	45.75	45.75	155.45	69.53	45.75	45.75	45.75	45.75
U636	Karneval	0	436.2	269.92	227.7	198.62	166.59	166.59	281.12	171.295	135.585	94.775	94.775	76.81	198.49	148.85	80.13	80.13	47.61	47.61
X06064	Johannes_Bottner	0	436.12	259.84	151.81	100.39	100.39	100.39	196.945	98.315	66.445	15.055	0	0	131.87	48.95	25.38	0	0	0
Harmonie_Delorina	Nathusiovo	0	436.05	368.06	319.46	212.03	147.31	112.01	243.915	183.555	138.015	70.145	20.745	20.745	213.74	126.45	81.54	0	0	0
Lb_17906	Eneerd	0	435.97	227.57	157.84	104.22	35.81	0	154.995	122.725	98.965	31.51	0	0	107.18	107.18	83.18	0	0	0
X06564	Julia	0	435.96	348.91	283.6	178.44	49.94	49.94	253.845	191.94	108.23	56.83	40.14	22.435	206.2	119.1	58.15	32.52	0	0
Nicoter	Roba	0	435.95	330.4	266.54	240.64	209.25	133.34	296.71	211.49	115.06	115.06	83.985	65.64	277.29	117.28	73.03	73.03	42.26	42.26
Sonyanevson	Noris	0	435.84	291.98	247.79	192.46	158.17	83.41	272.585	187.005	187.005	107.135	76.325	0	132.21	98.63	50.61	0	0	0
U6407	Huvitus_NTTT	0	435.81	263	221.62	221.62	188.58	149.5	254.735	113.455	71.36	57.34	42.09	24.435	115.11	28.04	28.04	0	0	0
Hoods_Supreme	U633	0	435.75	330.83	203.64	149.35	118.73	81.81	246.61	129.44	96.4	70.9	70.9	70.9	145.02	92.25	92.25	66.75	66.75	66.75
B3F12_040	Pitchounette	0	435.57	260.93	174.83	148.27	82.87	45.9	194.405	118.795	54.85	0	0	0	146.38	94.76	27.44	0	0	0
Dalinsweet	Halls_Pink	0	435.53	296.42	208.99	150.74	84.18	84.18	225.18	149.165	105.205	77.54	77.54	20.525	163.2	109.86	64.7	38.16	38.16	0
Rajka	Regine	0	435.52	382.44	294.1	184.22	150.61	115.33	252.215	169.585	135.855	94.67	94.67	76.395	154.72	105.24	105.24	79.45	45.81	45.81
Sawa	Florence_Bennett	0	435.5	263.54	148.22	121.44	91.17	53.59	246.565	147.115	57.86	57.86	25.34	25.34	171.65	119.5	33.19	33.19	0	0
Lb_5338	Godelieve_Hegmans	0	435.26	301.57	142.49	32.86	0	0	180.95	95.825	29.295	16.43	0	0	91.02	23.32	0	0	0	0
Civni	Nathusiovo	0	435.21	292.31	249.71	113.86	47.67	47.67	276.3	167.04	124.68	56.76	41.645	41.645	225.45	122.52	122.52	40.13	40.13	40.13
Rubinstep	Johannes_Bottner	0	435.13	280.92	172.07	90.15	90.15	51.63	194.08	101.84	68.505	0	0	0	130.39	60.24	60.24	34.03	0	0
Rodluvan	Svezhest	0	435.02	238.8	191.56	48.87	48.87	48.87	315.72	189.285	120.105	64.08	47.67	47.67	244.01	112.6	47.67	47.67	47.67	47.67
HL148	Siugisdesert	0	434.57	313.17	228.03	228.03	162.64	162.64	313.98	191.815	137.55	137.55	75.12	55.775	211.69	104.39	104.39	74.45	43.84	43.84
U636	S.T._Wright	0	434.56	348.78	216.66	108.94	77.68	42.08	257.695	163.565	84.235	31.26	0	0	115.5	80.22	31.26	31.26	0	0
Zestar	Howgate_Wonder	0	434.41	271.83	186.12	100.71	39.92	0	244.43	140.075	72.18	15.22	0	0	147.11	80.41	56.59	0	0	0
U636	Ukrainer_Samling	0	434.26	329.73	214.28	160.9	127.16	89.58	213.44	81.585	13.04	0	0	0	157.48	68.76	0	0	0	0
Orlik_NTTT	Petr_Broich	0	434.2	351.68	287.74	204.5	169.84	98.39	277.15	180.825	147.51	133.39	87.115	87.115	250.77	183.49	138.98	81.47	81.47	81.47
Sawa	X03305	0	434.1	297.12	210.34	156.76	124.93	87.89	230.97	163.1	129.825	104.4	55.83	0	170.66	136.36	67.53	67.53	35.94	0
Juga	Birgit_Bonnier	0	434.04	263.85	195.66	166.29	41.02	41.02	221.495	118.17	74.04	46.245	0	0	143.51	77.51	30.65	30.65	0	0
Relinda	Cheddar	0	434.03	312.46	224.12	144.06	144.06	144.06	306.8	193.48	112.505	99.735	67.44	67.44	291.16	225.89	69.54	40.76	40.76	40.76
Hoods_Supreme	Pitchounette	0	433.95	249.36	181.69	127.36	0	0	184.745	133.195	99.86	31.905	0	0	147.96	97.71	53.49	0	0	0
Harmonie_Delorina	Delikates	0	433.85	335.79	183	101.49	38.39	0	173.39	63.37	42.09	15.31	0	0	77.34	24.29	0	0	0	0
X04355	Cheddar	0	433.77	347.15	262.77	203.48	170.53	134.38	337.335	223.845	160.315	130.62	81.23	62.615	312.98	180.71	136.04	106.13	40.36	40.36
Rodluvan	Halls_Pink	0	433.67	272.17	183.63	71.38	38.49	0	208.145	77.22	0	0	0	0	147.72	44.95	0	0	0	0
Delbrus	HcP_41	0	433.53	259.44	128.28	43.26	43.26	43.26	221.24	111.36	54.23	54.23	39.185	21.63	168.36	83.03	58.69	30.09	0	0
Lb_5338	Helios	0	433.53	263.74	171.29	117.37	117.37	42.84	313.445	137.41	72.68	32.875	0	0	229.46	76.23	31.94	31.94	0	0
Godelieve_Hegmans	Pitchounette	0	433.45	351.44	279.98	252.45	85.88	85.88	251.675	192.06	76.76	50.015	0	0	153.14	114	0	0	0	0
Reglindis	Linda	0	433.38	332.43	218.47	140.7	140.7	105.21	287.31	120.7	52.16	52.16	52.16	52.16	183.13	69.33	48.79	48.79	48.79	48.79
Hoods_Supreme	Nova_Easygro	0	433.37	314.06	176.13	119.84	86.65	46.73	271.35	147.85	90.94	49.3	0	0	190.83	74.22	27.11	0	0	0
Civg198	Juno	0	433.27	314.69	144.84	117.86	54.59	54.59	257.395	137.915	52.805	52.805	52.805	52.805	170.46	99.13	76.91	51.54	51.54	51.54
X04355	Fiesser_Erstling_False	0	433.23	352.15	221.25	164.88	98.75	60.6	244.955	132.71	99.99	58.08	58.08	58.08	114.17	63.95	42.59	42.59	42.59	42.59
Ladina	Johannes_Bottner	0	433.17	291.61	180.72	127.95	93.15	56.22	198.455	102.85	58.825	0	0	0	129.95	73.87	73.87	46.71	46.71	46.71
Fujion	Helios	0	433.16	280.64	173.31	122.52	122.52	86.47	264.08	114.685	25.44	0	0	0	169.48	68.23	0	0	0	0
Zestar	Eneerd	0	433.12	227.5	96.06	66.95	35.85	0	194.725	137.01	70.02	15.55	0	0	147.49	77.57	54.33	0	0	0
Pilot	Zestar	0	433.02	329.58	285.68	151.37	117.21	42.34	259	155.99	112.125	71.325	71.325	0	200.37	112.73	90.41	35.21	35.21	0
Liberty	Helios	0	432.85	278.07	172.45	91.41	91.41	91.41	166.695	46.94	36.595	22.545	22.545	22.545	94.52	26.88	26.88	0	0	0
Delorgue	AS_06_09_06	0	432.83	312.15	126.04	100.85	38.07	0	253.905	158.33	60.675	34.03	17.585	0	67.37	48.42	27.08	0	0	0
Hoods_Supreme	Julia	0	432.59	292.77	230.03	148.6	117.98	117.98	277.015	227.04	125.395	97.215	66.79	66.79	203.84	187.48	97.52	41.24	41.24	41.24
U1165	Pitchounette	0	432.56	362.38	296.12	239.98	143.97	108.7	260.995	129.105	74.78	34.59	18.2	0	184.27	78.83	58.16	32.78	0	0
ACW_18522	Resi	0	432.45	292.96	180.72	121.78	121.78	86.33	297.895	161.515	105.425	49.455	0	0	202.54	104.06	60.31	31.8	0	0
Juga	Cheddar	0	432.45	293.1	223.42	195.66	195.66	44.54	341.495	224.64	135.585	108.38	76.155	0	260.05	112.89	0	0	0	0
Pitchounette	Nathusiovo	0	432.45	322.9	276.63	195.93	162.74	88.32	229.585	144.515	88.425	49.165	0	0	135.58	102.4	58.84	31.4	0	0
F026	Zestar	0	432.43	346.36	297.63	268.9	205.2	93.8	186.85	111.13	43.235	15.97	0	0	121.92	48.12	0	0	0	0
Rodluvan	Godelieve_Hegmans	0	432.42	256.47	165.95	115.07	47.75	47.75	227.17	99.085	55.175	15.065	0	0	139.46	71.5	29.52	0	0	0
Julia	Florence_Bennett	0	432.12	277.55	211.5	75.24	75.24	0	134.94	33.875	12.715	0	0	0	98.9	0	0	0	0	0
Godelieve_Hegmans	Ksb_406.1	0	432.07	245.04	180.6	71.79	71.79	0	162.895	61.915	38.79	0	0	0	98.83	50.06	25.73	0	0	0
Dalinsweet	Howgate_Wonder	0	431.98	276.74	232.91	152.36	119.17	84.09	217.125	126.99	93.645	67.05	20.065	20.065	179.04	98.17	53.81	0	0	0
U636	Limelight	0	431.92	288.69	196.97	140.01	140.01	140.01	261.915	174.315	119.52	76.465	60.835	42.87	209.77	137.8	92.48	63.78	0	0
Lb_17906	Roba	0	431.8	344.8	258.05	206.56	206.56	93.26	287.255	162.24	94.175	50.875	50.875	50.875	168.21	115.51	48.85	48.85	48.85	48.85
Cheddar	Noris	0	431.66	239.47	109.52	82.37	47.87	47.87	293.445	197.11	108.245	80.87	47.38	47.38	261.73	173	63.22	37.59	37.59	0
Orlik_NTTT	Fiesser_Erstling_False	0	431.63	344.98	324.7	237.45	141.73	105.06	253.33	156.775	88.795	63.445	47.595	47.595	50.35	0	0	0	0	0
Renora	Linda	0	431.56	329.11	197.81	89.12	57.1	57.1	220.75	99.03	34.36	34.36	19.03	0	159.27	92.66	29.94	0	0	0
Bellida	Godelieve_Hegmans	0	431.51	254.7	33.67	33.67	0	0	166.575	81.32	14.495	0	0	0	78.8	24.81	0	0	0	0
X04355	Petr_Broich	0	431.49	364.54	186.95	157.35	124.87	88.86	308.385	196.86	124.435	97.455	80.3	62.62	190.62	99.28	74.44	74.44	40.13	40.13
Bramleyovo_cervene	Liberty	0	431.43	148.91	57.52	30.62	0	0	220.24	90.135	57.01	30.53	0	0	149.83	26.06	26.06	0	0	0
Diana	Petr_Broich	0	431.37	309.58	265.77	265.77	139.58	103	254.63	202.945	190.975	163.985	102.79	102.79	230.24	179.02	130.45	130.45	100.24	100.24
ACW_6104	Nathusiovo	0	431.25	328.63	236.45	178.97	114.46	0	252.73	185.05	129.315	101.355	35.295	0	181.66	116.3	94.9	65.7	0	0
Piros	Zestar	0	431.2	258.87	193.97	165.05	134.7	99.7	220.27	51.265	17.25	17.25	0	0	136.86	0	0	0	0	0
Delrouval	Pitchounette	0	431.1	230.9	140.94	54.7	54.7	54.7	201.995	87.805	22.92	22.92	22.92	22.92	138.93	41.13	0	0	0	0
U6407	Nathusiovo	0	431.02	325.97	237.99	184.23	152.3	152.3	264.215	154.895	42.135	16.175	0	0	142.27	69.8	0	0	0	0
F026	Roba	0	430.95	329.28	217.81	165.63	165.63	165.63	280.45	194.53	159.18	132.17	100.375	82.435	205.11	137.04	89.85	61.73	61.73	61.73
Hoods_Supreme	Noris	0	430.91	307.29	264.14	210.87	179.65	141.27	333.885	187.52	154.23	141.45	126.14	126.14	223.05	120.3	120.3	120.3	120.3	120.3
Weirouge	Godelieve_Hegmans	0	430.9	260.31	175.26	121.07	56.2	56.2	167.99	86.65	31.365	16.505	0	0	107.3	0	0	0	0	0
U636	AS_06_09_06	0	430.86	329.86	191.67	166.22	36.11	0	154.96	67.25	30.615	16.85	0	0	63.7	45.28	0	0	0	0
Red_Devil	Linda	0	430.82	291.55	203.11	124.62	92.1	92.1	247.245	127.84	87.02	34.82	19.19	0	127.08	76.79	56.26	31.26	0	0
Weirouge	Halls_Pink	0	430.71	327.48	213.51	158.99	158.99	158.99	224.69	163.27	98.8	84.89	84.89	67.37	139.79	102.11	59.98	59.98	59.98	59.98
Galarina	HcP_41	0	430.67	274.61	250.64	141.95	109.91	0	278.845	148.955	104.22	49.615	0	0	188.15	88.75	88.75	33.55	0	0
Topaz	S.T._Wright	0	430.58	359.39	317.45	208.12	177.95	177.95	345.87	274.995	219.555	150.51	135.225	135.225	306.95	254.29	185.18	132.07	132.07	94.12
Sawa	Orlik_NTTT	0	430.56	238.08	238.08	238.08	74.81	0	212.485	93.655	72.335	32.42	0	0	157.36	46.66	0	0	0	0
X04355	Bramleyovo_cervene	0	430.53	361.58	223.81	168.79	37.62	0	346.64	201.955	91.215	64.615	17.715	0	256.65	120.37	28.48	0	0	0
Florence_Bennett	Noris	0	430.41	242.76	200.66	200.66	169.44	130.63	285.58	186.685	153.855	153.855	123.11	104.035	148.07	100.11	79.67	79.67	79.67	43.84
Rajka	U636	0	430.29	292.67	199.64	40.75	40.75	40.75	239.425	119.68	86.385	18.83	18.83	0	179.27	97.26	27.96	0	0	0
Recolor	Veteran	0	430.28	358.72	289.82	289.82	197.94	162.04	221.91	133.44	100.01	100.01	84.96	49.06	95.16	78.61	35.9	35.9	35.9	0
Birgit_Bonnier	Nathusiovo	0	430.21	304.91	259.92	202.56	171.61	134.09	282.075	171.62	137.815	95.565	62.51	44.22	188.24	170.07	103.5	75.55	44.22	44.22
Bellida	Pitchounette	0	430.14	287.56	178.1	121.05	121.05	121.05	348.915	166.905	78.87	49.415	49.415	49.415	258.83	90.1	47.95	47.95	47.95	47.95
Diana	Ukrainer_Samling	0	430.08	270.49	136.6	110.63	77.87	41.23	197.225	106.355	35.65	35.65	19.845	0	151.77	78.7	31.61	31.61	0	0
U633	Red_Devil	0	430.06	310.33	217.1	164.29	100.69	100.69	214.755	130.245	98.615	46.76	46.76	46.76	103.52	87.16	87.16	35.41	35.41	0
Bellida	HcP_18	0	429.98	278.3	186.26	130.11	96.21	96.21	347.795	218.26	142.48	113.305	64.455	27.195	322.1	219.37	178.92	64.91	0	0
Pia	Birgit_Bonnier	0	429.89	343.44	299.81	246.58	216.03	180.25	257.475	145.935	114.27	84.9	67.415	49.89	199.7	112.86	112.86	84.15	49.18	49.18
X04355	Red_Devil	0	429.79	324.52	189.09	31.26	0	0	293.635	169.595	81.46	15.63	0	0	175.91	94.85	27.35	0	0	0
U641	Reglindis	0	429.79	333.76	312.37	234.09	199.62	162.95	318.86	234.995	222.855	182.1	132.96	113.485	233.63	183.77	160.17	132.83	101.14	101.14
Juga	Godelieve_Hegmans	0	429.79	328.74	195.67	115.17	82.84	43.14	249.7	174.265	56.525	56.525	40.36	21.57	135.21	85	37.58	37.58	37.58	0
Weirouge	Nathusiovo	0	429.7	222.66	202.39	176.75	81.79	41.83	211.345	71.41	39.96	39.96	39.96	0	130.51	39.96	39.96	39.96	39.96	0
HL148	U641	0	429.69	323.35	237.37	237.37	203.31	203.31	284.365	168.795	124.25	124.25	92.125	72.78	208.04	122.03	74.93	44.99	44.99	44.99
Birgit_Bonnier	Pitchounette	0	429.56	216.93	152.49	71.94	38.28	0	201.37	81.59	47.145	34.45	19.14	0	163.49	76.35	30.62	30.62	0	0
Ladina	Alro	0	429.43	324.67	211.06	184.13	153.26	153.26	260.945	162.785	86.91	86.91	86.91	49.415	158.06	126.31	84.78	84.78	84.78	49.12
Rubinstep	Siugisdesert	0	429.36	273.25	159.67	104.23	38.47	0	185.69	132.94	112.535	84.595	36.985	0	140.12	67.78	67.78	67.78	36.52	0
Fiesser_Erstling_False	X03305	0	429.24	396.13	327.72	167.65	133.11	97.1	207.53	115.615	60.485	18.525	18.525	0	61.9	45.74	0	0	0	0
Civni	Howgate_Wonder	0	429.14	355.69	292.1	208.71	173.72	173.72	280.24	234.825	148.375	96.005	78.85	60.14	175.94	137.96	74.44	74.44	40.13	40.13
Retina	Johannes_Bottner	0	429.14	328.8	236.34	183.08	183.08	146.8	213.08	122.62	78.07	50.755	18.14	0	120.2	53.08	31.62	31.62	0	0
F002	Ksb_406.1	0	429.13	327.19	207.36	124.2	124.2	47.91	254.87	221.825	73.31	17.555	17.555	0	159.42	141.7	52.47	0	0	0
U1065	Bramleyovo_cervene	0	429.03	270.86	155.35	73.36	41.86	41.86	308	184.51	106.85	54.175	38.425	20.635	191.74	124.47	60.46	34.73	0	0
HL148	Nova_Easygro	0	428.89	272.55	206.11	93.71	93.71	93.71	239.785	116.1	51.135	23.795	23.795	23.795	165.36	44.17	0	0	0	0
ACW_18522	Pia	0	428.87	323.21	253.33	225.98	130.39	92	344.81	230.28	141.46	71.21	38.2	0	277.68	175.55	109.12	0	0	0
Zestar	S.T._Wright	0	428.77	373.76	288.33	208.24	111.49	111.49	212.41	121.275	121.275	53.695	22.435	22.435	104	86.59	86.59	31.26	0	0
X04355	Remo	0	428.72	302.05	168.65	114.76	81.13	44.27	289.875	221.33	132.26	105.61	38.835	20.14	204.8	170.36	100.37	100.37	36.6	0
Galarina	Julia	0	428.41	341.31	164.76	139.05	44.39	44.39	232.285	108.815	25.165	0	0	0	153.3	81.56	0	0	0	0
X06564	Zestar	0	428.37	391.53	259.8	204.87	173.84	99.46	266.39	214.68	157.82	116.79	82.615	26.88	235.59	145.37	100.15	70.87	37.09	0
Hoods_Supreme	Harmonie_Delorina	0	428.34	339.87	245.55	218.89	119.37	43.19	236.7	166.175	87.16	47.59	0	0	205.53	102.28	30.86	30.86	0	0
Scilate	Liberty	0	428.31	303.51	141.45	90.18	90.18	90.18	255.96	136.715	93.095	93.095	75.81	0	195.74	110.5	65.92	65.92	0	0
Renora	Noris	0	428.28	307.56	286.61	258.35	158.38	122.99	296.535	230.74	175.71	147.49	113.535	21.19	228.2	196.72	130.65	72.53	72.53	0
Renora	Pitchounette	0	428.27	259.73	152.23	98.81	0	0	177.565	68.04	13.645	0	0	0	126.61	43.86	0	0	0	0
U633	Florence_Bennett	0	428.2	254.27	182.59	155.62	155.62	155.62	264.96	127.02	57.635	44.15	44.15	25.34	165.93	60.16	35.87	35.87	35.87	0
Fujion	Cheddar	0	428.19	307.27	120.45	64.61	0	0	323.98	141.19	28.025	0	0	0	333.11	130.35	0	0	0	0
Lb_17906	Julia	0	428.08	289.27	183.65	128.09	128.09	128.09	173.355	123.105	66.75	0	0	0	96.66	96.66	52.18	0	0	0
Retina	Linda	0	427.94	305.06	190.73	139.61	105.27	105.27	282.65	113.1	91.03	49.24	49.24	49.24	184.28	118.33	75.94	47.7	47.7	47.7
Roba	Halls_Pink	0	427.94	291.36	154.21	77.13	46.51	46.51	139.325	86.53	43.74	15.815	0	0	70.4	50.69	29.44	0	0	0
Lb_17906	Weirouge	0	427.9	184.08	163.33	107.55	76.19	0	275.965	145.05	134.785	64.745	0	0	180.84	113.67	113.67	0	0	0
Astramel	Minister_von_Hammerstein	0	427.89	285.44	135.36	108.02	39.56	0	227.015	128.23	83.57	70.735	18.575	0	189.86	118.12	96.84	69.42	0	0
Ladina	S.T._Wright	0	427.79	377.25	283.01	255.43	157.45	157.45	256.78	180.825	135.505	108.155	92.87	73.895	198.59	134.37	113.7	86.8	86.8	48.85
X06064	Huvitus_NTTT	0	427.78	301.09	234.04	179.18	114.91	114.91	214.46	139.61	82.23	68.725	52.275	34.57	137.49	75.61	32.52	32.52	0	0
Dalinsweet	Eneerd	0	427.7	267.65	203.03	175.03	141.8	141.8	243.925	115.345	63.31	34.37	19.275	0	209.53	86.03	65.44	37.92	37.92	0
Birgit_Bonnier	Siugisdesert	0	427.65	376.44	310.99	259.56	164.16	49.77	319.92	206.47	131.295	104.075	40.535	22.2	216.28	109.52	64.64	64.64	0	0
Dalinco	Petr_Broich	0	427.52	360.37	205.81	123.24	123.24	123.24	309.35	204.995	116.905	102.54	102.54	83.155	268.41	135.43	71.35	42.62	42.62	42.62
Relinda	Astramel	0	427.44	246.5	118.82	66.74	35.17	0	142.09	64.725	53.705	15.6	0	0	99.99	49.13	0	0	0	0
Harmonie_Delorina	Howgate_Wonder	0	427.43	233.32	210.6	102.61	36.12	0	235.435	91.785	70.39	15.585	0	0	133.99	52.07	28.83	0	0	0
Zestar	Honeycrisp	0	427.29	351.02	217.62	188.96	157.33	119.06	299.98	237	150.465	107.52	90.27	70.525	245.41	209.66	120.5	65.79	65.79	65.79
Scilate	Linda	0	427.25	201.2	152.2	73.08	40.2	40.2	163.09	35.085	0	0	0	0	89.35	22.99	0	0	0	0
ACW_6104	HcP_41	0	427.23	256.41	100.33	100.33	35.31	0	245.58	130.79	78.495	64.29	0	0	232.8	132.16	91.71	33.55	0	0
Sonyanevson	Godelieve_Hegmans	0	427.21	344.19	168.86	117.61	85.91	46.68	192.59	100.66	36.725	23.34	23.34	23.34	84.89	67.63	0	0	0	0
Lb_9669	Juno	0	427.18	322.9	253.3	201.13	135.43	63.08	308.765	213.43	148.115	67.325	17.84	0	239.24	129.76	82.81	32.49	0	0
Pikora	HcP_18	0	427.18	187.11	187.11	130.71	0	0	265.95	101.29	42.895	30.24	0	0	181.61	44.37	0	0	0	0
ACW_6104	S.T._Wright	0	427.11	281.77	147.53	65.05	0	0	176.155	98.695	66.115	0	0	0	59.58	22.3	0	0	0	0
Alro	Birgit_Bonnier	0	426.96	257.11	212.54	158.73	124.63	87.58	238.06	175.695	132.19	104.375	54.945	0	173.47	120.17	98.15	68.24	35.66	0
Linda	Delikates	0	426.91	287.6	196.01	169.47	104.1	68.61	285.49	171.33	114.695	86.43	70.425	52.68	173.34	119.76	75.52	48.39	48.39	48.39
Sawa	S.T._Wright	0	426.75	356.93	221.17	167.59	167.59	127.78	272.955	204.22	100.56	74.695	74.695	74.695	160.67	143.81	72	72	72	72
Topaz	U641	0	426.65	361.74	338.99	283.37	283.37	283.37	322.35	280.955	246.295	204.955	189.295	170.545	290.96	257.27	209.41	183.97	183.97	144.55
Julia	Eneerd	0	426.54	248.98	95.84	95.84	95.84	95.84	222.005	61.265	29.305	15.215	0	0	170.14	26.62	26.62	0	0	0
Piros	Svezhest	0	426.44	268.9	176.39	176.39	79.62	42.62	374.295	235.13	133.65	120.875	39.335	20.835	195.66	106.72	61.64	61.64	0	0
ACW_18522	Bramleyovo_cervene	0	426.42	253.79	170.75	141.67	45.19	45.19	310.83	155.535	99.935	86	22.595	22.595	147.08	77.24	55.5	30.31	0	0
Sonyanevson	Fiesser_Erstling_False	0	426.36	334.94	247.04	140.67	108.05	69.57	246.015	166.905	79.085	50.59	50.59	50.59	71.65	53.55	32.19	32.19	0	0
Fujion	X03305	0	426.28	268.04	115.56	36.85	36.85	0	215.68	116.32	60.33	34.54	18.32	0	160.53	58.01	58.01	32.22	0	0
U6407	Hoods_Supreme	0	426.19	371.24	237.13	156.47	125.85	125.85	303.945	242.53	162.175	148.1	116.795	116.795	274.74	187.45	141.07	141.07	109.5	109.5
Recolor	Johannes_Bottner	0	426.06	270.4	175.57	123.17	90.95	90.95	201.37	115.27	34.955	21.405	21.405	21.405	52.8	21.54	0	0	0	0
Melodie	Weirouge	0	425.92	291.69	244.57	189.61	158.3	84.73	273.01	194.915	149.28	135.4	135.4	117.285	225.47	175.74	155.21	127.45	127.45	127.45
Howgate_Wonder	Ksb_406.1	0	425.92	376.52	269.43	269.43	236.24	157.89	274.64	225.155	184.315	157.32	110.325	73.035	154.63	154.63	112.36	83.63	48.85	48.85
Lb_9669	Nathusiovo	0	425.82	250.32	205.97	150.5	117.8	117.8	190.58	143.4	120.85	39.145	39.145	21.635	125.81	95.23	25.83	0	0	0
Ladina	Zestar	0	425.79	267.8	203.74	151.81	86.6	46.63	198.01	138.545	74.285	34.775	19.6	0	125.66	93.9	28.73	0	0	0
HL148	Johannes_Bottner	0	425.77	259.23	170.53	115	49.97	49.97	252.06	158.34	76.025	61.035	44.315	44.315	201.62	132.57	38.66	38.66	38.66	0
BXIIIa_44.14	X04355	0	425.76	322.49	322.49	296.29	232.32	194.18	374.735	272.36	216.365	174.21	125.41	86.995	354.65	239.03	173.83	145.1	76.83	0
Orlik_NTTT	AS_06_09_06	0	425.68	358.09	248.37	194.82	128.04	128.04	233.9	141.08	29.6	0	0	0	141.18	88	0	0	0	0
Lb_5338	Johannes_Bottner	0	425.67	336.71	204.52	174.81	76.41	40.66	290.055	172.625	95.995	0	0	0	197.57	91.75	50.55	0	0	0
Scifresh	Eneerd	0	425.6	307.94	216.62	160.57	95.24	58.31	249.22	131.485	53.1	38.87	38.87	0	129.28	38.55	38.55	38.55	38.55	0
B3F12_040	Fiesser_Erstling_False	0	425.54	340.04	271.69	189.71	189.71	151.41	124.05	73.19	62.375	49.175	49.175	49.175	36.48	20.01	0	0	0	0
Eneerd	Astillisch	0	425.53	190.86	122.14	36.45	36.45	0	234.86	67.185	33.34	33.34	18.225	0	148.06	48.05	0	0	0	0
Piros	U641	0	425.51	327.29	284.1	177.24	177.24	140.6	242.34	138.33	118.06	104.67	104.67	104.67	182.86	117.82	117.82	117.82	117.82	117.82
Limelight	Johannes_Bottner	0	425.51	353.07	308.62	199.77	168.56	92.14	295.275	216.26	103.415	19.95	19.95	0	240.39	171.22	79.51	51.28	51.28	51.28
U1165	Orlik_NTTT	0	425.29	289.52	157.01	105.45	37.58	0	168.75	108.305	54.275	54.275	37.58	0	137.47	82.39	37.58	37.58	37.58	0
Svezhest	AS_06_09_06	0	425.16	311.15	196.63	171.02	171.02	96.28	307.925	263.08	111.965	57.395	40.545	20.835	223.61	206.54	28.08	0	0	0
Ludivics_Rosenapfel	Petr_Broich	0	424.97	378.06	247.22	160.27	99.04	61	199.12	147.825	102.135	74.66	58.98	58.98	170.98	101.43	56.96	56.96	56.96	56.96
Fujion	Eneerd	0	424.96	372.99	284.24	203.62	74.78	0	192.485	126.56	79.445	66.58	19.08	0	133.81	96.82	51.34	0	0	0
U1165	Godelieve_Hegmans	0	424.8	268.22	201.59	173.67	109.37	109.37	228.46	117.825	85.53	72.225	40.36	21.57	118.61	68.58	68.58	68.58	37.58	0
Minister_von_Hammerstein	Lb_13995	0	424.67	282.7	216.43	186.93	121.9	45.58	332.915	224.17	170.815	156.52	92.02	0	271.54	171.14	106.16	106.16	37.02	0
Civni	Helios	0	424.64	286.59	220.22	141.88	108.98	0	263.3	152.355	97.995	72.11	54.84	0	198.56	114.33	70.69	70.69	36.15	0
Civg198	Pia	0	424.5	283.71	169.69	113.43	80.95	45.33	184.845	60.175	26.51	0	0	0	94.71	25.24	25.24	0	0	0
Birgit_Bonnier	Svezhest	0	424.5	337.89	290.46	290.46	123.74	86.41	331.18	193.66	160.68	118.96	54.85	0	230.93	129.5	64.33	64.33	0	0
Rembrand	Alro	0	424.48	302.81	237.21	154.49	91.02	91.02	240.935	204.125	145.92	92.455	60.72	60.72	181.52	147.76	127.67	74.28	43.88	43.88
U1065	Sonyanevson	0	424.45	325.03	281.86	225.95	192.76	192.76	332.98	255.595	190.145	80.365	80.365	61.045	265.04	175.46	152.53	50.34	50.34	50.34
Horace	Dalinsweet	0	424.17	306.23	259.78	204.46	170.94	96.39	313.94	229.605	146.405	92.88	58.785	20.055	314.38	229.55	91.35	38.16	38.16	0
Rubinstep	U641	0	424.04	309.65	200.87	174.28	174.28	97.49	210.13	110.115	87.25	87.25	54.595	0	120.23	84.75	36.66	36.66	36.66	0
X04355	Noris	0	423.93	352.93	291.47	156.93	89.95	54.46	403.205	299.785	225.72	104.89	57.015	21.535	364.98	206.04	140.22	63.67	0	0
Horace	Alro	0	423.91	321.74	189.36	104.9	104.9	104.9	199.25	137.135	115.52	102.785	102.785	102.785	135.85	101.69	101.69	101.69	101.69	101.69
Siugisdesert	Lb_13995	0	423.85	338.93	227.29	144.49	112.89	0	185.685	59.31	37.41	37.41	37.41	0	71.15	36.48	36.48	36.48	36.48	0
Pikora	Eneerd	0	423.74	264.51	241.73	184.34	151.15	151.15	285.995	192.625	182.055	141.96	91.87	74.135	214.59	127.49	106.24	80.51	47.45	47.45
Topaz	Pitchounette	0	423.66	221.61	135.21	109.61	41.45	41.45	225.9	98.62	44.985	18	18	0	163.88	41.71	0	0	0	0
Lb_17906	AS_06_09_06	0	423.52	211.99	141.25	84.37	84.37	44.84	220.855	157.95	102.08	75.025	59.805	20.88	153.27	99.02	56.25	0	0	0
Pilot	Orlik_NTTT	0	423.47	263.59	154.24	99.78	36.2	0	274.71	177.44	89.535	62.135	0	0	254.05	129.03	59.68	30.18	0	0
HcP_41	Howgate_Wonder	0	423.47	247.47	159.69	73.84	73.84	0	214.98	130.38	96.435	68.155	35.715	0	151.96	117.19	92.9	65.04	0	0
Weirouge	Pitchounette	0	423.27	297.56	164.89	137.26	39.24	0	172.455	68.45	14.66	0	0	0	112.36	43.11	0	0	0	0
ACW_6104	Veteran	0	423.25	282.16	173.31	173.31	36.1	0	211.025	101.615	79.96	38.235	21.055	21.055	104.24	52.97	29.18	0	0	0
Zestar	U1065	0	423.22	336.04	228.7	202.79	76.74	0	341.33	254.73	178.395	84.63	37.58	0	267.41	235.31	148.61	68.94	37.58	0
Sawa	Ukrainer_Samling	0	423.04	317.52	201.98	148.6	117.28	43.55	196.95	109.98	18.115	18.115	18.115	0	120.89	67.53	0	0	0	0
Birgit_Bonnier	HcP_18	0	422.95	288.63	179.88	44.54	44.54	44.54	201.045	105.62	82.69	44.54	44.54	44.54	153.19	67.78	44.54	44.54	44.54	44.54
Alro	Karneval	0	422.9	313	246.98	52.17	52.17	52.17	205.01	152.64	76.015	49.415	49.415	49.415	93.99	93.99	49.12	49.12	49.12	49.12
Ladina	U636	0	422.87	296.23	164.86	110.13	42.79	42.79	203.685	101.49	44.295	31.69	0	0	130.33	77.44	30.84	30.84	0	0
U636	Reglindis	0	422.79	291.48	247.47	82.82	49.99	49.99	223.44	108.025	86.805	46.015	46.015	46.015	129.97	63.98	63.98	37.42	37.42	0
B3F12_040	Roba	0	422.68	283.12	148.19	122.58	89.86	54.09	226.795	140.86	59.09	32.43	0	0	136.4	116.7	72.7	72.7	40.44	40.44
Fujion	Astramel	0	422.63	212.27	125.29	46.87	46.87	46.87	215.76	38.29	38.29	0	0	0	108.26	25.26	25.26	0	0	0
B3F12_040	HcP_41	0	422.62	229.23	206.2	150.64	150.64	0	226.59	155.955	98.645	71.735	71.735	0	252.36	162.64	69.87	69.87	36.13	0
ACW_6104	HcP_18	0	422.52	268.32	158.8	104.7	40.58	40.58	254.225	179.28	93.93	66.875	19.36	0	208.5	175.33	91.71	33.55	0	0
Scifresh	Petr_Broich	0	422.26	368.6	299.08	215.72	184.53	147.6	333.88	236.04	168.645	128.02	128.02	110.19	248.86	141.5	118.4	118.4	84.09	84.09
F002	Astillisch	0	422.24	240.56	172.88	114.96	114.96	40.11	260.275	129.92	119.785	94.29	77.06	20.055	183.47	78.42	28.86	0	0	0
lb_4715	Nathusiovo	0	422.17	286.55	222.79	196.28	196.28	159.58	277.435	199.295	167.96	153.545	56.17	20.255	240.07	154.05	154.05	96.75	0	0
Juno	Scifresh	0	422.14	322.77	298.62	185.42	152.61	115.92	331.23	253.58	198.74	114.725	65.08	46.735	235.13	200.17	155.04	77.77	45.28	45.28
U1065	Scilate	0	422	270.05	249.87	221.64	186.84	186.84	271.245	192.81	160.69	77.975	77.975	58.655	219.81	150.56	129.63	52.68	52.68	52.68
Roba	Cheddar	0	421.9	259.81	176.17	150.67	85.55	46.89	325.705	184.99	84.97	72.135	22.95	22.95	309.16	153.56	86.81	33.72	0	0
Remo	Fiesser_Erstling_False	0	421.88	268.58	162.84	109.77	109.77	109.77	143.305	99.865	69.37	69.37	69.37	69.37	40.02	40.02	0	0	0	0
Civg198	Petr_Broich	0	421.76	320.49	184.65	127.92	62.85	62.85	210.67	102.19	45.63	17.77	17.77	0	156.22	49.48	25.2	0	0	0
lb_4715	Orlik_NTTT	0	421.72	340.62	297.21	243.57	178.64	106.63	269.99	235.765	123.775	97.35	65.955	47.975	218.19	147.33	78.13	78.13	47.33	47.33
Topaz	Howgate_Wonder	0	421.62	353.87	268.55	242.92	178.01	138.2	281.37	228.325	208.245	181.065	150.57	93.315	251.77	199.27	179.19	123.56	88.78	48.85
Juno	Mairac_Flamboyante	0	421.61	386.36	293.09	210.77	178.92	143.24	265.575	188.24	86.025	17.84	17.84	0	172.71	120.16	52.73	0	0	0
Recolor	Astillisch	0	421.58	300.55	212.82	132.92	132.92	97.55	255.62	196.875	140.87	101.595	101.595	46.81	124.67	92.43	51.81	0	0	0
Ladina	Selma	0	421.58	225.17	200.97	175.76	175.76	175.76	285.72	218.775	185.39	144.21	126.735	107.04	247.55	166.04	143.26	87.38	87.38	87.38
Red_Devil	HcP_41	0	421.41	273.67	121.94	67.3	37.22	0	212.085	109.7	43.91	18.61	18.61	0	138.28	22.84	0	0	0	0
Pikora	Roba	0	421.33	250.61	184.86	158.45	158.45	158.45	276.84	175.295	132.015	90.765	73.685	73.685	227.17	104.74	81.2	81.2	48.57	48.57
Delorgue	Rodluvan	0	421.3	299.26	207.16	123.4	92.45	92.45	214.455	111.885	79.57	36.685	19.45	0	152.71	84.25	63.17	34.47	0	0
Weirouge	Orlik_NTTT	0	421.15	212.25	85.55	85.55	85.55	48.72	184.02	87.595	35.35	35.35	18.1	0	101.84	30.19	30.19	30.19	0	0
S.T._Wright	Veteran	0	421.05	333.54	311.41	200.19	136.45	59.82	197.14	126.065	78.93	78.93	47.67	47.67	118.1	100.98	78.93	78.93	47.67	47.67
Limelight	Noris	0	420.98	313.91	266.77	237.94	237.94	237.94	298.87	198.65	105.615	78.895	61.49	43.785	193.63	145.97	32.52	32.52	0	0
Mairac_Flamboyante	Selma	0	420.73	345.29	258.47	178.25	178.25	178.25	285.725	171.145	125.805	98.52	81.08	81.08	198.78	128.76	84.06	84.06	53.07	53.07
X06064	Fiesser_Erstling_False	0	420.57	349.19	235.55	69.83	36.18	0	194.605	101.405	14.355	0	0	0	21.36	21.36	0	0	0	0
Jolana	Howgate_Wonder	0	420.57	294.26	228.3	142.58	108.14	108.14	261.625	162.89	110.215	82.175	82.175	62.435	192.31	87.02	63.86	34.78	0	0
Rajka	Horace	0	420.29	249	204.73	151.63	121.23	45.13	241.75	129.565	94.93	54.18	54.18	0	175.72	75.13	27.96	0	0	0
Huvitus_NTTT	Svezhest	0	420.28	282.56	214.66	160.87	130.85	130.85	255.355	148.475	101.08	86.15	22.085	22.085	104.19	55.11	30.82	30.82	0	0
Civni	U633	0	420	248.39	183.64	128.09	95.43	95.43	334.055	235.565	168.62	100.755	100.755	43.31	275.14	190.4	100.75	74.45	39.62	0
S.T._Wright	Ksb_406.1	0	419.99	282.63	191.92	191.92	191.92	154.21	216.385	166.365	110.095	110.095	93.035	74.06	142.4	109.56	86.8	86.8	86.8	48.85
Reglindis	HcP_18	0	419.93	299.14	185.57	129.84	129.84	55.37	277.495	199.37	99.245	71.305	55.065	0	222.75	136.12	25.73	0	0	0
ACW_6104	Eneerd	0	419.76	300.28	300.28	186.75	152.04	152.04	251.28	162.52	130.62	91.295	42.76	42.76	191.18	103.2	82.48	31.2	0	0
Rajka	Svezhest	0	419.64	332.69	226.4	197.67	166.65	128.04	302.725	200.075	136.18	92.955	61.12	42.15	174.4	91.68	67.4	40.78	40.78	40.78
Regine	Ladina	0	419.54	383.87	360.7	308.09	275.86	238.86	351.56	277.505	220.5	167.225	119.365	119.365	360.64	294.44	182.43	157.22	93.88	93.88
Nicoter	Alro	0	419.46	386.07	229.25	175.52	77.19	40.25	210.35	133.57	68.87	15.1	0	0	161.1	72.21	51.94	0	0	0
Huvitus_NTTT	Noris	0	419.17	318.44	294.24	179.9	146.56	109.84	266.995	168.36	121.97	82.81	51.595	33.89	165.26	83.13	58.93	32.52	0	0
Dalinsweet	S.T._Wright	0	418.81	311.12	205.44	129.27	129.27	90.56	225.235	125.355	82.74	16.69	0	0	187.66	136.67	52.83	0	0	0
X04355	Delikates	0	418.64	291.57	227.64	149.38	82.44	44.27	315.895	173.935	173.935	121.295	37.705	20.14	245.71	146.18	146.18	65.61	0	0
B3F12_040	Dalinsweet	0	418.44	325.63	302.9	248	151.61	41.09	317.98	231.185	142.625	85.8	38.545	0	309.21	219.62	107.48	107.48	75.88	0
Melodie	Alro	0	418.44	348.55	237.53	153.52	86.17	86.17	318.79	222.09	200.995	103.925	37.15	0	236.24	183.12	160.41	101.77	35.66	0
Sonyanevson	Eneerd	0	418.29	304.7	171.9	88.45	88.45	51.87	250.02	97.735	64.825	38.87	38.87	0	131.32	62.03	38.55	38.55	38.55	0
Nicoter	Diana	0	418.2	224.2	93.1	93.1	93.1	54.06	224.175	113.265	58.765	45.275	45.275	45.275	133.66	65.49	42.5	42.5	42.5	42.5
Delrouval	Ludivics_Rosenapfel	0	418.11	279.46	214.05	214.05	180.99	145.99	266.12	166.165	120.37	79.08	63.055	44.64	145.06	76.54	34.74	34.74	0	0
Noris	Eneerd	0	418.02	290.47	223.84	172.78	106.84	106.84	286.625	175.525	131.7	93.52	43.515	43.515	208.28	104.28	60.2	33.58	0	0
Melodie	AS_06_09_06	0	417.99	315.33	226.07	143.94	112.04	112.04	305.19	246.75	122.18	80.14	80.14	80.14	213.28	157.05	94.3	94.3	94.3	94.3
Piros	Delorgue	0	417.86	235.82	190.97	134.46	38.2	0	206.585	121.57	75.675	48.53	0	0	143.24	63.12	63.12	63.12	0	0
Renora	Orlik_NTTT	0	417.86	270.19	135.6	106.52	73.74	0	247.49	134.1	77.415	50.01	18.905	0	205.42	102.91	55.41	0	0	0
Honeycrisp	Petr_Broich	0	417.83	313.12	290.19	234.74	138.53	100.15	243.715	114.215	102.785	90.21	57.64	0	125.58	125.58	102.74	102.74	38.03	0
F002	Fiesser_Erstling_False	0	417.81	298.91	144.71	89.65	89.65	50.93	152.455	48.455	13.27	0	0	0	17.12	0	0	0	0	0
Rembrand	S.T._Wright	0	417.78	309.04	240.85	211.83	146.68	146.68	269.195	149.93	127.585	85.505	55.065	55.065	138.5	92.11	72.02	43.88	43.88	43.88
X04355	Sawa	0	417.78	228.87	205.71	127.47	62.91	62.91	330.02	187.585	110.25	72.205	57.035	57.035	214.01	96.66	49.66	49.66	49.66	49.66
Limelight	Dalinsweet	0	417.78	260.7	195.87	144.2	81.02	45.75	233.135	146.525	68.205	43.075	43.075	43.075	165.35	78.25	35.19	35.19	35.19	0
Rembrand	HcP_41	0	417.7	225.23	114.59	114.59	83.39	44.84	354.94	173.25	106.475	65.645	18.8	0	356.98	155.51	87.96	32.3	0	0
U636	Red_Devil	0	417.49	295.46	223.02	194.99	131.6	95.37	184.465	80.92	70.22	70.22	38.96	20.995	99.11	63.78	63.78	63.78	0	0
Nova_Easygro	Johannes_Bottner	0	417.49	310.49	179.2	154.19	92.7	54.39	256.82	159.97	69.45	0	0	0	155.05	50.46	29.63	0	0	0
Topaz	Roba	0	417.33	259.91	194.98	169.38	136.66	99.31	245.445	147.07	100.885	100.885	67.72	48.94	204.48	116.2	48.85	48.85	48.85	48.85
Rajka	Diana	0	417.29	228.78	185.71	131.79	131.79	95.92	223.83	108.02	74.99	60.945	45.75	45.75	143.46	93.58	70.59	42.5	42.5	42.5
Weirouge	Nova_Easygro	0	417.26	279.77	188.81	161.06	126.61	126.61	307.67	159.62	126.73	97.925	81.725	44.925	247.32	72.31	27.11	0	0	0
Sansa	Godelieve_Hegmans	0	417.17	298.87	204.93	121.33	121.33	45.23	202.995	112.195	44.24	16.995	0	0	142.43	43.22	0	0	0	0
U641	S.T._Wright	0	417.15	344.81	258.97	203.14	169.5	131.09	267.295	179.275	114.49	74.695	74.695	74.695	133.63	96.29	72	72	72	72
Relinda	Red_Devil	0	417.14	257.38	257.38	205.68	138.6	103.02	195.045	115.06	60.765	33.475	0	0	110.34	54.53	31.4	31.4	0	0
Civni	Petr_Broich	0	417.08	398.9	332.09	224.21	224.21	224.21	343.79	248.025	213.965	161.545	144.39	104.72	302.73	182.21	138.94	113.79	79.48	40.13
Helios	Karneval	0	416.87	296.5	207.98	150.81	86.68	51.07	182.62	97.295	63.46	49.415	49.415	49.415	123.97	72.74	49.12	49.12	49.12	49.12
HL148	Fujion	0	416.84	276.49	122.67	40.01	40.01	40.01	289.76	210.49	90.105	20.005	20.005	20.005	229.44	180.06	28.26	0	0	0
B3F12_040	Howgate_Wonder	0	416.77	278.29	184.69	157.78	124.97	85.49	243.785	183.245	150.75	111.105	59.77	40.03	165.72	149.05	102.67	102.67	0	0
Remo	X03305	0	416.71	313.17	217.3	47.97	47.97	47.97	269.17	176.755	96.555	40.875	40.875	22.265	215.21	131.47	61.54	33.78	0	0
U1065	Pitchounette	0	416.67	317.47	165.36	108.07	44.95	44.95	245.145	88.37	22.475	22.475	22.475	22.475	171.7	0	0	0	0	0
Astramel	Svezhest	0	416.57	240.01	150.77	150.77	86.04	46.67	238.46	137.24	80.61	66.5	18.425	0	112.38	61.66	61.66	33.44	0	0
Huvitus_NTTT	Honeycrisp	0	416.51	227.62	71.31	45.75	45.75	45.75	141.43	45.885	0	0	0	0	35.56	0	0	0	0	0
ACW_18522	Astillisch	0	416.49	273.15	148.74	97.99	0	0	197.59	100.135	12.5	0	0	0	99.46	66.46	0	0	0	0
Nicoter	Helios	0	416.22	191.3	81.3	81.3	81.3	44.09	313.1	107.53	76.075	76.075	60.385	42.3	306.9	63.68	42.26	42.26	42.26	42.26
Scilate	Zadni	0	416.14	276.77	141.4	87.18	54.47	54.47	171.6	88.71	33.26	18.94	18.94	0	131.74	42.03	0	0	0	0
Remo	Alro	0	416.09	363.36	233.4	175.89	175.89	175.89	287.375	219.275	176.59	121.13	121.13	121.13	210.74	176.58	176.58	121.13	121.13	121.13
ACW_18522	Pitchounette	0	416.02	281.07	238.6	184.31	153.47	44.15	254.185	117.53	38.29	0	0	0	134.53	43.9	0	0	0	0
Fujion	Fiesser_Erstling_False	0	415.88	264.8	178.39	148.48	115.28	42.42	183.13	105.42	40.86	15.69	0	0	59.18	25.23	25.23	0	0	0
Godelieve_Hegmans	Nova_Easygro	0	415.81	313.44	246.44	219.78	188.52	188.52	204.34	153.35	99.19	58.115	26.99	26.99	99.22	83.12	60.3	30.78	0	0
Horace	Karneval	0	415.75	378.92	286.21	204.88	140.56	140.56	303.95	213.625	131.995	119.08	103.94	83.96	246.37	132.05	86.35	86.35	53.83	53.83
ACW_18522	Zadni	0	415.72	333.64	245.79	189.28	122.36	43.69	205.065	168.91	115.895	76.76	43.69	43.69	148.94	114.35	69.19	43.69	43.69	43.69
Hoods_Supreme	U641	0	415.68	324.17	260.63	154.69	92.38	92.38	286.775	138.53	126.925	101.425	70.375	70.375	211.43	120.89	120.89	66.75	66.75	66.75
Sansa	Eneerd	0	415.63	334.65	245.93	165.27	132.41	132.41	249.14	170.25	113.785	60.3	60.3	21.43	197.6	112.12	65.46	38.55	38.55	0
X06564	HcP_41	0	415.57	329.38	238.17	179.07	144.5	71.13	253.465	175.065	129.05	89.705	38.135	20.53	180.1	93.32	93.32	67.52	0	0
Topaz	HcP_18	0	415.27	264.68	131.95	131.95	131.95	131.95	210.785	160.09	94.795	81.41	64.635	64.635	118.18	101.76	33.55	33.55	0	0
Hoods_Supreme	Horace	0	415.26	311.48	265.95	155.66	125.04	50.91	266.45	176.73	164.585	135.7	87.98	50.915	258.09	168.24	143.95	115.73	50.91	50.91
Alro	Eneerd	0	415.19	230.09	144.56	36.47	36.47	0	180.025	122.94	69.93	17.295	0	0	112.8	43.07	0	0	0	0
Mairac_Flamboyante	Helios	0	415.16	244.59	135.36	107.27	75.75	0	237.825	134.84	81.275	53.09	35.85	0	176.76	44.35	0	0	0	0
Nicoter	S.T._Wright	0	415.09	297.77	226.45	138.46	73.92	0	222.6	100.695	43.84	31.295	0	0	141.73	52.16	30.11	30.11	0	0
BXIIIa_44.31	Honeycrisp	0	414.95	177.18	133.96	82.87	82.87	46.89	209.665	76.39	55.49	15.99	0	0	153.23	71.72	50.82	0	0	0
U6407	Orlik_NTTT	0	414.88	308.65	171.06	113.46	78.82	41.98	278.51	208.74	99.555	16.67	0	0	211.81	145.39	54.67	0	0	0
Siugisdesert	Astillisch	0	414.8	269.65	224.19	224.19	192.51	192.51	204.37	126.945	84.81	56.845	24.495	24.495	128.28	74.3	29.38	0	0	0
BXIIIa_44.14	Pitchounette	0	414.79	290.59	206.61	150.38	83.83	45.45	229.52	134.085	92.025	22.725	22.725	22.725	200.31	47.06	25.67	0	0	0
Doriane	Delikates	0	414.75	329.01	307.87	280.1	280.1	93.99	221.445	120.07	87.415	87.415	55.705	0	164.47	79.56	31.98	31.98	0	0
Siugisdesert	AS_06_09_06	0	414.52	277.88	212.18	212.18	212.18	173.94	226.94	151.095	117.175	90.28	74.475	74.475	103.37	87.77	66.96	66.96	66.96	66.96
Zadni	Pitchounette	0	414.37	363.7	273.95	221.53	126.49	88.15	289.135	189.355	75.175	20.735	20.735	20.735	156.42	67.04	0	0	0	0
Limelight	Nova_Easygro	0	414.3	252.93	161.57	135.34	104.9	104.9	249.96	112.655	80.98	40.15	40.15	21.39	188.64	26.9	26.9	0	0	0
Relinda	Pitchounette	0	414.16	291.15	226.96	144.42	79.35	42.42	236.055	120.955	76.285	33.65	17.95	0	171.26	52.07	31.4	31.4	0	0
HL148	Noris	0	414.08	331.99	308.58	249.95	153.03	114.65	300.43	207.51	195.275	139.775	90.23	51.905	176.69	125.63	101.34	42.79	42.79	42.79
Harmonie_Delorina	Julia	0	413.94	219.39	131.03	104.98	73.87	0	223.915	92.305	50.88	36.935	36.935	0	155.12	67.86	27.24	0	0	0
Svezhest	X03305	0	413.89	257.55	140.01	114.7	80.72	80.72	324.25	209.005	128.3	101.765	37.32	0	223.2	158.77	86.47	32.09	0	0
Remo	Helios	0	413.87	309.47	194.23	194.23	159.52	159.52	271.06	152.195	97.645	84.375	68.855	51.07	223.43	80.89	80.89	51.07	51.07	51.07
Rubinstep	Liberty	0	413.85	290.31	266.05	129.71	0	0	137.945	77.39	54.45	0	0	0	70.38	51.28	26.65	0	0	0
Havelgold	Orlik_NTTT	0	413.83	279.89	237.43	211.64	178.25	106.56	311.34	198.655	166	166	86.865	49.63	288.39	147.55	102.6	45.29	45.29	45.29
Mairac_Flamboyante	Alro	0	413.75	360.73	247.53	167.32	40.78	40.78	237.385	161.225	72.51	15.265	0	0	105.21	72.53	28.86	0	0	0
Delbrus	Veteran	0	413.74	221.06	87.29	61.44	0	0	184.24	70.37	13.32	0	0	0	131.66	44.45	0	0	0	0
Lb_17906	Johannes_Bottner	0	413.71	294.44	197.79	168.99	74.47	0	260.96	181.775	116.145	47.1	0	0	194.99	106.41	82.84	0	0	0
Veteran	Astillisch	0	413.66	288.43	182.03	155.96	91.51	91.51	156.855	68.92	58.84	58.84	24.83	24.83	99.48	64.11	64.11	64.11	0	0
Sawa	Retina	0	413.64	299.2	232.46	178.36	144.68	144.68	318.07	217.495	173.745	91.12	91.12	51.515	248.47	162.09	140.75	86.97	86.97	47.7
U636	Astillisch	0	413.63	341.3	277.15	166.55	134.89	97.68	222.25	155.13	143.76	129.905	112.505	56.285	152.22	133.9	111.16	111.16	76.58	40.42
U6407	Doriane	0	413.38	245.52	132.43	104.43	40.37	40.37	275.92	166.215	131.73	89.28	38.7	20.185	297.61	199.98	129.66	104.47	37.03	0
U641	Fiesser_Erstling_False	0	413.27	278.43	189.63	189.63	154.66	154.66	130.715	84.92	74.055	61.305	61.305	42.545	20.01	20.01	0	0	0	0
Delikates	HcP_18	0	413.27	257.52	212.88	157.68	92.2	92.2	251.875	142.08	86.635	45.06	45.06	45.06	172.17	89.69	45.06	45.06	45.06	45.06
Reanda	Eneerd	0	413.19	258.33	214.73	188.01	188.01	112.23	244.985	161.005	105.67	78.84	62.12	23.495	149.46	79.61	59.31	33.58	0	0
X06064	Weirouge	0	413.18	220.8	154.75	154.75	88.59	53.12	261.49	173.045	94.62	67.58	17.735	0	163.21	76.43	32.42	32.42	0	0
Sawa	Eneerd	0	413.18	236.06	149.6	120.16	55.37	55.37	270.755	130.65	56.925	56.925	23.445	23.445	211.27	55.59	33.58	33.58	0	0
Harmonie_Delorina	Rodluvan	0	413.13	276.56	163.75	109.17	46.34	46.34	146.82	86.405	42.285	0	0	0	86.43	51.28	28.7	0	0	0
Cheddar	Siugisdesert	0	413.04	324.24	209.4	183.6	85.12	49.93	355.09	238.895	140.975	88.235	55.96	0	216.17	124.4	35.91	35.91	35.91	0
Renora	Siugisdesert	0	413.03	312.11	209.26	127.91	93.41	55.5	137.3	81.92	50.71	50.71	19.03	0	102.97	51.28	29.94	0	0	0
Civg198	S.T._Wright	0	412.96	223.64	66.21	39.67	39.67	0	116.105	36.575	14.625	0	0	0	52.28	0	0	0	0	0
Veteran	Karneval	0	412.95	344.59	297.6	242.42	211.53	102.1	144.075	101.44	90.08	61.55	0	0	104.15	52.76	28.97	0	0	0
Petr_Broich	Veteran	0	412.94	361.3	295.48	269.6	139.91	101.53	200.655	121.215	110.235	95.87	64.665	25.495	172.61	69	69	69	37.74	0
X06064	Birgit_Bonnier	0	412.93	324.46	191.89	139.28	139.28	139.28	249.58	147.36	103.855	76.915	46.33	28.625	211.52	94.09	94.09	64.4	0	0
Florence_Bennett	Roba	0	412.77	306.14	197.28	169.98	103.22	103.22	268.135	170.685	118.44	77.55	77.55	23.25	171.28	85.46	64.58	35.59	35.59	0
Zestar	Limelight	0	412.7	377.93	334.26	307.87	211.16	174.11	253.47	141.34	118.635	77.615	61.985	43.43	105.22	54.49	31.26	31.26	0	0
Delikates	Svezhest	0	412.59	273.73	229.5	202.55	172.11	134.53	261.155	145.81	112.005	112.005	65.835	46.125	180.29	73.16	73.16	45.06	45.06	45.06
U641	Dalinsweet	0	412.54	379.92	308.3	253.51	160.14	46.51	296.32	226.985	192.515	136.035	56.885	21	270.8	187.25	97.05	70.51	38.91	0
Cheddar	S.T._Wright	0	412.49	276.68	143.69	31.83	0	0	224.6	116.195	29.795	15.915	0	0	91.61	43.17	0	0	0	0
ACW_18522	Eneerd	0	412.3	241.46	170.48	116.26	85.52	85.52	207.075	94.365	59.465	33.43	18.025	0	116.71	51.89	30.15	30.15	0	0
Orlik_NTTT	HcP_18	0	412.12	322.06	278.15	220.97	121.82	49.07	314.615	209.12	165.51	68.715	36.375	0	247.12	195.46	132.14	77.06	44.11	44.11
U636	Renora	0	412.06	328.8	238	157.35	94.38	94.38	226.77	105.285	46.96	46.96	46.96	46.96	166.09	80.34	37.42	37.42	37.42	0
Orlik_NTTT	Pitchounette	0	412.02	287.31	163.72	134.43	36.67	0	212.56	110.76	44.625	16.595	0	0	58.89	23.55	0	0	0	0
U633	Nathusiovo	0	411.94	283.09	219.88	139.12	73.94	0	203.08	112.305	71.24	31.1	0	0	116.98	78.05	53.86	0	0	0
Roba	Karneval	0	411.9	286.81	175.4	91.98	59.28	59.28	235.78	130.535	76.085	35.58	19.23	0	198.09	90.96	25.36	0	0	0
Liberty	Ukrainer_Samling	0	411.79	284.33	125.06	96.56	0	0	193.1	54.555	42.235	15.005	0	0	105.73	72.97	26.87	0	0	0
Recolor	Eneerd	0	411.39	288.67	288.67	204.17	138.12	101.6	240.79	153.75	82.95	0	0	0	94.81	44.8	0	0	0	0
Recolor	Fujion	0	411.33	275.02	166.17	112.34	82.17	82.17	210.13	160.53	83.85	70.615	39.94	20.25	82.23	66.94	0	0	0	0
Huvitus_NTTT	Eneerd	0	411.32	288.61	159.01	159.01	126.06	86.68	157.41	96.97	84.88	56.915	56.915	0	117.89	62.93	62.93	33.25	0	0
S.T._Wright	Eneerd	0	411.09	265.24	178.03	122.16	122.16	50.74	273.635	122.425	88.885	33.915	17.735	0	213.13	72.88	26.9	0	0	0
Civg198	Fiesser_Erstling_False	0	410.98	310.94	183.2	101.48	35.5	0	146.62	51.88	31.085	16.34	0	0	25.2	25.2	25.2	0	0	0
Scilate	Godelieve_Hegmans	0	410.85	294.61	138.33	60.36	60.36	60.36	219.535	126.97	26.29	0	0	0	139.96	69.1	26.29	0	0	0
Ladina	Siugisdesert	0	410.73	360.14	228.8	228.8	198.79	198.79	241.47	173.19	151.59	124.525	108.845	53.31	203.31	133.65	88.69	88.69	88.69	52.21
Doriane	AS_06_09_06	0	410.62	323.49	235.83	123.56	123.56	84.88	250.58	176.555	101.815	32.015	0	0	97.55	65.24	0	0	0	0
Ludivics_Rosenapfel	Julia	0	410.48	270.39	185.86	131.69	0	0	170.525	92.605	72.285	32.525	0	0	90.25	56.52	56.52	30.46	0	0
Zadni	Eneerd	0	410.42	291.16	154.36	125.72	92.86	92.86	181.4	99.12	78.35	36.52	36.52	0	122.18	53.37	29.08	0	0	0
Scilate	Relinda	0	410.32	323.98	256.27	198.28	130.85	130.85	241.62	174.465	151.91	137.405	87.31	87.31	187.9	155.92	131.75	131.75	65.62	65.62
Alro	Honeycrisp	0	410.27	239.96	125.32	45.87	45.87	45.87	190.21	44.935	0	0	0	0	85.21	0	0	0	0	0
Liberty	AS_06_09_06	0	410.24	176.79	105.98	105.98	43.42	43.42	171.5	66.27	45.035	32.37	0	0	103.44	53.91	32.37	32.37	0	0
Nicoter	Linda	0	410.02	202.54	139.02	0	0	0	194.86	36.48	13.49	0	0	0	110.13	22.99	0	0	0	0
Delbrus	Liberty	0	409.98	303.28	239.22	157.31	124.37	50.07	227.915	144.78	111.715	56.925	25.035	25.035	159.78	124.93	56.87	30	0	0
Rajka	Pia	0	409.93	237.21	100.83	43.79	43.79	43.79	242.48	113.305	43.68	43.68	43.68	43.68	133.47	49.35	0	0	0	0
Rodluvan	Orlik_NTTT	0	409.88	216.45	122.72	68.13	37.95	0	142.47	44.765	0	0	0	0	93.86	23.78	0	0	0	0
Piros	Lb_17906	0	409.79	286.23	266.21	183.64	183.64	183.64	336.565	250	227.045	171.16	122.035	122.035	271.44	271.44	271.44	131.18	98.03	98.03
Alro	Delikates	0	409.63	305.54	195.23	113.05	82.94	46.53	144.2	108.385	76.43	49.22	0	0	94.18	77.56	54.42	0	0	0
Red_Devil	Jolana	0	409.61	259.95	192.79	140.61	46.12	46.12	146.065	79.575	13.395	0	0	0	99.72	65.8	0	0	0	0
X06064	Howgate_Wonder	0	409.52	270.29	141.19	113.32	49.29	49.29	285.83	189.42	147.59	77.085	44.71	44.71	246.58	178.38	158.12	73.71	40.13	40.13
Liberty	Karneval	0	409.51	286.89	194.71	114.61	84.38	49.01	220.955	134.095	101.385	88.67	39.045	20.065	154.66	88.91	65.61	65.61	0	0
Harmonie_Delorina	Godelieve_Hegmans	0	409.27	253.15	210.15	181.87	85.16	85.16	240.04	98.16	53.22	53.22	19.59	0	114.32	49.27	0	0	0	0
Hoods_Supreme	HcP_41	0	409.24	276.5	185.37	73.22	40.08	40.08	295.73	131.735	88.17	20.04	20.04	20.04	255.65	71.07	26.54	0	0	0
X06064	Florence_Bennett	0	409.06	310.3	199.03	89.75	55.84	55.84	268.29	90.12	56.52	17.735	17.735	0	146.56	23.29	0	0	0	0
HcP_41	Veteran	0	409.06	271.79	182.33	154.57	123.35	88.17	223.505	129.095	52.67	39.16	39.16	20.21	169.01	98.69	37.9	37.9	37.9	0
Lb_5338	Fiesser_Erstling_False	0	409.03	259.3	212.76	101.78	0	0	117.705	91.985	26.91	0	0	0	18.1	0	0	0	0	0
Rubinstep	Orlik_NTTT	0	408.99	188.39	168.12	111.26	44.02	44.02	199.665	109.165	75.62	47.8	0	0	145.1	76.85	29.68	0	0	0
Pia	Dalinsweet	0	408.98	270.75	176.65	63	0	0	164.805	128.9	26.585	0	0	0	131.04	94.94	29.68	0	0	0
Remo	Petr_Broich	0	408.98	358.58	336.88	194.81	127.61	127.61	334.855	272.145	226.805	143.685	127.465	127.465	331.56	229.33	180.71	122.27	122.27	122.27
Lb_5338	Delikates	0	408.96	342.28	274.42	192.97	126.78	48.74	238.69	158.94	111.82	71.845	37.685	0	139.99	72.36	0	0	0	0
Rembrand	Rodluvan	0	408.95	295.36	141.17	31.69	0	0	173.78	44.185	0	0	0	0	125.5	23.23	0	0	0	0
U6407	HcP_18	0	408.94	292.73	111.39	111.39	79.84	44.35	229.655	161.675	104.905	77.22	61.84	44.095	193.25	125.3	101.98	74.6	43.84	43.84
U636	Nathusiovo	0	408.78	341.07	319.65	215.34	152.86	152.86	217.56	123.56	113.215	99.1	66.31	48.735	143.09	104.16	104.16	46.55	46.55	46.55
U641	Pitchounette	0	408.74	291.53	207.77	151.99	119.62	45.9	202.605	118.025	86.48	15.545	0	0	97.76	47.53	26.86	0	0	0
Diana	Lb_13995	0	408.74	371.63	259.04	230.24	98.74	60.67	273.825	129.3	62.425	62.425	45.275	45.275	159.33	65.49	42.5	42.5	42.5	42.5
Tundra	U636	0	408.64	232.24	137.36	80.58	47.75	47.75	236.365	123.245	87.37	47.75	47.75	47.75	180.94	95.92	72.37	46.87	46.87	46.87
Rajka	F002	0	408.62	263.61	219.1	110.68	76.85	40.84	229.395	114.22	101.985	89.25	56.3	20.42	128.06	93.2	93.2	67.73	0	0
Delikates	Orlik_NTTT	0	408.6	307.46	264.44	206.96	172.94	97	233.33	172.715	138.77	97.595	46.93	46.93	205.02	149.84	104.17	75.48	45.29	45.29
Delrouval	Cheddar	0	408.56	317.12	274.01	194.77	128.78	53.07	316.88	191.93	159.55	146.65	18.195	0	227.03	157.82	92.79	64.38	0	0
Nova_Easygro	Nathusiovo	0	408.5	271.04	130.51	101.77	38.12	0	166.145	132.53	86.715	17.575	17.575	0	143.01	104.62	57.33	0	0	0
Sonyanevson	Petr_Broich	0	408.46	293.63	249.33	194.56	194.56	194.56	254.17	136.82	136.82	96.67	63.37	63.37	134.52	62.43	40.13	40.13	40.13	40.13
Sawa	Honeycrisp	0	408.38	271.12	180.43	48.45	48.45	48.45	231.325	155.825	111.995	47.07	47.07	47.07	196.41	143.52	73.26	47.06	47.06	47.06
Harmonie_Delorina	Ukrainer_Samling	0	408.26	305.2	196.82	112.12	78.96	40.62	173.825	96.86	27.95	0	0	0	77.16	23.23	0	0	0	0
Relinda	Weirouge	0	408.13	320.33	251.23	223.98	192.5	192.5	305.95	224.195	156.705	143.77	127.255	72.07	263.13	172.9	105.86	105.86	38.06	0
Julia	Pitchounette	0	408.13	282.61	165.12	138.12	43.04	43.04	227.74	149.615	93.34	37.03	21.29	21.29	151.08	98.91	55.92	0	0	0
Red_Devil	Pitchounette	0	408.11	270.56	161.09	107.33	74.63	0	209.665	86.39	75.555	62.625	0	0	167.1	61.86	61.86	61.86	0	0
Florence_Bennett	Helios	0	408.01	271.93	165.35	61.93	61.93	61.93	174.53	70.46	38.375	38.375	23.25	23.25	114.09	28.99	28.99	0	0	0
Fujion	Delikates	0	407.95	286.05	222.56	144.55	44	44	161.03	101.41	81.02	15.95	0	0	103.83	49.55	25.26	0	0	0
Civni	Diana	0	407.89	275.23	118.06	65.58	35.56	0	240.395	136.265	12.6	0	0	0	179.61	89.35	0	0	0	0
Hoods_Supreme	HcP_18	0	407.83	310.32	196.38	138.89	138.89	100.06	252.3	101.62	70.23	55.275	55.275	55.275	222.48	71.24	50.91	50.91	50.91	50.91
Zestar	Sansa	0	407.83	339.78	292.9	213.44	183.09	143.73	287.205	198.505	130.37	62.28	45.655	26.26	198.71	107.81	83.52	0	0	0
lb_4715	U1065	0	407.7	285.96	196.61	112.8	81.32	42.7	234.04	119.705	53.505	15.085	0	0	143.14	72.99	26.42	0	0	0
X06064	Astillisch	0	407.69	236.05	83.73	0	0	0	193.12	65.41	13.415	0	0	0	105.05	20.6	0	0	0	0
Lb_17906	Alro	0	407.62	268.64	245.49	164.32	164.32	90.98	228.35	149.55	103.52	103.52	88.175	49.415	107.32	91.91	91.91	35.66	35.66	0
U1065	Godelieve_Hegmans	0	407.39	228.66	101.88	75.07	40.38	40.38	170.38	60.255	16.965	16.965	0	0	52.72	21.37	0	0	0	0
F002	Lb_17906	0	407.37	271.79	205.45	69	36.88	0	243.49	138.13	59.835	18.8	18.8	0	179.53	90.75	25.47	0	0	0
Reglindis	Julia	0	407.27	275.26	212.05	155.46	124.38	84.48	268.26	172.295	117.795	90.8	74.86	20.98	193.21	85.02	85.02	32.06	0	0
Retina	Juga	0	407.22	338.33	250.73	113.34	80.74	80.74	262.065	182.315	138.685	53.595	38.39	20.25	237.53	127.31	84.26	0	0	0
Dalinsweet	Florence_Bennett	0	406.96	288.46	220.01	88.53	88.53	48.73	147.02	94.44	25.77	0	0	0	123.32	70.79	25.77	0	0	0
Zestar	Juga	0	406.95	351.67	240.51	160.21	130.13	92.55	232.05	145.27	78.51	37.58	37.58	0	177.61	104.96	37.58	37.58	37.58	0
Dalinsweet	Orlik_NTTT	0	406.88	276.36	142.88	115.61	83.3	44.84	218.185	145.275	114.545	35.465	19.145	0	169.84	136.59	52.06	0	0	0
Delbrus	Johannes_Bottner	0	406.74	281.45	123.47	72.65	38.91	0	177.865	81.755	15.115	15.115	0	0	95.27	42.87	0	0	0	0
X06564	Howgate_Wonder	0	406.61	320.86	259.03	202.6	140.02	140.02	280.905	215.305	160.445	89.34	41.065	41.065	206.31	115.11	91.87	34.31	0	0
X04355	Pitchounette	0	406.46	287.11	150.43	70.12	38.9	0	254.59	158.805	57.54	15.61	0	0	221.23	119.35	28.75	0	0	0
Civg198	Johannes_Bottner	0	406.45	245.15	66.28	66.28	0	0	141.555	66.575	25.53	0	0	0	72.3	23.57	0	0	0	0
Pitchounette	S.T._Wright	0	406.45	318.97	203.96	150.16	50.31	50.31	192.16	124.97	82.1	16.595	0	0	121.87	89.72	25.13	0	0	0
X06564	HcP_18	0	406.4	316.22	198.99	169.47	137.46	99.83	278.75	215.655	125.35	84.59	67.405	48.98	203.49	112.95	88.66	33.58	0	0
Astramel	Zadni	0	406.37	260.71	188.84	133.52	36.91	0	152.175	71.365	29.53	15.935	0	0	64.88	27.19	27.19	0	0	0
U641	Limelight	0	406.11	302.58	213.02	187.89	187.89	150.31	217.83	137.73	95.625	40.135	40.135	22.39	169.79	96.54	28.7	0	0	0
Fujion	S.T._Wright	0	406.11	296.45	231.49	125.81	95.35	95.35	283.235	165.9	121.385	15.23	0	0	268.19	147.28	104.61	0	0	0
Delikates	Astillisch	0	406.11	212.85	171.67	120.41	86.09	86.09	127.225	32.35	0	0	0	0	40.42	21.35	0	0	0	0
Nicoter	Svezhest	0	405.99	281.78	215.02	189.54	128.13	91.44	355.65	211.51	144.075	102.125	102.125	65.56	292.48	177.79	130.48	77.22	77.22	40.78
Juno	Halls_Pink	0	405.86	285.97	238.1	129.5	98.78	98.78	231.625	172.745	85.11	85.11	69.18	69.18	188.73	141.02	75.93	48.31	48.31	48.31
Dalinco	Orlik_NTTT	0	405.33	302.03	210.75	77.71	43.48	43.48	199.895	129.145	51.13	38.09	38.09	0	179.92	59.07	37.87	37.87	37.87	0
Diyament	U636	0	405.26	313.14	132.16	103.08	39.3	0	296.88	155.97	110.475	82.525	19.28	0	250.17	114.71	94.1	94.1	0	0
Scifresh	Liberty	0	405.24	336	245.95	167.82	167.82	93	297.66	219.57	161.375	148.24	131.07	0	226.73	193.45	127.53	102.36	36.44	0
Lb_9669	Minister_von_Hammerstein	0	405.23	304.4	189.03	161.97	0	0	358.815	229.595	150.815	97.68	0	0	346.4	170.23	59.58	32.81	0	0
U1165	Veteran	0	405.18	165.22	77.48	49.1	49.1	49.1	154.535	59.14	12.725	0	0	0	90.51	24.73	0	0	0	0
Ladina	Eneerd	0	405.12	354.12	190	163.57	130.71	55.37	261.23	159.16	136.32	94.44	47.145	47.145	202.96	119.68	119.68	68.07	37.92	0
Huvitus_NTTT	HcP_41	0	405.08	232.12	146.16	33.64	0	0	155.315	70.78	46.58	16.82	0	0	63.34	29.76	29.76	0	0	0
Lb_5338	Nathusiovo	0	405.07	247.14	163.92	83.81	52.63	52.63	215.295	122.78	89.89	77.29	61.7	44.125	162.18	56.9	56.9	0	0	0
ACW_18522	Godelieve_Hegmans	0	405.02	194.86	172.26	35.71	35.71	0	156.87	84.83	26.425	0	0	0	102.2	69.39	0	0	0	0
Limelight	HcP_41	0	404.96	318.23	253.09	166.43	101.87	101.87	251.405	180.69	82.16	53.46	22.265	22.265	186.7	102.09	59.87	31.17	0	0
HcP_18	S.T._Wright	0	404.61	219.83	174.59	116.22	85.01	45.34	162.735	60.69	28.21	0	0	0	61.53	25.52	25.52	0	0	0
Fujion	Weirouge	0	404.41	297.2	190.36	80.48	80.48	44.43	196.72	112.645	69.825	0	0	0	135.96	70.71	25.17	0	0	0
Sawa	Roba	0	404.39	302.96	236.73	153.04	120.44	48.59	224.515	155.435	88.205	32.43	0	0	134.61	96.69	32.26	32.26	0	0
U1065	Retina	0	404.37	255.16	231.47	201.91	141.02	101.24	250.53	172.585	117.16	104.425	57.745	0	221.79	116.38	95.34	69.87	39.27	0
U641	Retina	0	404.37	257.94	235.56	129.94	129.94	93.27	244.28	134.555	101.885	49.63	49.63	49.63	162.72	94.51	73.17	47.7	47.7	47.7
Lb_17906	Horace	0	403.92	315.46	205.2	177.44	177.44	101.67	229.82	202.795	157.705	116.51	116.51	97.88	224.93	171.98	125.04	41.67	41.67	41.67
Ludivics_Rosenapfel	Dalinsweet	0	403.78	183.54	183.54	99.91	37.19	0	175.135	77.525	30.69	16.42	0	0	85.26	70.12	0	0	0	0
U641	Florence_Bennett	0	403.76	315.25	206.38	206.38	206.38	53.59	230.14	151.59	95.415	95.415	62.66	25.34	184.23	110.86	63.76	63.76	0	0
Pitchounette	Eneerd	0	403.75	279.6	189.85	106.36	42.7	42.7	205.43	94.5	60.2	31.185	0	0	115.33	81.32	59.55	31.15	0	0
U636	Pitchounette	0	403.68	250.1	164.89	164.89	102.5	67.02	251.91	131.025	99.36	84.665	35.94	0	164.99	61.66	61.66	32.78	0	0
Delorgue	Florence_Bennett	0	403.65	180.02	92.93	37.93	37.93	0	199.77	63.53	41.17	0	0	0	129.31	28.04	28.04	0	0	0
U1065	Alro	0	403.59	315.62	244.98	163.07	100.65	63.05	224.42	125.8	91.475	49.79	49.79	49.79	167.3	96.41	73.49	46.52	46.52	46.52
Ludivics_Rosenapfel	Noris	0	403.57	314.31	220.06	164.86	129.95	129.95	286.655	204.295	159.655	134.175	116.72	116.72	221.43	150.71	105.31	105.31	105.31	105.31
S.T._Wright	Karneval	0	403.53	300.88	215.41	133.08	133.08	96.27	212.01	151.315	118.935	79.595	62.535	43.56	123.84	89.29	89.29	37.95	37.95	0
HL148	Dalinsweet	0	403.52	231.96	165.91	109.91	45.23	45.23	206.525	92.965	14.59	0	0	0	119.77	67.33	0	0	0	0
U633	Orlik_NTTT	0	403.44	264.31	217.18	134.35	0	0	257.25	170.515	116.03	32.42	0	0	179.7	106.58	81.59	0	0	0
Juno	Delikates	0	403.4	244.8	176.89	122.32	122.32	84.16	267.64	154.165	143.615	116.635	116.635	41.005	210.66	142.22	142.22	115.24	115.24	40.93
Lb_9669	Noris	0	403.25	243.15	197.26	113.06	47.19	47.19	263.925	94.445	27.35	0	0	0	102.3	45.8	0	0	0	0
Svezhest	Roba	0	402.88	284.06	219.13	142.44	108.96	0	319.92	196.16	128.075	102.68	53.355	0	231.63	133.08	64.85	64.85	0	0
Lb_5338	Eneerd	0	402.83	355.97	315.05	287.26	222.18	112.03	252.945	176.845	165.835	165.835	83.83	45.605	202.15	152.44	152.44	98.01	0	0
Zestar	Lb_5338	0	402.78	301.65	208.43	67.66	37.58	0	213.525	160.595	70.185	0	0	0	154.97	99.7	29.28	0	0	0
Rajka	Resi	0	402.76	315.82	295.32	183.27	85.9	49.89	309.025	213.08	159.88	91.82	41.485	22.875	278.43	142.96	120.89	66.59	0	0
Pitchounette	Howgate_Wonder	0	402.65	240.78	240.78	132.81	99.62	62.23	258.215	130.575	97.015	58.48	41.885	24.25	126.1	23.55	0	0	0	0
Rembrand	Johannes_Bottner	0	402.64	288.58	218.46	141.9	110.85	0	224.8	123.41	46.15	18.465	18.465	0	137.28	70	25.63	0	0	0
U633	Lb_13995	0	402.63	331.32	238.43	156.81	89.86	89.86	305.11	248.36	124.06	96.93	79.78	41.825	210.58	179.29	67.05	39.62	39.62	0
Scilate	Eneerd	0	402.61	268.62	180.13	125.66	94.89	58.31	226.105	146.445	78.925	38.87	38.87	0	151.27	62.03	38.55	38.55	38.55	0
Reglindis	HcP_41	0	402.61	244.54	136.08	80.15	80.15	43.26	206.05	103.52	50.315	36.015	19.775	0	164.35	63.38	0	0	0	0
Doriane	Petr_Broich	0	402.51	232.01	161.88	133.97	133.97	133.97	216.98	103.545	103.545	103.545	103.545	103.545	144.31	113.29	113.29	113.29	80.26	80.26
Relinda	Petr_Broich	0	402.45	316.03	251.49	223.73	188.88	117.13	271.675	183.605	160.33	105.155	73.07	53.545	229.98	162.02	91.75	38.93	38.93	0
Rubinstep	U1065	0	402.39	314.67	187.05	106.72	37.91	0	250.225	169.94	81.99	16.445	0	0	202.95	95.03	51.17	0	0	0
Red_Devil	Eneerd	0	402.28	282.07	194.27	113.54	81.85	44.92	254.645	152.97	65.775	0	0	0	161.83	71.39	26.34	0	0	0
lb_4715	Svezhest	0	402.25	297.59	208.7	181.08	150.81	150.81	279.625	167.875	82.17	82.17	51.925	51.925	164.14	94.03	30.22	30.22	0	0
U1165	Astramel	0	402.19	226.32	113.2	85.28	85.28	46.68	162.39	65.98	42.155	42.155	42.155	23.34	124.28	57.85	33.58	33.58	0	0
B3F12_040	Helios	0	402.02	165.31	94.81	94.81	63.53	63.53	184.59	75.12	50.94	50.94	50.94	50.94	146.47	78.8	78.8	49.12	49.12	49.12
Diyament	F002	0	401.97	276.52	164.63	136.68	71.65	0	289.01	175.76	94.95	66.3	0	0	194.33	129.3	62.3	32.95	0	0
U641	Helios	0	401.97	207.95	161.33	134.57	101.82	101.82	280.145	121.605	79.615	51.62	51.62	51.62	181.7	95.28	51.07	51.07	51.07	51.07
Astramel	HcP_18	0	401.97	232.1	144.87	117.49	117.49	42.6	205.21	131.35	96.93	83.025	17.555	0	130.48	113.23	91.95	63.35	0	0
Regine	Roba	0	401.85	298.64	210.46	156.3	125.17	88.26	303.815	188.35	125.21	85.785	38.26	20.32	176.48	108.74	86.1	0	0	0
Harmonie_Delorina	Astramel	0	401.82	245.23	224.19	146	146	106.32	189.22	70.535	0	0	0	0	56.74	24.6	0	0	0	0
Renora	Horace	0	401.37	284.8	214.64	159.3	94.4	57.26	158.53	64.175	53.965	39.66	39.66	0	98.43	29.94	29.94	0	0	0
Piros	U636	0	401.27	232.03	166.32	110.97	44.09	44.09	158.1	20.365	0	0	0	0	117.06	0	0	0	0	0
Piros	Honeycrisp	0	401.13	226.45	141.2	83.75	83.75	83.75	211.785	60.68	50.665	36.615	20.51	20.51	144.46	26.88	26.88	0	0	0
Juno	Relinda	0	401.08	315.78	247.83	167.08	132.62	95.29	295.09	165.425	154.03	98.59	67.415	49.07	213.48	129.1	106.38	48.33	48.33	48.33
Regine	Eneerd	0	400.9	279.86	258.42	230.46	197.51	158.28	234.895	174.91	129.07	72.755	39.685	21.055	156.24	118.27	93.99	64.91	0	0
Dalinsweet	Roba	0	400.9	268.59	200.88	149.27	117.76	45.75	219.765	128.67	48.99	22.875	22.875	22.875	146.95	97.74	32.2	32.2	0	0
Limelight	Orlik_NTTT	0	400.78	226.51	119.47	93.41	0	0	189.585	131.89	55.435	0	0	0	76.08	44.77	0	0	0	0
U641	X03305	0	400.73	283.11	179.86	127.38	92.92	92.92	210.675	116.815	85.71	73.005	56.145	0	139.5	104.77	35.94	35.94	35.94	0
Howgate_Wonder	Veteran	0	400.63	253.13	184.97	107.83	45.65	45.65	122	40.04	29.52	15.155	0	0	55.06	20.16	0	0	0	0
Dalinco	Fiesser_Erstling_False	0	400.34	316.96	204.28	150.07	117.43	44.9	135.035	50.725	29.335	16.225	0	0	30.35	0	0	0	0	0
Harmonie_Delorina	Florence_Bennett	0	399.84	286.94	177.05	119.71	88.23	88.23	246.185	107.59	41.79	0	0	0	105.41	48.23	28.04	0	0	0
Birgit_Bonnier	Ukrainer_Samling	0	399.84	265.7	200.52	119.29	84.79	84.79	201.135	119.445	27.595	0	0	0	118.03	67.91	0	0	0	0
Jolana	Orlik_NTTT	0	399.8	307.35	105.57	76.97	76.97	0	188.87	111.535	44.98	16.695	0	0	133.95	45.1	0	0	0	0
Harmonie_Delorina	Birgit_Bonnier	0	399.61	316.5	227.36	147.12	86.24	86.24	228.53	110.155	75.8	48.87	0	0	135.9	85.44	60.59	31.88	0	0
Bramleyovo_cervene	Veteran	0	399.61	297.44	210.98	102.16	40.28	40.28	268.27	149.545	61.125	46.57	0	0	157.22	74.87	31.26	31.26	0	0
Orlik_NTTT	S.T._Wright	0	399.55	313.39	293.28	189.08	189.08	189.08	255.135	210.875	132.44	119.69	88.3	88.3	192.29	156.95	111.15	81.47	81.47	81.47
Sonyanevson	Johannes_Bottner	0	399.45	314.15	291.86	210.6	144.56	67.73	164.8	123.775	90.645	50.635	19.32	0	75.54	23.57	0	0	0	0
Rubinstep	Sawa	0	399.28	317.47	245.14	164.43	133.06	94.59	277.93	156.15	87.25	87.25	54.595	0	179.06	108.83	36.66	36.66	36.66	0
Pia	Delikates	0	399.15	272.8	206.34	127.04	96.61	96.61	154.8	73.495	51.795	0	0	0	120.51	50.74	50.74	0	0	0
Bramleyovo_cervene	Ksb_406.1	0	399.05	331.94	194.69	140.13	44.06	44.06	285.815	173.355	106.745	52.57	22.03	22.03	166.76	79.13	79.13	0	0	0
Ludivics_Rosenapfel	Howgate_Wonder	0	398.96	267.33	176.4	124.13	59.35	59.35	175.2	124.48	90.335	64.2	0	0	127.1	74.46	30.46	30.46	0	0
Minister_von_Hammerstein	Veteran	0	398.96	226.63	159.62	133.77	0	0	170.195	73.905	16.395	16.395	0	0	93.65	24.27	0	0	0	0
U633	Pitchounette	0	398.66	254.83	211.68	186.43	155.18	43.92	198.745	92.93	61.67	48.435	0	0	117.92	20.67	0	0	0	0
Rembrand	Roba	0	398.57	258.03	235.65	178.27	178.27	142.62	315.185	190.135	146.17	93.025	93.025	20.34	265.04	109.1	64.97	35.59	35.59	0
Zestar	Jolana	0	398.57	276.64	211.8	185.46	124.54	47.69	247.355	176.635	112.16	71.17	23.66	23.66	170.26	105.86	85.85	31.28	0	0
Topaz	U1065	0	398.55	310.53	262.12	233.57	233.57	233.57	301.49	257.515	186.54	104.095	88.505	88.505	266.84	232.06	140.86	86.69	86.69	86.69
U1065	Ukrainer_Samling	0	398.54	209.35	143.43	62.41	0	0	172.145	59.95	27.145	0	0	0	166.88	46.46	0	0	0	0
Topaz	AS_06_09_06	0	398.49	273.31	200.88	172.21	172.21	172.21	240.625	164.28	106.64	78.825	78.825	58.89	90.87	74.1	74.1	74.1	41.45	41.45
Jolana	Bramleyovo_cervene	0	398.46	178.66	90.96	90.96	90.96	90.96	222.05	112.805	47.295	20.325	20.325	20.325	126.26	74.77	53.94	0	0	0
Juga	Petr_Broich	0	398.45	348.26	243.06	188.18	122.72	49.16	286.86	237.1	115.125	59.26	43.565	43.565	239.27	185.17	96.35	41.74	41.74	41.74
Siugisdesert	Fiesser_Erstling_False	0	398.01	239.44	198.78	198.78	130.63	130.63	188	153.095	130.295	102.49	85.925	67.305	153.65	136.28	115.37	85.51	85.51	48.27
Doriane	Liberty	0	397.98	319.17	167.27	112.78	78.91	40.95	213.915	131.93	86.595	71.715	37.96	0	192.98	159.97	67.28	67.28	0	0
Linda	X03305	0	397.98	259.42	213	76.74	44.45	44.45	184.75	56.14	32.93	32.93	0	0	130.45	43.8	0	0	0	0
Rajka	Alro	0	397.79	344.4	259.71	120.21	120.21	82.92	200.505	130.045	75.405	34.595	18.18	0	62.36	26.64	26.64	0	0	0
U1165	Eneerd	0	397.77	256.89	168.64	168.64	168.64	133.1	216.76	152.575	121.12	108.135	58.63	23.34	118.15	102.36	61.54	33.58	0	0
Alro	Florence_Bennett	0	397.74	257.49	214.48	156.51	92.97	56.04	182.91	101.74	90.725	49.665	0	0	95.11	79.7	59.51	31.29	0	0
Astramel	Fiesser_Erstling_False	0	397.71	184.8	141.14	84.74	53.64	53.64	126.95	50.465	27.905	0	0	0	23.29	23.29	0	0	0	0
Pilot	HcP_41	0	397.62	277.83	195.93	142.05	75.99	0	281.415	185.795	99.16	86.205	55.51	0	279.15	158.67	91.79	36.13	36.13	0
Huvitus_NTTT	Orlik_NTTT	0	397.59	260.03	129.62	101.13	35	0	198.77	105.17	60.65	47.155	0	0	141.4	74.09	29.68	0	0	0
Piros	X04355	0	397.42	263.56	176.9	149.59	84.5	44.77	233.21	157.155	99.955	85.285	21.58	21.58	133.45	101.38	30.04	30.04	0	0
Reglindis	Orlik_NTTT	0	397.38	344.72	321.91	269.95	237.74	237.74	287.735	227.61	174.33	159.775	78.805	23.71	202.94	147.02	125.82	67.06	0	0
Limelight	Liberty	0	397.24	270.93	223.2	169.42	169.42	169.42	175.605	104.95	46.24	46.24	46.24	46.24	121.72	69.22	0	0	0	0
X04355	Eneerd	0	397.21	222.02	175.62	150.07	119.3	44.3	270.39	150.79	116.685	76.595	61.02	22.15	161.96	91.25	67.28	38.55	38.55	0
Delrouval	Astramel	0	397.21	342.69	232.5	117.01	85.48	85.48	210.255	106.31	60.96	31.365	0	0	148.83	81.59	59.42	31.2	0	0
Harmonie_Delorina	Petr_Broich	0	397.15	293.22	181.66	100.62	36.68	0	219.01	98.115	76.56	50.165	17.68	0	122.96	56.56	31.72	31.72	0	0
Linda	Ksb_406.1	0	397.14	291.93	244.24	218.47	88.42	52.88	225.77	156.895	120.945	68.62	51.225	51.225	196.15	127.52	103.19	50.94	50.94	50.94
Delbrus	Siugisdesert	0	397.06	326.57	239.59	214.04	149.73	149.73	294.905	219.95	143.38	117.65	117.65	78.835	201.36	132.19	91.01	91.01	91.01	55.1
HcP_41	Helios	0	396.93	240	195.42	169	169	58.39	233.645	151.325	117.94	76.045	60.925	24.175	140.67	89.46	89.46	36.3	36.3	0
Sonyanevson	HcP_41	0	396.77	309.82	175.31	175.31	143	143	252.57	155.585	121.025	92.155	26.515	26.515	207.12	120.05	120.05	33.29	0	0
Hoods_Supreme	Siugisdesert	0	396.7	292.57	292.57	237.29	143.33	143.33	342.255	213.865	180.955	166.88	120.31	120.31	290.3	151.57	151.57	151.57	120.31	120.31
Rajka	Linda	0	396.66	237.85	194.65	140.91	80.06	42.13	254.865	101.49	78.5	51.705	36.51	0	162.84	79.04	56.05	0	0	0
Sansa	Ukrainer_Samling	0	396.53	261.63	191.74	191.74	126.57	126.57	178.715	118.635	50.76	36.37	19.74	0	116.93	44.9	0	0	0	0
Havelgold	Doriane	0	396.52	254.06	165.89	85.14	85.14	48.66	217.14	113.14	81.89	68.38	68.38	48.66	199.11	78.88	78.88	78.88	78.88	0
Lb_5338	Petr_Broich	0	396.52	327.55	220.25	164.63	131.77	58.25	255.035	167.755	113.795	113.795	46.225	46.225	222.49	136.59	92.82	65.3	0	0
Delikates	HcP_41	0	396.49	265.39	153.09	99.73	99.73	64.39	202.02	98.995	53.785	0	0	0	144.5	44.43	0	0	0	0
ACW_18522	Juno	0	396.45	271.84	227.92	114.8	80.21	44.26	270.26	154.445	89.135	33.955	0	0	194.35	84.48	59.99	32.55	0	0
HL148	Diana	0	396.31	257.9	143.23	143.23	45.71	45.71	230.29	124.34	69.835	15.285	0	0	108.69	71.86	26.54	0	0	0
U6407	Roba	0	396.28	291.42	227.02	118.16	118.16	42.26	233.35	172.835	129.365	78.46	78.46	42.26	210.61	124.56	103.21	77.85	77.85	42.26
F002	Zestar	0	396.28	294.59	248.38	190.99	190.99	114.62	224.305	127.255	60.15	31.34	0	0	175.49	68.24	0	0	0	0
Siugisdesert	Ksb_406.1	0	396.13	310.88	242.73	188.01	56.88	56.88	208.47	148.4	124.69	54.12	54.12	54.12	142.85	107.42	107.42	53.83	53.83	53.83
Galarina	Helios	0	396.08	211.04	146.49	92.71	92.71	55.5	219.71	108.93	65.745	51.905	36.69	0	161.28	65.46	0	0	0	0
Topaz	Eneerd	0	396.07	224.46	182.16	75.28	75.28	0	229.8	137.255	103.75	49.96	18.585	0	164.59	79.88	55.88	30.15	0	0
Mairac_Flamboyante	Svezhest	0	395.99	325.99	192.7	138.11	138.11	138.11	315.805	228.755	129.315	74.985	42.21	42.21	301.9	237.18	109.12	0	0	0
F002	Rodluvan	0	395.78	227.64	157.48	157.48	89.71	89.71	214.65	111.945	42.78	16.685	0	0	159.16	71.55	26.9	0	0	0
U1165	Huvitus_NTTT	0	395.77	282.42	171.61	145.76	113.29	113.29	193.2	127.33	116.37	88.975	72.37	54.665	145.09	62.28	62.28	32.52	0	0
Red_Devil	Nova_Easygro	0	395.67	231.68	139.12	113.97	46.12	46.12	144.265	48.265	14.72	0	0	0	43.2	23.23	0	0	0	0
Doriane	Pitchounette	0	395.53	285.06	196.42	140.78	42.91	42.91	222.115	143.34	79.005	65.965	19.145	0	162.28	73.9	31.22	31.22	0	0
Diyament	Rodluvan	0	395.48	306.45	214.79	189.32	126.03	49.58	200.49	130.63	98.24	83.755	67.805	48.155	167.03	101.71	80.06	80.06	47.74	47.74
Renora	HcP_41	0	395.28	221.83	26.58	0	0	0	167.9	65.22	0	0	0	0	128.88	23.08	0	0	0	0
Lb_5338	Florence_Bennett	0	395.14	253.9	142.68	117.39	82.78	47.59	176.945	81.26	46.235	31.925	0	0	105.16	52.32	28.04	0	0	0
Havelgold	Godelieve_Hegmans	0	395.13	378.06	264.16	235.46	168.08	129.06	193.55	117.65	62.355	37.265	37.265	0	159.14	43.5	0	0	0	0
Huvitus_NTTT	HcP_18	0	395.03	227.94	155.57	102.42	39.38	0	130.99	81.45	33.73	19.69	19.69	0	41.87	24.29	0	0	0	0
Delorgue	Weirouge	0	394.91	254.82	186.54	186.54	122.1	85.82	223	137.72	82.31	54.165	37.95	0	162.49	78.84	32.83	32.83	0	0
Reanda	Pitchounette	0	394.88	301.25	145.53	120.4	90.22	90.22	212.15	108.105	20.54	20.54	20.54	20.54	137.45	0	0	0	0	0
Lb_5338	Julia	0	394.86	327.12	259.02	177.45	111.4	74.21	223.92	162.7	139.655	99.3	36.3	0	197.49	128.41	105.69	0	0	0
Retina	Halls_Pink	0	394.73	291.61	185.74	156.06	125.93	48.68	185.505	106.555	63.72	63.72	63.72	45.955	106.7	86.97	44.21	44.21	44.21	44.21
Piros	Ksb_406.1	0	394.67	340.81	249.65	223.81	191.59	155.36	279.53	255.03	221.05	207.17	142.2	124.085	263.71	263.71	240.09	212.33	147.15	147.15
Lb_5338	Astramel	0	394.65	264.5	173.88	116.86	116.86	116.86	204.635	102.265	57.05	57.05	57.05	20.065	129.68	60.76	60.76	33.58	0	0
Noris	Johannes_Bottner	0	394.57	255.76	143.65	117.79	83.62	45.12	232.55	115.745	60.36	31.03	0	0	139.12	50.4	28.81	0	0	0
Regine	Doriane	0	394.55	291.27	204.82	94.74	94.74	58.19	259.395	130.03	108.89	69.29	36.55	0	176.18	88.1	67.28	67.28	0	0
lb_4715	Godelieve_Hegmans	0	394.51	328.93	238.18	212.56	148.82	111.68	225.925	147.475	90.38	64.295	18.055	0	166.41	78.03	30.8	30.8	0	0
Fujion	Birgit_Bonnier	0	394.42	235.42	211.39	158.05	123.13	44.77	229.58	127.445	61.305	48.375	0	0	158.3	87.48	25.61	0	0	0
Recolor	Juga	0	394.39	292.48	246.13	218.25	87.56	87.56	249.855	200.525	120.06	79.145	63.555	63.555	97.95	64.66	41.74	41.74	41.74	41.74
Retina	HcP_18	0	394.31	300.32	195.37	86.91	86.91	86.91	227.18	167.86	28.005	0	0	0	94.91	43	0	0	0	0
Weirouge	Dalinsweet	0	394.24	202.88	130.62	101.28	36.05	0	159.88	107.055	86.005	16.21	0	0	115.08	95.27	51.71	0	0	0
Honeycrisp	Eneerd	0	394.19	258.8	192.91	111.69	79.85	41.58	221.475	171.99	96.91	70.99	39.81	20.535	148.57	133.12	68.12	68.12	38.03	0
Eneerd	Nathusiovo	0	394	247.47	205.1	151.64	151.64	151.64	270.695	191.975	114.845	87.185	87.185	87.185	235.64	161.67	115.99	115.99	84.82	84.82
Cheddar	Fiesser_Erstling_False	0	393.99	325.24	144.3	31.4	0	0	237.595	110.115	43.96	15.7	0	0	81.46	46.68	0	0	0	0
Horace	Rodluvan	0	393.96	323.75	263.35	205.33	140.51	140.51	285.225	170.75	136.595	52.2	19.67	0	214.88	129.83	85.52	0	0	0
Liberty	Roba	0	393.91	274.6	120.12	120.12	85.25	48.34	228.625	133.765	68.945	54.545	54.545	0	134.95	82.79	35.59	35.59	35.59	0
Rubinstep	Linda	0	393.89	288.11	127.52	75.66	75.66	0	226.52	136.02	69.58	69.58	37.055	0	145.83	112.45	67.92	67.92	36.66	0
U641	Renora	0	393.82	346.19	302.44	168.87	137.06	58.23	263.805	204.945	126.395	126.395	94.285	57.555	177.85	177.85	113.98	84.04	52.35	52.35
ACW_18522	Rodluvan	0	393.78	252.41	117.59	62.44	0	0	142.865	62.855	28.205	0	0	0	106.19	51.68	27.87	0	0	0
HcP_41	X03305	0	393.74	242.21	195.67	170.37	104.88	104.88	218.845	168.26	125.9	58.15	25.615	25.615	174.06	103.92	83.65	0	0	0
HcP_18	Veteran	0	393.6	270.37	204.9	148.4	51.67	51.67	169.05	67.205	57.07	15.19	0	0	102.77	54.43	54.43	0	0	0
U6407	Red_Devil	0	393.59	231.04	140.63	30.69	0	0	236.715	118.625	42.15	15.345	0	0	138.81	46.59	0	0	0	0
Liberty	S.T._Wright	0	393.59	236.9	126.7	45.66	45.66	45.66	180.46	65.68	44.81	18.44	18.44	0	60.16	25.52	25.52	0	0	0
Svezhest	Ksb_406.1	0	393.57	260.38	214.3	136.68	37.44	0	299.725	217.165	149.51	110.1	0	0	233.05	185.38	117.45	61.97	0	0
Rajka	Roba	0	393.31	309.96	221.32	137.01	104.12	104.12	258.475	115.825	69.96	43.41	26.525	26.525	163.97	56.55	33.77	33.77	0	0
U6407	X04355	0	393.24	252.82	207.92	100.61	36.64	0	344.895	213.415	146.705	81.77	0	0	302.21	183.37	116.97	65.85	0	0
Pia	X03305	0	392.99	325.14	216.94	83.22	83.22	47.23	198.39	123.61	31.885	17.995	17.995	0	122.43	70.68	25.24	0	0	0
Retina	Orlik_NTTT	0	392.95	219.69	199.44	142.69	142.69	65.44	222.34	142.99	63.135	36.535	36.535	0	161.61	90.54	0	0	0	0
Topaz	F002	0	392.85	270.9	151.59	99.21	35.25	0	179.72	112.555	52.695	0	0	0	89.71	71.99	25.47	0	0	0
Remo	Roba	0	392.76	232.73	125.77	69.41	36.81	0	256.25	143.095	68.63	68.63	36.2	0	195.6	67.85	67.85	67.85	35.59	0
F026	HcP_18	0	392.74	213.52	146.21	64.65	0	0	234.79	101.96	43.19	15.97	0	0	170.55	48.23	0	0	0	0
Retina	Pitchounette	0	392.73	256.72	213.31	131.35	35.25	0	197.185	70.085	25.14	0	0	0	96.09	25.55	25.55	0	0	0
Doriane	Fujion	0	392.62	254.63	184.92	103.24	0	0	240.23	199	152.765	84.52	0	0	190.46	170.81	126.18	100.38	0	0
Delorgue	Dalinsweet	0	392.6	252.23	164.85	134.94	67.02	67.02	237.05	135.76	103.205	76.295	45.145	45.145	170.88	101.27	57.54	30.82	0	0
Bellida	Roba	0	392.24	286.08	195.4	143.44	111.56	111.56	291.25	197.555	70.8	57.595	24.995	24.995	210.4	123.9	32.63	32.63	0	0
Zestar	Nicoter	0	392.22	321.55	300.91	160.62	94.47	55.37	277.865	186.28	142.73	60.575	27.685	27.685	232.36	129.39	84.22	0	0	0
Astramel	Selma	0	392.22	275.5	206.06	176.79	176.79	139.92	180.355	128.455	97.975	83.17	18.815	0	97.4	78.23	57.63	0	0	0
Reglindis	Halls_Pink	0	391.93	297.76	105.33	50.67	50.67	50.67	135.475	65.55	44.25	44.25	44.25	44.25	93.9	40.27	40.27	40.27	40.27	40.27
U6407	Eneerd	0	391.87	268.54	161.14	161.14	97.36	97.36	195.81	120.28	64.295	22.23	22.23	22.23	117.92	47.43	0	0	0	0
Sansa	HcP_18	0	391.83	265.67	172.88	172.88	172.88	94.97	278.425	190.255	113.39	113.39	46.55	46.55	223.11	136.46	91.9	33.55	0	0
Rubinstep	Svezhest	0	391.75	251.43	187.11	105.05	72.64	0	272.47	195.39	130.035	47.595	0	0	171.71	152.61	86.24	30.82	0	0
Dalinsweet	HcP_41	0	391.67	269.26	225.43	196.09	130.52	55.37	287.475	158.525	104.405	48.055	0	0	255.49	120.43	55.93	0	0	0
Civni	Svezhest	0	391.6	321.21	275.29	85.84	85.84	49.38	290.435	222.755	131.815	37.2	37.2	0	250.12	212.73	53.26	0	0	0
Ladina	Astramel	0	391.5	269.88	207.69	120.87	120.87	81.34	244.425	144.24	121.345	81.53	47.315	27.55	152.39	120.56	120.56	67.59	0	0
Weirouge	Lb_5338	0	391.44	361.1	317.63	231.73	166.26	166.26	280.03	208.635	119.31	77.165	61.12	61.12	251.58	145.5	58.07	58.07	58.07	58.07
HcP_18	Fiesser_Erstling_False	0	391.26	180.3	116.86	32.7	0	0	113.695	10.095	0	0	0	0	32.53	0	0	0	0	0
U636	Ksb_406.1	0	391.2	269.11	156.21	127.5	95.52	95.52	162.28	99.59	65.635	65.635	17.965	0	119.66	85.94	63.36	63.36	0	0
Petr_Broich	Lb_13995	0	391.16	343.25	235.61	209.38	143.76	143.76	226.145	148.67	114.775	101.66	84.505	47.46	154.34	117.62	95.43	70.23	35.92	0
Piros	Eneerd	0	391.15	206.78	162.76	135.93	37.24	0	155.29	82.53	18.175	18.175	18.175	0	85.11	0	0	0	0	0
Delikates	Siugisdesert	0	391.1	248.37	204.25	175.31	111.66	111.66	229.88	131.9	131.9	119.185	103.875	103.875	167.18	96.09	96.09	96.09	96.09	96.09
ACW_6104	Birgit_Bonnier	0	390.82	284.55	212.67	104.01	73.57	0	160.87	56.455	12.705	0	0	0	82.94	0	0	0	0	0
Renora	HcP_18	0	390.78	256.85	117.58	35.19	35.19	0	204.92	103.565	44.1	17.595	17.595	0	116.76	48.81	25.73	0	0	0
Nicoter	Orlik_NTTT	0	390.66	236.5	168.34	87.75	87.75	51.08	163.14	111.33	55.42	0	0	0	141.67	71.9	0	0	0	0
Astramel	Dalinsweet	0	390.62	274.56	183.21	157.48	91.03	91.03	204.28	114.125	78.985	51.94	20.065	20.065	125.28	108.99	86.82	31.88	0	0
HcP_18	Karneval	0	390.47	237.15	126.42	97.34	97.34	97.34	181.48	117.475	84.84	58.335	25.835	25.835	136.05	104.35	84.08	0	0	0
X04355	U641	0	390.42	221.23	152.2	100.67	66.21	66.21	282.765	157.775	125.68	72.98	55.75	55.75	228.87	124.62	77.62	47.97	47.97	47.97
Harmonie_Delorina	HcP_18	0	390.41	309.11	217.59	136.7	136.7	136.7	324.9	254.36	219.445	122.605	106.375	88.78	272.35	236.71	189.06	75.83	75.83	40.64
ACW_18522	Dalinsweet	0	390.4	306.98	220.42	164.04	35.41	0	224.525	138.395	72.215	17.705	17.705	0	122.67	89.86	25.44	0	0	0
Florence_Bennett	Selma	0	390.32	221.96	89.63	62.2	0	0	127.84	60.045	13.27	0	0	0	55.02	23.21	0	0	0	0
Cheddar	Karneval	0	390.29	267.99	201.03	92.92	60.03	60.03	273.25	213.46	115.095	75.56	59.115	22.77	181.65	163.09	33.5	33.5	0	0
BXIIIa_44.14	HcP_41	0	390.21	316.56	206.94	152.94	86.88	49.45	316.2	235.175	101.795	50.07	19.875	0	301.17	143.73	54.63	0	0	0
Pitchounette	Veteran	0	390.15	257.59	193.11	110.29	41.81	41.81	156.935	84.975	61.315	48.56	0	0	74.1	57.01	32.16	32.16	0	0
Ladina	Orlik_NTTT	0	390.07	291.85	225.42	198.26	104.32	65.44	200.755	140.82	108.33	93.425	45.625	45.625	148.57	95.35	71.6	41.92	41.92	41.92
Sawa	Lb_13995	0	389.9	265.9	217.8	161.98	97.88	97.88	257.055	199.635	131.72	91.885	91.885	72.575	201.75	152	80.48	50.7	50.7	50.7
Civni	Liberty	0	389.86	286.35	171.15	114.95	82.01	43.2	201.685	62	38.685	38.685	38.685	0	180.65	78.03	33.64	33.64	0	0
Pikora	Dalinsweet	0	389.83	300.9	211.38	69.75	38.24	0	217.65	157.885	68.65	0	0	0	117.72	65.58	0	0	0	0
Horace	Fiesser_Erstling_False	0	389.78	238.93	189.96	162.39	132.19	92.47	159.115	124.15	88.695	59.84	44.74	26.17	19.3	0	0	0	0	0
Topaz	Alro	0	389.64	339.12	276.66	219.83	219.83	219.83	269.515	223.55	170.16	155.605	139.825	120.505	221.73	152.67	128.84	128.84	128.84	93.18
Weirouge	Selma	0	389.4	287.06	197.71	86.36	86.36	86.36	240.37	159.77	28.43	0	0	0	136.52	65.43	0	0	0	0
Huvitus_NTTT	Veteran	0	389.4	169.84	145.68	118.72	85.5	85.5	121.48	63.31	52.44	52.44	20.48	20.48	63.57	31.26	31.26	31.26	0	0
Sansa	Orlik_NTTT	0	389.37	265.91	216.96	162.44	0	0	229.955	149.875	105.365	63.17	0	0	185.88	99.81	53.24	0	0	0
Bellida	Orlik_NTTT	0	389.35	227.9	74.38	48.11	48.11	48.11	179.015	79.94	56.635	42.575	42.575	42.575	148.42	42.21	42.21	42.21	42.21	42.21
Delikates	Selma	0	389.29	284.53	241.67	131.59	35.83	0	125.16	62.435	28.395	15.31	0	0	58.9	23.21	0	0	0	0
Retina	Siugisdesert	0	389.27	233.43	146.55	146.55	146.55	146.55	195.74	94.35	50.735	50.735	50.735	50.735	121.18	68.92	47.58	47.58	47.58	47.58
U1065	Roba	0	389.13	324.09	148.49	148.49	116.61	43.6	236.11	148.415	46.6	33.395	0	0	194.06	121.61	32.63	32.63	0	0
Topaz	Johannes_Bottner	0	389.07	206.42	142.31	88.21	88.21	51.28	229.33	133.3	99.625	0	0	0	181.44	128.32	128.32	46.71	46.71	46.71
Hoods_Supreme	Fujion	0	388.76	287.79	244.09	166.81	166.81	55.5	295.16	182.005	122.795	18	18	0	239.65	170.94	77.84	0	0	0
Reglindis	Noris	0	388.74	265.32	198.91	172.29	107.68	107.68	326.57	213.935	147.12	120.995	72.77	72.77	248.84	126.36	81.52	81.52	49.68	49.68
ACW_18522	Noris	0	388.66	286.52	266.15	179.09	146.34	110.93	342.89	227.465	185.505	146.78	131.1	76.275	183.05	151.49	107.44	81.47	48.95	48.95
Ladina	HcP_18	0	388.6	242.89	218.23	193.08	124.8	89.24	217.07	167.755	123.27	54.715	37.895	20.29	152.68	152.68	87.51	33.55	0	0
U636	Honeycrisp	0	388.59	217.19	173.17	118.67	86.77	50.92	251.135	200.725	145.56	80.635	48.735	48.735	231.31	197.46	104.65	78.45	46.55	46.55
Lb_9669	Diana	0	388.46	265.37	128.18	98.68	0	0	142.135	63.145	30.175	15.325	0	0	64.41	27.09	27.09	0	0	0
Astramel	Pitchounette	0	388.41	169.15	124.21	68.83	37.19	0	186.81	59.05	12.94	0	0	0	112.59	43.1	0	0	0	0
Renora	Eneerd	0	388.33	267.7	178.71	69.48	38.54	0	202.515	68.515	14.76	0	0	0	89.23	22.28	0	0	0	0
Bellida	Ukrainer_Samling	0	388.24	267.66	155.97	104.33	70.66	0	263.155	114.705	31.525	17.42	0	0	158.81	72.02	0	0	0	0
Cheddar	Johannes_Bottner	0	388.15	204.87	112.57	60.59	0	0	237.795	119.405	28.55	15.01	0	0	131.46	66.56	0	0	0	0
Zestar	Minister_von_Hammerstein	0	387.83	246.25	114.55	114.55	81.34	44.62	217.795	117.11	83.37	83.37	19.34	0	162.78	64.53	64.53	64.53	0	0
Dalinco	Helios	0	387.81	232.66	142.38	117.21	82.5	44.63	197.53	92.41	67.47	54.885	54.885	0	159.35	107.09	36.15	36.15	36.15	0
F026	Ukrainer_Samling	0	387.64	317.55	229.99	229.99	131.33	92.28	250.48	161.06	91.695	78.805	44.98	25.455	176.7	75.93	29.93	0	0	0
Lb_17906	Bramleyovo_cervene	0	387.49	276.81	168.84	112.64	82.02	44.36	250.56	154.46	111.48	57.375	41.87	41.87	115.93	67.24	67.24	41.51	41.51	41.51
Pia	Veteran	0	387.26	277.82	144.39	118.91	84.84	49.7	205.33	118.545	83.58	69.22	18.49	0	154.68	86.05	61.91	33.9	0	0
Scifresh	Zestar	0	387.16	339.33	221.4	163.53	129.66	55.37	222.695	148.7	114.97	44.235	27.685	27.685	134.78	102.62	57.45	0	0	0
Astramel	Honeycrisp	0	387.13	282.31	213.84	103.23	103.23	63.95	201.37	122.225	122.225	92.64	76.03	0	168.77	134.78	134.78	105.22	75.13	0
Galarina	Johannes_Bottner	0	386.98	186.51	144.4	33.42	0	0	204.59	116.465	82.22	15.995	0	0	155.28	92.25	50.53	0	0	0
Siugisdesert	Eneerd	0	386.76	300.5	186.39	132.48	99.62	99.62	138.915	93.17	48.8	36.05	18.755	0	119.09	45.19	0	0	0	0
Civni	Pia	0	386.71	318.06	205.9	69.03	35.71	0	321.335	191.355	114.345	48.075	17.855	0	211.95	124.23	80.61	30.13	0	0
U636	Nicoter	0	386.65	267.03	203.53	69.25	36.36	0	179.735	25.31	25.31	0	0	0	123.09	24.42	0	0	0	0
lb_4715	S.T._Wright	0	386.46	302.39	281.07	226.35	128.36	55.19	249.68	156.515	112.68	71.025	39.73	21.275	159.09	112.09	91.85	63.12	0	0
lb_4715	Diana	0	386.4	208.89	166.23	111.42	76.92	0	192.535	63.295	19.84	19.84	19.84	0	113.76	45.21	0	0	0	0
Helios	Eneerd	0	386.31	264.72	157.67	98.86	0	0	141.79	81.825	14.76	0	0	0	102.78	29.68	29.68	0	0	0
Diyament	Diana	0	386.14	230.77	164.39	110.94	110.94	110.94	232.975	158.19	95.505	95.505	78.33	78.33	189.96	121.46	80.48	80.48	46.13	46.13
Alro	Dalinsweet	0	386.03	299.54	206.8	179.53	145.85	0	173.745	147.125	125.03	31.89	0	0	143.18	125.21	104.54	0	0	0
Doriane	Veteran	0	385.93	244.17	201.75	96.08	0	0	205.205	93.285	69.68	0	0	0	161.63	97.64	26.64	0	0	0
Ludivics_Rosenapfel	Liberty	0	385.87	277.26	119.74	92.72	92.72	55.84	146.5	85.66	50.915	50.915	50.915	50.915	89.4	50.91	50.91	50.91	50.91	50.91
Birgit_Bonnier	Orlik_NTTT	0	385.84	268.54	196.62	84.35	51.43	51.43	187.995	112.14	88.615	47.275	0	0	136.13	83.17	58.37	0	0	0
Juno	Huvitus_NTTT	0	385.75	265.02	155.34	98.78	36.69	0	199.82	106.965	72.3	15.435	0	0	152.58	86.51	86.51	0	0	0
Diyament	Juno	0	385.74	148.02	84.06	56.24	56.24	56.24	213.465	88.885	56.785	42.875	42.875	24.155	112.53	57.26	34.35	34.35	0	0
X06064	Helios	0	385.49	263.48	128.02	128.02	95.57	95.57	259.205	148.84	93.375	51.925	36.48	0	224.21	109.07	65.03	36.21	36.21	0
Ladina	U641	0	385.47	298.22	235.11	183.42	150.61	150.61	222.56	199.07	141.58	72.905	57.245	57.245	176.95	143.65	76.38	50.94	50.94	50.94
Havelgold	Pitchounette	0	385.31	262.84	178.97	152.4	89.24	89.24	184.975	113.39	80.22	0	0	0	131.06	42.06	0	0	0	0
Scilate	Diana	0	385.08	243.16	133.18	104.52	104.52	104.52	212.03	102.24	45.275	45.275	45.275	45.275	131.85	65.49	42.5	42.5	42.5	42.5
U633	Mairac_Flamboyante	0	384.99	312.88	194.9	138.73	138.73	101.54	313.05	255.8	115.52	88.25	71.1	71.1	228.98	180.01	65.92	39.62	39.62	0
Mairac_Flamboyante	Julia	0	384.97	264.07	240.22	74.79	42.44	42.44	176.145	123.07	79.08	0	0	0	128.55	74.3	27.18	0	0	0
Galarina	Zestar	0	384.95	313.1	195.64	141.4	76.19	0	192.615	117.255	72.995	32.22	0	0	136.84	50.33	29.4	0	0	0
Dalinco	Julia	0	384.94	333.35	199.51	120.07	85.53	85.53	160.045	122.075	42.055	0	0	0	88.14	71.49	27.08	0	0	0
Roba	Johannes_Bottner	0	384.83	297.39	180.88	124.04	124.04	88.61	250.965	182.895	103.875	46.95	46.95	46.95	177.18	93.03	45.32	45.32	45.32	45.32
Delorgue	Ludivics_Rosenapfel	0	384.81	275.09	204.3	121.06	121.06	50.59	236.09	116.365	82.295	39.905	22.68	22.68	127.84	45.26	0	0	0	0
lb_4715	Johannes_Bottner	0	384.76	217.17	172.31	145.44	81.61	43.09	163.65	49.16	25.225	0	0	0	87.28	23.57	0	0	0	0
Mairac_Flamboyante	Zadni	0	384.75	278.77	170.96	114.25	114.25	114.25	233.41	161.96	60.565	34.935	17.7	0	199.01	143.49	34.47	34.47	0	0
Red_Devil	Horace	0	384.67	228.23	181.97	156.11	122.35	85.83	215.77	126.06	114.35	75.795	60.165	20.995	104.33	87.2	63.78	63.78	0	0
BXIIIa_44.14	Zestar	0	384.65	249.93	225.37	140.51	110.4	0	221.715	162.665	81.335	53.49	53.49	0	163.94	111.7	64.5	35.21	35.21	0
Relinda	Lb_13995	0	384.59	291.46	269.49	213.47	151.74	113.3	281.62	166.6	135.315	106.35	106.35	87.31	228.47	99.26	99.26	99.26	65.62	65.62
Lb_9669	Pia	0	384.39	334.22	219.03	110.2	44.65	44.65	285.73	180.495	100.77	33.565	0	0	230.1	102.28	57.73	32.49	0	0
U6407	Bramleyovo_cervene	0	384.32	296.87	164.94	136.61	75.44	0	267.24	176.235	97.69	83.355	36.29	0	209.24	110.09	86.53	32.53	0	0
Florence_Bennett	Siugisdesert	0	384.27	250.52	183.46	183.46	151.8	116.67	215.25	128.535	94.99	94.99	94.99	77.075	147.43	79.67	79.67	79.67	79.67	43.84
Alro	Svezhest	0	384.05	257.94	141.17	116.16	83.68	47.67	243.945	172.915	94.57	80.075	47.67	47.67	139.86	121.11	76.66	47.67	47.67	47.67
Civni	Halls_Pink	0	383.82	261.43	151.01	74.29	39.3	0	147.295	66.91	12.6	0	0	0	92.88	21.92	0	0	0	0
Dalinco	HcP_41	0	383.73	244.06	155.42	96.57	0	0	256	170.535	87.975	33.25	0	0	184.32	97.84	57.39	32.03	0	0
Delrouval	Florence_Bennett	0	383.69	192.12	145.39	90.59	90.59	52.32	135.02	84.77	61.86	35.37	18.55	0	90.75	56.55	33.64	33.64	0	0
Helios	Veteran	0	383.65	283.85	173.5	118.47	54.23	54.23	250.225	156.545	91.355	50.805	0	0	168.45	60.78	60.78	33.9	0	0
Pitchounette	Roba	0	383.62	244.46	176.45	146.95	113.82	0	215.85	121.245	54.505	16.31	0	0	198.2	97.79	52.8	0	0	0
Linda	AS_06_09_06	0	383.55	300.99	211.76	154.32	120.58	82.85	244.325	145.01	133.08	105.195	72.16	72.16	118.49	118.49	94.05	68.72	68.72	68.72
Piros	U633	0	383.08	192.93	172.9	143.98	143.98	143.98	225.735	144.615	103.735	103.735	103.735	103.735	183.94	117.82	117.82	117.82	117.82	117.82
Linda	Lb_13995	0	383.01	272.87	155.57	100.03	35.78	0	172.38	78.53	0	0	0	0	93.45	22.99	0	0	0	0
F026	Rodluvan	0	382.74	281.18	139.75	139.75	106.38	106.38	217.93	139.05	94.17	54.805	38.12	0	123.87	86.09	63.51	36.61	36.61	0
Birgit_Bonnier	Selma	0	382.64	232.09	211.63	157.84	157.84	119.75	193.875	99.475	99.475	99.475	99.475	81.56	140.8	88.21	88.21	88.21	55.69	55.69
Siugisdesert	Karneval	0	382.52	315.49	268	187.59	92.63	56.88	169.845	128.735	94.97	54.12	54.12	54.12	85.57	53.83	53.83	53.83	53.83	53.83
Zestar	Harmonie_Delorina	0	382.42	293.6	271.78	162.71	162.71	125.91	300.43	223.85	180.14	97.105	80.46	62.06	198.99	147.92	99.32	40.64	40.64	40.64
Rajka	Astillisch	0	382.35	249.03	139.31	87.25	52.55	52.55	164.05	77.99	56.23	42.73	26.15	26.15	103.76	53.85	31.99	31.99	0	0
Zestar	Mairac_Flamboyante	0	382.23	266.09	197.81	143.39	79.49	42.44	172.505	133.585	81.44	0	0	0	89.31	69.87	28.6	0	0	0
Delrouval	AS_06_09_06	0	381.99	229.39	118.21	65.14	0	0	198.14	110.625	57.865	15.95	0	0	68.26	68.26	25.33	0	0	0
Doriane	Cheddar	0	381.95	307.57	241.94	213.44	82.83	43.16	296.335	207.91	139.96	127.36	81.485	63.34	284.05	218.42	80.72	80.72	80.72	80.72
Doriane	Relinda	0	381.74	254.87	164.83	112.3	80.64	80.64	234.47	126.555	83.32	57.39	40.57	40.57	154.46	89.86	67.28	67.28	0	0
Veteran	Eneerd	0	381.64	264.45	155.56	75.33	44.62	44.62	138.965	58.265	12.865	0	0	0	96.53	0	0	0	0	0
Julia	Fiesser_Erstling_False	0	381.62	260.27	147.95	122.4	89.16	89.16	145.315	47.73	13.295	0	0	0	49.92	0	0	0	0	0
Juga	Orlik_NTTT	0	381.42	241.53	134.32	81.38	81.38	43.8	223.855	133.945	80.015	80.015	80.015	42.435	171.67	102.61	79.79	79.79	79.79	42.21
Lb_17906	Godelieve_Hegmans	0	381.38	260.01	215.38	189.64	120.93	85.43	146.34	81.44	25.92	0	0	0	79.49	46.43	0	0	0	0
Delorgue	HcP_41	0	381.37	293.58	228.56	202.08	202.08	166.18	334.205	254.625	164.16	164.16	112.41	21.89	243.43	209.44	141.32	141.32	72.61	0
HcP_18	Ksb_406.1	0	381.37	297.54	164.14	112.08	46.31	46.31	201.885	135.61	82.715	16.565	0	0	114.89	114.89	25.73	0	0	0
ACW_6104	Alro	0	381.32	240.35	129.87	103.89	38.56	0	152.475	55.575	0	0	0	0	93.24	22.3	0	0	0	0
U636	Dalinsweet	0	381.27	215.99	173.26	95.67	0	0	214.035	121.12	29.33	16.625	0	0	166.01	114.74	0	0	0	0
Delorgue	Astramel	0	381.27	280.65	173.99	119.42	119.42	82.32	212.3	108.895	30.575	30.575	0	0	115.46	63.49	0	0	0	0
Melodie	Fiesser_Erstling_False	0	381.21	237.99	129.47	129.47	64.77	64.77	132.745	98.86	88.855	88.855	58.25	58.25	55.34	40.02	0	0	0	0
ACW_6104	Fiesser_Erstling_False	0	381.18	245.25	133.57	45.06	45.06	45.06	126.425	44.06	22.245	22.245	22.245	22.245	15.31	0	0	0	0	0
Sonyanevson	Liberty	0	381.15	220.9	131.16	51.37	51.37	51.37	189.165	78.42	57.27	57.27	57.27	0	127.87	77.96	33.64	33.64	0	0
Reglindis	Veteran	0	381.06	264.93	138.55	110.62	80.18	42.11	140.435	31.195	0	0	0	0	53.17	20.27	0	0	0	0
Zestar	Bramleyovo_cervene	0	380.87	261.63	214.62	158.9	0	0	311.545	172.9	105.265	62.955	0	0	206.87	79.24	56.99	31.26	0	0
Pikora	Astillisch	0	380.69	294.35	163.13	106.57	40.11	40.11	158.23	89.945	67.22	40.11	40.11	40.11	116.44	62.85	40.11	40.11	40.11	40.11
Rajka	Helios	0	380.55	273.29	97.46	43.79	43.79	43.79	206.23	80.845	21.84	21.84	21.84	21.84	183.72	49.35	0	0	0	0
ACW_18522	Fiesser_Erstling_False	0	380.54	296.7	251.23	225.91	165.43	165.43	129.155	38.195	27.395	0	0	0	50.35	0	0	0	0	0
Scilate	Roba	0	380.38	291.82	207.91	152.16	88.94	88.94	250.505	163.425	107.915	81.95	65.6	65.6	213.76	111.87	67.62	42.26	42.26	42.26
Scifresh	U636	0	380.35	213.22	148.96	69.25	36.36	0	159.55	25.31	25.31	0	0	0	73.05	24.42	0	0	0	0
Cheddar	HcP_41	0	380.33	195.03	150.43	120.56	87.78	87.78	227.68	117.88	84.035	69.735	21.63	21.63	152.8	79.95	55.56	0	0	0
Pitchounette	AS_06_09_06	0	380.08	280.67	190.69	82.96	82.96	82.96	262.085	141.97	74.07	20.55	20.55	20.55	112.84	20.67	0	0	0	0
B3F12_040	HcP_18	0	379.87	274.98	183.09	156.82	125.76	49.33	219.37	166.635	52.7	0	0	0	213.3	141.71	25.5	0	0	0
F002	Helios	0	379.72	274.47	136.07	106.77	39.82	0	215.97	111.675	43.265	15.58	0	0	143.46	75.59	28.82	0	0	0
Sawa	Nicoter	0	379.47	279.01	189.67	133.6	100.71	100.71	249.84	123.235	100.45	75.14	75.14	75.14	178.55	96.86	50.7	50.7	50.7	50.7
Diana	X03305	0	379.41	228.81	185.29	158.56	127.11	91.94	170.4	93.885	50.455	50.455	17.525	0	111.48	43.8	0	0	0	0
X04355	HcP_41	0	379.36	296.64	251.68	141.44	75.06	0	295.92	201.29	146.21	35.38	18.8	0	251.53	131.89	111.66	0	0	0
Doriane	Selma	0	379.35	310.69	310.69	232.45	129.82	129.82	275.49	197.93	142.9	117.69	84.125	84.125	271.96	170.4	121.56	121.56	88.66	53.07
Pikora	Ukrainer_Samling	0	379.19	243.41	175.75	149.92	116.98	41.53	196.645	85.82	30.585	17.535	17.535	0	131.99	46.38	25.55	0	0	0
Rajka	Juno	0	378.99	218.84	129.5	44.28	44.28	44.28	255.685	131.94	41.95	0	0	0	177.09	89.67	0	0	0	0
Scilate	Siugisdesert	0	378.99	234.19	211.25	124.28	90.25	90.25	141.41	72.785	52.025	37.41	37.41	0	106.8	36.48	36.48	36.48	36.48	0
Scifresh	S.T._Wright	0	378.76	272.7	202.47	172.61	73.96	0	176.295	50.545	38.41	0	0	0	111.95	24.46	0	0	0	0
Pia	Lb_13995	0	378.68	263.52	219.84	191.81	128.72	91.09	216.485	137.55	71.785	30.12	0	0	176.09	50.64	29.71	0	0	0
Roba	Noris	0	378.68	242.27	178.42	123	90.4	52.9	294.91	180.7	115.12	88.805	39.99	21.43	204.66	112.72	69.37	69.37	37.11	0
Zestar	Lb_17906	0	378.52	264.04	154.31	97.85	35.21	0	142.845	87.93	29.54	15.175	0	0	76.65	76.65	28.73	0	0	0
Doriane	Linda	0	378.46	204.84	91.59	35.24	35.24	0	186.715	57.18	0	0	0	0	167.08	68.25	0	0	0	0
Havelgold	X03305	0	378.3	304.21	239.78	213.47	85.06	48.66	239.67	147.1	102.05	62.25	62.25	24.33	187.23	87.91	65.95	39.44	39.44	0
Rubinstep	Nova_Easygro	0	378.22	221.05	131.14	46.12	46.12	46.12	183.02	69.8	13.32	0	0	0	91.1	43.58	0	0	0	0
Bramleyovo_cervene	Honeycrisp	0	378.21	221.42	153	73.18	43.05	43.05	198.985	58.04	26.775	0	0	0	116.82	26.38	26.38	0	0	0
Red_Devil	HcP_18	0	378.01	226.16	137.7	80.69	49.33	49.33	169.48	43.09	32.55	20.02	20.02	20.02	99.58	0	0	0	0	0
Sonyanevson	Halls_Pink	0	377.84	204.4	162.76	83.32	52.61	52.61	183.02	145.305	100.705	59.565	44.31	44.31	132.43	113.68	70.11	42.24	42.24	42.24
Tundra	Dalinsweet	0	377.83	289.33	223.72	142.71	74.71	0	221.945	152.315	87.525	30.31	0	0	169.3	118.7	56.09	0	0	0
Rodluvan	Karneval	0	377.79	274.18	207.85	153.17	89.22	49.92	206.36	127.025	74.27	74.27	42.3	42.3	180.73	74.23	74.23	74.23	42.26	42.26
Limelight	Horace	0	377.77	292.42	223.77	223.77	223.77	187.62	228.535	177.135	132.215	103.43	103.43	64.26	192.22	159.84	92.48	63.78	0	0
Piros	HcP_41	0	377.71	216.85	175.54	123.28	90.8	51.58	235.68	84.025	63.37	36.48	36.48	0	149.74	61.72	61.72	36.3	36.3	0
Zestar	Orlik_NTTT	0	377.51	276.16	164.62	139.07	75.15	0	277.985	165.39	98.67	31.77	0	0	215.73	96.84	52.57	0	0	0
U1065	X03305	0	377.48	224.39	153.52	124.89	124.89	52.68	242.71	142.575	97.875	70.675	70.675	52.68	203.91	123.91	103.33	52.68	52.68	52.68
Astramel	HcP_41	0	377.45	235.89	109.51	83.8	83.8	46.87	208.94	124.005	91.7	91.7	59.54	23.275	162.45	95.79	95.79	67.19	37.1	0
X06064	AS_06_09_06	0	377.08	309.62	172.27	143.12	81.08	42.14	226.38	140.29	15.36	15.36	0	0	141.52	67.58	0	0	0	0
ACW_18522	Howgate_Wonder	0	377.06	234.52	214.44	185.36	123.11	123.11	238.855	196.355	120.005	92.76	60.31	40.92	183.3	148.48	61.38	34.48	0	0
Juga	Roba	0	377.05	237.13	163.72	105.94	40.83	40.83	187.83	108.715	51.53	0	0	0	108.3	24.12	0	0	0	0
Resi	Johannes_Bottner	0	376.88	242.83	130.4	80.02	80.02	42.27	184.22	98.69	29.005	15.185	0	0	142.44	68.5	0	0	0	0
Rajka	AS_06_09_06	0	376.83	270.23	245.79	245.79	116	43.57	204.225	128.2	72.235	16.735	0	0	75.1	42.94	0	0	0	0
Havelgold	HcP_18	0	376.75	205.82	96.37	41.08	41.08	41.08	239.6	138.615	50.7	37.11	20.29	20.29	200.73	99.22	33.55	33.55	0	0
ACW_6104	Ludivics_Rosenapfel	0	376.58	274.47	227.45	96.45	0	0	232.7	158.64	81.205	15.635	0	0	162.41	74.46	50.71	0	0	0
Dalinsweet	Ukrainer_Samling	0	376.56	221.03	152.05	72.84	72.84	0	87.1	28.055	16.47	16.47	0	0	23.17	23.17	0	0	0	0
Sonyanevson	Linda	0	376.54	177.07	132.71	107.62	74.74	0	199.58	86.055	27.86	0	0	0	117.1	66.56	0	0	0	0
X04355	Helios	0	376.51	257.68	142.64	114.55	84.51	84.51	316.925	207.51	101.27	73.18	43.14	43.14	238.38	188.16	69.79	69.79	39.75	0
Lb_17906	Orlik_NTTT	0	376.44	306.04	241.1	186.25	120.52	48.62	255.175	181.195	92.7	79.84	47.975	47.975	203.52	120.31	77.01	47.33	47.33	47.33
X04355	Huvitus_NTTT	0	375.76	186.64	118.11	35.51	35.51	0	181.75	74.795	40.91	15.655	0	0	64.17	0	0	0	0	0
lb_4715	Linda	0	375.72	178.22	112.23	83.47	51.44	51.44	194.395	53.99	0	0	0	0	129.03	41.51	0	0	0	0
Civni	Roba	0	375.64	310.41	289.44	289.44	228.27	190.38	253.91	165.575	107.205	78.805	78.805	41.645	206.03	137.26	65.53	36.15	36.15	0
Ludivics_Rosenapfel	Pitchounette	0	375.63	267.24	133.95	108.33	76.85	0	212.195	144.385	108.35	54.915	54.915	0	164.63	130.5	63.39	37.33	37.33	0
Johannes_Bottner	X03305	0	375.62	277.52	211.32	183.45	84.07	84.07	232.765	139.775	83.76	15.785	0	0	160.4	23.57	0	0	0	0
U641	Bramleyovo_cervene	0	375.39	261.66	195.68	167.47	75.62	0	298.67	161.885	108.83	67.81	19.86	0	157.31	84.9	84.9	30.64	0	0
Alro	Noris	0	375.39	288.45	184.1	127.61	61.32	61.32	287.86	208.015	123.26	110.695	61.25	61.25	156.42	137.94	93.15	93.15	61.32	61.32
ACW_18522	Diana	0	375.34	288.3	246.89	86.52	86.52	86.52	218.12	117.995	93.79	0	0	0	133.3	101.03	52.62	0	0	0
U641	Honeycrisp	0	375.26	284.8	219.88	193.26	94.93	94.93	264.145	195.89	163.525	125.135	93.235	93.235	228.35	172.61	123.44	123.44	91.54	91.54
Jolana	Godelieve_Hegmans	0	375.1	236.28	121.67	68.27	37.01	0	176.615	81.21	0	0	0	0	87.62	51.5	27.42	0	0	0
Diyament	Svezhest	0	375.09	201.37	179.94	123.15	123.15	86.07	283.08	119.895	86.46	16.785	0	0	166.96	48.91	26.61	0	0	0
Pia	Pitchounette	0	374.95	167.94	103.11	73.43	41.6	41.6	215.995	58.495	14.31	0	0	0	198.96	66.02	0	0	0	0
Liberty	Fiesser_Erstling_False	0	374.86	220.45	155.03	70.35	36.64	0	70.3	21.96	0	0	0	0	0	0	0	0	0	0
Pitchounette	Fiesser_Erstling_False	0	374.84	238.78	176.62	176.62	80.66	42.42	162.125	84.895	53.555	41	41	41	65.56	32.19	32.19	32.19	0	0
Bellida	Veteran	0	374.77	256.92	186.75	107	42.11	42.11	188.11	111.86	76.845	50.145	18.49	0	138.29	75.59	28.01	0	0	0
Limelight	Pitchounette	0	374.51	205.59	137.62	111.21	48.59	48.59	235.235	153.42	85.205	85.205	22.61	22.61	222.06	129.9	62.57	62.57	0	0
Havelgold	X04355	0	374.37	243.61	219.42	163.18	163.18	126.78	294.84	220.71	153.35	113.12	113.12	0	258.66	175.61	133.42	104.69	74.3	0
Remo	Astillisch	0	374.33	252.78	138.13	138.13	138.13	138.13	167.295	41.03	41.03	41.03	41.03	21.575	90.36	38.91	38.91	38.91	38.91	0
Dalinco	Rodluvan	0	374.22	267.82	91.03	37.02	37.02	0	213.675	81.085	36.1	36.1	36.1	0	106.05	33.93	33.93	33.93	0	0
X06564	S.T._Wright	0	374.14	200.59	156.04	72.97	72.97	0	228.42	107.845	73.53	16.84	0	0	179.36	78.03	55.73	0	0	0
Sawa	Astillisch	0	374.14	268.37	203.05	146.8	81.87	44.66	211.375	109.58	88.07	74.215	56.815	20.13	128.94	93.48	70.74	70.74	36.16	0
Melodie	Nathusiovo	0	374.06	275.59	209.95	181.04	149.78	44.22	241.995	157.505	90.745	61.795	61.795	44.22	142.46	107.64	107.64	78.26	44.22	44.22
ACW_18522	Liberty	0	374.02	283.87	148.14	92.17	59.32	59.32	180	92.755	48.53	48.53	0	0	106.76	56.09	32.85	32.85	0	0
Karneval	Ukrainer_Samling	0	374	147.36	81.39	0	0	0	134.67	35.47	0	0	0	0	39.67	23.17	0	0	0	0
Lb_17906	HcP_41	0	373.88	283.48	168.1	140.53	78.36	42.23	270.695	193.275	147.32	106.06	74.84	21.115	204	135.44	89.32	35.19	35.19	0
Topaz	Selma	0	373.85	283.08	239.55	100.03	100.03	100.03	268.785	196.755	153.905	84.83	84.83	66.915	210.93	174.26	130.9	75.02	42.5	42.5
Rubinstep	U636	0	373.75	323.53	231.77	96.4	0	0	207.35	103.035	71.56	31.26	0	0	147.5	77.27	57.19	31.26	0	0
B3F12_040	Astillisch	0	373.74	258.21	142.4	64.78	0	0	124.685	10.3	0	0	0	0	33.21	0	0	0	0	0
Horace	Ksb_406.1	0	373.71	308.79	178.83	153.07	119.42	119.42	176.16	159.5	91.595	91.595	75.335	55.355	123.99	107.63	86.35	86.35	53.83	53.83
Bramleyovo_cervene	HcP_18	0	373.53	282.85	215.28	159.12	0	0	263.73	138.075	70.55	15.7	0	0	190.68	45.69	0	0	0	0
Civni	Selma	0	373.5	291.06	177.89	119.6	85.7	47.59	269.12	217.045	106.455	64.52	47.465	47.465	222.45	114.62	47.34	47.34	47.34	47.34
Doriane	Florence_Bennett	0	373.48	143.3	58.2	30.85	0	0	132.81	36.615	14.18	0	0	0	56.34	23.29	0	0	0	0
F026	Fiesser_Erstling_False	0	373.27	259.19	121.96	121.96	91.35	91.35	101.635	12.335	0	0	0	0	0	0	0	0	0	0
Tundra	Pitchounette	0	373.23	252.72	141.43	141.43	44.82	44.82	164.615	99.525	56.045	15.215	0	0	109.76	41.71	0	0	0	0
Roba	Siugisdesert	0	373.22	236.31	120.83	120.83	88.59	88.59	153.83	79.465	36.605	36.605	36.605	0	72.06	35.59	35.59	35.59	35.59	0
Pikora	Nathusiovo	0	373.2	249.42	184.69	184.69	184.69	107.89	208.29	146.215	103.855	77.01	43.355	43.355	132.41	95	95	41.31	41.31	41.31
Johannes_Bottner	Karneval	0	373.16	281.5	144.56	31.88	0	0	189.71	114.21	26.775	0	0	0	109.97	58.09	58.09	31.88	0	0
Reanda	Doriane	0	373.12	145.25	123.94	68.3	36.48	0	213.03	74.065	40.98	0	0	0	182.93	48.84	0	0	0	0
U633	S.T._Wright	0	373.08	287.34	174.26	122.54	87.7	87.7	254.55	177.455	106.295	93.735	93.735	74.085	136.6	119.74	70.78	70.78	70.78	70.78
Cheddar	Honeycrisp	0	373.06	217.56	129.92	129.92	98.08	60.03	252.13	156.725	124.41	124.41	59.79	22.64	198.07	162.38	95.77	68.81	35.23	0
Relinda	Fiesser_Erstling_False	0	372.96	245.36	180.37	154.83	154.83	115.1	167.45	83.42	83.42	68.49	68.49	30.745	68.47	29.86	29.86	0	0	0
Fujion	Johannes_Bottner	0	372.9	249.79	163.56	137.83	41.32	41.32	186.345	126.145	41.425	0	0	0	119.13	82.88	0	0	0	0
Lb_9669	HcP_41	0	372.78	325.59	237.28	209.74	142.69	142.69	253.4	186.195	100.35	59.115	43.21	25.615	141.33	55.29	35.19	35.19	35.19	0
Rodluvan	Huvitus_NTTT	0	372.74	250.74	204.9	177.48	81.18	45.77	138.365	122.48	88.48	48.31	0	0	100.72	100.72	56.76	30.15	0	0
U633	Astillisch	0	372.69	268.3	219.48	162.23	131.4	57.34	219.77	152.26	129.14	129.14	111.74	56.285	165.98	147.69	126.03	126.03	91.45	54.6
Diyament	Pia	0	372.55	236.59	149.73	93.67	93.67	56.09	207.135	118.8	75.715	47.635	47.635	47.635	162.97	91.45	70.28	43.09	43.09	43.09
ACW_6104	Julia	0	372.49	262.98	241.91	214.79	151.93	151.93	183.735	129.595	83.735	56.415	56.415	20.44	115.6	79.46	58.79	33.38	0	0
Hoods_Supreme	Godelieve_Hegmans	0	372.38	266.95	200.31	142.91	111.65	111.65	222.17	125.635	91.005	76.975	61.635	61.635	157.4	69.62	69.62	40.84	40.84	40.84
Doriane	Noris	0	372.27	286.23	179.09	42.49	42.49	42.49	294.18	155.855	111.41	16.25	0	0	218.62	151.18	79.44	0	0	0
Lb_17906	Helios	0	372.26	236.06	188.3	188.3	188.3	152.34	254.685	163.14	163.14	149.04	118.515	118.515	162.43	146.64	146.64	90.39	90.39	90.39
Orlik_NTTT	Cheddar	0	372.26	288.96	243.76	103.86	72.46	0	286.175	218.225	152.395	84.24	36.91	0	209.97	141.62	121.05	66.92	36.4	0
U633	Honeycrisp	0	372.14	199.31	131.06	48.45	48.45	48.45	238.5	198.09	114.755	47.07	47.07	47.07	273.01	239.88	99.07	47.06	47.06	47.06
BXIIIa_44.14	HcP_18	0	372.02	271.93	163.28	110.41	44.35	44.35	241.86	160.36	71.62	58.665	43.57	43.57	195.89	131.04	42.79	42.79	42.79	42.79
F026	Helios	0	371.95	284.48	106.75	81.24	48.79	48.79	174.685	62.495	30.71	17.535	17.535	0	106.69	24.9	0	0	0	0
Astillisch	Ksb_406.1	0	371.75	193.76	171.95	118.71	50.6	50.6	182.695	113.07	89.945	49.89	49.89	49.89	114.11	95.04	48.85	48.85	48.85	48.85
Rajka	HcP_41	0	371.7	201.89	135.23	107.21	73.31	0	217.015	158.085	79.94	65.64	0	0	159.5	112.17	91.9	33.55	0	0
U641	Johannes_Bottner	0	371.65	268.08	173.84	148.63	114.59	0	218.125	129.16	17.455	17.455	0	0	160.41	64.43	0	0	0	0
HcP_41	Lb_13995	0	371.62	217.01	192.96	138.47	138.47	103.16	249.01	155.625	79.72	50.545	0	0	201.37	133.61	91.9	33.55	0	0
Dalinsweet	Helios	0	371.53	260.4	215.61	106.16	71.77	0	173.675	96.45	27.235	0	0	0	123.15	73.48	29.68	0	0	0
Halls_Pink	Karneval	0	371.37	300.23	190.14	161.71	130.31	55.78	153.985	95.29	84.265	71.515	54.12	54.12	114.44	79.33	79.33	53.83	53.83	53.83
Regine	Rodluvan	0	371.19	249.66	92.09	65.63	0	0	127.8	32.03	0	0	0	0	113.35	24.52	0	0	0	0
U641	Huvitus_NTTT	0	370.95	251.95	229.18	145.8	145.8	145.8	179	87.09	74.955	46.35	46.35	28.695	85.77	53.8	29.76	0	0	0
Doriane	Howgate_Wonder	0	370.75	253.58	161.53	161.53	129.18	89.99	265.89	170.505	114.645	100.515	100.515	100.515	202.23	135.29	113.29	113.29	80.26	80.26
Jolana	Johannes_Bottner	0	370.74	217.76	128.57	102.87	38.06	0	185.515	118.175	60.42	34.88	17.54	0	145.5	80.89	60.06	34.68	0	0
Birgit_Bonnier	HcP_41	0	370.71	266.05	196.47	81.4	81.4	44.54	175.235	111	99.69	44.54	44.54	44.54	127.78	74.3	74.3	44.54	44.54	44.54
Juga	Huvitus_NTTT	0	370.68	251.7	118.31	92.89	0	0	215.54	110.765	13.205	0	0	0	137.69	65.99	0	0	0	0
Topaz	Horace	0	370.63	318.74	254.34	203.08	203.08	203.08	285.18	243.65	199.5	172.055	172.055	152.075	225.15	208.79	164.27	137.15	104.63	104.63
Harmonie_Delorina	Bramleyovo_cervene	0	370.53	268.92	181.06	126.64	96.02	60.58	230.79	164.675	130.88	63.175	47.865	29.34	142.5	110.25	62.97	36.91	36.91	0
Roba	Ksb_406.1	0	370.53	200.94	157.92	100.21	100.21	100.21	179.65	73.755	62.935	49.015	49.015	49.015	142.05	70.49	48.85	48.85	48.85	48.85
Delorgue	Johannes_Bottner	0	370.41	270.3	134.55	109.24	45.12	45.12	144.39	83.515	27.44	0	0	0	92.47	43.59	0	0	0	0
Fujion	Red_Devil	0	370.4	253.26	162.51	81.15	81.15	42.42	217.925	182.14	90.795	51.97	20.745	20.745	183.65	144.97	56.97	30.46	0	0
Jolana	Eneerd	0	370.3	315.94	293.16	154.26	122.68	45.75	206.485	139.95	97.305	16.735	0	0	189.36	85.86	62.7	36.97	36.97	0
Scilate	Alro	0	370.25	282.85	103.92	103.92	36.23	0	168.025	116.065	62.68	49.535	0	0	111.48	79.96	59.1	32.81	0	0
Weirouge	Veteran	0	370.01	218.4	123.58	44.65	44.65	44.65	136.865	60.66	15.06	15.06	0	0	24.28	24.28	0	0	0	0
F002	Dalinsweet	0	370	214.32	168.49	112.64	112.64	40.05	118.515	60.13	37.41	37.41	37.41	0	88.06	56.45	34.78	34.78	0	0
Julia	Lb_13995	0	369.88	229.18	114.6	32.5	0	0	160.55	86.215	52.265	0	0	0	120.94	73.54	51.04	0	0	0
U641	Nicoter	0	369.74	183.01	183.01	157.18	92.44	57.07	269.565	125.62	92.16	52.025	52.025	52.025	178.85	94.22	49.01	49.01	49.01	49.01
Zestar	Delikates	0	369.65	246.26	179.03	153.12	118.34	45.06	221.025	124.265	55.12	55.12	38.425	0	159.08	37.47	37.47	37.47	37.47	0
Sawa	Alro	0	369.62	245.97	178.82	126.84	62.34	62.34	224.51	128.025	93.28	93.28	61.32	61.32	145.79	93.28	93.28	93.28	61.32	61.32
X04355	Relinda	0	369.59	314.48	243.69	217.19	183.56	147.11	269.47	208.1	141.35	114.81	67.225	49	220.63	117.25	74.78	74.78	44.39	44.39
Piros	Karneval	0	369.55	304.28	168.77	113.63	49.13	49.13	194.065	135.96	81.615	81.615	49.125	49.125	139.32	105.44	81.82	81.82	49.12	49.12
Topaz	Halls_Pink	0	369.44	250.64	209.38	183.88	183.88	183.88	268.445	218.365	208.325	182.825	182.825	162.915	235.76	201.8	201.8	176.3	143.65	143.65
Sonyanevson	Helios	0	369.31	198.05	109.01	0	0	0	224.755	77.09	13.84	0	0	0	143.31	22.3	0	0	0	0
U641	Delbrus	0	369.29	317.05	270.1	241.56	206.63	206.63	273.43	212.2	181.355	181.355	181.355	144.285	180.19	165.12	165.12	137.69	104.11	104.11
Reglindis	Pitchounette	0	369.16	303.15	215.12	131.04	35.25	0	181.71	91.855	0	0	0	0	115.71	66.48	0	0	0	0
Delrouval	Ukrainer_Samling	0	368.88	251.62	161.01	161.01	127.95	89.36	177.215	118.445	30.37	17.565	17.565	0	117.55	64.52	0	0	0	0
Civg198	Alro	0	368.54	282.86	169.74	84.07	53.98	53.98	157.79	53.645	0	0	0	0	52.07	0	0	0	0	0
X04355	Horace	0	368.47	255.72	214.04	107.71	74.08	0	259.015	156.22	89.045	50.57	0	0	251.58	100.52	33.63	33.63	0	0
Juga	Helios	0	368.37	280.58	210.25	151.67	151.67	151.67	204.36	106.23	62.66	49.825	0	0	171.56	53.67	30.75	30.75	0	0
Ludivics_Rosenapfel	Selma	0	368.16	245.99	88.36	34.91	0	0	118.8	57.09	0	0	0	0	61.03	23.21	0	0	0	0
lb_4715	Noris	0	367.86	174.23	153.28	71.09	40.08	40.08	225.345	104.975	83.99	30.905	0	0	89.18	51.04	30.8	30.8	0	0
U1165	Florence_Bennett	0	367.73	196.29	106.03	106.03	75.76	0	139.15	97.215	31.35	31.35	0	0	65.79	65.79	0	0	0	0
ACW_18522	Linda	0	367.72	318.15	244.38	164.11	129.5	93.27	195.34	138.425	102.43	36.37	19.62	0	135.19	102.92	78.59	0	0	0
ACW_18522	Roba	0	367.65	251.93	158.64	76.87	43.4	43.4	169.15	116.725	40.685	0	0	0	130.84	64.22	0	0	0	0
ACW_18522	Nathusiovo	0	367.58	260.64	190.22	190.22	89.53	54.26	226.465	134.175	91.92	64.75	0	0	129.72	78.82	57.95	32.94	0	0
Jolana	S.T._Wright	0	367.35	300.21	187.23	157.68	90.25	50.58	193.665	92.745	80.645	39.475	39.475	20.5	152.49	87.28	63.08	37.95	37.95	0
Bramleyovo_cervene	Johannes_Bottner	0	367.14	160.71	67.97	38.15	38.15	0	229.405	104.42	37.31	37.31	37.31	0	99.48	80.11	36.47	36.47	36.47	0
F026	Dalinsweet	0	366.95	223.89	139.56	139.56	77.24	40.05	157.36	80.445	36.845	36.845	36.845	0	72.76	55.45	33.78	33.78	0	0
Pitchounette	HcP_41	0	366.81	246.91	157.8	130.8	0	0	206.425	95.1	70.86	31.22	0	0	131.43	82.46	58.22	31.22	0	0
Renora	Diana	0	366.3	231.14	120.89	94.79	0	0	246.575	98.925	55.845	0	0	0	147.54	63.41	0	0	0	0
Limelight	Veteran	0	366.18	261.68	175.29	124.06	124.06	86.84	175.745	111.06	76.68	36.11	20.48	20.48	124.98	77.76	31.26	31.26	0	0
Bellida	Astillisch	0	366.15	211.89	189.18	162.18	162.18	86.78	204.96	144.99	111.315	42.655	42.655	42.655	168.48	115.74	71.14	42.53	42.53	42.53
Zestar	Fujion	0	366.09	296.85	204.17	148.1	115.96	41.02	230.645	179.76	122.655	52.49	37.335	0	212.05	144.3	95.77	37.09	37.09	0
Harmonie_Delorina	Red_Devil	0	366.06	279.22	213.09	133.36	133.36	95.02	233.925	122.6	65.085	39.095	39.095	20.755	126.75	71.92	26.51	0	0	0
Birgit_Bonnier	Fiesser_Erstling_False	0	366.06	264.17	221.17	141.36	40.62	40.62	171.745	91.6	33.75	33.75	0	0	106.55	23.21	0	0	0	0
Svezhest	Astillisch	0	365.69	200.25	111.85	86.85	86.85	48.13	178.525	87.275	66.5	51.69	18.965	0	69.42	51.13	30.82	30.82	0	0
Delbrus	HcP_18	0	365.45	261.49	155.29	128.09	94.73	55.37	170.28	82.88	60.285	60.285	45.24	27.685	91.98	58.69	58.69	30.09	0	0
Liberty	Cheddar	0	365.33	242.13	197.98	118.63	88.5	88.5	276.805	121.79	32.77	19.955	19.955	0	227.94	89.26	0	0	0	0
X04355	Weirouge	0	365.19	247.25	226.62	173.35	139.72	139.72	288.455	194.925	159.315	103.145	18.88	0	172.5	116.39	91.73	66.05	0	0
Sonyanevson	HcP_18	0	365.12	282.44	192.57	192.57	93.61	93.61	235.02	167.905	145.2	89.43	40.565	21.53	164.16	146.23	146.23	33.29	0	0
Huvitus_NTTT	Petr_Broich	0	365.1	310.39	244.43	244.43	212.14	172.76	242.63	179.64	179.64	179.64	163.015	125.805	208.22	155.31	155.31	155.31	122.06	122.06
Red_Devil	Liberty	0	364.86	188.11	122.26	96.79	0	0	136.58	57.935	25.265	0	0	0	74	23.03	0	0	0	0
Florence_Bennett	Liberty	0	364.73	264.11	203.21	148.95	114.45	114.45	157.835	86.215	50.9	50.9	50.9	50.9	111.98	43.84	43.84	43.84	43.84	43.84
[truncated: 4,672 more rows]
