# Supplementary material for: The use of shared haplotype length information for pedigree reconstruction in asexually propagated outbreeding crops, demonstrated for apple and sweet cherry
Source: Hortic Res. 2021 Sep 1;8:202. doi: 10.1038/s41438-021-00637-5 (PMC8408172; doi:10.1038/s41438-021-00637-5)
Supplement: Supplementary file 11 — Table S6 [file 41438_2021_637_MOESM11_ESM.xlsx]

## Sheet: Table S6
Supplementary Table S6. Intercept and coefficients for the best fit lines and associated R^2 and residual standard error (RSE) values for summed potential lengths of shared haplotypes versus coefficient of relatedness for every pair comparison between 121 apple cultivars of known pedigree up to at least the grandparent-level at various minimum cM cutoff values and various marker phasing levels.
Minimum cM length cutoff	Phasing Level	b	m	R^2	Residual Standard Error
20	Both phased	101	2168	0.7831	95.42
25	Both phased	56.77	1994.23	0.7775	89.22
30	Both phased	27.91	1822.13	0.7711	83.03
35	Both phased	11.1	1647.6	0.7511	79.32
40	Both phased	1.533	1480.23	0.7275	75.77
20	One phased one unphased	155.2	2206.4	0.7916	94.61
25	One phased one unphased	95.45	2097.23	0.7972	88.39
30	One phased one unphased	55.99	1922.31	0.7938	81.88
35	One phased one unphased	31.65	1766.8	0.7788	78.68
40	One phased one unphased	15.32	1568.95	0.7564	74.39
20	Both unphased	315.1	1778	0.687	98.86
25	Both unphased	225.7	1854.7	0.7037	99.09
30	Both unphased	159.9	1871.4	0.72	96.1
35	Both unphased	112.1	1828.8	0.7228	93.25
40	Both unphased	76.94	1749.45	0.7195	89.94
