# Supplementary material for: The use of shared haplotype length information for pedigree reconstruction in asexually propagated outbreeding crops, demonstrated for apple and sweet cherry
Source: Hortic Res. 2021 Sep 1;8:202. doi: 10.1038/s41438-021-00637-5 (PMC8408172; doi:10.1038/s41438-021-00637-5)
Supplement: Supplementary file 12 — Table S7 [file 41438_2021_637_MOESM12_ESM.xlsx]

## Sheet: Table S7
Supplementary Table S7: Close Relationship Estimator, a tool for sweet cherry that estimates the relative probabilities of an observed amount of haplotype-sharing (summed potential lengths of shared haplotypes, SPLoSH) between a pair of germplasm individuals being associated with each of four close pedigree relationship, using unphased 6K SNP array data as generated by the custom Python script, "…
Enter SPLoSH below (in cM):	Estimated probabilities
632	FSIB	HSIB	HAAM	OSGP
	0.959184	0.0408163	0	0
Data underlying above estimates follows
SPLoSH value	Relative frequency
	Close relationship
	FSIB	HSIB	HAAM	OSGP
0	0	0	0	0
1	0	0	0	0
2	0	0	0	0
3	0	0	0	0
4	0	0	0	0
5	0	0	0	0
6	0	0	0	0
7	0	0	0	0
8	0	0	0	0
9	0	0	0	0
10	0	0	0	0
11	0	0	0	0
12	0	0	0	0
13	0	0	0	0
14	0	0	0	0
15	0	0	0	0
16	0	0	0	0
17	0	0	0	0
18	0	0	0	0
19	0	0	0	0
20	0	0	0	0
21	0	0	0	1
22	0	0	0	1
23	0	0	0	1
24	0	0	0	1
25	0	0	0	1
26	0	0	0	1
27	0	0	0	1
28	0	0	0	1
29	0	0	0	1
30	0	0	0	1
31	0	0	0	1
32	0	0	0	1
33	0	0	0	1
34	0	0	0	1
35	0	0	0	1
36	0	0	0	1
37	0	0	0	1
38	0	0	0	1
39	0	0	0	1
40	0	0	0	1
41	0	0	0	1
42	0	0	0	1
43	0	0	0	1
44	0	0	0	1
45	0	0	0	1
46	0	0	0	1
47	0	0	0	1
48	0	0	0	1
49	0	0	0	1
50	0	0	0	1
51	0	0	0	1
52	0	0	0	1
53	0	0	0	1
54	0	0	0	1
55	0	0	0	1
56	0	0	0	1
57	0	0	0	1
58	0	0	0	1
59	0	0	0	1
60	0	0	0	1
61	0	0	0	1
62	0	0	0	1
63	0	0	0	1
64	0	0	0	1
65	0	0	0	1
66	0	0	0	1
67	0	0	0	1
68	0	0	0	1
69	0	0	0	1
70	0	0	0	1
71	0	0	0	1
72	0	0	0	1
73	0	0	0	1
74	0	0	0	1
75	0	0	0	1
76	0	0	0	1
77	0	0	0	1
78	0	0	0	1
79	0	0	0	1
80	0	0	0	1
81	0	0	0	1
82	0	0	0	1
83	0	0	0	1
84	0	0	0	1
85	0	0	0	1
86	0	0	0	1
87	0	0	0	1
88	0	0	0	1
89	0	0	0	1
90	0	0	0	1
91	0	0	0	1
92	0	0	0	1
93	0	0	0	1
94	0	0	0	1
95	0	0	0	1
96	0	0	0	1
97	0	0	0	1
98	0	0	0	1
99	0	0	0	1
100	0	0	0	1
101	0	0	0	1
102	0	0	0	1
103	0	0	0	1
104	0	0	0	1
105	0	0	0	1
106	0	0	0.416667	0.583333
107	0	0	0.416667	0.583333
108	0	0	0.4	0.6
109	0	0	0.4	0.6
110	0	0	0.454545	0.545455
111	0	0	0.454545	0.545455
112	0	0	0.454545	0.545455
113	0	0	0.416667	0.583333
114	0	0	0.588235	0.411765
115	0	0	0.606061	0.393939
116	0	0	0.606061	0.393939
117	0	0	0.625	0.375
118	0	0	0.645161	0.354839
119	0	0	0.606061	0.393939
120	0	0	0.606061	0.393939
121	0	0	0.606061	0.393939
122	0	0	0.714286	0.285714
123	0	0	0.697674	0.302326
124	0	0.06	0.6	0.34
125	0	0.0612245	0.612245	0.326531
126	0	0.06	0.6	0.34
127	0	0.0566038	0.566038	0.377358
128	0	0.0566038	0.566038	0.377358
129	0	0.0555556	0.555556	0.388889
130	0	0.0526316	0.526316	0.421053
131	0	0.0666667	0.5	0.433333
132	0	0.0533333	0.533333	0.413333
133	0	0.0789474	0.526316	0.394737
134	0	0.0759494	0.506329	0.417722
135	0	0.0722892	0.481928	0.445783
136	0	0.0714286	0.47619	0.452381
137	0	0.0618557	0.515464	0.42268
138	0	0.06	0.5	0.44
139	0	0.06	0.5	0.44
140	0	0.06	0.5	0.44
141	0	0.06	0.5	0.44
142	0	0.06	0.5	0.44
143	0	0.06	0.5	0.44
144	0	0.06	0.5	0.44
145	0	0.07	0.5	0.43
146	0	0.0693069	0.49505	0.435644
147	0	0.0744681	0.425532	0.5
148	0	0.0721649	0.412371	0.515464
149	0	0.0729167	0.416667	0.510417
150	0	0.0707071	0.40404	0.525253
151	0	0.0642202	0.458716	0.477064
152	0	0.0648148	0.462963	0.472222
153	0	0.0648148	0.462963	0.472222
154	0	0.0660377	0.471698	0.462264
155	0	0.0660377	0.471698	0.462264
156	0	0.0654206	0.46729	0.46729
157	0	0.0654206	0.46729	0.46729
158	0	0.0630631	0.45045	0.486486
159	0	0.0578512	0.495868	0.446281
160	0	0.0583333	0.5	0.441667
161	0	0.0583333	0.5	0.441667
162	0	0.0583333	0.5	0.441667
163	0	0.0636364	0.454545	0.481818
164	0	0.0625	0.446429	0.491071
165	0	0.037037	0.462963	0.5
166	0	0.037037	0.462963	0.5
167	0	0.0454545	0.454545	0.5
168	0	0.0462963	0.462963	0.490741
169	0	0.0454545	0.454545	0.5
170	0	0.0454545	0.454545	0.5
171	0	0.0434783	0.434783	0.521739
172	0	0.034188	0.42735	0.538462
173	0	0.038835	0.38835	0.572816
174	0	0.0192308	0.384615	0.596154
175	0	0.0194175	0.38835	0.592233
176	0	0.0178571	0.446429	0.535714
177	0	0.0178571	0.446429	0.535714
178	0	0.0173913	0.434783	0.547826
179	0	0.0173913	0.434783	0.547826
180	0	0.013986	0.48951	0.496503
181	0	0.0136986	0.479452	0.506849
182	0	0.0136986	0.479452	0.506849
183	0	0.0135135	0.472973	0.513514
184	0	0.013245	0.463576	0.523179
185	0	0.012987	0.454545	0.532468
186	0	0.00641026	0.448718	0.544872
187	0	0.00621118	0.434783	0.559006
188	0	0.00632911	0.443038	0.550633
189	0	0.00645161	0.451613	0.541935
190	0	0.00617284	0.432099	0.561728
191	0	0.00613497	0.429448	0.564417
192	0	0.00645161	0.387097	0.606452
193	0	0.00645161	0.387097	0.606452
194	0	0.00628931	0.377358	0.616352
195	0	0.00628931	0.377358	0.616352
196	0	0.0198675	0.331126	0.649007
197	0	0.0263158	0.328947	0.644737
198	0	0.0326797	0.326797	0.640523
199	0	0.0333333	0.333333	0.633333
200	0	0.0359712	0.28777	0.676259
201	0	0.0428571	0.285714	0.671429
202	0	0.0428571	0.285714	0.671429
203	0	0.04	0.333333	0.626667
204	0	0.0365854	0.365854	0.597561
205	0	0.0365854	0.365854	0.597561
206	0	0.0361446	0.361446	0.60241
207	0	0.0588235	0.352941	0.588235
208	0	0.0535714	0.357143	0.589286
209	0	0.0535714	0.357143	0.589286
210	0	0.0591398	0.376344	0.564516
211	0	0.0691489	0.37234	0.558511
212	0	0.0769231	0.384615	0.538462
213	0	0.0797872	0.425532	0.494681
214	0	0.0789474	0.421053	0.5
215	0	0.0789474	0.421053	0.5
216	0	0.0927835	0.412371	0.494845
217	0	0.0964467	0.406091	0.497462
218	0	0.0954774	0.40201	0.502513
219	0	0.102703	0.378378	0.518919
220	0	0.103825	0.382514	0.513661
221	0	0.120253	0.316456	0.563291
222	0	0.115152	0.363636	0.521212
223	0	0.125	0.357143	0.517857
224	0	0.122807	0.350877	0.526316
225	0	0.126437	0.344828	0.528736
226	0	0.119171	0.414508	0.466321
227	0	0.12	0.4	0.48
228	0	0.12	0.4	0.48
229	0	0.119617	0.382775	0.497608
230	0	0.116822	0.373832	0.509346
231	0	0.118483	0.379147	0.50237
232	0	0.124402	0.382775	0.492823
233	0	0.123223	0.379147	0.49763
234	0	0.131579	0.394737	0.473684
235	0	0.12987	0.38961	0.480519
236	0.00840336	0.130252	0.378151	0.483193
237	0.00843882	0.122363	0.379747	0.489451
238	0.00851064	0.119149	0.382979	0.489362
239	0.00847458	0.114407	0.381356	0.495763
240	0.00816327	0.126531	0.367347	0.497959
241	0.00796813	0.131474	0.358566	0.501992
242	0.00757576	0.121212	0.378788	0.492424
243	0.0075188	0.120301	0.37594	0.496241
244	0.00775194	0.124031	0.348837	0.51938
245	0.00813008	0.130081	0.325203	0.536585
246	0.00784314	0.133333	0.352941	0.505882
247	0.00735294	0.132353	0.367647	0.492647
248	0.00738007	0.125461	0.369004	0.498155
249	0.00732601	0.124542	0.3663	0.501832
250	0.00727273	0.123636	0.363636	0.505455
251	0.0078125	0.125	0.351562	0.515625
252	0.00784314	0.12549	0.352941	0.513725
253	0.00772201	0.123552	0.34749	0.521236
254	0.00772201	0.119691	0.34749	0.525097
255	0.00729927	0.135036	0.364964	0.492701
256	0.00714286	0.132143	0.357143	0.503571
257	0.00714286	0.125	0.357143	0.510714
258	0.00719424	0.125899	0.359712	0.507194
259	0.00699301	0.122378	0.384615	0.486014
260	0.00684932	0.130137	0.376712	0.486301
261	0.00675676	0.135135	0.371622	0.486486
262	0.00677966	0.135593	0.372881	0.484746
263	0.0127796	0.134185	0.383387	0.469649
264	0.0121951	0.134146	0.396341	0.457317
265	0.0123077	0.141538	0.4	0.446154
266	0.0121951	0.140244	0.396341	0.45122
267	0.0124611	0.143302	0.342679	0.501558
268	0.0128617	0.144695	0.353698	0.488746
269	0.0131148	0.147541	0.360656	0.478689
270	0.0129032	0.151613	0.387097	0.448387
271	0.0131148	0.154098	0.393443	0.439344
272	0.0130293	0.153094	0.390879	0.442997
273	0.0129032	0.154839	0.387097	0.445161
274	0.0130719	0.156863	0.392157	0.437908
275	0.0136986	0.150685	0.376712	0.458904
276	0.0131579	0.148026	0.394737	0.444079
277	0.00662252	0.152318	0.397351	0.443709
278	0.00634921	0.146032	0.412698	0.434921
279	0.0058651	0.13783	0.439883	0.416422
280	0.0058309	0.148688	0.437318	0.408163
281	0.00595238	0.139881	0.446429	0.407738
282	0.00593472	0.145401	0.445104	0.403561
283	0.00621118	0.152174	0.434783	0.406832
284	0.00609756	0.155488	0.426829	0.411585
285	0.00597015	0.155224	0.41791	0.420896
286	0.00593472	0.15727	0.41543	0.421365
287	0.00595238	0.160714	0.386905	0.446429
288	0.00619195	0.167183	0.371517	0.455108
289	0.0150602	0.156627	0.361446	0.466867
290	0.0151515	0.160606	0.363636	0.460606
291	0.0150602	0.171687	0.361446	0.451807
292	0.0149254	0.170149	0.358209	0.456716
293	0.0148368	0.175074	0.356083	0.454006
294	0.0144928	0.17971	0.376812	0.428986
295	0.0146199	0.195906	0.350877	0.438596
296	0.0151515	0.20303	0.333333	0.448485
297	0.015528	0.208075	0.341615	0.434783
298	0.0155763	0.208723	0.342679	0.433022
299	0.0154799	0.213622	0.340557	0.430341
300	0.015625	0.2375	0.3125	0.434375
301	0.0157233	0.238994	0.314465	0.430818
302	0.015625	0.246875	0.3125	0.425
303	0.0151515	0.248485	0.30303	0.433333
304	0.00961538	0.262821	0.288462	0.439103
305	0.010101	0.26936	0.26936	0.451178
306	0.00974026	0.256494	0.292208	0.441558
307	0.00996678	0.262458	0.299003	0.428571
308	0.0103093	0.274914	0.309278	0.405498
309	0.0102389	0.273038	0.307167	0.409556
310	0.00946372	0.252366	0.347003	0.391167
311	0.00986842	0.256579	0.328947	0.404605
312	0.00980392	0.261438	0.326797	0.401961
313	0.00990099	0.273927	0.330033	0.386139
314	0.00923077	0.264615	0.369231	0.356923
315	0.00884956	0.259587	0.383481	0.348083
316	0.00872093	0.264535	0.377907	0.348837
317	0.0146628	0.269795	0.381232	0.334311
318	0.0141643	0.274788	0.396601	0.314448
319	0.0168539	0.283708	0.393258	0.30618
320	0.0181818	0.30303	0.363636	0.315152
321	0.026393	0.284457	0.381232	0.307918
322	0.0255682	0.278409	0.397727	0.298295
323	0.0254958	0.283286	0.396601	0.294618
324	0.0251397	0.290503	0.391061	0.293296
325	0.0251397	0.290503	0.391061	0.293296
326	0.0245232	0.291553	0.408719	0.275204
327	0.0245232	0.288828	0.408719	0.277929
328	0.0247934	0.292011	0.413223	0.269972
329	0.0249307	0.304709	0.415512	0.254848
330	0.0170455	0.3125	0.426136	0.244318
331	0.0169014	0.307042	0.422535	0.253521
332	0.0169014	0.304225	0.422535	0.256338
333	0.0167598	0.315642	0.418994	0.248603
334	0.0167598	0.310056	0.418994	0.25419
335	0.0172414	0.313218	0.402299	0.267241
336	0.0174419	0.305233	0.406977	0.270349
337	0.0175439	0.298246	0.409357	0.274854
338	0.0167131	0.295265	0.417827	0.270195
339	0.0162602	0.295393	0.433604	0.254743
340	0.016	0.288	0.453333	0.242667
341	0.0161725	0.277628	0.458221	0.247978
342	0.016129	0.27957	0.456989	0.247312
343	0.016	0.28	0.453333	0.250667
344	0.0292553	0.279255	0.452128	0.239362
345	0.0375335	0.284182	0.428954	0.24933
346	0.0428954	0.281501	0.428954	0.246649
347	0.0430108	0.284946	0.430108	0.241935
348	0.0432432	0.283784	0.432432	0.240541
349	0.0563003	0.284182	0.428954	0.230563
350	0.056	0.282667	0.426667	0.234667
351	0.0611111	0.311111	0.388889	0.238889
352	0.0589812	0.302949	0.402145	0.235925
353	0.0628272	0.308901	0.39267	0.235602
354	0.0625	0.3125	0.390625	0.234375
355	0.0662983	0.31768	0.359116	0.256906
356	0.0681818	0.332386	0.340909	0.258523
357	0.0683761	0.336182	0.34188	0.253561
358	0.0672515	0.347953	0.321637	0.263158
359	0.069697	0.354545	0.30303	0.272727
360	0.06875	0.36875	0.28125	0.28125
361	0.0635838	0.355491	0.317919	0.263006
362	0.0588235	0.376471	0.294118	0.270588
363	0.0589971	0.377581	0.294985	0.268437
364	0.060423	0.36858	0.302115	0.268882
365	0.060241	0.361446	0.301205	0.277108
366	0.0609756	0.362805	0.304878	0.271341
367	0.0646154	0.366154	0.307692	0.261538
368	0.0650155	0.368421	0.309598	0.256966
369	0.0658307	0.373041	0.31348	0.247649
370	0.0660377	0.367925	0.314465	0.251572
371	0.0662651	0.364458	0.331325	0.237952
372	0.0647059	0.388235	0.323529	0.223529
373	0.0611111	0.372222	0.361111	0.205556
374	0.0601093	0.360656	0.382514	0.196721
375	0.0607735	0.359116	0.38674	0.19337
376	0.0599455	0.359673	0.381471	0.19891
377	0.0604396	0.362637	0.384615	0.192308
378	0.0599455	0.370572	0.381471	0.188011
379	0.0674157	0.382022	0.365169	0.185393
380	0.0795455	0.392045	0.340909	0.1875
381	0.0888252	0.398281	0.315186	0.197708
382	0.0963173	0.396601	0.311615	0.195467
383	0.101408	0.402817	0.309859	0.185915
384	0.101408	0.414085	0.309859	0.174648
385	0.0977011	0.422414	0.316092	0.163793
386	0.0890805	0.431034	0.316092	0.163793
387	0.0880682	0.423295	0.3125	0.176136
388	0.103746	0.429395	0.288184	0.178674
389	0.1	0.422222	0.305556	0.172222
390	0.0870787	0.429775	0.308989	0.174157
391	0.0865922	0.441341	0.307263	0.164804
392	0.0821918	0.424658	0.328767	0.164384
393	0.0837989	0.438547	0.307263	0.170391
394	0.0788732	0.439437	0.309859	0.171831
395	0.0782123	0.444134	0.307263	0.170391
396	0.0868347	0.448179	0.308123	0.156863
397	0.0886427	0.451524	0.304709	0.155125
398	0.0947075	0.445682	0.306407	0.153203
399	0.0966851	0.447514	0.303867	0.151934
400	0.101648	0.436813	0.302198	0.159341
401	0.112948	0.429752	0.30303	0.15427
402	0.129032	0.445748	0.26393	0.16129
403	0.127976	0.443452	0.267857	0.160714
404	0.134146	0.457317	0.243902	0.164634
405	0.138235	0.461765	0.235294	0.164706
406	0.152738	0.45245	0.230548	0.164265
407	0.16092	0.454023	0.229885	0.155172
408	0.16185	0.450867	0.231214	0.156069
409	0.164306	0.456091	0.226629	0.152975
410	0.162534	0.435262	0.247934	0.15427
411	0.160763	0.433243	0.245232	0.160763
412	0.162465	0.453782	0.22409	0.159664
413	0.164773	0.443182	0.227273	0.164773
414	0.181269	0.459215	0.181269	0.178248
415	0.191223	0.467085	0.15674	0.184953
416	0.187117	0.478528	0.153374	0.180982
417	0.198142	0.479876	0.154799	0.167183
418	0.204893	0.477064	0.152905	0.165138
419	0.204893	0.46789	0.152905	0.174312
420	0.20743	0.464396	0.154799	0.173375
421	0.206349	0.460317	0.15873	0.174603
422	0.217105	0.480263	0.131579	0.171053
423	0.209003	0.501608	0.128617	0.160772
424	0.206557	0.495082	0.131148	0.167213
425	0.221477	0.473154	0.134228	0.171141
426	0.225806	0.448387	0.16129	0.164516
427	0.242902	0.44795	0.157729	0.15142
428	0.238854	0.458599	0.159236	0.143312
429	0.248428	0.45283	0.157233	0.141509
430	0.254839	0.470968	0.129032	0.145161
431	0.263666	0.456592	0.128617	0.151125
432	0.272436	0.451923	0.128205	0.147436
433	0.287582	0.46732	0.0980392	0.147059
434	0.305921	0.457237	0.0986842	0.138158
435	0.314189	0.449324	0.101351	0.135135
436	0.319588	0.439863	0.103093	0.137457
437	0.323529	0.441176	0.0980392	0.137255
438	0.338762	0.42671	0.0977199	0.136808
439	0.336538	0.423077	0.0961538	0.144231
440	0.343042	0.417476	0.0970874	0.142395
441	0.344156	0.425325	0.0974026	0.133117
442	0.333333	0.431373	0.0980392	0.137255
443	0.327869	0.436066	0.0983607	0.137705
444	0.33119	0.440514	0.096463	0.131833
445	0.328076	0.44795	0.0946372	0.129338
446	0.33657	0.440129	0.0970874	0.126214
447	0.334448	0.451505	0.100334	0.113712
448	0.329932	0.452381	0.102041	0.115646
449	0.342561	0.460208	0.0692042	0.128028
450	0.353357	0.452297	0.0706714	0.123675
451	0.3663	0.468864	0.03663	0.128205
452	0.378788	0.469697	0.0378788	0.113636
453	0.390152	0.450758	0.0378788	0.121212
454	0.398467	0.448276	0.0383142	0.114943
455	0.397683	0.451737	0.03861	0.111969
456	0.395437	0.452471	0.0380228	0.114068
457	0.402299	0.440613	0.0383142	0.118774
458	0.395349	0.44186	0.0387597	0.124031
459	0.392996	0.44358	0.0389105	0.124514
460	0.399209	0.442688	0.0395257	0.118577
461	0.403922	0.439216	0.0392157	0.117647
462	0.401515	0.44697	0.0378788	0.113636
463	0.398438	0.445312	0.0390625	0.117188
464	0.410359	0.430279	0.0398406	0.119522
465	0.425781	0.421875	0.0390625	0.113281
466	0.424125	0.424125	0.0389105	0.11284
467	0.429752	0.450413	0	0.119835
468	0.431624	0.444444	0	0.123932
469	0.449153	0.436441	0	0.114407
470	0.43913	0.443478	0	0.117391
471	0.445887	0.437229	0	0.116883
472	0.451477	0.443038	0	0.105485
473	0.451064	0.442553	0	0.106383
474	0.460526	0.438596	0	0.100877
475	0.454545	0.445887	0	0.0995671
476	0.457627	0.444915	0	0.0974576
477	0.47479	0.428571	0	0.0966387
478	0.48	0.426667	0	0.0933333
479	0.474886	0.429224	0	0.0958904
480	0.481481	0.444444	0	0.0740741
481	0.472477	0.454128	0	0.0733945
482	0.462222	0.422222	0.0444444	0.0711111
483	0.480519	0.406926	0.04329	0.0692641
484	0.493562	0.39485	0.0429185	0.0686695
485	0.519313	0.369099	0.0429185	0.0686695
486	0.528634	0.365639	0.0440529	0.061674
487	0.530973	0.362832	0.0442478	0.0619469
488	0.534483	0.362069	0.0431034	0.0603448
489	0.555556	0.345679	0.0411523	0.0576132
490	0.568465	0.344398	0.0414938	0.0456432
491	0.5625	0.35	0.0416667	0.0458333
492	0.561983	0.359504	0.0413223	0.0371901
493	0.562992	0.362205	0.0393701	0.0354331
494	0.570866	0.362205	0.0393701	0.0275591
495	0.583658	0.350195	0.0389105	0.0272374
496	0.591603	0.343511	0.0381679	0.0267176
497	0.6	0.338462	0.0384615	0.0230769
498	0.606742	0.333333	0.0374532	0.0224719
499	0.616541	0.327068	0.037594	0.018797
500	0.616541	0.327068	0.037594	0.018797
501	0.61194	0.335821	0.0373134	0.0149254
502	0.609848	0.337121	0.0378788	0.0151515
503	0.623529	0.321569	0.0392157	0.0156863
504	0.595506	0.314607	0.0749064	0.0149813
505	0.617424	0.291667	0.0757576	0.0151515
506	0.630037	0.278388	0.0732601	0.018315
507	0.630037	0.278388	0.0732601	0.018315
508	0.632353	0.275735	0.0735294	0.0183824
509	0.63197	0.271375	0.0743494	0.0223048
510	0.642336	0.262774	0.0729927	0.0218978
511	0.642066	0.261993	0.0738007	0.0221402
512	0.663043	0.242754	0.0724638	0.0217391
513	0.67037	0.233333	0.0740741	0.0222222
514	0.678967	0.225092	0.0738007	0.0221402
515	0.674074	0.222222	0.0740741	0.0296296
516	0.676692	0.218045	0.075188	0.0300752
517	0.669173	0.225564	0.075188	0.0300752
518	0.669173	0.225564	0.075188	0.0300752
519	0.676692	0.218045	0.075188	0.0300752
520	0.690909	0.207273	0.0727273	0.0290909
521	0.698529	0.198529	0.0735294	0.0294118
522	0.713235	0.191176	0.0735294	0.0220588
523	0.731801	0.206897	0.0383142	0.0229885
524	0.7393	0.202335	0.0389105	0.0194553
525	0.728346	0.212598	0.0393701	0.019685
526	0.722449	0.216327	0.0408163	0.0204082
527	0.737705	0.20082	0.0409836	0.0204918
528	0.730612	0.208163	0.0408163	0.0204082
529	0.734177	0.202532	0.0421941	0.021097
530	0.723684	0.210526	0.0438596	0.0219298
531	0.721973	0.210762	0.044843	0.0224215
532	0.725225	0.207207	0.045045	0.0225225
533	0.743363	0.190265	0.0442478	0.0221239
534	0.759259	0.171296	0.0462963	0.0231481
535	0.766355	0.163551	0.046729	0.0233645
536	0.767773	0.161137	0.0473934	0.0236967
537	0.772512	0.156398	0.0473934	0.0236967
538	0.775701	0.154206	0.046729	0.0233645
539	0.786408	0.145631	0.0485437	0.0194175
540	0.783654	0.149038	0.0480769	0.0192308
541	0.781553	0.150485	0.0485437	0.0194175
542	0.802885	0.129808	0.0480769	0.0192308
543	0.806604	0.127358	0.0471698	0.0188679
544	0.806452	0.129032	0.0460829	0.0184332
545	0.856459	0.124402	0	0.0191388
546	0.850467	0.130841	0	0.0186916
547	0.854369	0.131068	0	0.0145631
548	0.857143	0.128079	0	0.0147783
549	0.859223	0.126214	0	0.0145631
550	0.864078	0.126214	0	0.00970874
551	0.861386	0.128713	0	0.00990099
552	0.857843	0.132353	0	0.00980392
553	0.850515	0.139175	0	0.0103093
554	0.850515	0.139175	0	0.0103093
555	0.848958	0.140625	0	0.0104167
556	0.865	0.135	0	0
557	0.871921	0.128079	0	0
558	0.845794	0.107477	0.046729	0
559	0.84434	0.108491	0.0471698	0
560	0.84507	0.107981	0.0469484	0
561	0.838235	0.112745	0.0490196	0
562	0.843137	0.107843	0.0490196	0
563	0.856436	0.0940594	0.049505	0
564	0.866337	0.0841584	0.049505	0
565	0.866337	0.0841584	0.049505	0
566	0.878641	0.0728155	0.0485437	0
567	0.879227	0.0724638	0.0483092	0
568	0.882075	0.0707547	0.0471698	0
569	0.889952	0.062201	0.0478469	0
570	0.889423	0.0625	0.0480769	0
571	0.889423	0.0625	0.0480769	0
572	0.888889	0.0628019	0.0483092	0
573	0.894977	0.0593607	0.0456621	0
574	0.886792	0.0660377	0.0471698	0
575	0.88785	0.0654206	0.046729	0
576	0.886256	0.0663507	0.0473934	0
577	0.887324	0.0657277	0.0469484	0
578	0.883495	0.0679612	0.0485437	0
579	0.882927	0.0682927	0.0487805	0
580	0.886139	0.0643564	0.049505	0
581	0.892157	0.0588235	0.0490196	0
582	0.90099	0.049505	0.049505	0
583	0.902564	0.0461538	0.0512821	0
584	0.887755	0.0612245	0.0510204	0
585	0.889474	0.0578947	0.0526316	0
586	0.868421	0.0789474	0.0526316	0
587	0.876344	0.0698925	0.0537634	0
588	0.871508	0.0726257	0.0558659	0
589	0.865922	0.0782123	0.0558659	0
590	0.864407	0.079096	0.0564972	0
591	0.868571	0.0742857	0.0571429	0
592	0.863095	0.077381	0.0595238	0
593	0.868263	0.0718563	0.0598802	0
594	0.868263	0.0718563	0.0598802	0
595	0.856287	0.0838323	0.0598802	0
596	0.858896	0.0797546	0.0613497	0
597	0.851613	0.083871	0.0645161	0
598	0.847682	0.0860927	0.0662252	0
599	0.911765	0.0882353	0	0
600	0.910448	0.0895522	0	0
601	0.905512	0.0944882	0	0
602	0.904762	0.0952381	0	0
603	0.903226	0.0967742	0	0
604	0.898305	0.101695	0	0
605	0.897436	0.102564	0	0
606	0.894737	0.105263	0	0
607	0.891892	0.108108	0	0
608	0.890909	0.109091	0	0
609	0.88785	0.11215	0	0
610	0.886792	0.113208	0	0
611	0.88785	0.11215	0	0
612	0.886792	0.113208	0	0
613	0.88785	0.11215	0	0
614	0.87234	0.12766	0	0
615	0.880435	0.119565	0	0
616	0.873563	0.126437	0	0
617	0.870588	0.129412	0	0
618	0.860759	0.139241	0	0
619	0.860759	0.139241	0	0
620	0.851351	0.148649	0	0
621	0.849315	0.150685	0	0
622	0.835821	0.164179	0	0
623	0.838235	0.161765	0	0
624	0.842857	0.157143	0	0
625	0.882353	0.117647	0	0
626	0.878788	0.121212	0	0
627	0.935484	0.0645161	0	0
628	0.925926	0.0740741	0	0
629	0.923077	0.0769231	0	0
630	0.941176	0.0588235	0	0
631	0.938776	0.0612245	0	0
632	0.959184	0.0408163	0	0
633	0.960784	0.0392157	0	0
634	0.958333	0.0416667	0	0
635	0.957447	0.0425532	0	0
636	1	0	0	0
637	1	0	0	0
638	1	0	0	0
639	1	0	0	0
640	1	0	0	0
641	1	0	0	0
642	1	0	0	0
643	1	0	0	0
644	1	0	0	0
645	1	0	0	0
646	1	0	0	0
647	1	0	0	0
648	1	0	0	0
649	1	0	0	0
650	1	0	0	0
651	1	0	0	0
652	1	0	0	0
653	1	0	0	0
