# Supplementary material for: The use of shared haplotype length information for pedigree reconstruction in asexually propagated outbreeding crops, demonstrated for apple and sweet cherry
Source: Hortic Res. 2021 Sep 1;8:202. doi: 10.1038/s41438-021-00637-5 (PMC8408172; doi:10.1038/s41438-021-00637-5)
Supplement: Supplementary file 13 — Table S8 [file 41438_2021_637_MOESM13_ESM.xlsx]

## Sheet: Table S8
Supplementary table 8. Summed potential lengths of shared haplotypes with a cM cutoff of 25cM for a group of apple cultivars identified as having a shared common unknown parent.
Index	Summed maximum potential shared haplotype length values vs. indicated cultivar
	Ravensberger	Present_van_England	Altlander_Jakobsapfel	Baumanns_Renette	Berliner	Boikenapfel	Krugers_Dickstiel	Lusthauser	Maibiers_Parmane	Molleskov	Romer	Barthelemy_du_Mortier	Browns_Seedling	Cabarette	Jerusalem	La_Limbourgeoise	Saint_Omer	Gelber_Richard	Pomme_Rouge_Schyns	Limburske	Golden_Noble	Wachendorfer_Renette	Belle_et_Bonne_de_Huy	Reinette_de_Geer	Sturmer_Pippin	Grantonian	Ananas_Reinette	Pepin_dOr	Pomme_Ronvaux_Jose
Ravensberger	-	628.58	751.16	1005.55	892.63	1014.89	878.05	602.84	597.86	856.19	780.28	821.03	864.16	818.94	740.5	791.98	939.01	943.51	701.3	955.69	840.12	744.43	850.27	720.35	713.49	745.31	550.64	794.34	819.71
Present_van_England	628.58	-	815.14	686.72	799.19	764.05	691.07	679.04	672.25	795.41	622.49	736.06	850.32	736.62	545.01	789.91	831.56	923.06	743.94	732.23	639.62	764.51	527.33	653.85	741.76	761.17	718.31	822.98	779.89
Altlander_Jakobsapfel	751.16	815.14	-	706.91	663.75	770.95	729.39	707.52	801.34	749.71	863.47	753.8	912.05	819.28	783.07	697.09	941.56	843.07	732.31	754.25	819.87	706.69	699.67	727.66	858.35	897.38	710.64	837.83	628.87
Baumanns_Renette	1005.55	686.72	706.91	-	915.93	829.02	837.84	776.77	697.66	902.12	712.86	820.24	715.42	887.41	586.14	944.53	758.5	838.01	758.46	1031.62	755.59	924.33	875.37	702.31	610.36	531.7	713.48	882.69	764.91
Berliner	892.63	799.19	663.75	915.93	-	956.16	760.96	746.39	917.8	944.5	584.71	907.09	774.03	705.22	873.18	903.19	723.49	707.89	866.69	857.2	764.99	782.5	840.29	659.96	701.05	579.56	956.43	919.75	649.65
Boikenapfel	1014.89	764.05	770.95	829.02	956.16	-	758.12	870.67	656.36	1015.14	809.23	827.78	712.32	954.52	521.42	834.39	972.57	652.62	621.17	788.58	709.28	932.46	689.82	738.42	803.54	778.3	731.81	742.03	813.23
Krugers_Dickstiel	878.05	691.07	729.39	837.84	760.96	758.12	-	755.87	811.67	840.98	904.81	571.55	891.88	994.39	645.12	554.99	837.58	872.54	857.59	818.79	832.97	921.59	830	984.37	770.77	755.32	822.25	864.7	725
Lusthauser	602.84	679.04	707.52	776.77	746.39	870.67	755.87	-	725.86	802.2	953.01	685.99	835.53	943.39	741.76	770.99	844.04	717.45	773.75	739.82	599.87	847.7	663.88	738.93	788.59	743.04	760.93	655.4	770.33
Maibiers_Parmane	597.86	672.25	801.34	697.66	917.8	656.36	811.67	725.86	-	552.55	757.44	763.52	826.14	710.62	777.25	911.73	743.13	800.64	792.11	832.2	712.55	706.04	783.5	644.95	732.79	719.1	804.28	830.29	559.6
Molleskov	856.19	795.41	749.71	902.12	944.5	1015.14	840.98	802.2	552.55	-	654.78	872.31	751.84	1010.23	808.7	942.21	864.51	713.87	816.13	949.43	976.17	963.11	835.19	834.22	735.13	761.67	763.27	897.05	883.11
Romer	780.28	622.49	863.47	712.86	584.71	809.23	904.81	953.01	757.44	654.78	-	556.11	911.83	723.87	625.3	744.8	757.64	642.71	796.88	819.29	751.31	766.54	647.03	971.85	700.83	923.14	566.84	835.49	690.18
Barthelemy_du_Mortier	821.03	736.06	753.8	820.24	907.09	827.78	571.55	685.99	763.52	872.31	556.11	-	658.22	883.5	807.2	984.49	863.08	631.91	742.65	760.78	812.8	692.54	705.33	538.1	825.65	604.09	849.39	683.11	769.64
Browns_Seedling	864.16	850.32	912.05	715.42	774.03	712.32	891.88	835.53	826.14	751.84	911.83	658.22	-	662.88	725.49	642.09	860.36	948.2	942.22	914.16	849.75	693.5	734.77	819.67	807.44	870.78	797.61	853.12	801.39
Cabarette	818.94	736.62	819.28	887.41	705.22	954.52	994.39	943.39	710.62	1010.23	723.87	883.5	662.88	-	824.28	803.9	1040.73	897.27	686.63	897.8	836.27	976.61	923.73	801.35	807.12	782.09	910.35	775.55	652.39
Jerusalem	740.5	545.01	783.07	586.14	873.18	521.42	645.12	741.76	777.25	808.7	625.3	807.2	725.49	824.28	-	811.2	831.55	641.35	628.6	717.49	876.71	566.41	711.75	730.87	760.02	664.6	829.38	592.25	635.85
La_Limbourgeoise	791.98	789.91	697.09	944.53	903.19	834.39	554.99	770.99	911.73	942.21	744.8	984.49	642.09	803.9	811.2	-	784.56	873.13	750.67	919.35	794.19	893.3	682.04	610.29	719.5	730.37	849.35	871.46	742.43
Saint_Omer	939.01	831.56	941.56	758.5	723.49	972.57	837.58	844.04	743.13	864.51	757.64	863.08	860.36	1040.73	831.55	784.56	-	855.21	716.17	919.22	932.37	736.52	785.1	696.48	943.32	749.52	931.93	751.82	697.44
Gelber_Richard	943.51	923.06	843.07	838.01	707.89	652.62	872.54	717.45	800.64	713.87	642.71	631.91	948.2	897.27	641.35	873.13	855.21	-	818.79	932.4	791.79	893.34	767.27	830.4	677.4	882.73	712.81	831.29	788.67
Pomme_Rouge_Schyns	701.3	743.94	732.31	758.46	866.69	621.17	857.59	773.75	792.11	816.13	796.88	742.65	942.22	686.63	628.6	750.67	716.17	818.79	-	804.38	706.74	514.25	599.21	615.81	756.29	703.51	729.85	891.89	791.28
Limburske	955.69	732.23	754.25	1031.62	857.2	788.58	818.79	739.82	832.2	949.43	819.29	760.78	914.16	897.8	717.49	919.35	919.22	932.4	804.38	-	898.1	920.5	984.64	897.66	867.93	863.37	790.83	1010.02	859.41
Golden_Noble	840.12	639.62	819.87	755.59	764.99	709.28	832.97	599.87	712.55	976.17	751.31	812.8	849.75	836.27	876.71	794.19	932.37	791.79	706.74	898.1	-	1064.37	970.33	1026.96	792.49	643.81	671.85	801.63	625.07
Wachendorfer_Renette	744.43	764.51	706.69	924.33	782.5	932.46	921.59	847.7	706.04	963.11	766.54	692.54	693.5	976.61	566.41	893.3	736.52	893.34	514.25	920.5	1064.37	-	986.73	1036.39	695.12	722.89	735.3	804.28	797.28
Belle_et_Bonne_de_Huy	850.27	527.33	699.67	875.37	840.29	689.82	830	663.88	783.5	835.19	647.03	705.33	734.77	923.73	711.75	682.04	785.1	767.27	599.21	984.64	970.33	986.73	-	958.57	850.71	614.9	714.76	859.64	543.69
Reinette_de_Geer	720.35	653.85	727.66	702.31	659.96	738.42	984.37	738.93	644.95	834.22	971.85	538.1	819.67	801.35	730.87	610.29	696.48	830.4	615.81	897.66	1026.96	1036.39	958.57	-	679.92	914.74	733.53	669.71	876.67
Sturmer_Pippin	713.49	741.76	858.35	610.36	701.05	803.54	770.77	788.59	732.79	735.13	700.83	825.65	807.44	807.12	760.02	719.5	943.32	677.4	756.29	867.93	792.49	695.12	850.71	679.92	-	740.39	850.74	614.24	358.93
Grantonian	745.31	761.17	897.38	531.7	579.56	778.3	755.32	743.04	719.1	761.67	923.14	604.09	870.78	782.09	664.6	730.37	749.52	882.73	703.51	863.37	643.81	722.89	614.9	914.74	740.39	-	571.3	685.99	876.16
Ananas_Reinette	550.64	718.31	710.64	713.48	956.43	731.81	822.25	760.93	804.28	763.27	566.84	849.39	797.61	910.35	829.38	849.35	931.93	712.81	729.85	790.83	671.85	735.3	714.76	733.53	850.74	571.3	-	1065.09	605.5
Pepin_dOr	794.34	822.98	837.83	882.69	919.75	742.03	864.7	655.4	830.29	897.05	835.49	683.11	853.12	775.55	592.25	871.46	751.82	831.29	891.89	1010.02	801.63	804.28	859.64	669.71	614.24	685.99	1065.09	-	756.25
Pomme_Ronvaux_Jose	819.71	779.89	628.87	764.91	649.65	813.23	725	770.33	559.6	883.11	690.18	769.64	801.39	652.39	635.85	742.43	697.44	788.67	791.28	859.41	625.07	797.28	543.69	876.67	358.93	876.16	605.5	756.25	-
