# Supplementary material for: The use of shared haplotype length information for pedigree reconstruction in asexually propagated outbreeding crops, demonstrated for apple and sweet cherry
Source: Hortic Res. 2021 Sep 1;8:202. doi: 10.1038/s41438-021-00637-5 (PMC8408172; doi:10.1038/s41438-021-00637-5)
Supplement: Supplementary file 14 — Table S9 [file 41438_2021_637_MOESM14_ESM.xlsx]

## Sheet: Readme
Supplementary Table S9. Imputation process and imputed marker data for Unknown_Founder_1: an unknown common parent of 29 cultivars. The tab "Table S9a" includes all SNP data fo the 29 half-sibs. The tab "Table S9b" includes the marker data for the other parent of each of the half-sibs, where known. The tab "Table S9c" includes both the imputation process and the resulting imputed marker data. A d…
Column name or letter(s)	Description
20K_SNP_Index	SNP index number from 20K SNP array
Linkage_Group	Which linkage group SNP belongs to
cM	cM position for SNP
Marker_sort_order	SNP sorting order
(E - AG)	Each column represents the haplotype coming from the unknown parent (UP_) of the noted accession. The information from these columns come from the "Half-sibs_through_UF1" and "known_parents_of_HSs" tabs
Is_heterozygous	1 = This SNP is heterozygous in the common unknown parent of the half-sibs, as determined through its half-sibs being used for imputation. 0 = SNP is either homozygous or, if no haplotype representation is present for one or both haplotypes, possibly heterozygous in the common unknown parent of the half-sibs
(AI - BK)	Each column represents whether the first (1), second (2), or unknown (blank) haplotype from the common unknown parent is present in the indicated half-sib. These numbers were included manually through a sort of graphical genotyping approach
UF_hap_1	This column represents the alleles present in "haplotype 1" of the individual being imputed (dubbed "Unknown_Founder_1"). The designation of haplotype 1 vs. haplotype 2 between linkage groups is arbitrary, as neither parent is known for Unknown_Founder_1
UF_hap_2	This column represents the alleles present in "haplotype 2" of the individual being imputed (dubbed "Unknown_Founder_1"). The designation of haplotype 1 vs. haplotype 2 between linkage groups is arbitrary, as neither parent is known for Unknown_Founder_1
Imputed_Unknown_Founder_1	This column contains the combined unphased marker data for Unknown_Founder_1
hap1_alert	While performing manual graphical genotyping of the half-sibs, if haplotypes were categorized incorrectly for a heterozygous SNP resulting in both A and B alleles being present in the imputed individual's haplotype 1, a "1" is displyed in the relevant row for this column, alerting to the fact that an error had been made in graphical genotyping
hap2_alert	While performing manual graphical genotyping of the half-sibs, if haplotypes were categorized incorrectly for a heterozygous SNP resulting in both A and B alleles being present in the imputed individual's haplotype 2, a "1" is displyed in the relevant row for this column, alerting to the fact that an error had been made in graphical genotyping
(BC - CS)	These are the alleles present in haplotype 1. If both "A" and "B" alleles are present, a value of "1" will show up in the "hap1_alert" column
(CT - DV)	These are the alleles present in haplotype 2. If both "A" and "B" alleles are present, a value of "1" will show up in the "hap2_alert" column

## Sheet: Table S9a
20K_SNP_Index	Linkage_Group	cM	Marker_sort_order	Altlander_Jakobsapfel	Ananas_Reinette	Baumanns_Renette	Belle_et_Bonne_de_Huy	Berliner	Boikenapfel	Gelber_Richard	Golden_Noble	Grantonian	Krugers_Dickstiel	Limburske	Lusthauser	Pepin_dOr	Pomme_Ronvaux_Jose	Pomme_Rouge_Schyns	Present_van_England	Ravensberger	Reinette_de_Geer	Sturmer_Pippin	Wachendorfer_Renette	Barthelemy_du_Mortier	Browns_Seedling	Cabarette	Jerusalem	La_Limbourgeoise	Maibiers_Parmane	Molleskov	Romer	Saint_Omer
8921	1	0	1	- -	A A	A A	A A	A A	A A	A A	A A	A B	A B	A A	A B	A A	A B	A B	A A	A A	A A	A A	A A	A A	A A	A A	- -	- -	- -	A A	- -	- -
8922	1	0	2	A B	A A	A A	B B	A A	A B	B B	A B	A B	B B	A B	A B	A B	B B	A B	A A	A B	B B	A B	A B	A A	A B	A B	- -	A B	A B	A A	A B	A A
8923	1	0	3	A B	B B	B B	B B	B B	B B	B B	B B	A B	A B	B B	A B	B B	A B	A B	B B	B B	B B	B B	B B	B B	B B	B B	- -	A B	A B	B B	A B	B B
17241	1	0.063	4	A B	B B	B B	B B	B B	B B	B B	B B	- -	A B	B B	A B	B B	- -	- -	B B	B B	B B	B B	B B	- -	- -	- -	- -	- -	A B	B B	A B	- -
2965	1	0.126	5	A A	A A	A A	B B	A A	A B	A B	A B	A A	A B	A B	A A	A B	A B	A A	A A	A B	B B	A B	A B	A A	A B	A B	- -	A A	A A	A A	A A	A A
2280	1	0.126	6	A B	A A	A A	- -	A A	A B	A B	A B	- -	B B	- -	A B	- -	- -	- -	A A	A B	- -	A B	A B	- -	- -	- -	- -	- -	A B	A A	A B	- -
7672	1	0.131	7	A B	A A	A A	A A	A A	A A	A A	A A	A B	A B	A A	A B	A A	A B	- -	A A	A A	A A	A A	A A	A A	A A	A A	- -	A B	A B	A A	A B	- -
17428	1	0.182	8	A B	A A	A A	- -	A A	A A	A A	A A	- -	A B	- -	A B	- -	- -	- -	A A	A A	- -	A A	A A	- -	- -	- -	- -	- -	A B	A A	A B	- -
17427	1	0.182	9	B B	B B	A B	B B	A B	A B	B B	B B	B B	B B	A B	B B	A B	B B	B B	A B	A B	B B	B B	B B	B B	B B	A B	- -	B B	B B	B B	B B	B B
8785	1	0.232	10	A B	B B	B B	B B	B B	B B	B B	B B	A B	A B	B B	A B	B B	A B	A B	B B	B B	B B	B B	B B	B B	B B	B B	- -	A B	A B	B B	A B	B B
8787	1	0.232	11	B B	B B	B B	B B	B B	B B	B B	B B	B B	B B	B B	B B	B B	B B	B B	B B	B B	B B	B B	B B	B B	B B	B B	- -	B B	B B	B B	B B	B B
8788	1	0.232	12	B B	B B	B B	- -	B B	A B	A A	A B	- -	A B	- -	B B	- -	- -	- -	B B	A B	- -	A B	A B	- -	- -	- -	- -	- -	B B	B B	B B	- -
8790	1	0.232	13	B B	A B	B B	- -	B B	B B	B B	B B	- -	B B	- -	B B	- -	- -	- -	B B	B B	- -	B B	B B	- -	- -	- -	- -	- -	B B	B B	B B	- -
8789	1	0.232	14	B B	B B	B B	B B	B B	B B	- -	B B	B B	B B	B B	B B	B B	A B	B B	B B	B B	B B	B B	B B	B B	B B	B B	- -	B B	B B	B B	B B	B B
17247	1	0.232	15	A B	B B	B B	B B	B B	B B	B B	B B	- -	A B	B B	A B	B B	- -	B B	B B	B B	B B	B B	B B	- -	- -	- -	- -	- -	B B	B B	A B	- -
662	1	0.235	16	A B	B B	B B	A A	B B	A B	A A	A B	A B	A A	A B	A B	A B	A A	A B	B B	A B	A A	A B	A B	B B	A B	A B	- -	A B	A B	B B	A B	B B
636	1	0.235	17	A B	B B	B B	A A	B B	A B	A A	A B	A B	A A	A B	A B	A B	A A	A B	B B	A B	A A	A B	A B	B B	A B	A B	- -	A B	A B	B B	A B	B B
8888	1	0.238	18	A B	B B	B B	B B	B B	B B	B B	B B	A B	A B	B B	A B	B B	A B	A B	B B	B B	B B	B B	B B	B B	B B	B B	- -	A B	A B	B B	A B	B B
8887	1	0.238	19	B B	B B	B B	- -	B B	A B	- -	A B	- -	A B	- -	B B	- -	- -	- -	B B	A B	- -	A B	A B	- -	- -	- -	- -	- -	B B	B B	B B	- -
8886	1	0.238	20	B B	B B	B B	B B	B B	B B	B B	B B	B B	B B	B B	B B	B B	B B	B B	B B	B B	B B	B B	B B	B B	B B	B B	- -	B B	B B	B B	B B	B B
6184	1	0.238	21	B B	B B	B B	A A	B B	A B	A A	A B	B B	A B	A B	B B	A B	A B	B B	B B	A B	A A	A B	A B	B B	A B	A B	- -	B B	B B	B B	B B	B B
6186	1	0.238	22	A A	A A	A A	B B	A A	A B	B B	A B	A A	A B	A B	A B	A B	B B	A A	A A	A B	B B	A B	A B	A A	A B	A B	- -	A A	A A	A A	A B	A A
6199	1	0.241	23	A B	B B	B B	- -	B B	B B	B B	B B	- -	A B	- -	A B	- -	- -	- -	B B	B B	- -	B B	B B	- -	- -	- -	- -	- -	A B	B B	A B	- -
10463	1	0.35	24	A A	A A	A A	A B	A A	A B	B B	A B	A A	A B	A B	A A	A B	A B	A A	A A	A B	A B	A A	A A	A A	A B	A B	- -	A A	A A	A A	A A	A A
10462	1	0.35	25	B B	B B	B B	B B	B B	B B	B B	B B	B B	B B	B B	B B	B B	B B	B B	B B	B B	B B	B B	B B	B B	B B	B B	- -	B B	B B	A B	B B	B B
10460	1	0.35	26	B B	B B	B B	- -	B B	A B	A A	A B	- -	A B	- -	B B	- -	- -	- -	B B	A B	- -	A B	A B	- -	- -	- -	- -	- -	B B	B B	B B	- -
10459	1	0.35	27	A B	B B	B B	A A	B B	A B	A A	A B	A B	A A	A B	A B	A B	A A	A B	B B	A B	A A	A B	A B	B B	A B	A B	- -	A B	A B	B B	A B	B B
10457	1	0.35	28	B B	B B	B B	A B	B B	A B	A A	A B	B B	A B	A B	B B	A B	A B	B B	B B	A B	A B	B B	B B	B B	A B	A B	- -	B B	B B	B B	B B	B B
10456	1	0.35	29	A B	A A	A A	A A	A A	A A	A A	A A	A B	A B	A A	A B	A A	A B	A B	A A	A A	A A	A A	A A	A A	A A	A A	- -	A B	A B	A A	A B	A A
16668	1	0.363	30	B B	A B	A B	A B	A B	A A	A B	A B	B B	A B	A A	B B	A A	A B	B B	A B	A A	A B	B B	B B	B B	A A	A A	- -	B B	B B	B B	B B	B B
13610	1	0.536	31	B B	B B	B B	- -	B B	A B	A B	A B	- -	A B	- -	B B	- -	- -	- -	B B	A B	- -	A B	A B	- -	- -	- -	- -	- -	B B	B B	B B	- -
17853	1	0.647	32	A B	A A	A A	A A	A A	A A	A A	A A	A B	A B	A A	A B	A A	A B	A B	A A	A A	A A	A A	A A	A A	A A	A A	- -	- -	A B	A A	A B	A A
17852	1	0.647	33	B B	B B	B B	A B	B B	A B	A B	A B	B B	A B	A B	B B	A B	A B	B B	B B	A B	A B	B B	B B	B B	A B	A B	- -	B B	B B	A B	B B	B B
9626	1	0.647	34	B B	B B	B B	B B	B B	B B	B B	B B	B B	B B	B B	A B	B B	A B	B B	B B	B B	B B	B B	B B	B B	B B	B B	- -	B B	B B	B B	A B	B B
9627	1	0.647	35	A B	A A	A A	A A	A A	A A	A A	A A	A B	A B	A A	A B	A A	A B	A B	A A	A A	A A	A A	A A	A A	A A	A A	- -	A B	A B	A A	A B	A A
15723	1	0.845	36	A B	A A	A A	- -	A A	A A	A A	A A	- -	A B	- -	A B	- -	- -	- -	A A	A A	- -	A A	A A	- -	- -	- -	- -	- -	A B	A A	A B	- -
15724	1	0.845	37	A A	A A	A A	A B	A A	A B	A B	A B	A A	A B	A B	A A	A B	A B	A A	A A	A B	A B	A A	A A	A A	A B	A B	A A	A A	A A	A A	A A	A A
9631	1	1.055	38	A B	A A	A B	A A	A B	A B	A A	A A	A B	A B	A B	A B	A B	A B	A B	A B	A B	A A	A A	A A	A A	A A	A B	A B	A B	A B	A B	A B	A A
9633	1	1.055	39	A A	A A	A A	A A	A A	A A	A A	A A	A A	A A	A A	A B	A A	A B	A A	A A	A A	A A	A A	A A	A A	A A	A A	A B	A B	A A	A A	A B	A A
9634	1	1.055	40	A A	A A	A A	A A	A A	A A	A A	A A	A A	A A	A A	A A	A A	A A	A A	A A	A A	A A	A A	A A	A A	A A	A A	A A	A A	A A	A A	A A	A A
9635	1	1.055	41	B B	B B	B B	A B	B B	A B	A B	A B	B B	A B	A B	B B	A B	A B	B B	B B	A B	A B	B B	B B	B B	A B	A B	B B	B B	B B	B B	B B	B B
9636	1	1.066	42	B B	B B	B B	B B	B B	B B	B B	B B	B B	B B	B B	B B	B B	B B	B B	B B	B B	B B	B B	B B	B B	B B	B B	B B	B B	B B	B B	B B	B B
8920	1	1.066	43	A B	A B	B B	B B	B B	B B	B B	B B	A B	A B	B B	A B	B B	A B	A B	B B	B B	B B	B B	B B	B B	A B	B B	A B	A B	A B	B B	A B	B B
8918	1	1.066	44	A B	B B	B B	- -	B B	B B	B B	B B	- -	A B	- -	A B	- -	- -	- -	B B	B B	- -	B B	B B	- -	- -	- -	- -	- -	A B	B B	A B	- -
8917	1	1.066	45	A B	A A	A B	A A	A B	A B	A A	A A	A B	A B	A B	A B	A B	A B	A B	A B	A B	A A	A A	A A	A A	A A	A B	A B	A B	A B	A A	A B	A A
8916	1	1.066	46	A B	A A	A A	- -	A A	A A	A A	A A	- -	A B	- -	A B	- -	- -	- -	A A	A A	- -	A A	A A	- -	- -	- -	- -	- -	A A	A A	A B	- -
17578	1	1.338	47	A B	B B	A B	B B	A B	A B	B B	B B	A B	A B	A B	A B	A B	A B	A B	A B	A B	B B	B B	B B	B B	B B	A B	A B	A B	A B	B B	A B	B B
12371	1	1.418	48	A B	B B	A B	B B	A B	A B	B B	B B	A B	A B	A B	A B	A B	A B	A B	A B	A B	B B	B B	B B	B B	B B	A B	A B	A B	B B	B B	A B	B B
12373	1	1.418	49	A B	B B	B B	B B	B B	B B	B B	B B	A B	A B	B B	A B	B B	B B	A B	B B	B B	B B	B B	B B	B B	B B	B B	B B	A B	A B	B B	A B	B B
12374	1	1.418	50	A A	A B	A B	B B	A B	B B	A B	A B	A A	A B	B B	A A	B B	A B	A A	A B	B B	B B	A B	A B	A A	B B	B B	A A	A A	A A	A B	A A	A A
12375	1	1.418	51	A A	A B	A B	B B	A B	B B	A B	A B	A A	A B	B B	A A	B B	A B	A A	A B	B B	B B	A B	A B	A A	B B	B B	A A	A A	A A	A B	A A	A A
16294	1	1.604	52	B B	A B	B B	B B	B B	B B	B B	B B	B B	B B	B B	B B	B B	B B	B B	B B	B B	B B	B B	B B	B B	A B	B B	B B	B B	B B	A B	B B	B B
16295	1	1.604	53	A B	A B	A B	B B	A B	A B	B B	B B	A B	A B	A B	A B	A B	B B	A B	A B	A B	B B	B B	B B	B B	A B	A B	B B	A B	A B	A B	A B	B B
8925	1	1.739	54	B B	B B	B B	A B	B B	A B	A B	A B	B B	A B	A B	B B	A B	A B	B B	B B	A B	A B	B B	B B	B B	A B	A B	B B	B B	B B	B B	B B	B B
8924	1	1.739	55	A B	A B	A B	A A	A B	A B	A A	A A	A B	A B	A B	A B	A B	A A	A B	A B	A B	A A	A A	A A	A A	A B	A B	A A	A B	A B	A B	A B	A A
15564	1	1.9	56	A A	A A	A A	A A	A A	A A	A A	A A	A A	A A	A A	A A	A A	A A	A A	A A	A A	A A	A A	A A	A A	A A	A A	A A	A A	A A	A B	A A	A A
17897	1	2.241	57	B B	B B	A B	B B	A B	A B	B B	B B	B B	B B	A B	B B	A B	B B	B B	A B	A B	B B	B B	B B	B B	B B	A B	B B	B B	B B	B B	B B	B B
17896	1	2.241	58	B B	A B	A B	- -	A B	A A	A B	A B	- -	A B	- -	B B	- -	- -	- -	A B	A A	- -	A B	A B	- -	- -	- -	- -	- -	B B	A B	B B	- -
17895	1	2.241	59	B B	B B	B B	A B	B B	A B	A B	A B	B B	A B	A B	B B	A B	A B	B B	B B	A B	A B	B B	B B	B B	A B	A B	B B	B B	B B	B B	B B	B B
17894	1	2.241	60	B B	A B	B B	A A	B B	A B	A B	A B	B B	A B	A B	B B	A B	A B	B B	B B	A B	A A	A B	A B	B B	A A	A B	B B	B B	B B	A B	B B	B B
15932	1	2.411	61	A B	A B	A B	B B	A B	B B	A B	A B	A B	B B	B B	A B	B B	A B	A B	A B	B B	B B	A B	A B	A A	B B	B B	A A	A B	A B	A B	A B	A A
16526	1	2.477	62	B B	A B	B B	A A	B B	A B	A B	A B	B B	A B	A B	B B	A B	A B	B B	B B	A B	A A	A B	A B	B B	A A	A B	B B	B B	B B	A B	B B	B B
16525	1	2.477	63	B B	A B	B B	A A	B B	A B	A B	A B	B B	A B	A B	B B	A B	A B	B B	B B	A B	A A	A B	A B	B B	A A	A B	B B	B B	B B	A B	B B	B B
16523	1	2.477	64	A A	A A	A A	- -	A A	A B	A B	A B	- -	A B	- -	A A	- -	- -	- -	A A	A B	- -	A A	A A	- -	- -	- -	- -	- -	A A	A A	A A	- -
17583	1	2.495	65	A A	A A	A A	A B	A A	A B	A B	A B	A A	A B	A B	A A	A B	A B	A A	A A	A B	A B	A A	A A	A A	A B	A B	A A	A A	A A	A A	A A	A A
8931	1	2.567	66	A B	A A	A B	A A	A B	A B	A A	A A	A B	A B	A B	A B	A B	A A	A B	A B	A B	A A	A A	A A	A A	A A	A B	A A	A B	A B	A A	A B	A A
8933	1	2.567	67	A A	A A	A A	A B	A A	A B	A B	A B	A A	A B	A B	A A	A B	A B	A A	A A	A B	A B	A A	A A	A A	A B	A B	A A	A A	A A	A A	A A	A A
8934	1	2.567	68	B B	B B	A B	A B	A B	A A	A B	A B	B B	A B	A A	B B	A A	A B	B B	A B	A A	A B	B B	B B	B B	A B	A A	B B	B B	B B	B B	B B	B B
1169	1	2.567	69	A B	B B	A B	A B	A B	A A	A B	A B	A B	A A	A A	A B	A A	A B	A B	A B	A A	A B	B B	B B	B B	A B	A A	B B	A B	A B	B B	A B	B B
8935	1	2.567	70	A B	A A	A B	- -	A B	A B	A A	A A	- -	A B	- -	A B	- -	- -	- -	A B	A B	- -	A A	A A	- -	- -	- -	- -	- -	A B	A A	A B	- -
8936	1	2.567	71	B B	B B	A B	B B	A B	A B	B B	B B	B B	B B	A B	B B	A B	B B	B B	A B	A B	B B	B B	B B	B B	B B	A B	B B	B B	B B	B B	B B	B B
15567	1	3.158	72	B B	A B	B B	B B	B B	B B	B B	B B	B B	B B	B B	B B	B B	B B	B B	B B	B B	B B	B B	B B	B B	A B	B B	B B	B B	B B	A B	B B	B B
15566	1	3.158	73	A B	A B	A B	A B	A B	A B	A A	A A	A B	A B	A B	A B	A B	A A	A B	A B	A B	A B	A B	A B	A A	A B	A B	A A	A B	A B	A B	A B	A A
8940	1	3.199	74	A A	A A	A A	A A	A A	A A	A A	A A	A A	A A	A A	A A	A A	A A	A A	A A	A A	A A	A A	A A	A A	A A	A A	A A	A A	A A	A B	A A	A A
8939	1	3.199	75	B B	B B	B B	A B	B B	A B	A B	A B	B B	A B	A B	B B	A B	A B	B B	B B	A B	A B	B B	B B	B B	A B	A B	B B	B B	B B	B B	B B	B B
8938	1	3.199	76	B B	B B	B B	- -	B B	B B	B B	B B	- -	B B	- -	B B	- -	- -	- -	B B	B B	- -	A B	A B	- -	- -	- -	- -	- -	B B	B B	B B	- -
66	1	3.451	77	A A	A B	A B	A B	A B	A B	A A	A A	A A	A A	A B	A A	A B	A A	A A	A B	A B	A B	A B	A B	A A	A B	A B	A A	A A	A A	A B	A A	A A
8974	1	3.661	78	A B	A A	A B	A B	A B	A B	A A	A A	A B	A B	A B	A B	A B	A A	A B	A B	A B	A B	A A	A B	A A	A A	A B	A A	A B	A B	A A	A B	A A
8976	1	3.661	79	B B	B B	A B	A B	A B	A B	B B	B B	B B	B B	A B	B B	A B	B B	B B	A B	A B	A B	B B	A B	B B	B B	A B	B B	B B	B B	B B	B B	B B
8977	1	3.661	80	A B	A B	A B	- -	A B	B B	A B	A B	- -	B B	- -	A B	- -	- -	- -	A B	B B	- -	A B	A B	- -	- -	- -	- -	- -	A B	A B	A B	- -
12352	1	3.714	81	B B	B B	B B	A B	B B	A B	A B	A B	B B	A B	A B	B B	A B	A B	B B	B B	A B	A B	B B	B B	B B	A B	A B	B B	B B	B B	B B	B B	B B
771	1	3.878	82	A A	A B	A A	A A	A A	A A	A A	A A	A A	A A	A A	A A	A A	A A	A A	A A	A A	A A	A B	A A	A A	A B	A A	A A	A A	A A	A A	A A	A A
519	1	3.878	83	B B	B B	A B	A B	A B	A B	B B	B B	B B	B B	A B	B B	A B	B B	B B	A B	A B	A B	B B	A B	B B	B B	A B	B B	B B	B B	B B	B B	B B
8992	1	3.878	84	A A	A A	A A	A B	A A	A B	A B	A B	A A	A B	A B	A A	A B	A B	A A	A A	A B	A B	A A	A A	A A	A B	A B	A A	A A	A A	A A	A A	A A
8995	1	3.878	85	A A	A A	A B	A B	A B	A B	A A	A A	A A	A A	A B	A A	A B	A A	A A	A B	A B	A B	A A	A B	A A	A A	A B	A A	A A	A A	A A	A A	A A
17802	1	4.201	86	B B	B B	B B	- -	B B	B B	B B	B B	- -	B B	- -	B B	- -	- -	- -	B B	B B	- -	B B	B B	- -	- -	- -	- -	- -	B B	B B	B B	- -
4557	1	4.534	87	B B	B B	A B	A B	A B	A B	B B	B B	B B	B B	A B	B B	A B	B B	B B	A B	A B	A B	B B	A B	B B	B B	A B	B B	B B	B B	B B	B B	B B
4556	1	4.534	88	A B	B B	B B	A B	B B	A B	A B	A B	A B	A A	A B	A B	A B	A B	A B	B B	A B	A B	B B	B B	B B	A B	A B	B B	A B	A B	A B	A B	B B
4555	1	4.534	89	B B	B B	B B	A B	B B	A B	A B	A B	B B	A B	A B	B B	A B	A B	B B	B B	A B	A B	B B	B B	B B	A B	A B	B B	B B	B B	A B	B B	B B
4554	1	4.534	90	B B	A B	B B	B B	B B	B B	B B	B B	B B	B B	B B	B B	B B	B B	B B	B B	B B	B B	A B	B B	B B	A B	B B	B B	B B	B B	B B	B B	B B
9019	1	5.445	91	B B	B B	A B	A A	A B	A A	A B	A B	B B	A B	A A	B B	A A	A B	B B	A B	A A	A A	B B	A B	B B	A B	A A	B B	B B	B B	A B	B B	B B
9020	1	5.445	92	A B	B B	B B	- -	B B	A B	A B	A B	- -	A A	- -	A B	- -	- -	- -	B B	A B	- -	B B	B B	- -	- -	- -	- -	- -	A B	A B	A B	- -
9021	1	5.445	93	B B	A B	A B	A B	A B	A B	B B	B B	B B	B B	A B	B B	A B	B B	B B	A B	A B	A B	A B	A B	B B	A B	A B	B B	B B	B B	B B	B B	B B
9023	1	5.445	94	A A	A B	A A	A A	A A	A A	A A	A A	A A	A A	A A	A A	A A	A A	A A	A A	A A	A A	A B	A A	A A	A B	A A	A A	A A	A A	A A	A A	A A
9024	1	5.445	95	B B	B B	B B	- -	B B	A B	A B	A B	- -	A B	- -	B B	- -	- -	- -	B B	A B	- -	B B	B B	- -	- -	- -	- -	- -	B B	B B	B B	- -
3176	1	5.678	96	A B	A A	A A	A A	A A	A A	A A	A A	A B	A B	A A	A B	A A	A A	A B	A A	A A	A A	A A	A A	A A	A A	A A	A A	A B	A B	A A	A B	A A
8998	1	6.128	97	B B	B B	A B	A B	A B	A B	B B	B B	B B	B B	A B	B B	A B	A B	B B	A B	A B	A B	B B	A B	B B	B B	A B	B B	B B	B B	B B	B B	B B
8999	1	6.128	98	A B	A B	A A	A A	A A	A A	A A	A A	A B	A B	A A	A B	A A	A A	A B	A A	A A	A A	A B	A A	A A	A A	A A	A A	A B	A B	A A	A B	A A
536	1	6.128	99	A A	A A	A A	A A	A A	A A	A A	A A	A A	A A	A A	A A	A A	A A	A A	A A	A A	A A	A A	A A	A A	A A	A A	A A	A A	A A	A A	A A	A A
9001	1	6.128	100	A B	A B	B B	A B	B B	A B	A B	A B	A B	A A	A B	A B	A B	A B	A B	B B	A B	A B	A B	B B	B B	A B	A B	B B	A B	A B	B B	A B	- -
15688	1	7.856	101	B B	B B	A B	A B	A B	A B	B B	B B	B B	B B	A B	B B	A B	B B	B B	A B	A B	A B	B B	A B	B B	A B	A B	B B	B B	B B	B B	B B	B B
15687	1	7.858	102	B B	B B	B B	B B	B B	B B	B B	B B	B B	B B	B B	B B	B B	B B	B B	B B	B B	B B	B B	B B	B B	B B	B B	B B	B B	B B	A B	B B	B B
9461	1	8.149	103	B B	B B	B B	- -	B B	B B	B B	B B	- -	- -	- -	B B	- -	- -	- -	B B	B B	- -	B B	B B	- -	- -	- -	- -	- -	A B	A B	B B	- -
9458	1	8.149	104	B B	B B	A B	A B	A B	A B	B B	B B	B B	A B	A B	B B	A B	B B	B B	A B	A B	A B	B B	A B	B B	A B	A B	B B	B B	A B	B B	B B	B B
9456	1	8.15	105	B B	B B	B B	B B	B B	B B	B B	B B	B B	B B	B B	B B	B B	B B	B B	B B	B B	B B	B B	B B	B B	B B	B B	B B	B B	B B	B B	B B	B B
2728	1	8.847	106	A B	A A	A B	- -	A B	A B	A B	A B	- -	A B	- -	A B	- -	- -	- -	A B	A B	- -	A A	A B	- -	- -	- -	- -	- -	A B	A B	A B	- -
789	1	9.258	107	A B	B B	A B	A B	A B	A B	A B	A B	B B	A B	A B	A B	A B	B B	A B	A B	A B	A B	B B	A B	B B	A B	A B	B B	B B	A B	A B	A B	B B
416	1	9.258	108	A A	A A	A A	A A	A A	A A	A B	A B	A A	A A	A A	A A	A A	A A	A A	A A	A A	A A	A A	A A	A A	A A	A A	A A	A B	A A	A B	A A	A A
2004	1	9.258	109	B B	B B	B B	B B	B B	B B	A B	A B	B B	B B	B B	B B	B B	B B	B B	B B	B B	B B	B B	B B	B B	B B	B B	B B	B B	B B	B B	B B	B B
2002	1	9.471	110	B B	B B	B B	B B	B B	B B	B B	B B	B B	B B	B B	B B	B B	B B	B B	B B	B B	B B	B B	B B	B B	B B	B B	B B	A B	A B	B B	B B	B B
9031	1	9.471	111	A B	B B	- -	A B	A B	A B	A B	A B	A B	A B	A B	A B	A B	B B	A B	A B	A B	A B	B B	A B	B B	A B	A B	B B	A B	A B	A B	A B	B B
9028	1	9.471	112	A B	A A	A B	A B	A B	A B	A B	A B	A B	A B	A B	A B	A B	A A	A B	A B	A B	A B	A A	A B	A A	A B	A B	A A	A B	A B	A B	A B	A A
9033	1	10.662	113	B B	B B	B B	B B	B B	B B	B B	B B	B B	B B	B B	B B	B B	A B	B B	B B	B B	B B	B B	B B	A B	B B	B B	A B	B B	B B	A B	B B	A B
9034	1	10.663	114	A A	A A	A A	- -	A A	A A	A A	A B	- -	A A	- -	A A	- -	- -	- -	A A	A A	- -	A A	A A	- -	- -	- -	- -	- -	A A	A A	A A	- -
9035	1	10.663	115	A A	A A	A A	- -	A A	A A	A A	A B	- -	A A	- -	A A	- -	- -	- -	A A	A A	- -	A A	A A	- -	- -	- -	- -	- -	A A	A A	A A	- -
145	1	10.663	116	B B	B B	B B	B B	B B	B B	B B	B B	B B	B B	B B	B B	B B	B B	B B	B B	B B	B B	B B	B B	B B	B B	B B	B B	B B	B B	B B	B B	B B
1496	1	10.663	117	B B	B B	B B	B B	B B	B B	B B	A B	A B	A B	B B	B B	B B	B B	A B	B B	- -	B B	B B	B B	B B	B B	B B	B B	B B	B B	A B	B B	B B
9038	1	11.172	118	A B	B B	B B	B B	B B	B B	B B	A B	A B	A B	B B	A B	B B	A B	B B	B B	B B	B B	B B	B B	B B	B B	B B	A B	B B	A B	B B	A B	B B
2754	1	11.497	119	A B	A A	A A	- -	A A	A A	A B	A B	- -	A B	- -	A B	- -	- -	- -	A A	A A	- -	A A	A A	- -	- -	- -	- -	- -	A B	A B	A B	- -
15541	1	12.172	120	A B	B B	B B	- -	B B	A B	A B	A B	- -	A A	- -	A B	- -	- -	- -	B B	A B	- -	B B	B B	- -	- -	- -	- -	- -	A B	A B	A B	- -
15543	1	12.172	121	A B	B B	B B	- -	B B	A B	A B	A B	- -	A A	- -	A B	- -	- -	- -	B B	A B	- -	B B	B B	- -	- -	- -	- -	- -	A B	A B	A B	- -
15544	1	12.172	122	B B	B B	B B	- -	B B	A B	A B	B B	- -	A B	- -	B B	- -	- -	- -	B B	A B	- -	B B	B B	- -	- -	- -	- -	- -	B B	B B	B B	- -
15545	1	12.172	123	B B	B B	B B	B B	B B	B B	B B	A B	A B	A B	B B	B B	B B	B B	B B	B B	B B	B B	B B	B B	B B	B B	B B	B B	B B	B B	A B	B B	B B
9053	1	13.196	124	A B	B B	B B	A B	B B	B B	A A	B B	A B	A B	A B	A B	A B	A B	A B	B B	A B	A B	B B	B B	B B	A B	A B	B B	B B	A B	B B	A B	B B
2036	1	13.196	125	B B	B B	A B	A B	A B	A B	B B	B B	B B	B B	A B	B B	A B	B B	B B	A B	A B	A B	B B	A B	A B	A B	A B	B B	A B	B B	B B	B B	A B
9051	1	13.196	126	A B	A A	A B	B B	A B	A B	B B	A B	A B	B B	B B	A B	B B	B B	A B	A B	B B	B B	A A	A B	A B	B B	B B	A B	A B	A B	A A	A B	- -
9050	1	13.196	127	B B	B B	A B	A A	A B	A B	A A	B B	A B	A B	A A	B B	A A	A A	A B	A B	A A	A A	B B	A B	B B	A A	A A	A B	A B	B B	B B	B B	B B
9049	1	13.196	128	A B	B B	A B	A A	A B	A B	A A	A B	A B	A A	A A	A B	A A	A A	A B	A B	A A	A A	B B	A B	B B	A A	A A	A B	A B	A B	B B	A B	B B
9048	1	13.196	129	A A	A A	A A	A A	A A	A A	A A	A A	A B	A A	A A	A A	A A	A A	A A	A A	A A	A A	A A	A A	A A	A A	A A	A A	A A	A A	A B	A A	A A
9046	1	13.196	130	A A	A A	A A	A B	A A	A A	B B	A A	A B	A B	A B	A A	A B	A B	A A	A A	A B	- -	A A	A A	A A	A B	A B	A A	A A	A A	A A	A A	A A
9045	1	13.196	131	A B	B B	B B	B B	B B	B B	B B	A B	B B	B B	B B	A B	B B	B B	B B	B B	B B	B B	B B	B B	B B	B B	B B	B B	B B	B B	B B	A B	B B
9044	1	14.677	132	B B	B B	A B	A A	A B	A B	A A	B B	A A	A B	A A	B B	A A	A B	B B	A B	A A	A A	B B	A B	A B	A A	A A	B B	A B	B B	A B	B B	A B
9043	1	14.677	133	A B	B B	A B	A A	A B	A B	A A	A B	A A	A A	A A	A B	A A	A B	A B	A B	A A	A A	B B	A B	A B	A A	A A	B B	A B	A B	A B	A B	A B
9042	1	14.677	134	A B	A A	A A	A B	A A	A A	B B	A B	A B	B B	A B	A B	A B	A B	A B	A A	A B	A B	A A	A A	A A	A B	A B	A A	A A	A B	A A	A B	A A
9041	1	14.677	135	A B	A A	A B	B B	A B	A B	B B	A B	B B	B B	B B	A B	B B	A B	A B	A B	B B	B B	A A	A B	A B	B B	B B	A A	A B	A B	A B	A B	A B
9040	1	14.677	136	A B	B B	B B	A B	B B	B B	A A	A B	A B	A A	A B	A B	A B	A B	A B	B B	A B	A B	B B	B B	B B	A B	A B	B B	B B	A B	B B	A B	B B
9062	1	15.849	137	A B	B B	B B	A B	B B	B B	A A	A B	A B	A A	A B	A B	A B	A B	A B	B B	A B	A B	B B	B B	B B	A B	A B	B B	B B	A B	B B	A B	B B
9063	1	15.849	138	A B	B B	B B	A B	B B	B B	A A	A B	A B	A A	A B	A B	A B	A B	B B	B B	A B	A B	B B	B B	A B	A B	A B	B B	B B	A B	B B	A B	- -
9064	1	15.849	139	B B	B B	B B	B B	B B	B B	B B	B B	A B	B B	B B	- -	B B	B B	A B	B B	B B	B B	B B	B B	B B	B B	B B	B B	B B	B B	A B	B B	A B
9066	1	15.849	140	A B	B B	A B	A A	A B	A B	A A	A B	A A	A A	A A	A B	A A	A A	A B	A B	A A	A A	B B	A B	A B	A A	A A	A B	A B	A B	A B	A B	A B
1524	1	16.068	141	B B	B B	A B	A B	A B	A B	B B	B B	B B	B B	A B	B B	A B	B B	B B	A B	A B	A B	B B	A B	A B	A B	A B	B B	A B	B B	B B	B B	B B
437	1	16.068	142	A A	A A	A A	A B	A A	A A	B B	A A	A B	A B	A B	A B	A B	A B	A A	A A	A B	A B	A A	A A	A A	A B	A B	A A	A A	A B	A A	A B	A A
3210	1	16.934	143	A A	A A	A A	A A	A A	A A	A A	A A	A A	A A	A A	A A	A A	A B	- -	A A	A A	A A	A A	A A	A A	A A	A A	A B	A A	A A	A A	A A	- -
824	1	17.067	144	A B	B B	B B	B B	B B	B B	A B	A B	B B	A B	B B	A B	B B	B B	A B	B B	B B	B B	B B	B B	A B	B B	B B	B B	B B	A B	B B	A B	B B
9069	1	17.083	145	A B	A A	A A	A A	A A	A A	A B	A B	A A	A B	A A	A B	A A	A A	A B	A A	A A	A A	A A	A A	A B	A A	A A	A A	A A	A B	A A	A B	A A
9070	1	17.083	146	A B	B B	A B	A A	A B	A B	A A	A B	A B	A A	A A	A B	A A	A A	A B	A B	A A	A A	B B	A B	A B	A A	A A	A B	A B	A B	A B	A B	A B
9071	1	17.083	147	A A	A A	A B	B B	A B	A B	A B	A A	A B	A B	B B	A A	B B	B B	A A	A B	B B	B B	A A	A B	A A	B B	B B	A B	A B	A A	A B	A A	A B
9072	1	17.083	148	A B	B B	B B	B B	B B	B B	B B	A B	B B	A B	B B	A B	B B	B B	A B	B B	B B	B B	B B	B B	A B	B B	B B	B B	B B	A B	B B	A B	B B
9073	1	17.083	149	A A	A A	A A	A A	A A	A A	A A	A A	A A	A A	A A	A A	A A	A A	A A	A A	A A	A A	A A	A A	A A	A A	A A	A A	A A	A A	A A	A A	A A
9074	1	17.083	150	A B	A A	A A	A A	A A	A A	A A	A B	A A	A A	A A	A B	A A	A A	A A	A A	A A	A A	A A	A A	A B	A A	A A	A A	A A	A B	A A	A B	A A
15587	1	17.597	151	A B	B B	B B	B B	B B	B B	A B	A B	B B	A B	B B	A B	B B	A B	A B	B B	B B	B B	B B	B B	A B	B B	B B	A B	B B	A B	B B	B B	B B
15589	1	17.597	152	A B	A A	A A	- -	A A	A A	A B	A B	- -	A B	- -	A B	- -	- -	- -	A A	A A	- -	A A	A A	- -	- -	- -	- -	- -	A B	A A	A A	- -
9076	1	18.294	153	A A	A A	A A	A A	A A	A A	A B	A B	A A	A B	A A	A A	A A	A A	A B	A A	A A	A A	A A	A A	A A	A A	A A	A A	A A	A A	A A	A A	A A
2058	1	18.302	154	A A	A A	A B	- -	A B	A B	A B	A B	- -	A A	- -	A B	- -	- -	- -	A B	A B	- -	A A	A B	- -	- -	- -	- -	- -	A B	A A	A A	- -
827	1	18.321	155	A A	A A	A A	A A	A A	A A	A B	A B	A A	A B	A A	A B	A A	A B	A B	A A	A A	A A	A A	A A	A B	A A	A A	A B	A B	A B	A A	A A	A A
2061	1	18.321	156	B B	B B	B B	- -	B B	B B	A B	B B	- -	A B	- -	B B	- -	- -	- -	B B	A B	- -	B B	B B	- -	- -	- -	- -	- -	B B	A B	B B	- -
3213	1	19.469	157	B B	B B	A B	- -	A B	A B	A A	B B	- -	A A	- -	A B	- -	- -	- -	A B	A A	- -	B B	A B	- -	- -	- -	- -	- -	A B	B B	B B	- -
1540	1	19.469	158	B B	B B	A B	A B	A B	A B	- -	B B	- -	- -	A B	A B	A B	A B	A B	A B	A B	A B	B B	A B	A B	A B	A B	A B	B B	A B	B B	B B	B B
17255	1	19.658	159	A A	A A	A A	A A	A A	A A	A A	A A	A A	A A	A A	A A	A A	A A	A A	A A	A A	A A	A A	A A	A A	A A	A A	A A	A A	A A	A A	A A	A A
17256	1	19.658	160	B B	B B	A B	A B	A B	A B	A B	B B	B B	A B	A B	A B	A B	A B	B C	A B	A B	A B	B B	A B	A B	A B	A B	A B	B B	A B	B B	B B	B B
17257	1	19.658	161	B B	B B	A B	A B	A B	A B	A B	B B	B B	A B	A B	A B	A B	A B	B C	A B	A B	A B	B B	A B	A B	A B	A B	A B	B B	A B	B B	B B	B B
326	1	19.735	162	A A	A A	A B	B B	A B	A B	B B	A A	A B	B B	B B	A B	A B	B B	A B	A B	B B	B B	A A	A B	A B	B B	B B	A B	A B	A B	A A	A A	A B
2782	1	19.735	163	A A	A A	A B	B B	A B	A B	B B	A A	A B	B B	B B	A B	A B	B B	A B	A B	B B	B B	A A	A B	A B	B B	B B	- -	A A	A B	A A	A A	A B
9082	1	19.855	164	A A	A A	A B	A B	A B	A B	A B	A A	A A	A B	A B	A B	A B	A B	A A	A B	A B	A B	A A	A B	A B	A B	A B	A B	A A	A B	A A	A A	A A
9083	1	19.855	165	B B	B B	A B	A B	A B	A B	B B	B B	B B	B B	A B	A B	A B	A B	B B	A B	A B	A B	B B	A B	A B	A B	A B	A B	B B	B B	B B	B B	B B
9084	1	19.855	166	A A	A A	A B	B B	A B	A B	B B	A A	A B	B B	B B	A B	A B	B B	A B	A B	B B	B B	A A	A B	A B	B B	B B	A B	A B	A B	A A	A A	A B
9085	1	19.855	167	B B	B B	A B	A B	A B	A B	B B	B B	B B	B B	A B	A B	A B	A B	A B	A B	A B	A B	B B	A B	A B	A B	A B	A B	B B	A B	B B	B B	B B
9087	1	19.855	168	A A	A A	A A	A B	A A	A A	A B	A A	A B	A B	A B	A A	A A	A B	A A	A A	A B	A B	A A	A A	A A	A B	A B	A A	A A	A A	A A	A A	A B
9088	1	19.855	169	B B	B B	A B	A A	A B	A B	A A	B B	A B	A A	A A	A B	A B	A A	A B	A B	A A	A A	B B	A B	A B	A A	A A	A B	B B	A B	B B	B B	A B
9089	1	19.855	170	A A	A A	A B	A B	A B	A B	A B	A A	A A	A A	A B	A B	A B	A B	A B	A B	A B	A B	A A	A B	A B	A B	A B	A B	A A	A A	A A	A A	A A
15904	1	20.933	171	A A	A A	A B	A B	A B	A B	A B	A A	A A	A B	A B	A B	A B	A B	A B	A B	A B	A B	A A	A B	A B	A B	A B	A B	A B	A B	A A	A A	A A
9097	1	21.006	172	A A	A A	A B	B B	A B	A B	B B	A A	A B	B B	B B	A B	A B	B B	A B	A B	B B	B B	A A	A B	A B	B B	B B	A B	A B	A B	A A	A A	A B
9099	1	21.006	173	B B	B B	A B	A B	A B	A B	B B	B B	B B	B B	A B	A B	A B	A B	A B	A B	A B	A B	B B	A B	A B	A B	A B	A B	A B	A B	B B	B B	B B
9107	1	22.197	174	A A	A A	A B	A B	A B	A B	A B	A A	A A	A A	A B	A A	A B	A B	A A	A B	A B	A B	A A	A B	A B	A B	A B	A A	A B	A B	A A	A A	A A
655	1	22.197	175	A A	A A	A B	A B	A B	A B	A A	A A	A A	A A	A B	A A	A B	A B	A A	A B	A B	A B	A A	A B	A B	A B	A B	A A	A B	A B	A A	A A	A A
2091	1	22.331	176	B B	B B	A B	A B	A B	A B	B B	B B	B B	B B	A B	B B	A B	A B	B B	A B	A B	A B	B B	A B	A B	A B	A B	B B	A B	A B	B B	B B	B B
16364	1	22.707	177	B B	B B	A B	A B	A B	A B	A B	B B	B B	B B	A B	B B	A B	B B	B B	A B	A B	A B	B B	A B	A B	A B	A B	B B	A B	A B	B B	B B	B B
16363	1	22.707	178	A B	B B	A B	A A	A B	A B	A A	A B	A A	A B	A A	B B	A B	A B	B B	A B	A A	A A	A B	A A	A B	A A	A A	A B	A B	A B	B B	A B	B B
531	1	22.899	179	B B	B B	A B	A B	A B	A B	A B	B B	B B	B B	A B	B B	A B	B B	B B	A B	A B	A B	B B	A B	A B	A B	A B	B B	A B	A B	B B	B B	B B
10081	1	23.438	180	B B	B B	A B	- -	A B	A B	B B	B B	- -	B B	- -	B B	- -	- -	- -	A B	A B	- -	B B	A B	- -	- -	- -	- -	- -	A B	B B	B B	- -
869	1	24.104	181	A A	A A	A B	A B	A B	A B	A A	A A	A B	A A	A A	A A	A B	A A	A A	A B	A B	A B	A A	A B	A B	A B	A B	A A	A B	A B	A A	A A	A A
9119	1	24.104	182	A A	A A	A A	A A	A A	A A	A A	A A	A A	A A	A A	A A	A A	A A	A A	A A	A A	A A	A A	A A	A A	A A	A A	A A	A A	A A	A A	A A	A A
870	1	24.104	183	A A	A A	A B	A B	A B	A B	A A	A A	A B	A A	A A	A A	A B	A A	A A	A B	A B	A B	A A	A B	A B	A B	A B	A A	A B	A B	A A	A A	A A
2101	1	24.104	184	B B	B B	A B	A B	- -	A B	B B	B B	- -	B B	B B	B B	A B	B B	- -	A B	A B	A B	B B	A B	A B	A B	A B	B B	A B	A B	B B	B B	- -
9120	1	24.104	185	A A	A A	A B	A B	A B	A B	A A	A A	A B	A A	A A	A B	A B	A A	A A	A B	A B	A B	A A	A B	A B	A B	A B	A A	A B	A B	A A	A A	A A
1562	1	24.104	186	B B	B B	A B	A B	A B	A B	B B	B B	A B	B B	B B	B B	A B	B B	B B	A B	A B	A B	B B	A B	A B	A B	A B	B B	A B	A B	B B	B B	B B
1563	1	24.104	187	B B	B B	A B	A B	A B	A B	B B	B B	A B	B B	B B	B B	A B	B B	B B	A B	A B	A B	B B	A B	A B	A B	A B	B B	A B	A B	B B	B B	B B
15603	1	24.409	188	A A	A A	A A	- -	A A	A A	A A	A A	- -	A A	- -	A A	- -	- -	- -	A A	A A	- -	A A	A A	- -	- -	- -	- -	- -	A A	A A	A A	- -
15605	1	24.409	189	A B	A A	A A	A A	A A	A A	A A	A A	A A	A B	- -	A A	A A	A B	A A	A A	A A	A A	A B	A A	A A	A A	A A	A A	A A	A A	A A	A A	A A
17877	1	24.878	190	A B	A A	A B	- -	A B	A B	B B	A B	- -	B B	- -	A A	- -	- -	- -	A B	B B	- -	A B	B B	- -	- -	- -	- -	- -	A B	A A	A B	- -
15610	1	25.551	191	B B	B B	B B	B B	B B	B B	B B	B B	B B	B B	B B	B B	B B	B B	B B	B B	B B	B B	B B	B B	B B	B B	B B	B B	B B	B B	B B	B B	B B
15611	1	25.551	192	B B	B B	A B	A A	A B	A B	A B	A B	A B	A B	A B	B B	A B	A B	A B	A B	A A	A A	B B	A A	A B	A A	A A	A B	A B	A B	B B	A B	B B
15612	1	25.551	193	A A	A A	A B	B B	A B	A B	A B	A B	A B	A B	A B	A A	A B	A B	A B	A B	B B	B B	A A	B B	A B	B B	B B	A B	A B	A B	A A	A B	A A
2571	1	26.058	194	B B	B B	A B	A B	A B	A B	B B	B B	B B	B B	B B	B B	A B	B B	B B	A B	A B	A B	B B	A B	A B	A B	B B	A B	A B	A B	B B	B B	B B
9131	1	26.058	195	A A	A A	A A	A A	A A	A A	A A	A A	A A	A A	A A	A A	A A	A A	A A	A A	A A	A A	A A	A A	A A	A A	A A	A A	A A	A A	A A	A A	- -
2813	1	26.058	196	A A	A A	A B	A B	A B	A B	A A	A A	A A	A A	A A	A B	A B	A A	A A	A B	A B	A B	A A	A B	A B	A B	A A	A B	A B	A B	A A	A A	A A
1573	1	26.088	197	B B	B B	B B	- -	B B	B B	B B	B B	- -	B B	- -	B B	- -	- -	- -	B B	B B	- -	B B	B B	- -	- -	- -	- -	- -	B B	B B	B B	- -
2108	1	26.102	198	B B	B B	B B	B B	B B	B B	B B	B B	B B	B B	B B	B B	B B	B B	B B	B B	B B	B B	B B	B B	B B	B B	B B	B B	B B	B B	B B	B B	B B
3221	1	26.102	199	A B	A A	A A	A A	A A	A A	A B	A A	A A	A B	A B	A A	A A	A B	A A	A A	A A	A A	A B	A A	A A	A A	A A	A A	A A	A A	A A	A A	A A
660	1	26.102	200	A B	A A	A B	A B	A B	A B	A B	A A	A A	A B	A B	A B	A B	A B	A A	A B	A B	A B	A B	A B	A B	A B	A A	A B	A B	A B	A A	A A	A A
2814	1	26.102	201	A A	A A	A B	A A	A B	A B	A A	A A	A A	A A	A A	A A	A B	A A	A A	A B	A B	A B	A A	A B	A B	A A	A A	A B	A B	A B	A A	A A	A A
9135	1	26.562	202	B B	B B	B B	B B	B B	B B	B B	B B	B B	B B	B B	B B	B B	B B	B B	B B	B B	B B	B B	B B	B B	B B	B B	B B	B B	B B	B B	B B	B B
9136	1	26.562	203	B B	B B	A B	B B	A B	A B	B B	B B	B B	B B	B B	B B	A B	B B	B B	A B	A B	A B	B B	A B	A B	B B	B B	A B	A B	A B	B B	B B	B B
9137	1	26.562	204	A B	A A	A B	B B	A B	A B	- -	A B	A B	A B	A B	A A	A B	A B	A B	A B	B B	B B	A A	B B	A B	A B	A B	A B	A B	A B	A B	A B	A A
1575	1	26.562	205	A B	B B	A B	A A	A B	A B	A B	A B	A B	A B	A B	B B	A B	A B	A B	A B	A A	A A	B B	A A	A B	A B	A B	A B	A B	A B	A B	A B	B B
9139	1	26.562	206	A B	B B	A B	A A	A B	A B	A A	A B	A B	A A	A A	B B	A B	A A	A B	A B	A A	A A	A B	A A	A B	A B	A B	A B	A B	A B	A B	A B	B B
9140	1	26.562	207	B B	B B	A B	A A	A B	A B	A B	A B	A B	A B	A B	B B	A B	A B	A B	A B	A A	A A	B B	A A	A B	A B	A B	A B	A B	A B	A B	A B	B B
9141	1	26.562	208	A A	A A	A A	B B	A A	A A	A B	A B	A B	A B	A B	A A	A A	A B	A B	A A	A B	A B	A A	A B	A B	A B	A B	A B	A A	A A	A B	A B	A A
9142	1	27.137	209	B B	B B	B B	B B	B B	B B	B B	B B	B B	B B	B B	B B	B B	B B	B B	B B	B B	B B	B B	B B	B B	B B	B B	B B	B B	B B	B B	B B	B B
2572	1	27.167	210	B B	B B	A B	B B	A B	A B	A B	B B	B B	A B	A B	A B	A B	A B	B B	A B	A B	A B	A B	A B	A B	B B	B B	A B	A B	A B	B B	B B	B B
872	1	27.167	211	A A	A A	A B	- -	A B	A B	A B	A A	- -	A B	- -	A B	- -	- -	- -	A B	A B	- -	A B	A B	- -	- -	- -	- -	- -	A B	A A	A A	- -
2113	1	27.375	212	B B	B B	B B	B B	B B	B B	B B	B B	B B	B B	B B	B B	B B	B B	B B	B B	B B	B B	B B	B B	B B	B B	B B	B B	B B	B B	B B	B B	B B
9145	1	28.198	213	A A	A A	A A	A A	A A	A A	A B	A A	A A	A A	A B	A A	A A	A B	A A	A A	A A	A A	A B	A A	A A	A A	A A	A A	A A	A A	A A	A B	A A
9151	1	28.198	214	A A	A A	A B	B B	A B	A B	B B	A B	A B	B B	B B	A B	A B	B B	A B	A B	B B	B B	A B	B B	A B	A B	A B	A B	A B	A B	A B	A B	A A
81	1	28.268	215	B B	B B	B B	A A	B B	B B	A B	A B	A B	A B	A B	B B	B B	A B	B B	B B	A B	A B	B B	A B	B B	A B	A B	B B	B B	B B	A B	B B	B B
2578	1	28.268	216	B B	B B	B B	- -	B B	B B	A B	A B	- -	A B	- -	B B	- -	- -	- -	B B	A B	- -	B B	A B	- -	- -	- -	- -	- -	B B	A B	B B	- -
9165	1	28.318	217	B B	B B	B B	B B	B B	B B	B B	B B	B B	B B	B B	B B	B B	B B	B B	B B	B B	B B	B B	B B	B B	B B	B B	B B	B B	B B	B B	B B	B B
9163	1	28.318	218	A B	B B	B B	B B	B B	B B	A B	B B	B B	B B	A B	A B	B B	A B	B B	B B	B B	B B	A B	B B	A B	B B	B B	B B	A B	B B	B B	A B	B B
9162	1	28.318	219	A B	B B	B B	B B	B B	B B	B B	B B	B B	B B	B B	B B	B B	B B	B B	B B	B B	B B	B B	B B	B B	B B	B B	B B	B B	B B	B B	B B	B B
2128	1	28.367	220	A B	B B	A B	B B	A B	A B	A B	B B	B B	A B	A B	A B	A B	A B	A B	A B	A B	A B	A B	A B	A B	B B	B B	B B	A B	A B	B B	A B	B B
1589	1	28.367	221	A B	A A	A B	B B	A B	A B	B B	A B	B B	B B	B B	A B	A B	B B	A B	A B	B B	B B	A B	B B	A B	A B	A B	A B	A B	A B	A B	A B	A A
9153	1	28.918	222	A B	B B	B B	B B	B B	B B	B B	B B	B B	A B	B B	B B	B B	B B	B B	B B	B B	B B	B B	B B	B B	B B	B B	B B	B B	B B	B B	B B	B B
9154	1	28.918	223	A B	A A	A A	B B	A A	A A	B B	A B	B B	B B	B B	A B	A A	B B	A A	A A	A B	A B	A B	A B	A B	A B	A B	A B	A B	A A	A B	A A	A A
9155	1	28.918	224	B B	B B	B B	A A	B B	B B	A B	A B	A A	A B	A B	B B	B B	A B	B B	B B	A B	A B	B B	A B	B B	A B	A B	A B	B B	B B	A B	B B	B B
9156	1	28.918	225	B B	B B	B B	A A	B B	B B	A B	A B	A A	A B	A B	B B	B B	A B	B B	B B	A B	A B	B B	A B	B B	A B	A B	A B	B B	B B	A B	B B	B B
9158	1	28.918	226	A A	A A	A B	B B	A B	A B	A B	A B	B B	A B	A B	A A	A B	A B	A B	A B	B B	B B	A A	B B	A A	A B	A B	A B	A A	A B	A B	A B	A A
9159	1	28.918	227	B B	B B	A B	B B	A B	A B	B B	B B	B B	B B	B B	B B	A B	B B	A B	A B	A B	A B	B B	A B	B B	B B	B B	B B	B B	A B	B B	A B	B B
551	1	28.918	228	A A	A A	A A	B B	A A	A A	A B	A B	B B	A B	A B	A A	A A	A B	A A	A A	A B	A B	A A	A B	A A	A B	A B	A B	A A	A A	A B	A A	A A
9160	1	28.918	229	B B	B B	B B	- -	B B	B B	B B	B B	- -	B B	- -	B B	- -	- -	- -	B B	B B	- -	B B	B B	- -	- -	- -	- -	- -	B B	B B	B B	- -
510	1	29.941	230	A A	A A	A B	B B	A B	A B	A B	A B	B B	A B	A B	A A	A B	A B	A A	A B	A B	B B	A A	B B	A A	A B	A B	A B	A A	A B	A B	A B	A A
9177	1	30.202	231	A A	A A	A B	B B	A B	A B	A B	A B	B B	A B	A B	A A	A B	A B	A A	A B	A B	B B	A A	B B	A A	A B	A B	A B	A A	A B	A B	A B	A A
9178	1	30.202	232	B B	B B	A B	A A	A B	A B	A B	A B	A A	A B	A B	B B	A B	A B	B B	A B	A B	A A	B B	A A	B B	A B	A B	A B	B B	A B	A B	A B	B B
2856	1	30.202	233	A B	A A	A B	B B	A B	A B	A B	A B	B B	A B	A B	A A	A B	A B	A A	A B	A B	B B	A A	B B	A A	A B	A B	A B	A A	A B	A B	A B	A A
9179	1	30.202	234	A B	A A	A A	A A	A A	A A	A A	A A	A A	A A	A A	A A	A A	A A	A A	A A	A A	A A	A A	A A	A A	A A	A A	A A	A A	A A	A A	A A	A A
9180	1	30.202	235	A B	B B	A B	A A	A B	A B	A B	A B	A A	A B	A B	B B	A B	A B	B B	A B	A B	A A	B B	A A	B B	A B	A B	A B	B B	A B	A B	A B	- -
9181	1	30.202	236	A B	B B	A B	A A	A B	A B	A B	A B	A A	A B	A B	B B	A B	A B	B B	A B	A B	A A	B B	A A	B B	A B	A B	A B	B B	A B	A B	A B	B B
9182	1	30.202	237	A B	A A	A B	B B	A B	A B	A B	A B	B B	B B	A B	A A	A B	A B	A A	A B	A B	B B	A A	B B	A A	A B	A B	A B	A A	A B	A B	A B	A A
9183	1	30.202	238	A B	B B	A B	A A	A B	A B	A B	A B	A A	A B	A B	B B	A B	A B	B B	A B	A B	A A	B B	A A	B B	A B	A B	A B	B B	A B	A B	A B	B B
9185	1	30.202	239	A A	A A	A B	B B	A B	A B	A B	A B	B B	A B	A B	A A	A B	A B	A A	A B	A B	B B	A A	B B	A A	A B	A B	A B	A A	A B	A B	A B	A A
9168	1	30.517	240	B B	B B	A B	- -	A B	A B	A A	A B	- -	A B	- -	B B	- -	- -	- -	A B	A B	- -	A B	A A	- -	- -	- -	- -	- -	A B	A B	A B	- -
9174	1	30.517	241	A B	B B	B B	B B	B B	B B	B B	B B	B B	A B	B B	A B	B B	A B	A B	B B	A B	B B	B B	B B	A B	B B	B B	B B	B B	B B	B B	B B	B B
9205	1	31.697	242	A A	A A	A A	A A	A A	A A	A A	A A	A A	A A	A A	A A	A A	A A	A A	A A	A A	A A	A A	A A	A A	A A	A A	A A	A A	A A	A A	A A	A A
9204	1	31.697	243	A A	A A	A A	B B	A A	A A	B B	A A	A B	B B	B B	A B	A B	A B	A B	A A	B B	A B	A B	A B	A B	A B	A B	A A	A B	A A	A B	A A	A A
98	1	31.697	244	A B	B B	A B	A A	A B	A B	A A	A B	A A	A A	A A	B B	A B	A A	B B	A B	A B	A A	A B	A A	B B	A B	A B	A B	A B	A B	A B	A B	B B
9202	1	31.701	245	A B	B B	A B	- -	A B	A B	B B	A B	- -	B B	- -	B B	- -	- -	- -	A B	B B	- -	B B	A B	- -	- -	- -	- -	- -	A B	B B	A B	- -
9199	1	31.719	246	B B	B B	A B	B B	A B	A B	B B	A B	B B	B B	B B	B B	B B	A B	B B	A B	B B	A B	B B	A B	B B	B B	B B	B B	B B	A B	B B	A B	- -
15627	1	32.779	247	A A	A A	A B	A A	A B	A B	A A	A B	A B	A A	A A	A A	A A	A B	A B	A B	A A	A B	A A	A B	A A	A A	A A	A B	A A	A B	A A	A B	A A
15626	1	32.779	248	A A	A A	A A	B B	A A	A A	B B	A A	A B	B B	B B	A A	A B	A B	A A	A B	A B	A B	A B	A B	A A	A B	A B	A A	A B	A A	A B	A A	A A
15624	1	32.779	249	A B	A A	A B	B B	A B	A B	B B	A B	B B	A B	B B	A B	A B	B B	A B	B B	B B	B B	A B	B B	A B	A B	A B	A B	A B	A B	A B	A B	A A
1664	1	34.098	250	B B	B B	A B	B B	A B	A B	B B	A B	A B	B B	B B	B B	B B	A B	A B	B B	B B	A B	B B	A B	B B	B B	B B	A B	B B	A B	B B	A B	B B
15620	1	34.458	251	A A	A A	A B	- -	A B	A B	A A	A B	- -	A B	- -	A B	- -	- -	- -	A B	A B	- -	A A	A B	- -	- -	- -	- -	- -	A B	A A	A B	- -
15618	1	34.484	252	A A	A A	A B	A A	A B	A B	A A	A B	A B	A A	A A	A A	A A	A B	A B	A A	A A	A B	A A	A B	A A	A A	A A	A A	A A	A B	A A	A B	A A
9194	1	35.072	253	A A	A A	A B	A A	A B	A B	A A	A B	A B	A A	A A	A A	A A	A B	A B	A A	A A	A B	A A	A B	A A	A A	A A	A A	A A	A B	A A	A B	A A
1332	1	35.072	254	B B	B B	B B	A A	B B	B B	A A	B B	A B	A B	A A	B B	A B	A B	B B	A B	A B	A B	A B	A B	B B	A B	A B	B B	A B	B B	A B	B B	B B
9189	1	35.072	255	A B	B B	A B	- -	A B	A B	A A	A B	- -	A A	- -	B B	- -	- -	- -	A A	A B	- -	A B	A A	- -	- -	- -	- -	- -	A B	A B	A B	- -
9187	1	35.072	256	A A	A A	A B	A A	A B	A B	A A	A B	A B	A A	A A	A A	A A	A B	A B	A B	A A	A B	A A	A B	A A	A A	A A	A B	A A	A B	A A	A B	A A
529	1	35.083	257	A B	A A	A B	- -	A B	A B	B B	A B	- -	B B	- -	A B	- -	- -	- -	A B	B B	- -	A B	B B	- -	- -	- -	- -	- -	A B	A B	A B	- -
919	1	35.157	258	A A	A A	A B	A A	A B	A B	A A	A B	A B	A A	A A	A A	A A	A B	A B	A B	A A	A B	A A	A B	A A	A A	A A	A B	A A	A B	A A	A B	A A
2859	1	35.162	259	A A	A A	A B	A A	A B	A B	A A	A B	A B	A A	A A	A A	A A	A B	A B	A B	A A	A B	A A	A B	A A	A A	A A	A B	A A	A B	A A	A B	A A
9224	1	35.625	260	A B	B B	A B	A A	A B	A B	A A	A B	A A	A A	A A	A B	A B	A A	A B	A A	A A	A A	A B	A A	A B	A B	A B	A B	A B	A B	A B	A B	B B
9225	1	35.625	261	A A	A A	A B	B B	A B	A B	B B	A B	B B	B B	B B	A A	A B	B B	A B	B B	A B	B B	A B	B B	A A	A B	A B	A B	A B	A B	A B	A B	A A
9226	1	35.625	262	A A	A A	A B	A A	A B	A B	A A	A B	A B	A A	A A	A A	A A	A B	A B	A B	A A	A B	A A	A B	A A	A A	A A	A B	A A	A B	A A	A B	A A
1627	1	35.625	263	A A	A A	A B	A A	A B	A B	A A	A A	A B	A A	A A	A A	A A	A B	A B	A A	A A	A A	A A	A A	A A	A A	A A	A B	A A	A B	A A	A B	A A
9228	1	35.625	264	A A	A A	A B	B B	A B	A B	B B	A B	B B	B B	B B	A B	A B	B B	A B	B B	B B	B B	A B	B B	A B	A B	A B	- -	A B	A B	A B	A B	A A
9230	1	37.7	265	A A	A A	A A	A A	A A	A A	A A	A A	A A	A A	A A	A A	A A	A A	A A	A A	A A	A A	A A	A A	A A	A A	A A	A A	A A	A A	A A	A A	A A
9232	1	37.7	266	B B	B B	A B	A A	A B	A B	A A	A B	A A	A A	B B	B B	B B	A A	A B	A A	A A	A A	B B	A A	A B	A B	A B	A B	A B	A B	A B	A B	B B
9233	1	37.7	267	A A	A A	A A	B B	A A	A A	B B	A A	A B	A B	A A	A A	A A	A B	A A	B B	A B	A B	A A	A B	A A	A B	A B	A B	A B	A A	A B	A A	A A
9234	1	37.7	268	A A	A A	A A	A A	A A	A A	A A	A B	A A	A B	A A	A A	A A	A A	A A	A B	A B	A B	A A	A B	A B	A A	A A	A B	A A	A A	A A	A A	A A
9235	1	37.7	269	A A	A A	A B	A A	A B	A B	A A	A A	A B	A A	A A	A A	A A	A B	A B	A A	A A	A A	A A	A A	A A	A A	A A	A B	A A	A B	A A	A B	A A
9236	1	37.7	270	A A	A A	A B	B B	A B	A B	B B	A B	B B	A B	A A	A A	A A	B B	A B	B B	B B	B B	A A	B B	A B	A B	A B	A B	A B	A B	A B	A B	A A
2346	1	38.781	271	B B	B B	A B	B B	A B	A B	B B	B B	A B	B B	B B	B B	B B	A B	A B	A B	B B	B B	B B	B B	B B	B B	B B	A B	B B	A B	B B	A B	B B
6914	1	39.93	272	A A	A A	A B	- -	A B	A B	A A	A A	- -	A A	- -	A A	- -	- -	- -	A B	A A	- -	A A	A A	- -	- -	- -	- -	- -	A B	A A	A B	- -
15640	1	40.426	273	B B	B B	A B	- -	A B	A B	A B	B B	- -	A B	- -	B B	- -	- -	- -	A A	A B	- -	B B	A B	- -	- -	- -	- -	- -	A B	A B	A B	- -
9262	1	40.482	274	B B	B B	A B	B B	A B	A B	B B	B B	A B	B B	B B	B B	B B	A B	A B	B B	B B	B B	B B	B B	B B	B B	B B	B B	B B	A B	B B	B B	B B
2915	1	40.5	275	A A	A A	A B	A A	A B	A B	A A	A A	A B	A A	A A	A A	A A	A B	A B	A B	A A	A A	A A	- -	A A	A A	A A	A A	A A	A B	A A	A A	A A
194	1	40.5	276	A B	A A	A A	A B	A A	A A	A B	A A	A B	B B	A A	A A	A A	A B	A B	A B	A B	A B	A A	A B	A B	A B	A B	A A	A A	A A	A B	A A	A A
3251	1	40.5	277	A B	B B	A B	A B	A B	A B	A B	B B	A A	A A	B B	B B	B B	A A	A A	A A	A B	A B	B B	A B	A B	A B	A B	A B	B B	A B	A B	A B	B B
9265	1	42.111	278	B B	B B	B B	- -	A B	A B	B B	B B	- -	B B	- -	B B	- -	- -	- -	A B	B B	- -	B B	B B	- -	- -	- -	- -	- -	A B	B B	A B	- -
9266	1	42.111	279	B B	B B	B B	B B	A B	A B	B B	B B	A B	B B	B B	B B	B B	A B	A B	A B	B B	B B	B B	B B	B B	B B	B B	A B	B B	A B	B B	A B	B B
9267	1	42.111	280	A A	A A	A A	A A	A A	A A	A A	A A	A A	A A	A A	A A	A A	A A	A A	A A	A A	A A	A A	A A	A A	A A	A A	A A	A A	A A	A A	A A	A A
9268	1	42.111	281	B B	B B	B B	B B	A B	A B	B B	B B	A B	B B	B B	B B	B B	A B	A B	A B	B B	B B	B B	B B	B B	B B	B B	A B	B B	A B	B B	A B	B B
9269	1	42.111	282	B B	B B	B B	B B	B B	B B	B B	B B	B B	B B	B B	B B	B B	B B	B B	B B	B B	B B	B B	B B	B B	B B	B B	B B	B B	B B	B B	B B	B B
9272	1	42.111	283	A B	B B	A B	A A	A B	A B	A A	B B	A A	A A	B B	B B	B B	A A	A A	A A	A B	A B	B B	A B	A B	A B	A B	A B	B B	A B	A B	A B	B B
59	1	42.336	284	A B	A A	A B	B B	A B	A B	B B	A A	B B	B B	A A	A A	A A	B B	B B	B B	A B	A B	A A	A B	A B	A B	A B	A B	A A	A B	A B	A B	- -
9273	1	43.283	285	B B	B B	B B	B B	A B	A B	B B	B B	A B	B B	B B	B B	B B	A B	A B	A B	B B	B B	B B	B B	B B	B B	B B	A B	B B	A B	B B	A B	B B
9274	1	43.283	286	A A	A A	A B	B B	A A	A A	B B	A A	A B	B B	A A	A A	A A	A B	A B	A B	A B	A B	A A	A B	A B	A B	A B	A A	A A	A A	A B	A A	A A
9275	1	43.283	287	B B	B B	B B	B B	A B	A B	B B	B B	A B	B B	B B	B B	B B	A B	A B	A B	B B	B B	B B	B B	B B	B B	B B	A B	B B	A B	B B	A B	B B
9276	1	43.283	288	B B	B B	B B	B B	A B	A B	B B	B B	A B	B B	B B	B B	B B	A B	A B	B B	B B	B B	B B	B B	B B	B B	B B	A B	B B	A B	B B	B B	B B
9277	1	43.283	289	B B	B B	A B	- -	A B	A B	A A	B B	- -	A A	- -	B B	- -	- -	- -	A A	A B	- -	B B	A B	- -	- -	- -	- -	- -	A B	A B	A B	- -
9278	1	43.283	290	A A	A A	A B	B B	A B	A B	B B	A A	B B	B B	A A	A A	A A	B B	B B	B B	A B	A B	A A	A B	A A	A B	A B	A B	A A	A B	A B	A B	A A
990	1	43.283	291	A A	A A	A B	A B	A A	A A	A B	A A	A B	A B	A A	A A	A A	A B	A B	A B	A B	A B	A A	A B	A B	A B	A B	A A	A A	A A	A B	A A	A A
9279	1	43.283	292	A A	A A	A B	A B	A A	A A	A B	A A	A B	A B	A A	A A	A A	A B	A B	A B	A B	A B	A A	A B	A B	A B	A B	A A	A A	A A	A B	A A	A A
9280	1	43.283	293	B B	B B	B B	A B	B B	B B	A B	B B	B B	A B	B B	B B	B B	B B	B B	B B	B B	B B	B B	B B	B B	B B	B B	B B	B B	B B	B B	B B	B B
2625	1	43.283	294	B B	B B	B B	A B	A B	A B	A B	B B	A B	A B	B B	B B	B B	A B	A B	B B	B B	B B	B B	B B	B B	B B	B B	A B	B B	A B	B B	A B	B B
9283	1	43.283	295	A B	A A	A B	B B	A A	A A	B B	A A	A B	B B	A A	A A	A A	A B	A B	A B	A B	A B	A A	A B	A B	A B	A B	A A	A A	A A	A B	A A	A A
17114	1	43.371	296	B B	B B	B B	B B	B B	B B	B B	B B	B B	B B	B B	B B	B B	B B	B B	B B	B B	B B	B B	B B	B B	B B	B B	B B	B B	B B	B B	A B	B B
991	1	43.472	297	A A	A A	A A	A B	A A	A A	A A	A A	A A	A A	A A	A A	A A	A A	A A	A B	A A	A A	A A	A A	A A	A A	A A	A A	A A	A A	A A	A B	A A
9284	1	44.063	298	A B	A A	A B	B B	A B	A B	A B	A A	B B	B B	A A	A A	A A	B B	B B	B B	A B	A B	A A	A B	A B	A B	A B	A B	A A	A B	B B	A B	A A
9285	1	44.063	299	B B	B B	B B	B B	B B	B B	B B	B B	A B	A B	B B	B B	B B	A B	A B	B B	B B	B B	B B	B B	B B	B B	B B	A B	B B	A B	B B	B B	B B
9286	1	44.063	300	A B	B B	A B	A B	A B	A B	A B	B B	A A	A A	B B	B B	B B	A A	A A	A A	A B	A B	B B	A B	A B	A B	A B	A B	B B	A B	A A	A B	B B
995	1	44.063	301	A B	A A	A B	A B	A B	A B	A B	A A	A B	A B	A A	A A	A A	A B	A B	B B	A B	A B	A A	A B	A B	A B	A B	A A	A A	A A	B B	A A	A A
9287	1	44.063	302	B B	B B	B B	- -	B B	B B	B B	B B	- -	A B	- -	B B	- -	- -	- -	B B	B B	- -	B B	B B	- -	- -	- -	- -	- -	A B	B B	B B	- -
9288	1	44.063	303	B B	B B	B B	A B	B B	B B	B B	B B	A B	A B	B B	B B	B B	A B	A B	B B	B B	B B	B B	B B	B B	B B	B B	A B	B B	A B	B B	A B	B B
9289	1	44.063	304	A B	B B	A B	A B	A B	A B	A B	B B	A A	A A	B B	B B	B B	A A	A A	A A	A B	A B	B B	A B	A B	A B	A B	A B	B B	A B	A A	A B	- -
9290	1	44.063	305	B B	B B	B B	B B	B B	B B	B B	B B	B B	B B	B B	B B	B B	B B	B B	B B	B B	B B	B B	B B	B B	B B	B B	B B	B B	B B	B B	A B	- -
9292	1	44.063	306	A A	A A	A A	A A	A A	A A	A A	A A	A A	A A	A A	A A	A A	A A	A A	A A	A A	A A	A A	A A	A A	A A	A A	A A	A A	A A	A A	A A	A A
9293	1	44.063	307	B B	B B	B B	B B	B B	B B	B B	B B	A B	A B	B B	B B	B B	A B	A B	B B	B B	B B	B B	B B	B B	B B	B B	A B	B B	A B	B B	B B	B B
997	1	44.392	308	A B	A A	A B	B B	A B	A B	A B	A A	A B	A B	A A	A A	A A	A B	A B	A B	A B	A B	A A	A B	A A	A B	A B	A A	A A	A A	A B	A A	A A
374	1	44.392	309	B B	B B	B B	B B	B B	B B	B B	B B	A B	A B	B B	B B	B B	A B	A B	A B	B B	B B	B B	B B	A B	B B	B B	A B	B B	A B	A B	A B	B B
15652	1	44.733	310	A B	A A	A B	A B	A B	A B	A B	A A	B B	B B	A A	A A	A A	B B	B B	B B	A B	A B	A A	A B	A B	A B	A B	A B	A A	A B	B B	A B	A A
15653	1	44.733	311	A A	A A	A A	A A	A A	A A	A A	A A	A A	A A	A A	A A	A A	A A	A A	A A	A A	A A	A A	A A	A A	A A	A A	A A	A A	A A	A A	A B	A A
15657	1	45.643	312	B B	B B	B B	B B	B B	B B	B B	B B	B B	B B	B B	B B	B B	B B	B B	B B	B B	B B	B B	B B	B B	B B	B B	B B	B B	B B	B B	B B	B B
15656	1	45.643	313	A B	A B	A A	A A	A A	A A	A A	A A	A B	A B	A A	A A	A A	A B	A B	A B	A A	A A	A A	A A	A B	A A	A A	A B	A B	A B	A B	A B	A A
9303	1	45.791	314	A A	A B	A A	- -	A A	A A	A A	A A	- -	A B	- -	A A	- -	- -	- -	A B	A A	- -	A A	A A	- -	- -	- -	- -	- -	A B	A B	A B	- -
9301	1	45.791	315	B B	A B	B B	B B	B B	B B	B B	B B	A B	A B	B B	B B	B B	A B	A B	A B	B B	B B	B B	B B	A B	B B	B B	A B	A B	A B	A B	A B	B B
9300	1	45.791	316	B B	A B	B B	- -	B B	B B	B B	B B	- -	A B	- -	B B	- -	- -	- -	A B	B B	- -	B B	B B	- -	- -	- -	- -	- -	A B	A B	A B	- -
9299	1	45.791	317	A A	A A	A A	A A	A A	A A	A A	A A	A A	A A	A A	A A	A A	A A	A A	A A	A A	A A	A A	A A	A A	A A	A A	A A	A A	A A	A A	A A	A A
9298	1	45.791	318	A A	A B	A A	- -	A A	A A	A A	A A	- -	A B	- -	A A	- -	- -	- -	A B	A A	- -	A A	A A	- -	- -	- -	- -	- -	A B	A B	A B	- -
9328	1	46.728	319	B B	A B	B B	B B	B B	B B	B B	B B	B B	B B	B B	B B	B B	B B	B B	B B	B B	B B	B B	B B	B B	B B	A B	B B	B B	B B	B B	B B	A B
9327	1	46.728	320	A B	A A	A A	A B	A A	A A	A A	A A	A B	A B	A A	A B	A A	A B	A B	A B	A A	A A	A A	A A	A B	A A	A A	A B	A B	A B	A B	A B	A A
9322	1	46.728	321	A A	A A	A A	- -	A A	A A	A A	A A	- -	A B	- -	A B	- -	- -	- -	A B	A A	- -	A A	A A	- -	- -	- -	- -	- -	A B	A B	A A	- -
9321	1	46.728	322	A A	A B	A A	A A	A A	A A	A A	A A	A B	A B	A A	A B	A A	A B	A B	A B	A A	A A	A A	A A	A B	A A	A A	A B	A B	A B	A B	A A	A A
9320	1	46.728	323	A B	A B	A A	A A	A A	A A	A A	A A	A B	A B	A A	A B	A A	A B	A B	A B	A A	A A	A A	A A	A B	A A	A B	A B	A B	A B	A B	A B	A B
9319	1	46.728	324	A A	A A	A A	A A	A A	A A	A A	A A	A A	A A	A A	A A	A A	A A	A A	A A	A A	A A	A A	A A	A A	A A	A A	A A	A A	A A	A A	A A	A A
9318	1	46.728	325	B B	A B	B B	B B	B B	B B	B B	B B	A B	A B	B B	A B	B B	A B	A B	A B	B B	B B	B B	B B	A B	B B	A B	A B	A B	A B	A B	B B	A B
2256	1	46.884	326	A B	B B	B B	B B	B B	B B	B B	B B	B B	B B	B B	B B	B B	B B	B B	B B	B B	B B	B B	B B	B B	B B	A B	B B	B B	B B	B B	B B	A B
3375	1	46.884	327	A A	A A	A A	A A	A A	A A	A A	A A	A A	A A	A A	A A	A A	A A	A A	A A	A A	A A	A A	A A	A A	A A	A A	A A	A A	A A	A A	A A	A A
2950	1	46.884	328	A A	A A	A A	A A	A A	A A	A A	A A	A B	A B	A A	A B	- -	A B	A B	A B	A A	A A	A A	A A	A B	A A	A A	A B	A B	A B	A B	A A	A A
9341	1	48.08	329	A A	A A	A B	A A	A B	A B	A B	A A	A B	A B	A B	A B	A B	A B	A B	A B	A B	A A	A B	A A	A B	A A	A B	A B	A B	A B	A B	A A	A B
9342	1	48.08	330	A A	A A	A A	A A	A A	A A	A B	A A	A B	A B	A A	A B	A A	A B	A B	A B	A B	A A	A A	A A	A B	A A	A B	A B	A B	A B	A B	A A	A B
9343	1	48.08	331	B B	B B	A B	B B	A B	A B	B B	B B	B B	B B	A B	B B	A B	B B	B B	B B	B B	B B	A B	B B	B B	B B	B B	B B	B B	B B	B B	B B	B B
704	1	48.287	332	B B	A B	B B	B B	B B	B B	A B	B B	A B	A B	B B	A B	B B	A B	A B	A B	A B	B B	B B	B B	A B	B B	A B	A B	A B	A B	A B	A B	A B
9347	1	48.538	333	A A	A B	A A	A A	A A	A A	A B	A A	A B	A B	A A	A B	A A	A B	A B	A B	A B	A A	A A	A A	A B	A A	A B	A B	A B	A B	A B	A A	A B
210	1	48.538	334	A A	A B	A A	A A	A A	A A	A B	A A	A B	A B	A A	A B	A A	A B	A B	A B	A B	A A	A A	A A	A B	A A	A B	A B	A B	A B	A B	A A	A B
9348	1	48.538	335	A A	A A	A A	A A	A A	A A	A A	A A	A A	A A	A A	A A	A A	A A	A A	A A	A A	A A	A A	A A	A A	A A	A A	A A	A A	A A	A A	A A	A A
9349	1	48.538	336	A B	A B	A B	B B	A B	A B	A B	B B	A B	A B	A B	A B	A B	A B	A B	A B	A B	B B	A B	B B	A B	B B	A B	A B	A B	A B	A B	A B	A B
9350	1	48.538	337	A A	A B	A A	A A	A A	A A	A B	A A	A B	A B	A A	A B	A A	A B	A B	A B	A B	A A	A A	A A	A B	A A	A B	A B	A B	A B	A B	A B	A B
9351	1	48.538	338	A A	A A	A A	A A	A A	A A	A A	A A	A A	A A	A A	A A	A A	A A	A A	A A	A A	A A	A A	A A	- -	A A	A A	A A	A A	A A	A A	A A	A A
9358	1	50.226	339	A B	A B	A B	- -	A B	A B	A B	A A	- -	A B	- -	A B	- -	- -	- -	A B	A B	- -	A B	A A	- -	- -	- -	- -	- -	A B	A B	A B	- -
9359	1	50.226	340	A A	A A	A A	- -	A A	A A	A A	A A	- -	A A	- -	A A	- -	- -	- -	A A	A A	- -	A A	A A	- -	- -	- -	- -	- -	A A	A A	A A	- -
9360	1	50.226	341	B B	B B	B B	B B	A B	B B	A B	B B	A B	A B	B B	A B	B B	A B	A B	A B	A B	B B	B B	B B	A B	B B	A B	A B	A B	A B	A B	A B	A B
592	1	50.713	342	A B	B B	A B	B B	B B	A B	B B	B B	B B	B B	A B	B B	A B	B B	B B	B B	B B	B B	A B	B B	B B	B B	B B	B B	B B	B B	B B	B B	B B
9367	1	50.713	343	A B	B B	A B	B B	B B	A B	B B	B B	B B	B B	A B	B B	A B	B B	B B	B B	B B	B B	A B	B B	B B	B B	B B	B B	B B	B B	B B	B B	B B
2284	1	50.713	344	B B	A B	B B	B B	A B	B B	A B	B B	A B	A B	B B	A B	B B	A B	A B	A B	A B	B B	B B	B B	A B	B B	A B	A B	A B	A B	A B	A B	A B
9371	1	50.961	345	A A	A A	A A	A A	A A	A A	A A	A A	A A	A A	A A	A A	A A	A A	A A	A A	A A	A A	A A	A A	A A	A A	A A	A A	A A	A A	A A	A A	A A
2285	1	50.961	346	B B	- -	B B	B B	A B	B B	A B	B B	A B	A B	B B	A B	B B	A B	A B	A B	A B	B B	B B	B B	A B	B B	A B	A B	A B	A B	A B	B B	A B
9373	1	50.961	347	A B	B B	A B	- -	B B	A B	B B	B B	- -	B B	- -	B B	- -	- -	- -	B B	B B	- -	A B	B B	- -	- -	- -	- -	- -	B B	B B	B B	- -
9374	1	50.961	348	A B	B B	A B	B B	B B	A B	B B	B B	B B	B B	A B	B B	A B	B B	B B	B B	B B	B B	A B	B B	B B	B B	B B	B B	B B	B B	B B	B B	B B
1051	1	51.279	349	A A	A B	A A	A A	A B	A A	A A	A A	A B	A B	A A	A B	A A	A B	A B	A B	A B	A A	A A	A A	A B	A A	A B	A B	A B	A B	A B	A B	A B
1737	1	51.279	350	B B	A B	B B	B B	A B	B B	B B	B B	A B	A B	B B	A B	B B	A B	A B	A B	A B	B B	B B	B B	A B	B B	A B	A B	A B	A B	A B	A B	A B
9376	1	51.343	351	A B	A B	A A	A A	A B	A A	A A	A A	A B	A B	A A	A B	A A	A B	A B	A B	A B	A A	A A	A A	A B	A A	A B	A B	A B	A B	A B	A B	A B
1387	1	51.343	352	B B	B B	A B	B B	B B	A B	A B	B B	B B	B B	A B	B B	A B	B B	B B	B B	B B	B B	A B	B B	B B	B B	B B	B B	B B	B B	B B	B B	B B
9379	1	51.343	353	A B	B B	A B	B B	B B	A B	A B	B B	B B	B B	A B	B B	A B	B B	B B	B B	B B	B B	A B	B B	B B	B B	B B	B B	B B	B B	B B	B B	B B
9380	1	51.343	354	B B	B B	B B	B B	B B	B B	B B	B B	B B	B B	B B	B B	B B	B B	B B	B B	B B	B B	B B	B B	B B	B B	B B	B B	B B	B B	B B	B B	B B
1739	1	51.608	355	A B	A B	B B	B B	B B	B B	B B	B B	A B	B B	B B	A B	B B	A B	B B	B B	B B	B B	B B	B B	A B	B B	B B	B B	B B	B B	B B	A B	B B
570	1	52.029	356	A A	A B	A A	A A	A A	A A	A A	A A	A B	A A	A A	- -	A A	A B	A A	A A	A A	A A	A A	A A	A B	A A	A A	A A	A A	A A	A A	A B	A A
2640	1	52.128	357	B B	A B	B B	- -	B B	B B	B B	B B	- -	B B	- -	A B	- -	- -	- -	B B	B B	- -	B B	B B	- -	- -	- -	- -	- -	B B	B B	A B	- -
1744	1	52.977	358	B B	A B	B B	B B	B B	A B	B B	B B	A B	B B	B B	A B	B B	A B	B B	B B	B B	B B	B B	B B	A B	B B	B B	B B	B B	B B	B B	A B	B B
9383	1	52.977	359	A A	A B	A A	A A	A A	A B	A A	A A	A B	A A	A A	A B	A A	A B	A A	A A	A A	A A	A A	A A	A B	A A	A A	A A	A A	A A	A A	A B	A A
9384	1	52.977	360	A A	A B	A A	A A	A A	A B	A A	A A	A B	A A	A A	A B	A A	A B	A A	A A	A A	A A	A A	A A	A B	A A	A A	A A	A A	A A	A A	A B	A A
2292	1	52.977	361	A B	B B	A B	B B	A B	B B	A B	B B	B B	A B	A B	B B	A B	B B	A B	A B	A B	B B	A B	B B	B B	B B	A B	A B	A B	A B	A B	B B	A B
9411	1	53.92	362	A A	A A	A A	A A	A A	A A	A A	A A	A B	A A	A A	A B	A A	A B	A A	A A	A A	A A	A A	A A	A B	A A	A A	A A	A A	A A	A A	A A	A A
9412	1	53.92	363	A A	A A	A A	A A	A A	A A	A A	A A	A A	A A	A A	A A	A A	A A	A A	A A	A A	A A	A A	A A	A A	A A	A A	A A	A A	A A	A A	A A	A A
9415	1	53.92	364	B B	B B	B B	B B	B B	B B	B B	B B	B B	B B	B B	A B	B B	A B	- -	B B	B B	B B	B B	B B	A B	B B	B B	B B	B B	B B	B B	B B	B B
15660	1	55.372	365	B B	A B	B B	B B	B B	A B	B B	B B	B B	B B	B B	A B	B B	B B	B B	B B	B B	B B	B B	B B	B B	B B	B B	B B	B B	B B	B B	A B	B B
15661	1	55.375	366	B B	A B	B B	B B	B B	A B	B B	B B	A B	B B	B B	A B	B B	B B	B B	B B	B B	B B	B B	B B	B B	B B	B B	A B	B B	A B	B B	A B	B B
15662	1	55.375	367	A B	A B	A B	A A	A B	A B	A B	A B	A B	A B	A B	A B	A B	A B	A B	A B	A B	A A	A A	A B	A B	A A	A B	A B	A B	A B	A B	A B	A B
15665	1	55.375	368	B B	A B	B B	B B	B B	A B	B B	B B	A B	B B	B B	A B	B B	B B	B B	B B	B B	B B	B B	B B	B B	B B	B B	A B	B B	A B	B B	A B	B B
15666	1	55.375	369	A A	A A	A A	- -	A A	A A	A A	A A	- -	A A	- -	A B	- -	- -	- -	A A	A A	- -	A A	A A	- -	- -	- -	- -	- -	A B	A A	A A	- -
9417	1	55.911	370	B B	A B	B B	B B	B B	A B	B B	B B	A B	B B	A B	A B	A B	B B	B B	B B	B B	B B	A B	B B	B B	B B	B B	A B	B B	A B	B B	A B	B B
9418	1	55.911	371	B B	A B	B B	B B	B B	A B	B B	B B	A B	B B	A B	A B	A B	B B	B B	B B	B B	B B	B B	B B	B B	B B	B B	A B	B B	A B	B B	A B	B B
9419	1	55.911	372	A A	A B	A A	A A	A A	A B	A A	A A	A B	A A	A B	A B	A B	A A	A A	A A	A A	A A	A A	A A	A A	A A	A A	A B	A A	A B	A A	A B	A A
9420	1	55.911	373	B B	A B	B B	B B	B B	A B	B B	B B	A B	B B	A B	B B	A B	B B	B B	B B	B B	B B	B B	B B	B B	B B	B B	A B	B B	A B	B B	A B	B B
9421	1	55.911	374	A A	A A	A A	A A	A A	A A	A A	A A	A A	A A	A A	A B	A A	A A	A A	A A	A A	A A	A A	A A	A A	A A	A A	A A	A A	A A	A A	A A	A A
3018	1	56.19	375	B B	A B	B B	B B	B B	A B	A A	A B	A A	A B	A B	A B	A B	A B	A B	A B	A B	A B	B B	A B	B B	A B	A B	A B	B B	A B	A B	A B	B B
3019	1	56.198	376	A A	A B	A A	A A	A A	A B	B B	A B	B B	A B	A B	A B	A B	A B	A B	A B	A B	A B	A A	A B	A A	A B	A B	A B	A A	A B	A B	A B	A A
1084	1	56.214	377	A B	A B	A B	B B	A B	A B	A A	A A	A A	A A	A B	A B	A B	A A	A A	A A	A A	A B	A B	A A	A B	A B	A A	A B	A B	A B	A A	A B	A B
1780	1	56.367	378	A B	A B	A B	A A	A B	A B	B B	B B	B B	B B	A B	A B	A B	B B	B B	B B	B B	A B	A B	B B	A B	A B	B B	A B	A B	A B	B B	A B	A B
9424	1	56.367	379	A B	A A	A B	A A	A B	A A	A A	A B	A A	A B	A A	A B	A A	A B	A B	A B	A B	A A	A B	A B	A B	A A	A B	A A	A B	A A	A B	A A	A B
9425	1	56.367	380	A A	A A	A A	A A	A A	A A	A A	A A	A A	A A	A A	A A	A A	A A	A A	A A	A A	A A	A A	A A	A A	A A	A A	A A	A A	A A	A A	A A	A A
9426	1	56.367	381	B B	B B	B B	B B	B B	B B	A A	A B	A A	A B	A B	B B	A B	A B	A B	A B	A B	A B	B B	A B	B B	A B	A B	A B	B B	A B	A B	B B	B B
9427	1	56.367	382	A A	A A	A A	A A	A A	A A	B B	A B	B B	A B	A B	A A	A B	A B	A B	A B	A B	A B	A A	A B	A A	A B	A B	A B	A A	A B	A B	A A	A A
516	1	56.367	383	A B	A A	A B	A A	A B	A A	A A	A B	A A	A B	A A	A B	A A	A B	A B	A B	A B	A A	A A	A B	A B	A A	A B	A A	A B	A A	A B	A A	A B
723	1	56.567	384	A A	A B	A A	A A	A A	A B	B B	A B	B B	A B	A B	A B	A B	B B	A B	A B	A B	A B	A A	A B	A A	A B	A B	A B	A A	A B	A B	A B	A A
9429	1	58.223	385	A A	A A	A A	A A	A A	A B	A A	A A	A A	A A	A A	A A	A A	A A	A A	A A	A A	A A	A A	A A	A A	A A	A A	A A	A A	A A	A A	A B	A A
9431	1	59.911	386	A B	A A	A A	A A	A A	A B	B B	A B	B B	A B	A B	A B	A B	A B	A B	A B	A B	A B	A A	A B	A A	A B	A B	A B	A A	B B	A B	A B	A A
9433	1	59.911	387	A B	A A	A A	A A	A A	A B	B B	A B	B B	A B	A B	A B	A B	A B	A B	A B	A B	A B	A B	A B	A A	A B	A B	A B	A A	B B	A B	A B	A A
9434	1	59.911	388	B B	B B	B B	B B	B B	B B	B B	B B	B B	B B	B B	B B	B B	B B	B B	B B	B B	B B	B B	B B	B B	B B	B B	B B	B B	B B	B B	B B	B B
1094	1	59.911	389	A B	A A	A A	A A	A A	A B	B B	A B	B B	A B	A B	A B	A B	A B	A B	A B	A B	A B	A A	A B	A A	A B	A B	A B	A A	B B	A B	A B	A A
9435	1	59.911	390	A B	B B	B B	B B	B B	A B	A A	A B	A A	A B	A B	A B	A B	A B	A B	A B	A B	A B	B B	A B	B B	A B	A B	A B	B B	A A	A B	A B	B B
9436	1	59.911	391	A B	B B	B B	B B	B B	A B	A A	A B	A A	A B	A B	A B	A B	A B	A B	A B	A B	A B	B B	A B	B B	A B	A B	A B	B B	A A	A B	A B	B B
3027	1	59.911	392	A B	A A	A A	A A	A A	A B	B B	A B	B B	A B	A B	A B	A B	A B	A B	A B	A B	A B	A A	A B	A A	A B	A B	A B	A A	B B	A B	A B	A A
1789	1	59.911	393	A B	B B	B B	B B	B B	A B	A A	A B	A A	A B	A B	A B	A B	A B	A B	A B	A B	A B	B B	A B	B B	A B	A B	A B	B B	A A	A B	A B	B B
1790	1	59.911	394	A A	A B	A B	A A	A B	A A	A A	A B	A A	A B	A A	A A	A A	A B	A B	A B	A B	A A	A B	A B	A B	A A	A B	A A	A B	A A	A B	A A	A B
9437	1	59.992	395	A A	A A	A A	A A	A B	A A	A A	A A	A A	A B	A A	A A	A A	A B	A A	A B	A A	A A	A A	A A	A A	A A	A A	A A	A A	A A	A B	A A	A A
9439	1	59.992	396	A B	A A	A A	A A	A A	A B	B B	A B	B B	A B	A B	A B	A B	A B	A B	A B	A B	A B	A A	A B	A A	A B	A B	A B	A A	B B	A B	A B	A A
9443	1	59.992	397	B B	A B	A B	B B	B B	B B	B B	A B	B B	B B	B B	B B	B B	B B	A B	B B	A B	B B	B B	A B	A B	B B	A B	B B	A B	B B	B B	B B	A B
170	1	60.514	398	A B	B B	B B	B B	A B	A B	A A	A B	A A	A A	A B	A B	A B	A A	A B	A A	A B	A B	B B	A B	B B	A B	A B	A B	B B	A A	A A	A B	B B
15668	1	61.087	399	A B	B B	B B	B B	A B	A B	A A	A B	A A	A A	A B	A B	A B	A A	A B	A A	A B	A B	B B	A B	B B	A B	A B	A B	B B	A A	A A	A B	B B
15671	1	61.087	400	A A	A B	A B	- -	A A	A A	A A	A B	- -	A A	- -	A A	- -	- -	- -	A A	A B	- -	A A	A B	- -	- -	- -	- -	- -	A A	A A	A A	- -
15672	1	61.087	401	A B	A A	A A	A A	A A	A B	B B	A B	B B	A B	A B	A B	A B	A B	A B	A B	A B	A B	A A	A B	A A	A B	A B	A B	A A	B B	A B	A B	A A
15673	1	61.087	402	A A	A A	A A	A A	A B	A A	A A	A A	A A	A B	A A	A A	A A	A B	A A	A B	A A	A A	A A	A A	A A	A A	A A	A A	A A	A A	A B	A A	A A
17274	1	61.231	403	A B	A A	A A	A A	A A	A B	B B	A B	B B	A B	A B	A B	A B	A B	- -	A B	A B	A B	A A	A B	A A	A B	A B	A B	A A	B B	A B	A B	A A
17276	1	61.231	404	A B	A A	A A	A B	A B	A B	B B	A B	B B	B B	A B	A B	A B	B B	A B	B B	A B	B B	A B	A B	A A	B B	A B	A B	A A	B B	B B	A B	A A
17277	1	61.231	405	B B	B B	B B	B B	A B	B B	B B	B B	B B	A B	B B	B B	B B	A B	B B	A B	B B	B B	B B	B B	B B	B B	B B	B B	B B	B B	A B	B B	B B
17281	1	61.231	406	A B	A A	A A	A A	A A	A B	B B	A B	B B	A B	A B	A B	A B	A B	A B	A B	A B	A B	A A	A B	A A	A B	A B	A B	A A	B B	A B	A B	A A
9446	1	61.334	407	A A	A A	A A	A A	A A	A A	A A	A A	A A	A A	A A	A A	A A	A A	A A	A A	A A	A A	A A	A A	A A	A A	A A	A A	A A	A A	A A	A A	A A
9447	1	61.334	408	A A	A A	A A	A A	A A	A A	A A	A A	A A	A A	A A	A A	A A	A A	A A	A A	A A	A A	A A	A A	A A	A A	A A	A A	A A	A A	A A	A A	A A
9448	1	61.335	409	A B	A B	A B	A B	A B	A B	B B	B B	B B	B B	A B	A B	A B	B B	B B	B B	B B	B B	B B	B B	A B	B B	B B	A B	A B	B B	B B	A B	A B
481	1	61.345	410	A A	A B	A B	A A	A B	A A	A A	A B	A A	A B	A A	A A	A A	A B	A B	A B	A B	A A	A B	A B	A B	A A	A B	A A	A B	A A	A B	A A	A B
3031	1	61.384	411	B B	A B	A B	A B	A B	B B	B B	A B	B B	A B	B B	B B	B B	A B	A B	A B	A B	A B	B B	A B	A B	A B	A B	B B	A B	B B	A B	B B	A B
9450	1	61.92	412	A B	B B	B B	B B	A B	A B	A A	A B	A A	A A	A B	A B	A B	A A	A B	A A	A B	A B	A A	A B	B B	A B	A B	A B	- -	A A	A A	A B	- -
3033	1	61.92	413	- -	A A	A A	A A	A A	A B	B B	A B	B B	A B	A B	A B	A B	A B	A B	A B	A B	A B	A B	- -	A A	A B	A B	A B	A A	B B	A B	- -	A A
2343	1	61.92	414	A B	B B	B B	B B	B B	A B	A A	A B	A A	A B	A B	A B	A B	A B	A B	A B	A B	A B	A B	A B	B B	A B	A B	A B	B B	A A	A B	A B	B B
2344	1	61.92	415	B B	B B	B B	B B	B B	B B	B B	B B	B B	B B	B B	B B	B B	B B	B B	B B	B B	B B	B B	B B	B B	B B	B B	B B	B B	B B	B B	B B	B B
15676	1	62.469	416	B B	B B	B B	- -	A B	B B	B B	B B	- -	A B	- -	B B	- -	- -	- -	A B	B B	- -	B B	B B	- -	- -	- -	- -	- -	B B	A B	B B	- -
15679	1	62.469	417	A A	A B	A B	- -	A A	A A	A A	A B	- -	A A	- -	A A	- -	- -	- -	A A	A B	- -	A A	A B	- -	- -	- -	- -	- -	A A	A A	A A	- -
15680	1	62.469	418	A A	A A	A A	A A	A B	A A	A A	A A	A A	A B	A A	A A	A A	A B	A A	A B	A A	A A	A A	A A	A A	A A	A A	A A	A A	A A	A B	A A	A A
15681	1	62.469	419	A B	A B	A B	A A	A B	A B	B B	B B	B B	B B	A B	A B	A B	B B	B B	B B	B B	A B	A B	B B	A B	A B	B B	A B	A B	B B	B B	A B	A B
15682	1	62.469	420	A B	A A	A A	A A	A A	A B	B B	A B	B B	A B	A B	A B	A B	A B	A B	A B	A B	A B	A B	A B	- -	A B	A B	A B	A A	B B	A B	A B	A A
15683	1	62.469	421	B B	B B	B B	- -	B B	B B	B B	B B	- -	B B	- -	B B	- -	- -	- -	B B	B B	- -	B B	B B	- -	- -	- -	- -	- -	B B	B B	B B	- -
1408	1	63.009	422	B B	B B	B B	- -	B B	A B	A A	A B	- -	A B	- -	A B	- -	- -	- -	A B	A B	- -	A B	A B	- -	- -	- -	- -	- -	A A	A B	B B	- -
9453	1	63.009	423	B B	B B	B B	B B	B B	A B	A A	A B	A A	A B	A B	A B	A B	A B	A B	A B	A B	A B	A B	A B	B B	A B	A B	A B	B B	A A	A B	B B	B B
9454	1	63.009	424	A A	A A	A A	A A	A A	A A	A A	A A	A A	A A	A A	A A	A A	A A	A A	A A	A A	A A	A A	A A	A A	A A	A A	A A	A A	A A	A A	A A	A A
9455	1	63.009	425	B B	B B	B B	B B	B B	B B	B B	B B	B B	B B	B B	B B	B B	B B	B B	B B	B B	B B	B B	B B	B B	B B	B B	B B	B B	B B	B B	B B	B B
15684	1	63.009	426	A A	A A	A A	A A	A A	A B	B B	A B	B B	A B	A B	A B	A B	A B	A B	A B	A B	A B	A B	A B	A A	A B	A B	A B	A A	B B	A B	A A	A A
15685	1	63.009	427	A A	A A	A A	A A	A A	A A	A A	A A	A A	A A	A A	A A	A A	A A	A A	A A	A A	A A	A A	A A	A A	A A	A A	A A	A A	A A	A A	A A	A A
15686	1	63.009	428	A A	A A	A A	A A	A A	A A	A A	A A	A A	A A	A A	A A	A A	A A	A A	A A	A A	A A	A A	A A	A A	A A	A A	A A	A A	A A	A A	A A	A A
15689	2	0	429	A B	A A	A A	A B	A B	A A	A A	A A	A A	A B	A A	A A	A B	A A	A A	A A	A B	A B	A A	A B	- -	A A	A B	A A	A A	A A	A B	A A	A B
9464	2	0.574	430	B B	B B	A B	B B	B B	A B	B B	A B	B B	B B	B B	B B	B B	B B	B B	A B	B B	B B	B B	B B	B B	B B	B B	B B	B B	B B	B B	B B	B B
9465	2	0.574	431	A B	A A	A B	A B	A B	A B	A A	A B	A A	A B	A A	A A	A B	A A	A A	A B	A B	A B	A A	A B	A A	A A	A B	A A	A A	A A	A B	A A	A B
9466	2	0.574	432	A B	B B	A B	A B	A B	A B	B B	A B	B B	A B	B B	B B	A B	B B	B B	A B	A B	A B	B B	A B	B B	B B	A B	B B	B B	B B	A B	B B	A B
17294	2	0.907	433	A B	A A	A B	A B	A B	A B	A A	A B	- -	A B	A A	A A	A B	A A	A A	A B	A B	A B	A A	A B	A A	A A	A B	A A	A A	A A	A B	A A	A B
2746	2	1.196	434	A A	A B	A A	A A	A B	A B	A A	A A	A A	A A	A B	- -	A B	A A	A A	A A	A A	A A	A A	A B	B B	A A	A B	A A	B B	A A	A B	A A	A B
2747	2	1.196	435	A A	A A	A A	A A	A B	A B	A A	A A	A A	A A	A A	A B	A B	A A	A A	A A	A A	A A	A A	A B	B B	A A	A B	A A	B B	A A	A B	A A	A B
1500	2	1.196	436	B B	B B	B B	A B	B B	B B	B B	A B	B B	B B	B B	B B	B B	B B	B B	B B	B B	A B	B B	A B	B B	B B	B B	B B	B B	B B	A B	B B	B B
805	2	1.196	437	A A	A A	A A	A B	A A	A A	A A	A B	A A	A A	A A	A A	A A	A A	A A	A A	A A	A B	A A	A B	A A	A A	A A	A A	A A	A A	A B	A A	A A
9469	2	1.352	438	A B	A A	A B	A B	B B	B B	A A	A B	A A	A B	A A	A B	B B	A A	A A	A B	A B	A B	A A	B B	B B	A A	B B	A A	B B	A A	B B	A A	B B
9470	2	1.352	439	A B	B B	A B	A B	B B	A B	B B	A B	A B	B B	B B	B B	B B	B B	B B	A B	B B	A B	B B	A B	B B	B B	A B	B B	B B	B B	A B	B B	A B
3204	2	1.352	440	A A	A B	A A	A A	A A	A A	A A	A A	A A	A A	A B	A B	A A	A A	A A	A A	A A	A A	A A	A A	A A	A A	A A	A A	A A	A A	A A	A A	A A
9472	2	1.352	441	A B	B B	A B	A B	B B	A B	B B	A B	B B	B B	B B	B B	B B	B B	B B	A B	B B	A B	B B	A B	B B	B B	A B	B B	B B	B B	A B	B B	A B
1507	2	1.352	442	A B	A B	A B	A B	A A	A B	A A	A B	A A	A A	A B	A B	A A	A A	A A	A B	A A	A B	A A	A B	A A	A A	A B	A A	A A	A A	A B	A A	A B
264	2	1.352	443	A B	A B	A B	A B	B B	A B	B B	A B	B B	B B	A B	A B	B B	B B	B B	A B	B B	A B	B B	A B	B B	B B	A B	B B	B B	B B	A B	B B	A B
9475	2	1.352	444	A B	A B	A B	A B	A A	A B	A A	A B	A A	A A	A B	A B	A A	A A	A A	A B	A A	A B	A A	A B	A A	A A	A B	A A	A A	A A	A B	A A	A B
9476	2	1.352	445	B B	B B	B B	A B	B B	B B	B B	B B	B B	B B	B B	B B	B B	B B	B B	B B	B B	A B	B B	A B	B B	B B	B B	B B	B B	B B	A B	B B	B B
2031	2	1.352	446	A B	B B	B B	- -	B B	A B	B B	B B	- -	B B	- -	B B	- -	- -	- -	A B	B B	- -	B B	A B	- -	- -	- -	- -	- -	B B	A B	B B	- -
2033	2	1.352	447	A B	A A	A B	A B	A A	A B	A A	A B	A A	A A	A A	A A	A A	A A	A A	A B	A A	A B	A A	- -	A A	A A	A B	A A	A A	A A	A B	A A	A B
9478	2	2.443	448	A A	A A	A A	A B	A A	A B	A A	A A	A A	A A	A A	A A	A A	A A	A A	A B	A A	A B	A A	A B	A A	A A	A A	A A	A A	A A	A B	A A	A A
9480	2	2.443	449	A B	B B	A B	A B	B B	A B	B B	A B	A B	B B	B B	A B	B B	B B	B B	A B	B B	A B	B B	A B	B B	B B	A B	B B	B B	B B	A B	B B	A B
9481	2	2.443	450	A B	B B	A B	A B	B B	A B	B B	A B	B B	B B	B B	B B	B B	B B	B B	A B	B B	A B	B B	A B	B B	B B	A B	B B	B B	B B	A B	B B	A B
9482	2	2.443	451	A B	A A	A B	A B	A A	A B	A A	A B	A A	A A	A A	A A	A A	A A	A A	A B	A A	A B	A A	A B	A A	A A	A B	A A	A A	A A	A B	A A	A B
9483	2	2.443	452	A B	A B	B B	A B	B B	B B	A A	A B	A B	A B	A B	B B	B B	A A	A A	A B	A B	A B	A A	B B	B B	A A	B B	A A	B B	A A	B B	A A	B B
9485	2	2.443	453	B B	B B	B B	B B	A B	B B	B B	A B	A B	A B	B B	A B	A B	B B	B B	B B	A B	B B	B B	B B	B B	B B	B B	B B	B B	B B	B B	B B	B B
9486	2	2.443	454	A B	A B	A A	- -	A A	A A	B B	A B	- -	A B	- -	A A	- -	- -	- -	A B	A B	- -	B B	A A	- -	- -	- -	- -	- -	B B	A A	B B	- -
9487	2	2.443	455	A B	B B	A B	- -	B B	A B	B B	B B	- -	B B	- -	B B	- -	- -	- -	A B	B B	- -	B B	B B	- -	- -	- -	- -	- -	B B	B B	B B	- -
9583	2	2.785	456	A A	A A	A B	- -	A B	A B	A A	A B	- -	A A	- -	A B	- -	- -	- -	A A	A A	- -	A A	B B	- -	- -	- -	- -	- -	A A	B B	A A	- -
9586	2	2.785	457	B B	B B	A A	A B	A B	A A	B B	A B	B B	B B	B B	A B	A B	B B	B B	A B	B B	A B	B B	A A	A B	B B	A A	B B	A B	B B	A A	B B	A A
9587	2	2.785	458	A A	A A	A A	- -	A A	A A	A A	A A	- -	A A	- -	A B	- -	- -	- -	A A	A A	- -	A A	A A	- -	- -	- -	- -	- -	A A	A A	A A	- -
9589	2	2.785	459	B B	B B	A A	- -	A B	A A	B B	A B	- -	B B	- -	A B	- -	- -	- -	A B	B B	- -	B B	A B	- -	- -	- -	- -	- -	B B	A B	B B	- -
882	2	3.211	460	A A	A A	A A	A A	A A	A A	A A	A B	A A	A A	A A	A A	A A	A A	A A	A A	A A	A A	A A	A A	A A	A A	A A	A A	A A	A A	A A	A A	A A
9492	2	3.211	461	A A	A A	A A	A A	A A	A A	A A	A A	A B	A A	A A	A A	A A	A A	A A	A A	A A	A A	A A	A A	A A	A A	A A	A A	A A	A A	A A	A A	A A
9493	2	3.211	462	B B	B B	B B	B B	B B	B B	B B	B B	B B	B B	B B	B B	B B	B B	B B	B B	B B	B B	B B	B B	B B	B B	B B	B B	B B	B B	B B	B B	B B
2580	2	3.333	463	A B	A B	B B	A B	B B	B B	A A	A A	A B	A B	A A	B B	B B	A A	A A	A B	A B	A B	A A	B B	A B	A A	A B	A A	A B	A A	B B	A A	A B
886	2	3.333	464	A A	A A	B B	A B	A B	A B	A A	A A	A B	A A	A B	B B	A B	A A	A A	A A	A A	A B	A A	B B	B B	A A	A B	A A	B B	A A	B B	A A	A B
2828	2	3.333	465	B B	B B	A A	- -	A B	A A	B B	B B	- -	B B	- -	A B	- -	- -	- -	A B	B B	- -	A B	A A	- -	- -	- -	- -	- -	B B	A A	B B	- -
3227	2	3.333	466	B B	B B	B B	B B	B B	B B	B B	B B	B B	B B	A B	A B	- -	B B	B B	B B	B B	B B	A B	B B	- -	B B	B B	B B	A B	B B	B B	B B	B B
2136	2	3.342	467	A A	A A	B B	- -	A B	A B	A A	A A	- -	A A	- -	B B	- -	- -	- -	A A	A A	- -	A B	A B	- -	- -	- -	- -	- -	A A	A B	A A	- -
1322	2	3.343	468	A A	A A	B B	- -	A B	A B	A A	A A	- -	A A	- -	B B	- -	- -	- -	A A	A A	- -	A B	A B	- -	- -	- -	- -	- -	A A	A B	A A	- -
2142	2	3.348	469	A A	A A	A A	A B	A A	A A	A A	A A	A A	A A	A A	A A	A A	A A	A A	A A	A A	A B	A B	A B	A A	A A	A A	A A	A A	A A	A B	A A	A A
9494	2	3.409	470	A A	A A	A B	A A	A B	A B	A A	A A	A A	A A	A A	A B	A B	A A	A A	A A	A A	A A	A A	A B	A B	A A	A B	A A	A B	A A	A B	A A	A B
9495	2	3.409	471	B B	B B	A B	B B	B B	B B	B B	B B	B B	B B	B B	B B	B B	B B	B B	B B	B B	B B	B B	B B	B B	B B	B B	B B	B B	B B	B B	B B	B B
9496	2	3.409	472	A B	A B	A A	A B	A A	A A	B B	B B	A B	A B	B B	A A	A A	B B	B B	A B	A B	A B	A B	A A	A B	B B	A B	B B	A B	B B	A A	B B	A B
9497	2	3.409	473	A B	A B	A A	A B	A A	A A	B B	B B	B B	A B	B B	A B	A A	B B	B B	A B	A B	A B	A B	A A	A B	B B	A B	B B	A B	B B	A A	B B	A B
9498	2	3.409	474	B B	B B	A B	B B	B B	B B	B B	B B	B B	B B	B B	B B	B B	B B	B B	B B	B B	B B	A B	B B	B B	B B	B B	B B	B B	B B	B B	B B	B B
2191	2	4.615	475	B B	B B	A B	A B	A B	A A	B B	B B	B B	B B	B B	A B	A B	A B	B B	A B	B B	A B	A B	A A	A B	B B	A B	B B	A B	B B	A A	B B	A B
9499	2	4.615	476	A A	A A	B B	- -	A B	B B	A A	A A	- -	A A	- -	A B	- -	- -	- -	A B	A A	- -	A B	B B	- -	- -	- -	- -	- -	A A	B B	A A	- -
9500	2	4.615	477	B B	B B	A A	- -	A B	A A	B B	B B	- -	B B	- -	A B	- -	- -	- -	A B	B B	- -	A B	A A	- -	- -	- -	- -	- -	B B	A A	B B	- -
9501	2	4.615	478	A A	A A	A B	A A	A A	A A	A A	A A	A A	A A	A A	A A	A A	A A	A A	A A	A A	A A	A A	A A	A A	A A	A A	A A	A A	A A	A A	A A	A A
1648	2	4.724	479	B B	B B	A A	A B	A B	A A	B B	B B	B B	B B	B B	A B	A B	A B	B B	A B	B B	A B	A B	A A	A B	B B	A B	B B	A B	B B	A A	B B	A B
342	2	5.177	480	A B	A B	A A	A B	A A	A A	B B	B B	A B	A B	A B	A A	A A	A B	B B	A B	A B	A B	A B	A A	A A	B B	A B	B B	A A	B B	A A	B B	A B
9502	2	6.161	481	A A	A A	B B	- -	A B	B B	A A	A A	- -	A A	- -	A B	- -	- -	- -	A B	A A	- -	A B	B B	- -	- -	- -	- -	- -	A A	B B	A A	- -
9504	2	6.161	482	B B	B B	A B	B B	B B	B B	B B	B B	B B	B B	B B	B B	B B	B B	B B	B B	B B	B B	B B	B B	B B	B B	B B	B B	B B	B B	B B	B B	B B
9505	2	6.161	483	B B	B B	A B	B B	A B	A B	B B	B B	B B	B B	B B	A B	A B	B B	B B	B B	B B	B B	A B	A B	A B	B B	A B	B B	A B	B B	A B	B B	A B
9506	2	6.161	484	A A	A A	A A	A A	A A	A A	A A	A A	A A	A A	A A	A A	A A	A A	A A	A A	A A	A A	A B	A A	A A	A A	A A	A A	A A	A A	A A	A A	A A
9507	2	6.161	485	A A	A A	B B	A B	A B	B B	A A	A A	A A	A A	A A	A B	A B	A B	A A	A B	A A	A B	A B	B B	- -	A A	A B	A A	A B	A A	B B	A A	A B
9508	2	6.161	486	A A	A A	A B	- -	A B	A B	A A	A A	- -	A A	- -	A B	- -	- -	- -	A A	A A	- -	A A	A B	- -	- -	- -	- -	- -	A A	A B	A A	- -
9510	2	6.161	487	A A	A A	B B	A B	A B	B B	A A	A A	A A	A A	A A	A B	A B	A A	A A	A B	A A	A B	A B	B B	A B	A A	A B	A A	A B	A A	B B	A A	A B
9511	2	6.6	488	A A	A A	A A	A A	A A	A A	A A	A A	A A	A A	A A	A A	A A	A A	A A	A A	A A	A A	A A	A A	A A	A A	A A	A A	A A	A A	A A	A A	- -
3260	2	6.6	489	A B	A B	A A	A A	A B	A A	A A	A A	A A	A B	A A	A A	A B	A B	A A	A A	A B	A A	A B	A A	A A	A A	A A	A A	A A	A A	A A	A A	A A
9512	2	6.6	490	A A	A A	A B	A A	A A	A A	A A	A A	A A	A A	A A	A A	A A	A A	A A	A A	A A	A A	A A	A A	A A	A A	A A	A A	A A	A A	A A	A A	A A
9513	2	6.6	491	A B	A B	A A	A B	A A	A A	- -	- -	B B	A B	A B	A A	A A	A B	B B	A B	A B	A B	A B	A A	A A	B B	A B	B B	A A	- -	A A	- -	A B
2267	2	6.6	492	B B	B B	A B	B B	A B	A A	B B	B B	B B	B B	B B	A B	A B	B B	B B	A B	B B	B B	B B	A B	A B	B B	A B	B B	A B	B B	A B	B B	A B
15696	2	6.809	493	B B	B B	B B	B B	B B	B B	B B	B B	B B	B B	B B	B B	B B	B B	B B	B B	B B	B B	B B	B B	B B	B B	B B	B B	B B	B B	B B	B B	B B
17296	2	7.156	494	A B	A B	A A	A B	A A	A A	B B	B B	A B	A B	B B	A B	A A	A B	B B	A B	A B	A B	A B	A A	A A	B B	A B	B B	A A	B B	A A	B B	A B
17297	2	7.156	495	A B	A B	B B	B B	A B	B B	B B	B B	B B	A B	B B	B B	A B	B B	B B	B B	A B	B B	A B	B B	A B	B B	B B	B B	A B	B B	B B	B B	B B
17298	2	7.156	496	A A	A A	A A	A A	A A	A A	A A	A A	A A	A A	A A	A A	A A	A A	A A	A A	A A	A A	A A	A A	A A	A A	A A	A A	A A	A A	A A	A A	A A
17299	2	7.156	497	A B	A B	B B	B B	A B	B B	B B	B B	B B	A B	B B	B B	A B	A B	B B	B B	A B	B B	A B	B B	A B	B B	B B	B B	A B	B B	B B	B B	B B
17300	2	7.156	498	A B	A B	A A	A B	A A	A A	B B	B B	A B	A B	B B	A B	A A	B B	B B	A B	A B	A B	A B	A A	A B	B B	A B	B B	A B	B B	A A	B B	A B
17301	2	7.156	499	A B	A B	A A	A B	A A	A A	B B	B B	A B	A B	B B	A B	A A	B B	B B	A B	A B	A B	A B	A A	A B	B B	A B	B B	A B	B B	A A	B B	A B
17302	2	7.156	500	B B	B B	A B	B B	A B	A A	B B	B B	B B	B B	B B	A B	A B	B B	B B	A B	B B	B B	B B	A B	A B	B B	A B	B B	A B	B B	A B	B B	A B
17303	2	7.156	501	A B	A B	A A	A A	A B	A A	A A	A A	A B	A B	A A	A A	A B	A A	A A	A A	A B	A A	A B	A A	A A	A A	A A	A A	A A	A A	A A	A A	A A
17304	2	7.156	502	A B	A B	B B	B B	A B	B B	B B	B B	A B	A B	B B	B B	- -	B B	B B	B B	A B	B B	A B	B B	B B	B B	B B	B B	B B	B B	B B	B B	B B
2645	2	8.174	503	B B	B B	A B	- -	A B	A A	B B	B B	- -	B B	- -	A B	- -	- -	- -	A B	B B	- -	B B	A A	- -	- -	- -	- -	- -	B B	A A	B B	- -
1755	2	8.174	504	A A	A A	B B	A B	A B	B B	A A	A A	A A	A A	A A	A B	A B	A A	A A	A B	A A	A B	A A	B B	A B	A A	A B	A A	A B	A A	B B	A A	A B
15697	2	8.486	505	B B	B B	A B	B B	B B	B B	B B	B B	B B	B B	B B	B B	B B	B B	B B	B B	B B	B B	B B	B B	B B	B B	B B	B B	B B	B B	B B	B B	B B
15698	2	8.486	506	B B	B B	A B	A B	A B	A A	B B	B B	B B	B B	B B	A B	A B	B B	B B	A B	B B	A B	B B	A A	A B	B B	A B	B B	A B	B B	A A	B B	A B
15699	2	8.486	507	A A	A A	A B	A A	A A	A A	A A	A A	A A	A A	A A	A A	A A	A A	A A	A A	A A	A A	A A	A A	A A	A A	A A	A A	A A	A A	A A	A A	A A
15701	2	8.486	508	A A	A A	A A	A A	A A	A A	A A	A A	A A	A A	A A	A A	A A	A A	A A	A A	A A	A A	A A	A A	A A	A A	A A	A A	A A	A A	A A	A A	A A
15702	2	8.486	509	A A	A A	A A	A A	A A	A A	A A	A A	A A	A A	A A	A A	A A	A A	A A	A A	A A	A A	A A	A A	A A	A A	A A	A A	A A	A A	A A	A A	A A
2331	2	9.091	510	A B	A B	B B	A B	B B	B B	A A	A A	A B	A B	A A	A B	B B	A B	A A	A B	A B	A B	A B	B B	B B	A A	A B	A A	B B	A A	B B	A A	- -
365	2	9.091	511	A B	A B	B B	A B	B B	B B	A A	A A	A B	A B	A A	A B	B B	A A	A A	A B	A B	A B	A B	B B	A B	A A	A B	A A	A B	A A	B B	A A	A B
1089	2	9.091	512	A A	A A	B B	A B	A B	B B	A A	A A	A A	A A	A A	A B	A B	A A	A A	A B	A A	A B	A A	B B	A B	A A	A B	A A	A B	A A	B B	A A	A B
17306	2	9.263	513	B B	B B	A A	- -	A B	A A	B B	B B	- -	B B	B B	A B	A B	A B	- -	A B	B B	A B	B B	A A	A B	B B	A B	B B	A B	B B	A A	B B	A B
17307	2	9.263	514	A A	A A	A A	A A	A A	A A	A A	A A	A A	A A	A A	A A	A A	A A	A A	A A	A A	A A	A A	A A	A A	A A	A A	A A	A A	A A	A A	A A	A A
17308	2	9.263	515	A A	A A	A B	- -	A A	A B	A A	A A	- -	A A	- -	A A	- -	- -	- -	A B	A A	- -	A A	A B	- -	- -	- -	- -	- -	A A	A B	A A	- -
17310	2	9.263	516	A A	A A	A B	A A	A B	A B	A A	A A	A A	A A	A A	A B	A B	A B	A A	A A	A A	A A	A A	A B	A B	A A	A B	A A	A B	A A	A B	A A	A B
17311	2	9.263	517	A A	A A	B B	A B	A B	B B	A A	A A	A B	A A	A A	A B	A B	A B	A A	A B	A A	A B	A A	B B	A B	A A	A B	A A	A B	A A	B B	A A	A B
3369	2	9.73	518	B B	B B	B B	B B	B B	B B	B B	B B	B B	B B	B B	B B	B B	A B	B B	B B	B B	B B	B B	B B	B B	B B	B B	B B	B B	B B	B B	B B	B B
3370	2	9.73	519	B B	B B	B B	B B	B B	B B	B B	B B	B B	B B	B B	B B	B B	B B	B B	B B	B B	B B	B B	B B	B B	B B	B B	B B	B B	B B	B B	B B	B B
2665	2	9.994	520	A B	A B	A A	A A	A A	A B	A B	A B	A B	A A	A B	A B	A B	A B	A A	A B	A A	A A	A A	A A	A B	A B	A B	A B	A B	A A	A A	A B	A B
9519	2	10.337	521	B B	B B	A B	- -	A B	A A	B B	B B	- -	B B	- -	A B	- -	- -	- -	A B	B B	- -	B B	A B	- -	- -	- -	- -	- -	B B	A B	B B	- -
3074	2	10.337	522	B B	B B	B B	B B	B B	B B	A B	A B	A B	B B	A B	A B	B B	B B	B B	B B	B B	B B	B B	B B	A B	A B	A B	A B	A B	B B	B B	A B	A B
9520	2	10.337	523	B B	B B	B B	B B	B B	B B	B B	B B	B B	B B	B B	B B	B B	B B	B B	B B	B B	B B	B B	B B	B B	B B	B B	B B	B B	B B	B B	B B	B B
9521	2	10.337	524	A B	A B	A A	A A	A A	A A	A A	A A	A A	A A	A A	A A	A B	A B	A A	A A	A A	A A	A A	A A	A A	A A	A A	A A	A A	A A	A A	A A	A A
3075	2	10.449	525	A B	A B	A A	A B	A A	A A	A B	A B	B B	A B	A B	A A	A A	A B	B B	A B	A B	A B	A B	A A	A B	A B	A A	A B	A B	B B	A A	A B	A B
18018	2	10.449	526	B B	B B	B B	B B	B B	B B	B B	B B	B B	B B	B B	B B	B B	B B	B B	B B	B B	B B	B B	B B	B B	B B	B B	B B	B B	B B	B B	B B	B B
317	2	10.449	527	B B	B B	B B	A B	B B	B B	B B	B B	B B	B B	B B	B B	B B	A B	B B	B B	B B	A B	B B	A B	B B	B B	B B	B B	B B	B B	A B	B B	B B
15704	2	10.523	528	B B	B B	B B	B B	B B	B B	B B	B B	A B	B B	B B	B B	B B	B B	B B	B B	B B	B B	B B	B B	A B	B B	B B	B B	A B	B B	B B	B B	- -
1842	2	10.696	529	A B	A B	B B	A B	B B	B B	A A	A A	A B	A B	A A	A B	B B	A B	A B	B B	A B	A B	A B	B B	B B	- -	A B	- -	B B	A B	B B	A A	- -
1153	2	10.696	530	A B	A B	A A	A B	A A	A A	B B	B B	B B	A B	B B	A B	A A	A B	B B	A A	A B	A B	A B	A A	A B	B B	A B	B B	A B	B B	A A	B B	B B
2396	2	10.696	531	A B	A B	A A	A B	A B	A A	B B	B B	B B	B B	B B	A B	A A	A B	B B	A A	B B	A B	B B	A A	A B	B B	A B	B B	A B	B B	A A	B B	B B
9524	2	10.785	532	A A	A A	A A	A A	A B	A A	A A	A A	A A	A B	A A	A A	A A	A A	A A	A A	A B	A A	A B	A A	A A	A A	A A	A A	A A	A A	A A	A A	A A
9525	2	10.785	533	B B	B B	A B	B B	B B	B B	B B	B B	B B	B B	B B	B B	B B	B B	B B	B B	B B	B B	B B	B B	B B	B B	B B	B B	B B	B B	B B	B B	B B
9527	2	10.785	534	A A	A A	A A	- -	A A	A B	A A	A A	- -	A A	- -	A A	- -	- -	- -	A B	A A	- -	A A	A A	- -	- -	- -	- -	- -	A A	A A	A A	- -
9528	2	10.785	535	A B	B B	A B	B B	A B	B B	B B	B B	B B	A B	B B	B B	B B	B B	A B	B B	A B	B B	A B	B B	B B	B B	B B	B B	B B	A B	B B	B B	B B
9529	2	10.785	536	B B	B B	A B	A B	A B	A B	B B	B B	B B	B B	B B	A B	A B	B B	B B	A B	B B	A B	B B	A A	A B	B B	A B	B B	A B	B B	A A	B B	B B
9530	2	10.785	537	B B	B B	A B	A B	A B	A B	B B	B B	B B	B B	B B	A B	A B	A B	A B	A B	B B	A B	B B	A A	A B	B B	A B	B B	A B	A B	A A	B B	B B
9531	2	10.785	538	B B	A B	A B	A B	A B	A B	B B	B B	B B	B B	B B	A B	A A	B B	B B	A B	B B	A B	B B	A A	A B	B B	A B	B B	A B	B B	A A	B B	B B
9533	2	10.785	539	A A	A A	A A	A A	A A	A A	A A	A A	A B	A A	A A	A A	A A	A A	A A	A A	A A	A A	A A	A A	A B	A A	A A	A A	A B	A A	A A	A A	A A
1154	2	10.785	540	A B	B B	A A	A B	A B	A A	B B	B B	B B	B B	B B	A B	A B	A B	A B	A A	B B	A B	B B	A A	A B	B B	A B	B B	A B	A B	A A	B B	B B
17313	2	11.642	541	A A	A B	A B	A A	A B	A B	A A	A A	A A	A A	A A	A B	B B	A A	A A	A B	A A	A A	A A	A B	A B	A A	A B	A A	A B	A A	A B	A A	A A
17314	2	11.642	542	A B	A A	A A	A B	A A	A A	A A	A A	A A	A A	A A	A A	A A	A B	A A	A A	A A	A B	A A	A B	A A	A A	A A	A A	A A	A A	A B	A A	A A
17316	2	11.642	543	A A	A A	A A	- -	A A	A A	A A	A A	- -	A A	- -	A A	- -	- -	- -	A A	A A	- -	A A	A B	- -	- -	- -	- -	- -	A A	A B	A A	- -
3299	2	11.714	544	A B	A B	A A	A B	A B	A A	B B	B B	B B	B B	B B	A B	A A	A B	B B	A A	B B	A B	B B	A A	A B	B B	A B	B B	A B	B B	A A	B B	B B
2400	2	11.714	545	A B	A A	A A	A A	A A	A B	A A	A A	A B	A A	A A	A A	A A	A B	A B	A B	A A	A A	A A	A A	A B	A A	A A	A A	A B	A B	A A	A A	A A
2401	2	12.08	546	B B	- -	A B	B B	A B	A A	B B	B B	B B	B B	B B	A B	A A	B B	B B	A A	B B	B B	B B	A B	A B	B B	- -	B B	A B	B B	A B	B B	B B
1158	2	12.581	547	A B	A B	B B	- -	A B	B B	A A	A A	- -	A A	- -	A B	- -	- -	- -	B B	A A	- -	A A	A B	- -	- -	- -	- -	- -	A A	A B	A A	- -
9539	2	13.145	548	A A	A A	A B	- -	B B	A B	A A	A A	- -	A B	- -	A B	- -	- -	- -	A B	A B	- -	A B	A B	- -	- -	- -	- -	- -	A B	A B	A A	- -
9538	2	13.145	549	B B	B B	B B	- -	A B	B B	B B	B B	- -	A B	- -	B B	- -	- -	- -	B B	A B	- -	A B	B B	- -	- -	- -	- -	- -	A B	B B	B B	- -
9536	2	13.145	550	A A	A A	A B	A A	A A	A A	A A	A A	A A	A A	A A	A A	A A	A A	A A	A A	A A	A A	A A	A A	A A	A A	A A	A A	A A	A A	A A	A A	A A
2404	2	13.145	551	A B	A B	A A	A B	A B	A A	B B	B B	B B	B B	B B	A B	A A	A B	B B	A A	B B	A B	B B	A A	A A	B B	A A	B B	A B	B B	A A	A B	- -
9535	2	13.145	552	A A	A B	A A	A B	A A	A A	A A	A A	A A	A A	A A	A A	A B	A B	A A	A A	A A	A B	A A	A B	A B	A A	A B	A A	A A	A A	A B	A A	A A
9541	2	14.081	553	A A	A A	A A	A A	A A	A A	A A	A A	A A	A A	A A	A A	A A	A A	A A	A A	A A	A A	A A	A A	A A	A A	A A	A A	A A	A A	A A	A A	A A
9542	2	14.081	554	A A	A A	A A	A A	A A	A A	A A	A A	A A	A A	A A	A A	A A	A A	A A	A A	A A	A A	A A	A A	A A	A A	A A	A A	A A	A A	A A	A A	A A
744	2	14.081	555	A B	A B	A A	A B	A B	A A	B B	B B	B B	B B	B B	A B	A A	A B	B B	A A	B B	A B	B B	A A	A A	A B	A A	B B	A B	B B	A A	A B	B B
9543	2	14.081	556	B B	A B	A B	- -	B B	A B	B B	B B	- -	B B	- -	B B	- -	- -	- -	A B	B B	- -	B B	A B	- -	- -	- -	- -	- -	B B	A B	A B	- -
15709	2	14.291	557	A A	A B	A A	- -	A A	A B	A A	A A	- -	A A	- -	A A	- -	- -	- -	A B	A A	- -	A A	A A	- -	- -	- -	- -	- -	A A	A A	A A	- -
2409	2	14.291	558	A B	B B	A A	- -	A B	A B	B B	B B	- -	B B	- -	A B	- -	- -	- -	A B	B B	- -	B B	A A	- -	- -	- -	- -	- -	B B	A A	A B	- -
15710	2	14.291	559	A A	A A	A A	A B	A A	A B	A A	A A	A A	A A	A A	A A	A A	A B	A A	A B	A A	A B	A A	A B	A A	A A	A B	A A	A A	A A	A B	A A	A A
15711	2	14.291	560	B B	B B	B B	B B	B B	A B	B B	B B	B B	B B	B B	B B	B B	A B	B B	A B	B B	B B	B B	B B	B B	B B	B B	B B	B B	B B	B B	B B	B B
15712	2	14.291	561	A A	A A	A A	- -	A A	A B	A A	A A	- -	A A	- -	A A	- -	- -	- -	A B	A A	- -	A A	A A	- -	- -	- -	- -	- -	A A	A A	A A	- -
2417	2	15.283	562	A B	B B	A A	B B	A B	A B	B B	B B	B B	B B	B B	A B	A B	B B	B B	A B	B B	B B	B B	A B	A A	A B	A B	B B	A B	B B	A B	B B	A B
48	2	15.283	563	B B	A B	B B	A B	B B	B B	B B	B B	B B	B B	B B	B B	A B	B B	B B	B B	B B	A B	B B	A B	B B	B B	A B	B B	B B	B B	A B	B B	B B
9546	2	15.283	564	B B	B B	B B	B B	B B	B B	B B	B B	B B	B B	B B	B B	B B	B B	B B	B B	B B	B B	B B	B B	B B	A B	B B	B B	B B	B B	B B	B B	A B
2418	2	15.283	565	B B	B B	B B	B B	B B	B B	B B	B B	B B	B B	B B	B B	B B	B B	B B	B B	B B	B B	B B	B B	B B	A B	B B	B B	B B	B B	B B	B B	A B
9547	2	15.283	566	B B	B B	B B	B B	B B	B B	B B	B B	B B	B B	B B	B B	B B	B B	B B	B B	B B	B B	B B	B B	B B	B B	B B	B B	B B	B B	B B	B B	B B
9548	2	15.283	567	A A	A B	A A	A B	A B	A A	A A	A A	A A	A B	A A	A A	A B	A A	A B	A A	A B	A B	A B	A B	A B	A A	A B	A A	A A	A B	A B	A A	A A
9549	2	15.283	568	A A	A A	A A	A A	A A	A B	A A	A A	A A	A A	A A	A A	A A	A B	A A	A B	A A	A A	A A	A A	A A	A B	A A	A A	A A	A A	A A	A A	A A
9550	2	15.283	569	B B	A B	B B	A B	B B	A B	B B	B B	B B	B B	B B	B B	A B	A B	B B	A B	B B	A B	B B	A B	A B	A B	A B	B B	A B	B B	A B	A B	A B
9551	2	15.283	570	B B	A B	B B	A B	B B	B B	B B	B B	B B	B B	B B	B B	A B	B B	B B	B B	B B	A B	B B	A B	A B	B B	A B	B B	B B	B B	A B	B B	A B
9554	2	15.283	571	B B	A B	A B	A B	B B	A B	B B	B B	B B	B B	B B	B B	A B	B B	B B	A B	B B	A B	B B	A B	B B	B B	A B	B B	B B	B B	A B	B B	B B
2429	2	16.148	572	A B	A B	B B	A A	A B	B B	A A	A A	A A	A A	A A	A B	B B	A B	A A	B B	A A	A A	A A	A B	B B	A B	A B	A A	A B	A A	A B	A A	A B
9555	2	16.405	573	A A	A A	A A	A A	A A	A A	A A	A A	A A	A A	A A	A A	A A	A A	A B	A A	A A	A A	A A	A A	A A	A A	A A	A A	A B	A B	A A	A B	A A
9558	2	16.405	574	B B	B B	B B	B B	B B	B B	B B	B B	B B	B B	B B	B B	B B	B B	B B	B B	B B	B B	B B	B B	B B	B B	B B	B B	A B	B B	B B	A B	B B
9560	2	16.405	575	B B	B B	A B	B B	B B	B B	B B	B B	B B	B B	B B	B B	B B	A B	B B	B B	B B	B B	B B	B B	B B	A B	B B	B B	B B	B B	B B	B B	A B
17879	2	17.744	576	A B	A A	A B	A B	B B	B B	A A	A A	A A	A B	A B	B B	A B	A B	A B	B B	A B	A B	A B	B B	B B	A B	B B	A A	A B	A B	B B	A A	A B
17882	2	17.744	577	A A	A A	A A	A A	A A	A A	A A	A A	A A	A A	A A	A B	A A	A A	A A	A A	A A	A A	A A	A A	A A	A A	A A	A A	A A	A A	A A	A A	A B
17883	2	17.744	578	A A	A A	A B	A A	A A	A A	A A	A A	A A	A A	A A	A A	A A	A A	A B	A A	A A	A A	A A	A A	A A	A B	A A	A A	A B	A B	A A	A B	A A
17884	2	17.744	579	B B	B B	A B	B B	B B	B B	B B	B B	B B	B B	B B	B B	B B	B B	A B	B B	B B	B B	B B	B B	B B	B B	B B	B B	A B	A B	B B	A B	B B
17885	2	17.744	580	A A	A A	A A	A A	A A	A A	A A	A A	A A	A A	A A	A B	A A	A A	A A	A A	A A	A A	A A	A A	A A	A B	A A	A A	A A	A A	A A	A A	A B
17886	2	17.744	581	A B	A B	B B	A B	B B	B B	A A	A A	A A	A B	A B	B B	B B	A B	A B	B B	A B	A B	A B	B B	B B	A B	B B	A A	B B	A B	B B	A B	A B
2446	2	18.027	582	A B	A B	A B	A B	B B	B B	A A	A A	A A	A B	A B	B B	B B	A B	A A	B B	A B	A B	A B	B B	B B	A B	B B	A A	B B	A A	B B	A B	A B
2449	2	19.008	583	B B	A B	B B	B B	B B	B B	B B	B B	B B	B B	B B	B B	A B	A B	B B	B B	B B	B B	B B	B B	B B	B B	B B	B B	B B	B B	B B	B B	B B
9569	2	19.291	584	B B	B B	B B	B B	B B	B B	B B	B B	B B	B B	B B	B B	B B	A B	B B	B B	B B	B B	B B	B B	B B	A B	B B	B B	B B	B B	B B	B B	B B
9570	2	19.291	585	A B	A B	A B	A B	A B	A A	B B	B B	B B	B B	A B	A B	A A	A B	B B	A A	B B	A B	B B	A A	A A	A B	A A	B B	A B	B B	A A	B B	A B
9572	2	19.291	586	A B	A B	A B	A B	A B	A A	B B	B B	B B	B B	A B	A B	A A	B B	B B	A A	B B	A B	B B	A A	A A	B B	A A	B B	A B	B B	A A	B B	A B
1910	2	19.291	587	A B	A B	A B	A B	A B	A A	B B	B B	B B	B B	A B	A B	A A	B B	B B	A A	B B	A B	B B	A A	A A	B B	A A	B B	A B	B B	A A	B B	A B
9576	2	19.291	588	B B	B B	B B	B B	B B	B B	B B	B B	B B	B B	B B	B B	B B	B B	B B	B B	B B	B B	B B	B B	B B	B B	B B	B B	B B	B B	B B	B B	- -
9577	2	19.291	589	B B	B B	B B	B B	- -	B B	B B	B B	B B	B B	B B	B B	B B	A B	A B	B B	B B	B B	B B	- -	B B	A B	B B	B B	B B	A B	B B	B B	B B
9578	2	19.291	590	A B	A B	A B	A B	A A	A A	B B	B B	B B	A B	A B	A A	A A	A B	A B	A A	A B	A B	A B	A A	A A	A B	A A	B B	A A	A B	A A	A B	A B
17332	2	19.497	591	B B	B B	B B	B B	B B	B B	B B	B B	B B	B B	B B	B B	B B	A B	B B	B B	B B	B B	B B	B B	B B	A B	B B	B B	B B	B B	B B	B B	B B
17333	2	19.497	592	A B	A B	A B	A A	A B	A B	A A	A A	A A	A A	A B	A B	B B	A B	A A	A B	A A	A A	A A	A B	B B	A B	A B	A A	A B	A A	A B	A A	A A
17335	2	19.497	593	A B	A B	A B	A B	A B	B B	A A	A A	A A	A A	A B	A B	B B	A B	A A	B B	A A	A B	A A	B B	B B	A B	B B	A A	A B	A A	B B	A A	A A
17336	2	19.497	594	A B	A B	A B	A B	A A	A A	B B	B B	B B	A B	A B	A B	A A	A B	A B	A A	A B	A B	A B	A A	A A	A B	A A	B B	A B	A B	A A	B B	A B
3317	2	19.548	595	A A	A A	A A	A B	A A	A B	A A	A A	A A	A A	A A	A A	A A	A A	A A	A B	A A	A B	A A	A B	A A	A A	A B	A A	A A	A A	A B	A A	A A
112	2	19.686	596	A B	A B	A B	A B	B B	B B	A A	A A	A A	A B	A B	A B	B B	A B	A B	B B	A B	A B	A B	B B	B B	A B	B B	A A	A B	A B	B B	A A	A B
1916	2	20.206	597	A B	A B	A B	A B	B B	B B	A A	A A	A A	A B	A B	B B	B B	A B	A B	B B	A B	A B	A B	B B	B B	A B	B B	A B	A B	A B	B B	A A	A B
1917	2	20.206	598	A B	B B	A B	A B	A B	A A	B B	B B	B B	B B	A B	A B	A B	B B	B B	A A	B B	A B	B B	A A	A B	A B	A A	B B	A B	B B	A A	B B	A B
1438	2	20.206	599	B B	B B	B B	A B	B B	B B	B B	B B	B B	B B	B B	B B	B B	B B	B B	B B	B B	A B	B B	A B	B B	A B	A B	B B	B B	B B	A B	B B	B B
1918	2	20.206	600	A B	A B	A B	A B	B B	B B	A A	A A	A A	A B	A B	B B	B B	A B	A B	B B	A B	A B	A B	B B	B B	A B	B B	A B	A B	A B	B B	A A	A B
1203	2	20.206	601	A B	A B	A B	A B	A B	B B	A A	A A	A A	A A	A B	A B	B B	A B	A A	B B	A A	A B	A A	B B	- -	A A	B B	A A	A B	A A	B B	A A	A A
3132	2	20.634	602	A B	A B	A B	A B	A A	A A	B B	B B	B B	A B	A B	A A	A A	A B	A B	A A	A B	A B	A B	A A	A A	A B	A A	A B	A B	A B	A A	B B	A B
2469	2	20.634	603	B B	A B	B B	A B	B B	A B	B B	B B	B B	B B	B B	B B	A B	B B	A B	A B	B B	A B	B B	A B	A B	B B	A B	B B	B B	A B	A B	B B	- -
9581	2	20.634	604	A B	A A	A B	- -	A B	A B	A A	A A	- -	A A	- -	A B	- -	- -	- -	A B	A A	- -	A A	A B	- -	- -	- -	- -	- -	A A	A B	A A	- -
17887	2	21.443	605	A B	A B	A B	A B	A B	B B	A A	A A	A A	A A	A B	A B	B B	A B	A A	B B	A A	A B	A A	B B	B B	A B	B B	A A	A B	A A	B B	A A	A A
17888	2	21.443	606	A B	A B	A B	A B	A B	A A	B B	B B	B B	B B	A B	A B	A A	A B	B B	A A	B B	A B	B B	A A	A A	A B	A A	- -	A B	B B	A A	B B	B B
17889	2	21.443	607	A A	A B	A A	A A	A A	A A	A A	A A	A A	A A	A A	A A	A B	A B	A A	A A	A A	A A	A A	A A	A B	A A	A A	A A	A A	A A	A A	A A	A A
17346	2	21.802	608	A B	A B	A B	A B	A B	A A	B B	B B	B B	B B	A B	A B	A A	A B	B B	A A	B B	A B	B B	A A	A A	A B	A A	B B	A B	B B	A A	B B	B B
17348	2	21.802	609	A B	A B	A B	A B	A B	B B	A A	A A	A A	A A	A B	A B	B B	A B	A A	B B	A A	A B	A A	B B	B B	A B	B B	A A	A B	A A	B B	A A	A A
17349	2	21.802	610	A B	A B	A B	A B	A B	B B	A A	A A	A A	A A	A B	A B	B B	A B	A A	B B	A A	A B	A A	B B	B B	A B	B B	A A	A B	A A	B B	A A	A A
17350	2	21.802	611	B B	B B	B B	B B	B B	B B	B B	B B	B B	A B	B B	B B	B B	B B	B B	B B	B B	B B	B B	B B	B B	B B	B B	B B	A B	B B	B B	A B	B B
17351	2	21.802	612	A B	A B	A B	A B	A B	A B	A A	A A	A A	A A	A B	A B	B B	A B	A A	A B	A A	A B	A A	B B	B B	A B	B B	A A	A B	A A	B B	A A	A A
3148	2	22.838	613	A B	A A	A B	A A	A B	A B	A A	A A	A A	A A	A B	A B	A B	A B	A A	A B	A A	A A	A A	A B	B B	A B	A B	A A	A B	A A	A B	A B	A A
17355	2	22.846	614	A B	A A	A B	- -	A B	A B	A A	A B	- -	A B	- -	B B	- -	- -	- -	A B	- -	- -	A B	B B	- -	- -	- -	- -	- -	A B	B B	- -	- -
17354	2	22.846	615	A B	A B	A B	A B	A B	A B	A A	A B	A A	A B	A B	B B	B B	A B	A B	A B	A A	A B	A B	B B	B B	A B	B B	A B	A B	A B	B B	A A	A B
17352	2	22.846	616	A B	B B	A B	B B	A B	A B	B B	B B	B B	B B	A B	A B	A B	A B	B B	A B	B B	B B	B B	A B	A A	A B	A B	B B	A B	B B	A B	B B	B B
159	2	22.929	617	A A	A A	A A	- -	A A	A A	A A	A B	- -	A A	- -	A A	- -	- -	- -	A A	A A	- -	A A	A A	- -	- -	- -	- -	- -	A A	A A	A A	- -
1932	2	22.929	618	A B	A B	A B	A B	A B	B B	A A	A A	A A	A A	A B	A B	- -	B B	A A	B B	A A	A B	A A	B B	- -	A B	B B	A A	A B	A A	B B	A A	A B
2485	2	22.929	619	B B	B B	B B	A B	B B	A B	B B	B B	B B	B B	B B	B B	B B	B B	B B	A B	B B	A B	B B	A B	B B	B B	A B	B B	B B	B B	A B	B B	A B
1225	2	22.929	620	A B	A B	A B	A B	A A	A A	B B	A B	B B	B B	A B	A A	A A	A A	A B	A A	A B	A B	A B	A A	A A	A B	A A	B B	A A	A B	A A	B B	A B
3147	2	22.929	621	A A	A A	A A	A B	A B	A B	A A	A A	A A	A A	A A	A A	A A	A A	A A	A B	A B	A B	A A	A B	A A	A A	A B	A A	A A	A A	A B	A A	A A
9603	2	24.098	622	A A	A A	A A	- -	A A	A A	A A	A A	- -	A A	- -	A B	- -	- -	- -	A A	A A	- -	A B	A A	- -	- -	- -	- -	- -	A B	A A	A A	- -
9605	2	24.359	623	A B	B B	A B	B B	A B	A B	B B	A B	B B	B B	A B	A A	A B	A B	A B	A B	B B	B B	A B	A B	A A	A B	A B	B B	A B	A B	A A	B B	A B
9606	2	24.359	624	B B	B B	B B	B B	B B	B B	B B	B B	B B	B B	B B	B B	B B	B B	B B	B B	B B	B B	B B	B B	B B	A B	B B	B B	B B	B B	B B	B B	B B
9607	2	24.359	625	A B	A A	A B	- -	A B	A B	A A	A A	- -	A A	- -	A B	- -	- -	- -	A B	A A	- -	A A	A B	- -	- -	- -	- -	- -	A A	A B	A A	- -
9609	2	24.359	626	A B	A A	A B	A A	B B	A B	A A	A B	A A	A A	A B	B B	A B	A B	A B	A B	A B	A A	A B	A B	B B	A A	A B	A A	A B	A B	B B	A A	A B
9610	2	24.359	627	B B	B B	B B	B B	B B	B B	B B	A B	B B	B B	B B	A B	B B	B B	A B	B B	B B	B B	A B	B B	B B	B B	B B	B B	B B	A B	A B	B B	A B
9611	2	24.359	628	A B	A B	A B	A B	B B	A B	A A	A B	A A	A B	A B	B B	B B	A B	A B	A B	A B	A B	A B	B B	B B	A B	B B	A A	B B	A B	B B	A B	A B
9612	2	24.359	629	A A	A B	A A	- -	A B	A A	A A	A B	- -	A B	- -	A B	- -	- -	- -	A A	- -	- -	A B	A B	- -	- -	- -	- -	- -	A B	A B	A B	- -
9614	2	25.806	630	A B	A A	A B	A B	A B	A B	A A	A A	A A	A A	A B	A B	A B	B B	B B	A B	A A	A B	A A	B B	B B	A B	B B	A A	A B	A A	A B	A A	A B
9615	2	25.806	631	B B	B B	B B	- -	A B	B B	B B	A B	- -	A B	- -	A B	- -	- -	- -	B B	A B	- -	A B	B B	- -	- -	- -	- -	- -	A B	A B	A B	- -
1963	2	25.806	632	A B	A A	A B	A B	B B	A B	A A	A B	A A	A B	A B	B B	A B	B B	B B	A B	A B	A B	A B	B B	B B	A B	B B	A A	A B	A B	B B	A B	A B
3341	2	25.806	633	A B	A B	A B	A B	A B	A B	A A	A A	A A	A A	A B	A B	B B	B B	B B	A B	A B	A B	A A	B B	B B	A B	B B	A A	B B	A A	A B	A A	A B
1261	2	25.92	634	A B	A B	A B	A B	A B	A B	B B	B B	B B	B B	A B	A B	A A	A A	A A	A B	A B	- -	B B	A A	A A	A B	A A	B B	A A	B B	A B	B B	A B
1262	2	25.932	635	B B	B B	B B	B B	A B	B B	B B	A B	B B	A B	B B	A B	B B	A B	B B	B B	B B	B B	A B	B B	B B	A B	B B	B B	B B	A B	A B	A B	A B
11398	2	26.279	636	B B	B B	B B	A B	B B	B B	B B	B B	B B	B B	B B	A B	B B	B B	B B	B B	B B	A B	A B	A B	B B	B B	A B	B B	B B	A B	B B	B B	B B
11399	2	26.279	637	B B	B B	B B	B B	B B	B B	B B	A B	B B	B B	B B	B B	B B	B B	B B	B B	B B	B B	B B	B B	B B	B B	B B	B B	B B	B B	A B	B B	B B
777	2	26.343	638	A A	A A	A A	- -	A B	A A	A A	A A	- -	A A	- -	A B	- -	- -	- -	A A	A A	- -	A B	A B	- -	- -	- -	- -	- -	A B	A A	A A	- -
2716	2	26.435	639	A A	A A	A A	A B	A A	A A	A A	A A	A A	A A	A A	A A	- -	A A	- -	A A	A A	A B	A A	A B	A A	A B	A B	A A	- -	A B	A A	A A	A B
1988	2	26.494	640	A A	A B	A A	A A	- -	A A	A A	A B	A A	A B	A A	A B	A B	A B	A A	A A	A A	A A	A B	A A	A B	A A	A A	A A	A B	A A	A B	A A	A A
15726	2	26.539	641	A B	A B	A B	A B	A A	A B	B B	B B	B B	B B	A B	A B	A A	A A	A A	A B	B B	A B	B B	A A	A A	A B	A A	B B	A A	A B	A B	B B	A B
282	2	26.539	642	A A	A A	A A	A A	A A	A A	A A	A B	A A	A B	A A	A B	A A	A A	A A	A A	A A	A A	A B	A A	A A	A A	A A	A A	A A	A A	A B	A A	A A
1451	2	26.71	643	A B	A B	A B	B B	- -	A B	B B	B B	B B	B B	A B	A B	A A	A B	- -	A B	B B	B B	B B	A B	A B	A B	A B	B B	A A	B B	A B	B B	A B
15720	2	27.036	644	A B	A A	A B	A A	A B	A B	A A	A A	A A	A A	A B	A B	A B	A B	B B	A B	A A	A A	A A	A B	A B	A A	A B	A A	A B	A A	A B	A A	A A
15721	2	27.036	645	B B	B B	B B	A B	B B	B B	B B	B B	B B	B B	B B	B B	B B	A B	B B	B B	B B	A B	B B	A B	B B	B B	A B	B B	B B	A B	B B	B B	B B
9647	2	28.36	646	A A	A A	A A	A A	A A	A A	A A	A A	A B	A A	A A	A A	A A	A B	A A	A A	A A	A A	A A	A A	A A	A B	A A	A A	A A	A A	A A	A A	A A
17363	2	29.28	647	B B	A B	B B	B B	B B	B B	B B	B B	A B	B B	B B	B B	A B	A B	B B	B B	B B	B B	B B	B B	B B	B B	B B	B B	B B	A B	B B	B B	B B
17367	2	29.28	648	B B	B B	B B	- -	B B	B B	B B	B B	- -	B B	- -	B B	- -	- -	- -	B B	B B	- -	B B	B B	- -	- -	- -	- -	- -	B B	B B	B B	- -
2536	2	29.545	649	A B	A B	A B	B B	A B	A B	B B	B B	A B	B B	A B	A B	A A	A A	A A	A A	A B	B B	B B	A B	A A	A B	B B	B B	A A	A B	A B	A B	B B
1281	2	29.545	650	A B	A B	A B	A A	A B	A B	A A	A A	A B	A A	A B	A B	B B	B B	B B	B B	A B	A A	- -	A B	B B	A B	A A	A A	B B	A B	A B	A B	A A
9648	2	29.912	651	A A	A A	A A	A A	A A	A A	A A	A A	A A	A A	A A	A A	A A	A A	A A	A A	A A	A A	A A	A A	A A	A A	A A	A A	A A	A A	A A	A A	A A
9649	2	29.912	652	A A	A A	A A	A A	A A	A A	A A	A A	A A	A A	A A	A A	A A	A A	A B	A A	A A	A A	A A	A A	A B	A A	A A	A A	A A	A A	A A	A A	A A
9650	2	29.912	653	A B	A B	A A	B B	A A	A B	B B	B B	A B	B B	A B	A A	A A	A A	A A	A A	B B	B B	A B	A B	A A	A B	B B	B B	A A	A B	A B	B B	A B
9651	2	29.912	654	B B	A B	B B	B B	B B	A B	A B	A B	A B	B B	A B	B B	A B	A B	A B	B B	B B	B B	B B	B B	A B	A B	B B	B B	B B	B B	A B	B B	- -
9652	2	29.912	655	A B	A B	A A	- -	A B	A A	A B	A B	- -	B B	- -	A A	- -	- -	- -	A A	B B	- -	A B	A B	- -	- -	- -	- -	- -	A B	A A	B B	- -
9653	2	29.912	656	B B	B B	B B	B B	B B	B B	B B	B B	A B	B B	B B	B B	B B	A B	B B	B B	B B	B B	B B	B B	B B	B B	B B	B B	B B	B B	B B	B B	B B
2726	2	29.912	657	A A	A A	A A	A A	A A	A B	A B	A B	A A	A A	- -	A A	A A	A A	- -	A A	A A	A A	A A	A A	- -	A A	A A	A A	A A	A A	A B	A A	A A
9654	2	29.912	658	A B	A B	B B	A A	A B	A B	A A	A A	A B	A A	A B	B B	B B	B B	B B	B B	A A	A A	A B	A B	B B	A B	A A	A A	B B	A B	A B	A A	A B
9655	2	29.912	659	A B	A B	A B	B B	A B	A B	B B	B B	A B	B B	A B	A B	A A	A A	A B	A A	B B	B B	B B	A B	A B	B B	B B	B B	A B	B B	A B	B B	B B
9656	2	29.912	660	A A	A B	A A	- -	A A	A A	A A	A A	- -	A A	- -	A A	- -	- -	- -	A A	A A	- -	A A	A A	- -	- -	- -	- -	- -	A B	A A	A A	- -
2727	2	30.173	661	A B	A B	B B	A A	A B	A B	A A	A A	A A	A A	A B	B B	B B	A B	B B	B B	A A	A A	A B	A B	B B	A B	A A	A A	B B	A B	A B	A A	A B
2729	2	30.173	662	A A	A A	A A	- -	A A	A A	A A	A A	- -	A B	- -	A A	- -	- -	- -	A A	A A	- -	A A	A B	- -	- -	- -	- -	- -	A A	A A	A A	- -
253	2	30.173	663	A B	A B	A B	B B	A B	A B	B B	B B	B B	B B	A B	B B	A A	A B	A B	A A	B B	B B	B B	A B	A B	B B	B B	B B	A B	B B	A B	B B	B B
9657	2	30.721	664	B B	B B	B B	B B	B B	B B	B B	B B	A B	B B	B B	B B	B B	A B	B B	B B	B B	B B	B B	B B	B B	A B	B B	B B	B B	B B	B B	B B	- -
9659	2	30.721	665	B B	A B	B B	A B	A B	B B	B B	A B	B B	A B	B B	B B	A B	B B	A B	B B	B B	A B	B B	A B	A B	A B	A B	B B	A B	B B	A B	B B	B B
176	2	30.721	666	A B	A A	A B	- -	A B	A B	A A	A B	- -	A A	- -	A A	- -	- -	- -	B B	A A	- -	A A	A B	- -	- -	- -	- -	- -	A B	A B	A A	- -
794	2	30.721	667	A B	A B	A B	B B	A A	A B	B B	A B	A B	B B	A B	B B	A A	A A	A A	A A	B B	B B	B B	A B	A A	A B	B B	B B	A A	A B	A B	B B	B B
9660	2	30.721	668	B B	A B	B B	B B	B B	B B	B B	B B	A B	B B	B B	B B	A B	A B	B B	B B	B B	B B	B B	B B	B B	B B	B B	B B	B B	A B	B B	B B	B B
9664	2	30.721	669	B B	A B	B B	B B	B B	B B	B B	B B	A B	B B	B B	B B	A B	A B	B B	B B	B B	B B	B B	B B	A B	A B	B B	B B	A B	A B	B B	B B	B B
9665	2	30.721	670	A A	A A	A A	- -	A A	A A	A A	A A	- -	A A	- -	A A	- -	- -	- -	A A	A A	- -	A A	A A	- -	- -	- -	- -	- -	A A	A A	A A	- -
2539	2	30.811	671	A A	A B	A A	A A	A A	A A	A A	A A	A B	A A	A A	A B	A B	A B	A B	A A	A A	A A	A A	A A	A B	A B	A A	A A	A B	A B	A A	A A	A A
795	2	30.811	672	B B	B B	B B	B B	B B	B B	B B	B B	A B	B B	B B	A B	B B	A B	B B	B B	B B	B B	B B	B B	A B	A B	B B	B B	B B	A B	B B	B B	B B
2012	2	31.065	673	A B	A B	A B	A A	A B	A B	A A	A B	A B	A A	A B	A B	B B	B B	B B	B B	A A	A A	A A	A B	B B	A B	A A	A A	B B	A B	A B	A A	A A
2013	2	31.065	674	B B	B B	A B	B B	B B	B B	B B	B B	B B	B B	B B	B B	B B	B B	A B	B B	B B	B B	A B	B B	B B	B B	B B	B B	B B	B B	B B	B B	A B
2541	2	31.065	675	B B	B B	B B	B B	B B	B B	B B	B B	B B	B B	B B	A B	B B	B B	B B	B B	B B	B B	B B	B B	B B	A B	B B	B B	A B	B B	B B	B B	B B
2734	2	31.065	676	A B	A B	A B	B B	A B	A B	B B	A B	A B	B B	A B	A B	A A	A A	A A	A A	B B	B B	B B	A B	A A	A B	B B	B B	A A	A B	A B	B B	B B
3197	2	31.065	677	A B	A B	A A	A B	A B	A B	B B	A B	A B	A B	A B	A B	A A	A A	A A	A A	B B	A B	A B	A A	A A	A B	A B	B B	A A	A B	A B	B B	A B
632	2	31.065	678	A B	A B	A B	B B	A A	A A	A B	A A	A B	B B	A A	A B	A A	A A	A A	A A	B B	B B	B B	A B	A A	A B	B B	B B	A A	A B	A A	B B	B B
11732	2	31.678	679	A A	A A	A A	- -	A A	A A	A A	A A	- -	A A	- -	A A	- -	- -	- -	A A	A A	- -	A A	A A	- -	- -	- -	- -	- -	A A	A A	A A	- -
1514	2	31.978	680	A B	A B	A B	A B	B B	B B	A B	A B	A B	A B	B B	A B	B B	B B	B B	B B	A A	A B	A A	B B	B B	A B	A B	A B	B B	A B	A B	A A	A A
1511	2	32.499	681	A B	A A	A B	A A	A B	A B	A A	B B	A B	A B	A B	A B	A B	B B	B B	B B	A A	A A	A A	A B	A B	A B	A A	A B	A B	A B	B B	A A	A A
338	2	32.663	682	A A	A B	A A	A A	A A	A A	A A	A A	A A	A A	A A	A A	A B	A A	A B	A A	A A	A A	A A	A A	A B	A B	A A	A A	A B	A B	A A	A A	A A
9679	2	32.663	683	B B	A B	B B	A B	B B	B B	A B	A B	B B	B B	A B	A B	A B	B B	A B	B B	B B	A B	B B	A B	A B	- -	A B	B B	A B	A B	A B	B B	B B
2034	2	32.663	684	A B	A B	A A	A B	A A	A A	A B	A B	B B	A B	A A	B B	A A	A B	A A	A B	B B	A B	A B	A A	A B	B B	A B	A B	A A	B B	A B	B B	A B
9677	2	32.663	685	A B	A B	A B	A A	A B	A B	A A	B B	A A	A A	A B	A A	B B	A B	A B	A B	A A	A A	A A	A B	A B	A B	A A	A A	B B	A B	B B	A A	A A
9675	2	32.663	686	B B	B B	B B	B B	B B	B B	B B	B B	B B	B B	B B	B B	B B	B B	B B	B B	B B	B B	B B	B B	B B	A B	B B	B B	B B	B B	B B	B B	B B
9674	2	32.663	687	B B	A B	B B	B B	B B	B B	B B	B B	B B	B B	B B	B B	- -	B B	B B	B B	B B	B B	B B	B B	B B	A B	B B	B B	B B	B B	B B	B B	B B
9673	2	32.663	688	A B	A B	A B	B B	A B	A B	B B	A A	A B	A B	A B	A B	A A	A A	A A	A A	B B	B B	B B	A B	A A	A B	B B	A B	A A	A B	A A	B B	B B
9672	2	32.663	689	A A	A B	A A	A B	A A	A A	A A	A A	A B	A A	A A	A A	A B	A B	A B	A B	A A	A B	A A	A B	A B	A A	A B	A B	A B	A B	A A	A A	A A
1510	2	32.663	690	A B	A B	A B	A A	A B	A B	A A	B B	A B	A B	A B	A B	B B	B B	B B	B B	A A	A A	A A	A B	B B	A B	A A	A B	B B	A B	B B	A A	A A
15733	2	32.891	691	B B	B B	B B	- -	B B	B B	B B	A B	- -	B B	- -	B B	- -	- -	- -	B B	B B	- -	B B	B B	- -	- -	- -	- -	- -	A B	A B	B B	- -
15732	2	32.891	692	A B	A B	A B	A A	A B	A B	A A	B B	A B	A B	A B	A B	B B	B B	B B	B B	A A	A A	A B	A B	B B	A B	A A	A B	B B	A B	B B	A A	A A
15731	2	32.891	693	A B	A B	A B	B B	A B	A B	B B	A B	A B	A B	A B	A B	A A	A A	A A	A A	B B	B B	B B	A B	A A	B B	B B	B B	A A	B B	A B	B B	B B
1520	2	34.065	694	A B	A B	B B	A A	A B	A B	A A	B B	A B	A B	A B	A B	B B	B B	B B	B B	A B	A A	A A	A B	B B	A B	A A	A B	B B	A A	B B	A A	A A
1521	2	34.065	695	A B	A A	A B	A B	A B	A B	A A	B B	A B	A A	A B	A A	A B	B B	A B	A B	A B	A B	A A	B B	B B	A B	A B	A A	A B	A B	B B	A A	A B
2767	2	34.065	696	A A	A A	A A	A B	A B	A B	A A	A A	A A	A A	A A	A A	A A	A A	A A	A A	A A	A B	A A	A B	A A	A A	A B	A A	A A	A B	A A	A A	A B
2552	2	34.065	697	B B	B B	A B	B B	B B	B B	B B	B B	B B	B B	B B	B B	B B	B B	B B	A B	B B	B B	B B	B B	B B	B B	B B	B B	B B	B B	B B	B B	B B
9688	2	34.471	698	A B	A B	A B	A A	A B	A B	A A	B B	A B	A B	A B	A A	B B	B B	A B	A B	A B	A A	A A	A B	A B	A B	A A	A A	A B	A A	B B	A A	A A
9689	2	34.471	699	A A	A A	A A	A B	A A	A A	A A	A A	A A	A A	A A	A A	A A	A A	A A	A A	A A	A B	A A	A B	A A	A A	A B	A A	A A	A B	A A	A A	A B
9690	2	34.471	700	A A	A B	A A	A A	A A	A A	A A	A B	A A	A B	A A	A A	A B	A A	A A	A A	A A	A A	A A	A A	A A	A A	A A	A A	A A	A A	A B	A A	A A
89	2	34.471	701	B B	A B	B B	B B	B B	B B	B B	A B	B B	A B	B B	B B	A B	B B	A B	B B	B B	B B	B B	B B	A B	B B	B B	A B	A B	B B	A B	B B	B B
17371	2	34.974	702	B B	A B	B B	A B	B B	B B	B B	B B	B B	A B	B B	B B	A B	B B	B B	B B	B B	A B	B B	A B	B B	B B	A B	B B	B B	A B	B B	B B	A B
17373	2	34.974	703	A B	B B	A B	B B	A A	A A	A B	A A	A B	B B	A B	A B	A B	A A	A B	A B	A B	B B	B B	A B	A A	A B	B B	A B	A A	B B	A A	B B	B B
17374	2	34.974	704	B B	B B	A B	- -	B B	B B	B B	B B	- -	B B	- -	B B	- -	- -	- -	A B	B B	- -	B B	B B	- -	- -	- -	- -	- -	B B	B B	B B	- -
1298	2	35.23	705	A B	A B	A B	A A	A B	A B	A B	B B	A B	A B	A B	A B	A B	B B	A B	A B	A B	A A	A A	A B	B B	A B	A A	A B	B B	A A	B B	A A	A A
9692	2	35.397	706	A B	A B	A B	B B	A B	A B	A B	A A	A B	B B	A B	A B	A B	A A	A B	A B	A B	B B	B B	A B	A A	A B	B B	A B	A A	B B	A A	B B	B B
9695	2	35.397	707	A B	B B	A B	B B	A B	A B	A B	A A	A B	A B	A B	B B	A B	A A	A B	A B	A B	B B	B B	A B	A B	A B	B B	B B	A B	B B	A A	B B	B B
9696	2	35.397	708	A B	A A	A B	A A	A B	A B	A B	B B	A B	A B	A B	A A	A B	B B	A B	A B	A B	A A	A A	A B	A B	A B	A A	A A	A B	A A	B B	A A	A A
9697	2	35.397	709	A A	A A	A A	A A	A A	A A	A A	A A	A A	A A	A A	A A	A A	A A	A A	A A	A A	A A	A A	A A	A A	A A	A A	A A	A A	A A	A A	A A	A A
9699	2	35.397	710	A B	A B	A A	B B	A A	A A	A B	A A	A B	A B	A B	A B	A B	A A	A A	A A	A B	B B	B B	A B	A A	A B	B B	A B	A A	B B	A A	B B	B B
9700	2	36.175	711	A B	A B	A B	A B	A B	A B	A B	A A	A B	A B	A B	A B	A A	A A	A B	A B	A B	A B	B B	A A	A A	A B	A B	A B	A A	A B	A A	B B	A B
9701	2	36.175	712	B B	A B	B B	B B	B B	B B	B B	A B	B B	A B	B B	B B	B B	B B	B B	B B	B B	B B	B B	B B	A B	B B	B B	A B	A B	B B	A B	B B	B B
9702	2	36.175	713	A B	A B	A B	A A	A B	A B	A B	B B	A B	A A	A B	A B	A B	B B	A B	A B	A B	A A	A A	A B	B B	A B	A A	A A	B B	A A	B B	A A	A A
9703	2	36.175	714	A B	B B	A B	- -	A B	A B	A B	A B	- -	B B	- -	B B	- -	- -	- -	A B	A B	- -	B B	A B	- -	- -	- -	- -	- -	B B	A B	B B	- -
9705	2	36.175	715	A A	A A	A A	A B	A A	A A	A A	A A	A A	A A	A A	A A	A B	A A	A A	A A	A A	A B	A A	A B	A A	A A	A B	A A	A A	A B	A A	A A	A B
9706	2	36.175	716	A B	A B	A A	A B	A A	A A	A B	A B	A B	A B	A B	A B	A A	A A	A A	A B	A B	A B	B B	A A	A A	A B	A B	A B	A A	A B	A B	B B	A B
9707	2	36.175	717	A B	A B	A B	A A	A B	A B	A B	A B	A B	A B	A B	A B	A B	B B	A B	A B	A B	A A	A A	A B	B B	A B	A A	A B	B B	A A	A B	A A	A A
9708	2	36.175	718	A B	A B	A B	A A	A B	A B	A B	A B	A B	A A	A B	A B	A B	B B	A B	A B	A B	A A	A A	A B	B B	A B	A A	A A	B B	A A	A B	A A	A A
9709	2	36.175	719	A B	A B	B B	A B	B B	B B	A B	B B	A B	A B	A B	A B	B B	B B	B B	A B	A B	A B	A A	B B	B B	A B	A B	A B	B B	A B	B B	A A	A B
9710	2	36.175	720	A A	A A	A A	A B	A A	A A	A A	A B	A A	A B	A A	A A	A B	A A	A A	A A	A A	A B	A A	A B	A A	A A	A B	A B	A A	A B	A B	A A	A B
76	2	36.369	721	A B	B B	A B	B B	A B	A B	A B	A B	A B	B B	A B	B B	A B	A A	A B	A B	A B	B B	B B	A B	A B	A B	B B	B B	A B	B B	A B	B B	B B
9713	2	36.796	722	A A	A A	A B	A A	A A	A A	A A	A A	A A	A A	A A	A A	A A	A A	A B	A A	A A	A A	A A	A A	A A	A A	A A	A A	A A	A A	A A	A A	A A
1532	2	36.796	723	A B	A B	A B	A A	A B	A B	A B	B B	A B	A B	A B	A A	A B	B B	A B	A B	A B	A A	A A	A B	A B	A B	A A	A B	B B	A A	B B	A A	A A
9716	2	36.796	724	B B	B B	B B	B B	B B	B B	B B	B B	B B	B B	B B	B B	B B	B B	B B	B B	B B	B B	B B	B B	B B	B B	B B	B B	B B	B B	B B	B B	B B
1300	2	37.022	725	B B	B B	B B	- -	B B	B B	B B	B B	- -	A B	- -	A B	- -	- -	- -	B B	B B	- -	B B	B B	- -	- -	- -	- -	- -	B B	B B	B B	- -
33	2	37.022	726	A B	A A	A B	A A	A B	A B	A B	A B	A B	A A	A B	A A	A B	B B	A B	A B	A B	A A	A A	A B	A B	A B	A A	A A	A B	A A	A B	A A	A A
829	2	37.022	727	A B	A B	A B	A B	A A	A A	A B	A A	A B	A B	A B	A B	A A	A A	A B	A B	A B	A B	B B	A A	A A	A B	A B	A B	A B	A B	A A	B B	A B
2063	2	37.022	728	A B	A A	A B	A A	A B	A B	A B	B B	A B	A A	A B	A A	A B	B B	A B	A B	A B	A A	A A	A B	A B	A B	A A	A A	A B	A A	B B	A A	A A
830	2	37.282	729	A B	A B	A A	B B	A A	A A	A B	A A	A B	A B	A B	A B	A B	A A	A A	A B	A B	B B	B B	A B	A A	A B	B B	A B	A B	B B	A A	B B	B B
9717	2	37.867	730	B B	B B	B B	B B	B B	B B	B B	B B	B B	A B	B B	B B	B B	B B	B B	B B	B B	B B	B B	B B	A B	B B	B B	A B	A B	B B	B B	B B	B B
9718	2	37.867	731	A B	A B	A B	B B	A B	A B	A B	A B	A B	A B	A B	A B	A B	A A	A B	A B	A B	B B	B B	A B	A B	A B	B B	A B	A B	B B	A B	B B	B B
9719	2	37.867	732	B B	B B	B B	B B	B B	B B	B B	B B	B B	B B	B B	B B	B B	B B	B B	B B	B B	B B	B B	B B	B B	B B	B B	B B	B B	B B	B B	B B	B B
9720	2	37.867	733	B B	B B	B B	B B	B B	B B	B B	B B	B B	B B	B B	B B	B B	B B	B B	B B	B B	B B	B B	B B	A B	B B	B B	B B	A B	B B	B B	B B	B B
9721	2	37.867	734	A B	A B	A B	A A	A B	A B	A B	B B	A B	A B	A B	A B	A B	B B	A B	A B	A B	A A	A A	A B	A B	A B	A A	A B	A B	A A	B B	A A	A A
9722	2	37.867	735	A B	A B	A B	B B	A B	A B	A B	A A	A B	A B	A B	A B	A B	A A	A B	A B	A B	B B	B B	A B	A A	A B	B B	A B	A A	B B	A A	B B	B B
2070	2	38.486	736	B B	A B	B B	B B	B B	B B	B B	A B	B B	A B	B B	B B	B B	B B	B B	B B	B B	B B	B B	A B	A B	B B	B B	B B	B B	B B	A B	B B	B B
1304	2	38.546	737	B B	A B	B B	B B	B B	B B	B B	A B	B B	A B	B B	B B	B B	B B	B B	B B	B B	B B	B B	A B	B B	B B	B B	B B	B B	B B	A B	B B	B B
9724	2	38.546	738	A B	A B	A B	B B	A B	A B	A B	A B	A B	B B	A B	B B	A B	A A	A B	A B	A B	B B	B B	A B	A A	A B	B B	B B	A A	B B	A B	B B	B B
2071	2	38.546	739	A B	A B	B B	- -	B B	B B	A B	B B	- -	A B	- -	A B	- -	- -	- -	A B	A B	- -	A A	B B	- -	- -	- -	- -	- -	A A	B B	A A	- -
9725	2	38.546	740	A A	A B	A A	A A	A A	A A	A A	A B	A A	A A	A A	A A	A A	A A	A A	A A	A A	A A	A A	A B	A B	A A	A A	A A	A A	A A	A B	A A	A A
9726	2	38.546	741	B B	B B	B B	B B	A B	A B	B B	B B	B B	A B	B B	A B	B B	B B	B B	B B	B B	B B	B B	B B	B B	B B	B B	A B	A B	B B	B B	B B	B B
9727	2	38.546	742	B B	B B	B B	- -	B B	B B	B B	A B	- -	A B	- -	A B	- -	- -	- -	B B	B B	- -	B B	A B	- -	- -	- -	- -	- -	B B	A B	B B	- -
91	2	38.546	743	A B	A B	A B	B B	A B	A B	A B	A B	A B	A B	A B	B B	A B	A A	A B	A B	A B	B B	B B	A B	A A	A B	B B	B B	A A	B B	A B	B B	B B
2072	2	38.546	744	B B	B B	A B	A B	A B	A B	B B	B B	B B	B B	B B	B B	A B	B B	B B	B B	B B	A B	B B	B B	B B	B B	A B	B B	B B	A B	B B	B B	B B
9731	2	38.9	745	B B	B B	B B	- -	B B	B B	B B	B B	- -	A B	- -	B B	- -	- -	- -	B B	B B	- -	B B	B B	- -	- -	- -	- -	- -	B B	B B	B B	- -
9732	2	38.9	746	B B	B B	B B	B B	B B	B B	B B	B B	B B	A B	B B	B B	B B	B B	B B	B B	B B	B B	B B	B B	A B	B B	B B	B B	B B	B B	B B	B B	B B
9733	2	38.9	747	B B	B B	B B	- -	B B	B B	B B	B B	- -	A B	- -	B B	- -	- -	- -	B B	B B	- -	B B	B B	- -	- -	- -	- -	- -	A B	B B	B B	- -
9734	2	38.9	748	B B	B B	A B	B B	B B	B B	B B	B B	B B	B B	B B	B B	B B	B B	B B	B B	B B	B B	B B	B B	B B	B B	B B	B B	B B	B B	B B	B B	B B
9735	2	38.9	749	A B	A B	B B	A A	A B	A B	A B	B B	A B	A A	A B	A B	A B	B B	A B	A B	A B	A A	A A	B B	A B	A B	A A	A B	B B	A A	B B	A A	A A
2565	2	38.913	750	B B	B B	B B	A B	B B	B B	B B	B B	B B	B B	B B	B B	A B	B B	B B	B B	B B	A B	B B	B B	B B	B B	A B	B B	B B	A B	B B	B B	B B
2086	2	38.913	751	A B	A B	A B	- -	A B	A B	A B	B B	- -	A B	- -	A B	- -	- -	- -	A B	A B	- -	A A	B B	- -	- -	- -	- -	- -	A A	B B	A A	- -
9736	2	38.913	752	A B	A B	A B	A B	A B	A B	A B	A A	A B	A B	A B	A B	A A	A A	A B	A B	A B	A B	B B	A A	A A	A B	A B	A B	A A	A B	A A	B B	B B
9737	2	38.913	753	B B	B B	B B	B B	B B	B B	B B	B B	B B	B B	B B	B B	B B	B B	B B	B B	B B	B B	B B	B B	B B	B B	B B	B B	B B	B B	B B	B B	B B
9738	2	38.913	754	A A	A A	A A	A A	A A	A A	A A	A A	A A	A A	A A	A A	A A	A A	A A	A A	A A	A A	A A	A A	A A	A A	A A	A A	A A	A A	A A	A A	A A
9739	2	38.913	755	B B	B B	B B	A B	B B	B B	B B	B B	B B	B B	B B	B B	A B	B B	B B	B B	B B	A B	B B	B B	B B	B B	A B	B B	B B	A B	B B	B B	B B
9742	2	39.31	756	A B	B B	A B	B B	A B	A B	A B	A B	A B	A B	A B	A B	A B	A A	A B	A B	A B	B B	B B	A B	A B	A B	B B	B B	A A	B B	A B	B B	- -
9744	2	39.31	757	A B	A B	A B	A A	A B	A B	A B	B B	A B	A B	A B	A B	A B	B B	A B	A B	A B	A A	A A	B B	B B	A B	A A	A A	B B	A A	B B	A A	A A
571	2	39.31	758	A B	A B	A A	- -	A B	A B	A B	A A	- -	A B	- -	A B	- -	- -	- -	A B	A B	- -	B B	A A	- -	- -	- -	- -	- -	B B	A A	B B	- -
15737	2	39.402	759	B B	B B	B B	- -	B B	B B	B B	A B	- -	B B	- -	B B	- -	- -	- -	B B	B B	- -	B B	A B	- -	- -	- -	- -	- -	B B	A B	B B	- -
15738	2	39.402	760	A B	A B	A B	B B	A B	A B	A B	A A	A B	A B	A B	A B	A B	A A	A B	A B	A B	B B	B B	A A	A A	A B	B B	A B	A A	B B	A A	B B	B B
15739	2	39.402	761	A B	A A	A B	A A	A B	A B	A B	B B	A B	A A	A B	A B	A B	B B	A B	A B	A B	A A	A A	B B	B B	A B	A A	A B	A B	A A	B B	A A	A A
860	2	40.497	762	A A	A B	A A	A A	A A	A A	A A	A A	A A	A A	A A	A B	A A	A A	A A	A A	A A	A A	A A	A A	A B	A A	A A	A A	A A	A A	A A	A A	A A
15090	2	40.779	763	B B	B B	B B	A B	B B	B B	B B	B B	B B	B B	B B	B B	A B	B B	B B	B B	B B	A B	B B	B B	B B	B B	A B	A B	B B	B B	B B	B B	B B
15089	2	40.779	764	A B	A B	A B	- -	A B	A B	A B	B B	- -	A B	- -	A B	- -	- -	- -	B B	A B	- -	A A	B B	- -	- -	- -	- -	- -	A A	B B	A A	- -
15088	2	40.779	765	A B	A B	A A	- -	A A	A A	A B	A A	- -	A B	- -	A B	- -	- -	- -	A A	A B	- -	B B	A A	- -	- -	- -	- -	- -	A B	A A	B B	- -
15086	2	40.779	766	B B	A B	B B	B B	B B	B B	B B	B B	B B	B B	B B	A B	B B	B B	B B	B B	B B	B B	B B	B B	B B	B B	B B	B B	B B	B B	B B	B B	B B
15084	2	40.779	767	B B	B B	B B	B B	B B	B B	B B	A B	B B	B B	B B	B B	B B	B B	B B	B B	B B	B B	B B	A B	A B	B B	B B	B B	A B	B B	A B	B B	B B
15083	2	40.779	768	A B	A B	A B	- -	A B	A B	A B	B B	- -	A B	- -	A B	- -	- -	- -	B B	A B	- -	A A	B B	- -	- -	- -	- -	- -	A A	B B	A A	- -
15082	2	40.779	769	A B	B B	A B	B B	A B	A B	A B	A A	A B	A B	A B	B B	A B	A A	A B	A A	A B	B B	B B	A A	A A	A B	B B	B B	A A	B B	A A	B B	B B
9749	2	40.788	770	A B	A B	B B	A A	A B	A B	A B	B B	A B	A B	A B	A B	A B	B B	B B	B B	A B	A A	A A	B B	B B	A B	A A	A A	B B	A A	B B	A A	A A
9750	2	40.788	771	A B	A B	A B	B B	A B	A B	A B	A B	A B	A B	A B	A B	A B	A A	A B	A A	A B	B B	B B	A B	A A	A B	B B	B B	A A	B B	A B	B B	B B
9751	2	40.788	772	A B	A B	A B	A A	A B	A B	A B	B B	A B	A B	A B	A B	A B	B B	A B	B B	A B	A A	A A	B B	B B	A B	A A	A A	B B	A A	B B	A A	A A
9752	2	40.788	773	B B	B B	B B	B B	B B	B B	B B	A B	B B	B B	B B	B B	B B	B B	B B	B B	B B	B B	B B	A B	B B	B B	B B	B B	B B	B B	A B	B B	B B
9754	2	40.788	774	A B	A B	A A	B B	A B	A B	A B	A A	A B	A B	A B	A B	A B	A A	A A	A A	A B	B B	B B	A A	A A	A B	B B	B B	A A	B B	A A	B B	B B
9756	2	41.806	775	A B	A B	A A	- -	A A	A A	A B	A A	- -	A B	- -	A B	- -	- -	- -	A A	A B	- -	B B	A A	- -	- -	- -	- -	- -	A B	A A	B B	- -
9757	2	41.806	776	A B	B B	A A	- -	A A	A A	A B	A B	- -	B B	- -	B B	- -	- -	- -	A A	A B	- -	B B	A B	- -	- -	- -	- -	- -	B B	A B	B B	- -
868	2	41.806	777	A A	A B	A A	- -	A A	A A	A A	A B	- -	A B	- -	A B	- -	- -	- -	A A	A A	- -	A A	A B	- -	- -	- -	- -	- -	A A	A B	A A	- -
2099	2	41.806	778	B B	A B	B B	B B	B B	B B	B B	A B	B B	A B	B B	A B	B B	B B	B B	B B	B B	B B	B B	A B	A B	B B	B B	B B	A B	B B	A B	B B	B B
9758	2	41.806	779	A B	A B	A B	A B	A B	A B	A B	A A	A B	A B	A B	A B	A A	A A	A A	A A	A B	A B	B B	A A	A A	A B	A B	A B	A A	A B	A A	B B	B B
9759	2	41.806	780	A B	A B	B B	A A	B B	B B	A B	B B	A B	A B	A B	A B	A B	B B	B B	B B	A B	A A	A A	B B	B B	A B	A A	A A	B B	A A	B B	A A	A A
9760	2	41.806	781	A A	A A	A A	A A	A A	A A	A A	A A	A A	A B	A A	A A	A A	A A	A A	A A	A A	A A	A A	A A	A B	A A	A A	A A	A B	A A	A A	A A	A A
9761	2	41.806	782	A A	A B	A B	A A	A B	A B	A A	A A	A A	A B	A A	A B	A A	A A	A A	A A	A A	A A	A A	A A	A B	A A	A A	A A	A B	A A	A A	A A	A A
9762	2	41.806	783	B B	B B	B B	B B	B B	B B	B B	B B	B B	B B	B B	B B	B B	B B	B B	B B	B B	B B	B B	B B	A B	B B	B B	B B	B B	B B	B B	B B	B B
9763	2	41.806	784	A A	A A	A B	A A	A B	A B	A A	A B	A A	A B	A A	A A	A A	A A	A A	A A	A A	A A	A A	A B	A B	A A	A A	A A	A B	A A	A B	A A	A A
9764	2	41.806	785	B B	A B	A B	- -	A B	A B	B B	A B	- -	A B	- -	A B	- -	- -	- -	B B	B B	- -	B B	A B	- -	- -	- -	- -	- -	B B	A B	B B	- -
9765	2	42.102	786	A B	A B	A A	B B	A A	A A	A B	A A	A B	A B	A B	A B	A B	A A	A B	A A	A B	B B	B B	A A	A A	A B	B B	B B	A A	B B	A A	B B	- -
9766	2	42.102	787	A A	A B	A A	A A	A A	A A	A A	A B	A A	A B	A A	A B	A A	A A	A A	A A	A A	A A	A A	A B	A B	A A	A A	A A	A B	A A	A B	A A	A A
9772	2	43.994	788	B B	B B	B B	B B	B B	B B	B B	B B	B B	B B	B B	B B	B B	B B	B B	B B	B B	B B	B B	- -	B B	B B	B B	B B	B B	B B	B B	B B	B B
9773	2	43.994	789	B B	A B	B B	- -	B B	B B	B B	B B	- -	A B	- -	A B	- -	- -	- -	- -	B B	- -	B B	A B	- -	- -	- -	- -	- -	B B	A B	B B	- -
9774	2	43.994	790	A A	A B	A A	A B	A A	A A	A A	A B	A A	A B	A A	A B	A B	A A	A A	A A	A A	A B	A A	A B	A B	A A	A B	A B	- -	A B	A B	A A	A A
9775	2	43.994	791	B B	B B	B B	- -	B B	B B	B B	B B	- -	B B	- -	B B	- -	- -	- -	B B	B B	- -	B B	B B	- -	- -	- -	- -	- -	B B	B B	B B	- -
1576	2	44.199	792	B B	A B	B B	B B	B B	B B	B B	B B	B B	A B	B B	A B	B B	B B	B B	B B	B B	B B	B B	B B	A B	B B	B B	B B	A B	B B	B B	B B	B B
1577	2	44.199	793	A B	A B	A B	B B	A B	A B	A B	B B	B B	A B	A B	A B	B B	B B	B B	B B	B B	B B	B B	A B	A B	B B	B B	B B	A B	B B	A B	B B	B B
2111	2	44.199	794	B B	B B	B B	A B	B B	B B	B B	A B	B B	B B	B B	B B	A B	B B	B B	B B	B B	A B	B B	B B	B B	B B	A B	A B	B B	A B	B B	B B	B B
2816	2	44.199	795	A B	A B	A B	A A	A B	A B	A B	A A	A A	A B	A B	A B	A A	A A	A A	A A	A A	A A	A A	A B	A B	A A	A A	A A	A B	A A	A B	A A	A A
6306	2	44.694	796	B B	A B	B B	B B	B B	B B	B B	B B	B B	A B	B B	A B	B B	B B	B B	B B	B B	B B	B B	B B	A B	B B	B B	B B	A B	B B	B B	B B	B B
6307	2	44.694	797	A B	A B	A B	A B	A B	A B	A B	A B	A A	A B	A B	A B	A B	A A	A B	A A	A A	A B	A A	A B	A B	A A	A B	A B	A B	A B	A B	A A	A A
6308	2	44.694	798	B B	B B	B B	- -	B B	B B	B B	B B	- -	A B	- -	A B	- -	- -	- -	B B	B B	- -	B B	B B	- -	- -	- -	- -	- -	B B	B B	B B	- -
6309	2	44.694	799	A B	B B	A B	B B	A B	A B	A B	B B	B B	B B	A B	B B	B B	B B	B B	B B	B B	B B	B B	B B	B B	B B	B B	B B	B B	B B	B B	B B	B B
6310	2	44.694	800	B B	B B	A B	B B	A B	A B	A B	A B	A B	B B	A B	B B	A B	A A	A B	A A	A B	B B	B B	A B	A B	A B	B B	B B	A B	B B	A B	A B	B B
6311	2	44.694	801	B B	B B	A B	- -	A B	A B	A B	A A	- -	B B	- -	B B	- -	- -	- -	A A	A B	- -	B B	A B	- -	- -	- -	- -	- -	A B	A B	A B	- -
9102	2	44.975	802	B B	B B	B B	- -	B B	B B	B B	B B	- -	B B	- -	B B	- -	- -	- -	B B	B B	- -	B B	B B	- -	- -	- -	- -	- -	B B	B B	A B	- -
9783	2	45.599	803	B B	B B	B B	B B	B B	B B	B B	B B	B B	B B	B B	B B	B B	B B	B B	B B	B B	B B	B B	A B	B B	B B	B B	B B	B B	B B	A B	B B	B B
9784	2	45.599	804	B B	B B	B B	- -	B B	B B	B B	A B	- -	B B	- -	B B	- -	- -	- -	B B	B B	- -	B B	B B	- -	- -	- -	- -	- -	A B	B B	B B	- -
9785	2	45.599	805	A A	A A	A A	A B	A A	A A	A A	A B	A A	A A	A A	A A	A B	A A	A A	A A	A A	A B	A A	A A	A A	A A	A B	A B	A B	A B	A A	A A	A A
2579	2	45.599	806	B B	B B	B B	A B	B B	B B	B B	A B	B B	B B	B B	B B	A B	B B	B B	B B	B B	A B	B B	B B	B B	B B	A B	A B	B B	A B	B B	B B	B B
2823	2	45.599	807	A A	A B	A A	A A	A A	A A	A A	A A	A A	A A	A A	A B	A A	A A	A A	A A	A A	A A	A A	A B	A B	A A	A A	A A	A B	A A	A B	A A	A A
9787	2	45.599	808	B B	A B	B B	- -	B B	B B	B B	B B	- -	B B	- -	B B	- -	- -	- -	B B	B B	- -	B B	A B	- -	- -	- -	- -	- -	B B	A B	B B	- -
884	2	45.671	809	A A	A B	A A	A A	A A	A A	A A	A A	A A	A A	A A	A A	A A	A A	A A	A A	A A	A A	A A	A B	A B	A A	A A	A A	A B	A A	A B	A A	A A
2825	2	45.753	810	B B	B B	A A	A B	A A	A A	A A	A A	A B	A B	A A	A B	A A	A A	A B	A A	A A	A B	A B	A B	A A	A B	A B	A B	A A	A B	A B	A B	A B
2131	2	46.013	811	B B	A B	B B	- -	B B	B B	B B	A B	- -	B B	- -	A B	- -	- -	- -	B B	A B	- -	A B	A B	- -	- -	- -	- -	- -	A B	A B	B B	- -
1590	2	46.013	812	B B	A B	B B	B B	B B	B B	B B	B B	B B	B B	B B	A B	B B	B B	B B	B B	B B	A B	A B	A B	A B	B B	B B	B B	A B	B B	A B	A B	B B
1591	2	46.013	813	B B	A B	B B	B B	B B	B B	B B	B B	B B	B B	B B	A B	B B	B B	B B	B B	B B	B B	A B	B B	A B	B B	B B	B B	A B	B B	B B	A B	B B
2827	2	46.013	814	A A	A B	A A	A A	A A	A A	A A	A A	A A	A A	A A	A B	A A	A A	A A	A A	A A	A B	A B	A B	A B	A A	A A	A A	A B	A A	A B	A B	A A
9790	2	46.092	815	A B	A A	A B	A A	A B	A B	A A	A A	A A	A B	A B	A A	A A	A A	A B	A A	A A	A A	A A	A A	A A	A A	A A	A A	A A	A A	A A	A B	A A
9791	2	46.092	816	A A	A B	A A	A A	A A	A A	A A	A A	A A	A A	A A	A B	A A	A A	A A	A A	A A	A B	A B	A B	A B	A A	A A	A A	A B	A A	A B	A A	A A
9794	2	46.092	817	B B	B B	A A	A B	A A	A A	A A	A A	A B	A B	A A	B B	A A	A A	A B	A A	A A	B B	B B	A B	A B	A B	A B	A B	A B	A B	A B	A B	A B
15751	2	46.514	818	A A	A B	A A	A B	A A	A A	A A	A B	A A	A A	A A	A B	A B	A A	A A	A A	A A	A B	A B	A B	A B	A A	A B	A B	A B	A B	A B	A A	A A
15750	2	46.514	819	B B	A B	B B	B B	B B	B B	B B	B B	B B	B B	B B	A B	B B	B B	B B	B B	B B	A B	A B	A B	A B	B B	B B	B B	A B	B B	A B	B B	B B
9797	2	46.56	820	A A	A B	A B	A A	A B	A B	A B	A B	A B	A A	A B	A A	A B	B B	A B	A B	A B	A A	A A	A B	B B	A B	A A	A A	B B	A A	A B	A A	A A
887	2	46.56	821	A A	A B	A A	A A	A A	A A	A A	A A	A A	A A	A A	A B	A A	A A	A A	- -	A A	A B	A B	A B	A B	A A	A A	A A	A B	A A	A B	A A	A A
9798	2	46.56	822	B B	B B	B B	B B	B B	B B	B B	B B	B B	B B	A B	B B	B B	B B	B B	B B	B B	B B	B B	B B	B B	B B	B B	B B	B B	B B	B B	B B	B B
888	2	46.56	823	A A	A A	A A	A A	A A	A A	A A	A A	A A	A A	A A	A A	A A	A A	A A	A A	A A	A A	A B	A A	A A	A A	A A	A A	A A	A A	A A	A A	A A
9799	2	46.56	824	A A	A A	A B	A A	A B	A B	A A	A A	A A	A B	A B	A A	A A	A A	A A	A B	A A	A A	A A	A A	A A	A A	A A	A A	A A	A A	A A	A B	A A
9800	2	46.56	825	B B	B B	A A	A B	A A	A A	A B	A A	A B	A B	A B	B B	A A	A A	A B	A A	A B	B B	B B	A B	A B	A B	A B	A B	A B	A B	A B	A B	B B
9801	2	46.56	826	A A	A B	A A	A A	A A	A A	A A	A A	A A	A A	A A	A A	A A	A A	A A	A A	A A	A B	A B	A B	A B	A A	A A	A A	A B	A A	A B	A A	A A
2134	2	46.811	827	B B	A B	B B	B B	B B	B B	B B	B B	B B	B B	B B	A B	B B	B B	B B	B B	B B	A B	A B	A B	A B	B B	B B	B B	A B	B B	A B	B B	B B
3226	2	46.811	828	A A	A B	A A	A A	A A	A A	A A	A A	A A	A A	A A	A A	A A	A A	A A	A A	A A	A A	A B	A A	A B	A A	A A	A A	A B	A A	A A	A A	A A
889	2	46.811	829	A A	A A	A A	A A	A A	A A	A A	A A	A A	A A	A A	A B	A A	A A	A A	A A	A A	A A	A A	A A	A A	A A	A A	A A	A A	A A	A A	A A	A A
241	2	46.811	830	B B	A B	A A	B B	A B	A B	A B	A B	A B	A B	A B	A B	A B	A A	A B	A B	A B	A B	A B	A A	A A	A B	B B	B B	A A	B B	A A	A B	B B
1592	2	46.811	831	B B	B B	B B	B B	B B	B B	B B	B B	B B	B B	B B	B B	B B	B B	B B	B B	B B	B B	A B	B B	A B	B B	B B	B B	B B	B B	B B	B B	B B
2830	2	47.47	832	A A	A B	A A	A A	A A	A A	A A	A A	A A	A A	A A	A B	A A	A A	A A	A A	A A	A B	A B	A B	A B	A A	A A	A A	A B	A A	A B	A A	A A
897	2	47.885	833	A B	A A	A A	A B	A A	A A	A A	A B	A A	A A	A A	A A	A B	A A	A B	A A	A A	A A	A A	A A	A A	A A	A B	A B	A A	A B	A A	A A	A A
9802	2	48.001	834	A A	A B	A A	A A	A A	A A	A A	A A	A A	A A	A A	A B	A A	A A	A A	A A	A A	A B	A B	A B	A B	A A	A A	A A	A B	A A	A B	A A	A A
9807	2	48.001	835	B B	A B	B B	B B	B B	B B	B B	B B	B B	B B	B B	A B	B B	B B	B B	B B	B B	A B	A B	A B	A B	B B	B B	B B	B B	B B	A B	B B	B B
9808	2	48.001	836	A A	A A	A A	A A	A A	A A	A B	A A	A B	A A	A A	A A	A A	A A	A A	A A	A B	A A	A A	A A	A A	A A	A A	A A	A A	A A	A A	A A	A B
9809	2	48.001	837	A A	A B	A A	A B	A A	A A	A A	A B	A A	A A	A A	A B	A B	A A	A A	A A	A A	A B	A B	A B	A B	A A	A B	A B	A B	A B	A B	A A	- -
9810	2	48.001	838	B B	B B	B B	- -	B B	B B	B B	A B	- -	B B	- -	B B	- -	- -	- -	B B	B B	- -	B B	B B	- -	- -	- -	- -	- -	A B	B B	B B	- -
9841	2	48.549	839	A B	A B	A A	A B	A B	A B	A A	A A	A B	A B	A B	A B	A A	A A	A A	A B	A A	A B	A B	A A	A A	A B	A B	A B	A A	A A	A A	A B	A B
9842	2	48.549	840	B B	B B	A A	A B	A B	A B	A A	A A	A B	A B	A B	B B	A A	A A	A B	A B	A A	B B	B B	A B	A B	A B	A B	A B	A B	A A	A B	A B	A B
9844	2	48.549	841	A A	A A	A B	A A	A A	A A	A A	A A	A A	A B	A A	A A	A A	A A	A A	A A	A A	A A	A A	A A	A A	A A	A A	A A	A A	A A	A A	A B	A A
915	2	48.549	842	A A	A A	A B	A A	A B	A B	A B	A B	A A	A A	A B	A A	A B	B B	A B	A B	A B	A A	A A	A B	A B	A B	A A	A A	A B	A B	A B	A A	A A
9846	2	48.549	843	A B	B B	A B	B B	B B	B B	A B	B B	A B	A B	B B	A B	B B	B B	A B	B B	B B	B B	B B	B B	B B	B B	B B	B B	B B	B B	B B	A B	A B
9847	2	48.549	844	A A	A B	A A	- -	A A	A A	A A	A A	- -	A A	- -	A A	- -	- -	- -	A A	A A	- -	A B	A B	- -	- -	- -	- -	- -	A A	A B	A A	- -
9848	2	48.549	845	A B	A B	B B	A B	B B	B B	B B	B B	A B	A B	A B	A B	B B	B B	B B	B B	B B	A B	A B	B B	B B	A B	A B	A B	B B	B B	B B	A B	A B
477	2	48.709	846	B B	B B	A B	B B	A B	A B	A B	A B	B B	B B	A B	A B	A B	A A	A B	A B	A B	A B	A B	A A	A A	A B	B B	B B	A B	A B	A A	B B	B B
9851	2	48.92	847	A B	A B	B B	A B	A B	A B	A B	B B	A A	A B	A B	A B	B B	B B	B B	A B	A B	A B	A A	B B	B B	A B	A B	A B	B B	B B	A B	A B	A A
9853	2	48.92	848	A B	A A	B B	A A	A B	A B	A B	A B	A A	A B	A B	A B	A B	B B	B B	A B	A B	A A	A A	A B	A B	A B	A A	A A	A B	A B	A A	A B	A A
16191	2	48.979	849	A B	A A	B B	- -	A B	A B	A B	A B	- -	A B	- -	A B	- -	- -	- -	A B	A B	- -	A A	A B	- -	- -	- -	- -	- -	A B	A A	A B	- -
16190	2	48.979	850	B B	A B	B B	B B	A B	A B	B B	B B	B B	B B	B B	B B	B B	B B	B B	A B	B B	A B	A B	A B	A B	B B	B B	B B	A B	B B	A B	B B	B B
16189	2	48.979	851	B B	A B	B B	B B	A B	A B	B B	B B	B B	B B	B B	B B	B B	B B	B B	A B	B B	A B	A B	A B	A B	B B	B B	B B	A B	B B	A B	B B	B B
16188	2	48.979	852	A B	A B	A A	B B	A A	A A	A B	A B	B B	A B	A B	A B	A B	A A	A A	A A	A B	A B	A B	A A	A A	A B	B B	B B	A A	A B	A B	A B	B B
9893	2	49.001	853	A B	A B	B B	A A	B B	B B	A B	A B	A A	A B	A B	A B	A B	B B	B B	B B	A B	A B	A B	B B	B B	A B	A A	A A	B B	A B	A B	A B	A A
9891	2	49.001	854	A A	A B	A B	A A	A B	A B	A B	A B	A A	A A	A B	A B	A B	B B	A B	A B	A B	A B	A B	B B	B B	A B	A A	A A	B B	A B	A B	A A	- -
9890	2	49.001	855	B B	B B	B B	B B	A B	A B	B B	B B	B B	B B	B B	B B	B B	B B	B B	A B	B B	B B	B B	B B	B B	B B	B B	B B	B B	B B	B B	B B	B B
9889	2	49.001	856	B B	A B	A B	B B	A B	A B	A B	A B	B B	B B	A B	A B	A B	A A	A B	A B	A B	A B	A B	A A	A A	A B	B B	B B	A A	A B	A B	B B	B B
943	2	49.229	857	A A	A A	A A	A A	A A	A A	A B	A A	A B	A A	A A	A A	A A	A A	A A	A A	A A	A A	A A	A A	A A	A A	A A	A A	A A	A A	A A	A A	A B
2879	2	49.229	858	A A	A A	A A	A A	A A	A A	A A	A A	A A	A A	A A	A A	A A	A A	A A	A A	A A	A A	A B	A A	A B	A A	A A	A A	A B	A A	A A	A A	A A
9887	2	49.347	859	B B	B B	B B	B B	B B	B B	B B	B B	B B	B B	B B	B B	B B	B B	B B	B B	B B	B B	A B	B B	A B	B B	B B	B B	A B	B B	B B	B B	B B
9886	2	49.347	860	A B	A A	B B	- -	B B	B B	B B	A B	- -	A B	- -	A B	- -	- -	- -	B B	B B	- -	A B	B B	- -	- -	- -	- -	- -	A B	A B	A B	- -
9860	2	49.562	861	A A	A A	A B	A A	A A	A A	A A	A A	A A	A B	A A	A A	A A	A A	A A	A A	A A	A A	A A	A A	A A	A A	A A	A A	A A	A A	A A	A B	A A
9861	2	49.562	862	A A	A A	A B	A A	A A	A A	A A	A A	A A	A B	A A	A A	A A	A A	A A	A A	A A	A B	A B	A B	A B	A A	A A	A A	A B	A A	A B	A B	A A
9862	2	49.562	863	A B	B B	B B	B B	B B	B B	B B	B B	B B	B B	B B	B B	B B	B B	A B	B B	B B	B B	B B	B B	B B	B B	B B	B B	B B	B B	B B	B B	B B
9863	2	49.562	864	B B	B B	B B	B B	B B	B B	B B	B B	B B	B B	B B	B B	B B	B B	B B	B B	B B	B B	B B	B B	B B	B B	B B	B B	B B	B B	B B	B B	B B
9864	2	49.562	865	A B	A A	A B	- -	A B	A B	A B	A B	- -	A A	- -	A B	- -	- -	- -	A B	B B	- -	A A	A B	- -	- -	- -	- -	- -	A B	A A	A A	- -
9866	2	49.562	866	A B	B B	B B	B B	B B	B B	B B	B B	B B	B B	B B	B B	B B	B B	A B	B B	B B	B B	B B	B B	B B	B B	B B	B B	B B	B B	B B	B B	B B
9867	2	49.562	867	A B	B B	A B	B B	A B	A B	A B	A B	B B	B B	A B	A B	A B	A A	A A	A B	A A	B B	B B	A B	A B	A B	B B	B B	A B	A B	B B	B B	B B
9868	2	49.562	868	A B	B B	A A	B B	A A	A A	A B	A B	B B	A B	A B	A B	A B	A A	A A	A A	A A	B B	B B	A B	A B	A B	B B	B B	A B	A B	B B	A B	B B
9869	2	49.562	869	A B	B B	B B	B B	B B	B B	B B	B B	B B	B B	B B	B B	B B	B B	A B	B B	B B	B B	A B	B B	B B	B B	B B	B B	B B	B B	B B	B B	B B
5342	2	49.831	870	A B	A B	B B	A B	B B	B B	B B	A B	B B	B B	B B	B B	A B	B B	A B	B B	B B	B B	B B	B B	B B	B B	A B	A B	B B	A B	B B	B B	B B
5343	2	49.831	871	B B	A B	B B	A B	B B	B B	B B	A B	B B	B B	B B	B B	A B	B B	B B	B B	B B	B B	B B	B B	B B	B B	A B	A B	B B	A B	B B	B B	B B
5345	2	49.831	872	B B	B B	B B	B B	B B	B B	B B	B B	B B	B B	B B	B B	B B	B B	B B	B B	A B	A B	A B	A B	B B	B B	B B	B B	A B	B B	A B	B B	B B
5346	2	49.831	873	A B	A B	B B	- -	B B	B B	B B	A B	- -	B B	- -	B B	- -	- -	- -	B B	B B	- -	B B	B B	- -	- -	- -	- -	- -	A B	B B	B B	- -
5349	2	49.831	874	A A	A A	B B	A A	- -	B B	B B	A B	A B	A B	A B	A B	A B	B B	- -	B B	A B	A A	A A	A B	A B	A B	A A	A A	- -	A B	A A	A B	A B
9901	2	50.195	875	B B	B B	B B	B B	B B	B B	B B	B B	B B	B B	B B	B B	B B	B B	B B	B B	A B	A B	A B	A B	A B	B B	B B	B B	A B	B B	A B	B B	B B
9903	2	50.565	876	A A	A A	A A	A A	A A	A A	A A	A A	A A	A A	A A	A A	A A	A A	A A	A A	A A	A A	A A	A A	A A	A A	A A	A A	A A	A A	A A	A A	A A
9904	2	50.565	877	A A	A A	A A	A A	A A	A A	A A	A A	A A	A A	A A	A A	A A	A A	A A	A A	A B	A B	A B	A B	A B	A A	A A	A A	A B	A A	A B	A A	A A
1645	2	50.565	878	A A	A A	A A	A A	A A	A A	A A	A A	A A	A A	A A	A A	A A	A A	A A	A A	A B	A B	A B	A B	A B	A A	A A	A A	A B	A A	A B	A A	A A
9905	2	51.141	879	B B	B B	B B	- -	B B	B B	B B	B B	- -	B B	- -	B B	- -	- -	- -	B B	A B	- -	A B	A B	- -	- -	- -	- -	- -	B B	A B	B B	- -
9906	2	51.141	880	B B	B B	A B	- -	A B	A B	A B	A B	- -	B B	- -	A B	- -	- -	- -	A B	A B	- -	B B	A B	- -	- -	- -	- -	- -	A B	B B	B B	- -
9907	2	51.141	881	A B	A B	B B	A B	B B	B B	B B	B B	A B	A B	A B	A B	B B	B B	B B	B B	B B	A B	A B	B B	B B	A B	A B	A B	B B	B B	A B	A B	A B
1349	2	51.358	882	A A	A A	A A	A A	A A	A A	A A	A A	A A	A A	A A	A A	A A	A A	A A	A A	A B	A B	A B	A B	A B	A A	A A	A A	A B	A A	A B	A A	A A
9910	2	51.358	883	A B	A B	A B	A B	A A	A A	A A	A A	A B	- -	A B	A B	A A	A A	A B	A A	A A	A B	A B	A A	A A	A B	A B	A B	A A	A A	A B	B B	A B
9911	2	51.358	884	B B	B B	A B	B B	A A	A A	A A	A B	A B	B B	A B	A B	A B	A A	A B	A A	A B	B B	B B	A B	A B	B B	B B	B B	A B	A B	B B	B B	A B
1350	2	51.358	885	A A	A A	A B	- -	B B	B B	B B	A B	- -	A A	- -	A B	- -	- -	- -	B B	B B	- -	A B	B B	- -	- -	- -	- -	- -	A B	A B	A A	- -
2901	2	51.396	886	A A	A A	A A	A A	A A	A A	A A	A A	A A	A A	A A	A A	A A	A A	A A	A A	A A	A A	A B	A A	A A	A A	A A	A A	A A	A A	A A	A A	A A
2203	2	51.397	887	B B	B B	A B	- -	B B	B B	B B	B B	- -	A B	- -	B B	- -	- -	- -	B B	B B	- -	B B	B B	- -	- -	- -	- -	- -	B B	B B	A B	- -
218	2	51.398	888	B B	B B	B B	B B	B B	B B	B B	B B	B B	B B	B B	B B	B B	B B	B B	B B	B B	B B	A B	B B	B B	B B	B B	B B	B B	B B	B B	B B	B B
3351	2	51.507	889	B B	B B	B B	B B	B B	B B	B B	B B	B B	B B	B B	B B	B B	B B	B B	B B	B B	B B	B B	B B	B B	B B	B B	B B	B B	B B	B B	B B	B B
3349	2	51.507	890	A A	A A	A A	- -	A A	A A	A A	A A	- -	A A	- -	A A	- -	- -	- -	A A	A A	- -	A A	A A	- -	- -	- -	- -	- -	A A	A A	A A	- -
3350	2	51.507	891	B B	B B	B B	B B	B B	B B	B B	B B	B B	B B	B B	B B	B B	B B	B B	B B	B B	B B	B B	B B	B B	B B	B B	B B	B B	B B	B B	B B	B B
3357	2	51.508	892	A B	A B	B B	A B	B B	B B	B B	A B	B B	B B	B B	B B	A B	B B	B B	B B	B B	B B	B B	B B	B B	A B	A B	A B	B B	A B	B B	B B	B B
15757	2	52.643	893	B B	B B	B B	B B	B B	B B	B B	B B	B B	B B	B B	B B	B B	B B	B B	B B	B B	A B	B B	A B	A B	B B	B B	B B	B B	B B	A B	B B	B B
15756	2	52.643	894	A A	A A	A A	A A	A A	A A	A A	A A	A A	A A	A A	A A	A A	A A	A A	A A	A B	A B	A B	A B	A B	A A	A A	A A	A B	A A	A B	A A	A A
489	2	52.668	895	B B	B B	B B	- -	B B	B B	B B	B B	- -	B B	- -	B B	- -	- -	- -	B B	B B	- -	A B	B B	- -	- -	- -	- -	- -	B B	B B	B B	- -
17487	2	52.854	896	B B	B B	B B	B B	B B	B B	B B	B B	B B	B B	B B	B B	B B	B B	B B	B B	A B	A B	A B	A B	A B	B B	B B	B B	A B	B B	A B	B B	B B
17486	2	52.854	897	A A	A A	A A	A A	A A	A A	A A	A A	A A	A A	A A	A A	A A	A A	A A	A A	A A	A A	A B	A A	A B	A A	A A	A A	A B	A A	A A	A A	A A
17484	2	52.854	898	A A	A A	A A	A A	A A	A A	A A	A A	A A	A A	A A	A A	A A	A A	A A	A A	A B	A B	A B	A B	A B	A A	A A	A A	A B	A A	A B	A A	A A
517	2	52.875	899	B B	B B	B B	- -	B B	B B	B B	B B	- -	B B	- -	B B	- -	- -	- -	B B	B B	- -	B B	B B	- -	- -	- -	- -	- -	B B	B B	B B	- -
9956	2	52.875	900	B B	B B	B B	B B	B B	B B	B B	B B	B B	B B	B B	B B	B B	B B	B B	B B	B B	B B	B B	B B	B B	B B	B B	B B	B B	B B	B B	B B	B B
9955	2	52.875	901	B B	B B	B B	B B	B B	B B	B B	B B	B B	B B	B B	B B	B B	B B	B B	B B	B B	A B	A B	A B	A B	B B	B B	B B	A B	B B	A B	B B	B B
9954	2	52.875	902	B B	B B	B B	B B	B B	B B	B B	B B	B B	B B	B B	B B	B B	B B	B B	B B	B B	B B	B B	B B	B B	B B	B B	B B	B B	B B	B B	B B	B B
9953	2	52.875	903	B B	B B	A B	- -	A A	A A	A A	A B	- -	B B	- -	A B	- -	- -	- -	A A	A B	- -	B B	A B	- -	- -	- -	- -	- -	A B	B B	B B	- -
5264	2	52.986	904	B B	B B	B B	B B	B B	B B	B B	B B	B B	B B	B B	B B	B B	B B	B B	B B	A B	B B	A B	B B	A B	B B	B B	B B	A B	B B	B B	B B	B B
1662	2	53.028	905	A B	A A	A A	A A	A A	A A	A A	A A	A A	A A	A A	A A	A A	A A	A A	A A	A B	A B	A B	A B	A B	A A	A A	A A	A B	A A	A B	A A	A A
446	2	53.028	906	A A	A A	A A	- -	A A	A A	A A	A A	- -	A A	- -	A A	- -	- -	- -	A A	A B	- -	A B	A A	- -	- -	- -	- -	- -	A A	A A	A A	- -
2618	2	53.028	907	A A	A A	A A	A A	A A	A A	A A	A A	A A	A A	A A	A A	A A	A A	A A	A A	A B	A B	A B	A B	A B	A A	A A	A A	A B	A A	A B	A A	A A
690	2	53.028	908	A A	A B	A B	A B	B B	B B	A B	B B	A A	A A	A B	A B	B B	A B	A B	B B	A B	A A	A A	A B	A B	A B	A B	A B	A B	B B	A A	A A	A A
16320	2	53.212	909	A A	A A	A A	- -	A B	A B	A A	A A	- -	A A	- -	A A	- -	- -	- -	A B	A B	- -	A B	A B	- -	- -	- -	- -	- -	A A	A B	A A	- -
12281	2	53.231	910	A A	A B	B B	A B	B B	B B	B B	B B	A B	A B	B B	A B	B B	B B	A B	B B	A B	A B	A B	B B	B B	A B	A B	A B	B B	B B	A B	A B	A B
12280	2	53.231	911	A A	A A	A A	- -	A A	A A	A A	A A	- -	A A	- -	A A	- -	- -	- -	A A	A B	- -	A B	A B	- -	- -	- -	- -	- -	A A	A B	A A	- -
12279	2	53.231	912	B B	B B	A B	- -	A A	A A	A A	A B	- -	B B	- -	A B	- -	- -	- -	A A	A B	- -	B B	A B	- -	- -	- -	- -	- -	A B	B B	B B	- -
9927	2	53.396	913	A A	A A	A A	A A	A A	A A	A A	A A	A A	A B	A A	A A	A A	A A	A A	A A	A A	A A	A A	A A	A A	A A	A A	A A	A A	A A	A A	A B	A A
1668	2	53.396	914	A B	A B	A B	A B	A B	A B	A B	A B	A B	A B	A B	A A	A B	A B	A A	A B	A B	A B	A B	A B	A B	A B	A B	A B	A B	A B	A B	A B	A B
9928	2	53.396	915	A A	A A	A B	A A	A A	A A	A A	A A	A A	A A	A A	A A	A A	A A	A A	A A	A B	A B	A B	A B	A B	A A	A A	A A	A B	A A	A B	A A	A A
9929	2	53.396	916	A A	A A	A A	- -	A A	A A	A A	A A	- -	A A	- -	A A	- -	- -	- -	A A	A A	- -	A A	A A	- -	- -	- -	- -	- -	A A	A A	A A	- -
53	2	53.457	917	A A	A A	A A	- -	A A	A A	A A	A A	- -	A A	- -	A A	- -	- -	- -	A A	A B	- -	A B	A A	- -	- -	- -	- -	- -	A A	A A	A A	- -
2221	2	53.457	918	B B	B B	B B	B B	B B	B B	B B	B B	B B	B B	B B	B B	B B	B B	B B	B B	A B	A B	A B	A B	A B	B B	B B	B B	B B	B B	A B	B B	B B
2222	2	53.457	919	B B	B B	B B	B B	B B	B B	B B	B B	B B	A B	B B	B B	B B	B B	B B	B B	B B	B B	B B	B B	B B	B B	B B	B B	B B	B B	B B	A B	B B
9940	2	53.88	920	A B	A B	A A	A B	A A	A A	A A	A A	A B	A B	A A	A B	A A	A A	A B	A A	A A	A B	A B	A A	A A	A B	A B	A B	A A	A A	A B	A B	A B
9942	2	53.88	921	B B	B B	A B	B B	B B	B B	B B	B B	B B	A B	A B	B B	B B	B B	B B	B B	A B	A B	A B	A B	A B	B B	B B	B B	A B	B B	A B	B B	B B
9943	2	53.88	922	A A	A A	A B	- -	A A	A A	A A	A A	- -	A B	- -	A A	- -	- -	- -	A A	A B	- -	A B	A B	- -	- -	- -	- -	- -	A A	A B	A A	- -
9944	2	53.88	923	B B	B B	A B	- -	B B	B B	B B	B B	- -	B B	- -	B B	- -	- -	- -	B B	A B	- -	B B	B B	- -	- -	- -	- -	- -	B B	B B	B B	- -
9945	2	53.88	924	B B	B B	A B	B B	B B	B B	B B	B B	B B	A B	A B	B B	B B	B B	B B	B B	A B	A B	A B	A B	A B	B B	B B	B B	A B	B B	A B	B B	B B
9947	2	54.633	925	B B	B B	B B	B B	B B	B B	B B	B B	B B	B B	B B	B B	B B	B B	B B	B B	B B	B B	A B	B B	B B	B B	B B	B B	B B	B B	B B	B B	B B
999	2	54.633	926	B B	B B	A B	B B	B B	B B	B B	B B	B B	A B	A B	B B	B B	B B	B B	B B	A B	B B	A B	B B	A B	B B	B B	B B	A B	B B	B B	B B	A B
9948	2	54.633	927	B B	B B	A B	- -	B B	B B	B B	B B	- -	A B	- -	B B	- -	- -	- -	B B	A B	- -	A B	B B	- -	- -	- -	- -	- -	B B	B B	B B	- -
9951	2	54.633	928	A A	A A	A B	- -	A A	A A	A A	A A	- -	A B	- -	A A	- -	- -	- -	A A	A B	- -	A B	A B	- -	- -	- -	- -	- -	A A	A B	A A	- -
9952	2	54.633	929	A A	A A	A A	A A	A A	A A	A A	A A	A A	A A	A B	A A	A A	A A	A A	A A	A A	A A	A A	A A	A B	A A	A A	A A	A A	A A	A A	A A	A A
2923	2	54.658	930	A B	A B	A A	A B	A B	A B	A A	A A	A B	A B	A A	A B	A A	A A	A B	A B	A A	A B	A B	A A	A A	A B	A B	A B	A A	A A	A B	B B	A B
2924	2	54.658	931	A B	A B	A B	A B	A B	A B	B B	B B	A B	A A	A B	A B	B B	B B	- -	A B	A B	A A	A A	A B	A B	A B	A B	A B	- -	- -	A A	A A	- -
695	2	54.658	932	B B	B B	A B	- -	B B	B B	B B	B B	- -	A B	- -	B B	- -	- -	- -	B B	B C	- -	A B	A B	- -	- -	- -	- -	- -	B B	A B	B B	- -
2231	2	54.658	933	A B	A B	B B	A B	A B	A B	B B	B B	A B	A B	B B	A B	B B	B B	A B	A B	B B	A B	A B	B B	B B	A B	A B	A B	B B	B B	A B	A B	A B
1001	2	54.658	934	A A	A A	A A	A A	A A	A A	A A	A A	A A	A A	A A	A A	A A	A A	A A	A A	A A	A A	A A	A A	A A	A A	A A	A A	A B	A A	A A	A A	A A
998	2	54.658	935	A A	A A	A A	A A	A A	A A	A A	A A	A A	A A	A B	A A	A A	A A	A A	A A	A A	A A	A A	A A	A B	A A	A A	A A	A A	A A	A A	A A	A B
3259	2	54.856	936	A B	A B	A A	A B	A A	A A	A B	A A	B B	A B	A A	A B	A A	A B	A B	A A	A A	A B	A B	A A	A A	A B	A B	A B	A A	A A	A B	A B	A B
9986	2	54.856	937	B B	A B	A B	A B	B B	B B	B B	A B	B B	B B	B B	B B	A B	B B	B B	B B	B B	A B	A B	A B	B B	A B	A B	A B	A B	A B	A B	B B	A B
9987	2	55.014	938	A A	A A	A B	- -	A A	A A	A A	A A	- -	A A	- -	A A	- -	- -	- -	A A	A B	- -	A B	A B	- -	- -	- -	- -	- -	A A	A B	A A	- -
9989	2	55.014	939	A B	B B	A B	B B	A B	A B	A B	A B	B B	B B	A B	A B	A B	A B	A B	A B	A B	B B	B B	A B	A B	B B	B B	B B	A B	A B	B B	A B	B B
9990	2	55.014	940	A B	A B	B B	A B	B B	B B	B B	B B	A B	A B	B B	A B	B B	B B	A B	B B	B B	A B	A B	B B	B B	A B	A B	A B	B B	B B	A B	A B	A B
1382	2	55.093	941	B B	B B	A B	B B	A B	A B	A B	A B	B B	B B	A B	A B	A B	A B	A B	A B	A B	B B	B B	A B	A B	B B	B B	B B	A B	A B	B B	A B	B B
1381	2	55.093	942	A B	A A	A B	A A	A B	A B	A A	A A	A A	A B	A B	A A	A A	A A	A A	A B	A B	A B	A B	A B	A B	A A	A A	A A	A B	A A	A B	A A	A B
1036	2	55.093	943	A B	B B	A A	- -	A B	A B	A A	A B	- -	A B	- -	A B	- -	- -	- -	A B	A A	- -	A B	A A	- -	- -	- -	- -	- -	A B	A B	B B	- -
2271	2	55.172	944	A B	A A	A B	A A	A A	A A	A A	A A	A A	A B	A B	A A	A A	A A	A A	A A	A B	A B	A B	A B	- -	A A	A A	A A	A B	A A	A B	A A	A B
10003	2	56.008	945	A A	A A	A B	- -	A A	A A	A B	A A	- -	A A	- -	A A	- -	- -	- -	A A	A A	- -	A A	A A	- -	- -	- -	- -	- -	A A	A A	A B	- -
10005	2	56.008	946	B B	B B	B B	- -	B B	B B	B B	B B	- -	A B	- -	B B	- -	- -	- -	B B	B B	- -	A B	A B	- -	- -	- -	- -	- -	B B	A B	B B	- -
10006	2	56.008	947	A A	A A	A A	A A	A A	A A	A A	A A	A A	A B	A A	A A	A A	A A	A A	A A	A A	A B	A B	A B	A B	A A	A A	- -	A A	A A	A B	A A	A A
2278	2	56.008	948	A A	A A	A A	A A	A A	A A	A A	A A	A A	A B	A A	A A	A A	A A	A A	A A	A A	A B	A B	A B	A B	A A	A A	A A	A A	A A	A B	A A	A A
2963	2	56.008	949	B B	B B	B B	- -	B B	B B	B B	B B	- -	A B	- -	B B	- -	- -	- -	B B	B B	- -	A B	A B	- -	- -	- -	- -	- -	B B	A B	B B	- -
2279	2	56.008	950	B B	A B	B B	A B	B B	B B	A B	A B	A B	B B	B B	B B	A B	A B	B B	B B	B B	B B	B B	B B	B B	A B	A B	A B	B B	A B	B B	B B	B B
1723	2	56.008	951	A A	A A	A A	A A	A A	A A	A A	A A	A A	A B	A A	A A	A A	A A	A A	A A	A A	A B	A B	A B	A B	A A	A A	A A	A B	A A	A B	A A	A A
15778	2	56.824	952	B B	B B	B B	- -	B B	B B	B B	B B	- -	B B	- -	B B	- -	- -	- -	B B	B B	- -	A B	B B	- -	- -	- -	- -	- -	B B	B B	A B	- -
10017	2	56.931	953	A A	A A	A B	- -	A A	A A	A A	A A	- -	A A	- -	A A	- -	- -	- -	A A	A B	- -	A B	A A	- -	- -	- -	- -	- -	A A	A A	A B	- -
10018	2	56.931	954	B B	B B	A B	B B	A B	A B	B B	B B	B B	A B	A B	B B	B B	B B	B B	A B	A B	A B	A B	A B	A B	B B	B B	B B	A B	B B	A B	A B	B B
10019	2	56.931	955	B B	B B	A B	B B	A B	B B	A B	A B	B B	B B	A B	A B	A B	A B	B B	A B	A B	B B	B B	A B	A B	B B	B B	B B	A B	A B	B B	B B	B B
10021	2	56.931	956	A A	A A	A B	A A	A A	A A	A A	A A	A A	A A	A A	A A	A A	A A	A A	A A	A B	A A	A B	A A	A B	A A	A A	A A	A B	A A	A A	A A	A A
10024	2	56.931	957	A A	A A	A B	- -	A A	A A	A A	A A	- -	A A	- -	A A	- -	- -	- -	A A	A B	- -	A B	A A	- -	- -	- -	- -	- -	A A	A A	A B	- -
288	2	57.35	958	A A	A B	A A	A A	A A	A A	A A	A A	A B	A B	A B	A A	A A	A A	A A	A A	A A	A B	A B	A B	A B	A A	A A	A A	A A	A B	A B	A B	A B
2296	2	58.082	959	A B	A B	B B	A B	A B	A A	B B	B B	A B	A B	B B	A B	B B	A B	A B	A B	A B	A B	A B	B B	B B	A B	A B	A B	B B	B B	A B	A B	A B
1389	2	58.088	960	A B	A B	A B	A A	A B	A B	A A	A A	A B	A B	A B	A B	A A	A A	A A	A B	A A	A B	A B	A B	- -	A A	A A	A A	A B	A A	A B	A B	A B
10025	2	58.324	961	A A	A A	A A	A A	A A	A A	A A	A A	A A	A A	A A	A A	A A	A A	A A	A A	A A	A A	A A	A A	A B	A A	A A	A A	A A	A A	A A	A A	A A
10026	2	58.324	962	B B	B B	B B	A B	B B	B B	A B	A B	B B	B B	B B	B B	A B	B B	A B	B B	B B	A B	B B	B B	A B	A B	A B	A B	B B	A B	B B	B B	B B
10028	2	58.324	963	B B	A B	B B	B B	B B	B B	B B	B B	B B	B B	A B	B B	B B	B B	B B	B B	B B	B B	B B	B B	B B	B B	B B	B B	B B	B B	B B	B B	A B
10029	2	58.324	964	A B	A B	A A	B B	A A	A B	A B	A B	A B	A B	A A	A B	A B	A B	B B	A A	A A	B B	A B	A A	A A	B B	B B	B B	A A	A B	A B	A B	A B
10030	2	58.324	965	A B	A B	A A	- -	A B	B B	A B	A B	- -	A B	- -	A B	- -	- -	- -	A B	A A	- -	B B	A A	- -	- -	- -	- -	- -	A B	A B	A B	- -
10031	2	58.324	966	B B	B B	B B	B B	A B	A B	B B	B B	A B	B B	B B	B B	B B	B B	B B	A B	B B	B B	A B	B B	B B	B B	B B	B B	B B	B B	B B	B B	B B
10032	2	58.324	967	B B	B B	B B	B B	B B	B B	B B	B B	B B	B B	B B	B B	B B	B B	B B	B B	B B	B B	B B	B B	A B	B B	B B	B B	B B	B B	B B	B B	B B
10033	2	58.324	968	A B	A B	A B	A B	A A	A A	A B	A B	A B	A B	A B	A B	A B	A A	A B	A A	A A	A B	A B	A A	A A	A B	A B	A B	A B	A B	A A	A B	A B
1748	2	58.94	969	B B	B B	B B	B B	B B	B B	B B	B B	B B	B B	B B	B B	B B	B B	B B	B B	B B	B B	B B	B B	B B	B B	B B	B B	B B	B B	B B	B B	B B
10035	2	59.253	970	A B	A B	B B	A B	A B	A B	A B	A B	A B	B B	A B	B B	A B	B B	A B	A B	A B	A B	A B	B B	A B	A B	A B	A B	B B	A B	B B	B B	A B
10036	2	59.253	971	B B	B B	A B	A B	B B	B B	A B	A B	B B	B B	B B	B B	A B	B B	A B	B B	A B	A B	B B	B B	B B	A B	A B	A B	A B	A B	B B	B B	B B
10037	2	59.253	972	B B	B B	B B	- -	B B	B B	A B	A B	- -	B B	- -	B B	- -	- -	- -	B B	A B	- -	B B	B B	- -	- -	- -	- -	- -	A B	B B	B B	- -
3366	2	59.494	973	B B	A B	A B	- -	B B	B B	B B	B B	- -	A B	- -	A B	- -	- -	- -	B B	B B	- -	A B	A B	- -	- -	- -	- -	- -	B B	A B	A B	- -
714	2	59.841	974	A B	A B	A B	A B	B B	B B	A B	A B	A B	A B	A B	A B	A B	B B	A B	B B	B B	A B	A B	A B	A B	A B	A B	A B	A B	A B	A B	A B	A B
1758	2	59.841	975	A B	A B	A B	A B	A A	A A	A B	A B	A B	A B	A B	A B	A B	A A	A B	A A	A A	A B	A B	A B	A B	A B	A B	A B	A B	A B	A B	A B	A B
3358	2	60.444	976	A B	B B	A B	B B	B B	B B	B B	B B	A B	B B	A B	B B	B B	B B	B B	B B	B B	B B	A B	B B	A B	B B	B B	B B	A B	B B	B B	B B	B B
1065	2	60.444	977	- -	A B	A A	- -	A B	A B	A B	A B	- -	A A	- -	A A	- -	- -	- -	A B	A B	- -	A A	A A	- -	- -	- -	- -	- -	A B	A A	A A	- -
499	2	60.444	978	A B	B B	A B	B B	B B	B B	B B	B B	A B	B B	A B	B B	B B	B B	B B	B B	B B	B B	A B	B B	A B	B B	B B	B B	A B	B B	B B	B B	B B
1762	2	60.444	979	A B	A A	A B	A A	A A	A A	A A	A A	A B	A B	A B	A B	A A	A A	A A	A A	A A	A A	A B	A B	A B	A A	A A	A A	A B	A A	A B	A A	A A
10040	2	60.444	980	A B	A B	A B	- -	A B	A B	A B	A B	- -	A B	- -	A B	- -	- -	- -	A B	A B	- -	A B	A B	- -	- -	- -	- -	- -	A B	A B	A B	- -
2310	2	60.444	981	- -	A B	A B	A B	A B	A B	A B	A B	A A	A B	A B	A B	A B	A A	A B	A B	A B	A B	A A	A B	A A	A B	A B	A B	A B	A B	A B	A B	A B
3360	2	60.513	982	A B	A B	A A	- -	A B	A B	A B	A B	- -	A A	- -	A A	- -	- -	- -	A B	A B	- -	A A	A B	- -	- -	- -	- -	- -	A B	A B	A B	- -
3364	2	60.513	983	A B	B B	A B	A B	B B	B B	A B	A B	A B	A B	A B	A B	A B	B B	A B	B B	A B	A B	A B	A B	B B	A B	A B	A B	A B	A B	A B	B B	B B
15785	2	60.997	984	A B	A B	A A	A A	A A	A A	A A	A A	A B	A A	A B	A B	A A	A A	A A	A A	A A	A A	A B	A B	- -	A A	A A	A A	- -	A A	A B	A A	A B
15786	2	60.997	985	A A	A A	A A	- -	A A	A A	A B	A B	- -	A A	- -	A A	- -	- -	- -	A A	A A	- -	A A	A A	- -	- -	- -	- -	- -	A B	A A	A A	- -
3275	2	61.317	986	A B	A B	A B	A B	B B	B B	A B	A B	A B	A B	A B	A B	A B	B B	B B	B B	A B	A B	A B	A B	A B	A B	A B	A B	A B	A B	A B	A B	A B
716	2	61.317	987	A B	A B	A B	A B	B B	B B	A B	A B	A B	A B	A B	A B	A B	B B	B B	B B	A B	A B	A B	A B	A B	A B	A B	A B	A B	A B	A B	A B	A B
2999	2	61.389	988	A B	A A	A A	A A	A A	A A	A A	A A	A A	A A	A B	A A	A A	A A	A A	A A	A A	A A	A A	A A	A B	A A	A A	A A	A A	A A	A A	A A	A A
10042	2	61.59	989	B B	B B	B B	A B	B B	B B	A B	A B	B B	B B	B B	B B	A B	B B	B B	B B	A B	A B	B B	B B	B B	A B	A B	A B	B B	A B	B B	B B	B B
10043	2	61.59	990	B B	B B	B B	B B	B B	B B	B B	B B	B B	B B	B B	B B	B B	B B	A B	B B	B B	B B	B B	B B	B B	B B	B B	B B	B B	B B	B B	B B	B B
10044	2	61.59	991	A B	A A	A A	- -	A A	A A	A B	A B	- -	A A	- -	A B	- -	- -	- -	A A	A B	- -	A B	A A	- -	- -	- -	- -	- -	A B	A A	A B	- -
10045	2	61.59	992	B B	B B	B B	A B	B B	B B	A B	A B	B B	B B	B B	B B	A B	B B	B B	B B	A B	A B	B B	B B	A B	A B	A B	A B	B B	A B	B B	A B	B B
10046	2	61.59	993	A B	A B	A B	A A	A A	A A	A A	A A	A A	A B	A B	A A	A A	A A	A B	A A	A A	A A	A A	A B	A B	A A	A A	A A	A B	A A	A B	A B	A B
10047	2	61.59	994	A B	B B	B B	- -	B B	B B	B B	B B	- -	B B	- -	A B	- -	- -	- -	B B	B B	- -	A B	B B	- -	- -	- -	- -	- -	B B	B B	B B	- -
183	2	61.59	995	A B	A A	A A	A A	A A	A A	A A	A A	A B	A A	A B	A A	A A	A A	A A	A A	A A	A A	A B	A A	A A	A A	A A	A A	A A	A A	A A	A B	A A
10048	2	61.59	996	B B	B B	B B	- -	B B	B B	A B	A B	- -	B B	- -	B B	- -	- -	- -	B B	A B	- -	A B	B B	- -	- -	- -	- -	- -	A B	B B	B B	- -
10049	2	61.59	997	A B	A A	A A	- -	A A	A A	A A	A A	- -	A A	- -	A A	- -	- -	- -	A A	A A	- -	A A	A A	- -	- -	- -	- -	- -	A A	A A	A B	- -
10050	2	61.59	998	A B	B B	B B	- -	B B	B B	B B	B B	- -	B B	- -	B B	- -	- -	- -	B B	B B	- -	B B	B B	- -	- -	- -	- -	- -	B B	B B	A B	- -
10051	2	61.59	999	A A	A A	A A	A A	A A	A A	A A	A A	A B	A A	A A	A A	A A	A A	A A	A A	A A	A A	A B	A A	A A	A A	A A	A A	A A	A A	A A	A A	A A
17389	2	61.899	1000	A B	A B	A B	B B	B B	B B	B B	B B	B B	B B	A B	A B	B B	B B	B B	B B	B B	B B	B B	B B	B B	B B	B B	B B	A B	B B	B B	A B	A B
17391	2	61.899	1001	A B	B B	A B	B B	A B	A B	B B	B B	A B	B B	A B	A B	B B	B B	B B	A B	B B	B B	A B	A B	B B	B B	B B	B B	A B	B B	A B	A B	B B
17392	2	61.899	1002	A B	A A	A B	A A	A B	A B	A A	A A	A B	A A	A B	A B	A A	A A	A B	A B	A A	A A	A B	A B	A B	A A	A A	A A	A B	A A	A B	A B	A A
17393	2	61.899	1003	A B	B B	A B	- -	A B	A B	A B	A B	- -	B B	- -	A B	- -	- -	- -	A B	A B	- -	A B	A B	- -	- -	- -	- -	- -	A B	A B	A B	- -
3353	2	62.038	1004	B B	B B	B B	B B	A B	A B	B B	B B	B B	B B	B B	B B	B B	B B	B B	A B	B B	B B	B B	B B	B B	B B	B B	B B	B B	B B	B B	B B	B B
3355	2	62.041	1005	B B	B B	B B	B B	B B	B B	B B	B B	B B	B B	B B	B B	B B	B B	B B	B B	B B	B B	B B	B B	B B	B B	B B	B B	B B	B B	B B	B B	B B
3354	2	62.041	1006	A A	A A	A A	A A	A A	A A	A A	A A	A A	A A	A A	A A	A A	A A	A A	A A	A A	A A	A A	A A	A A	A A	A A	A A	A A	A A	A A	A A	A A
3356	2	62.042	1007	A A	A A	A A	A A	A A	A A	A A	A A	A A	A A	A A	A A	A A	A A	A A	A A	A A	A A	A A	A A	A A	A A	A A	A A	A A	A A	A A	A A	A A
3365	2	62.576	1008	A A	A A	A A	A A	A A	A A	A A	A A	A A	A A	A A	A A	A A	A A	A A	A A	A A	A A	A A	A A	A A	A A	A A	A A	A A	A A	A A	A A	A A
15791	2	62.833	1009	A B	A B	A B	- -	A B	A B	A B	A B	- -	B B	- -	A B	- -	- -	- -	A B	A B	- -	A B	A B	- -	- -	- -	- -	- -	A B	A B	A B	- -
15794	2	62.833	1010	B B	B B	B B	A B	A B	A B	A B	A B	B B	B B	A B	B B	A B	B B	B B	A B	A B	A B	B B	B B	B B	A B	A B	A B	B B	A B	B B	B B	A B
10052	2	62.919	1011	A A	A A	A A	A A	A A	A A	A A	A A	A B	A A	A A	A A	A A	A A	A A	A A	A A	A A	A B	A A	A B	A A	A A	A A	A A	A A	A A	A A	A A
10054	2	62.919	1012	A B	A B	A B	A A	A A	A A	A A	A A	A B	A B	A A	A B	A A	A A	A A	A A	A A	A A	A B	A B	A B	A A	A A	A A	A A	A A	A B	A B	A A
10055	2	62.919	1013	A B	A B	A B	- -	A A	A A	A A	A A	- -	A B	- -	A B	- -	- -	- -	A A	A A	- -	A A	A B	- -	- -	- -	- -	- -	A A	A B	A B	- -
10056	2	62.919	1014	B B	B B	A B	B B	B B	B B	B B	B B	B B	B B	B B	A B	B B	B B	B B	B B	B B	B B	B B	A B	B B	B B	B B	B B	B B	B B	A B	A B	B B
10057	2	62.919	1015	A B	A B	A B	B B	B B	B B	B B	B B	A B	A B	B B	A B	B B	B B	B B	B B	B B	B B	A B	A B	A B	B B	B B	B B	B B	B B	A B	A B	A B
12171	2	63.593	1016	A B	B B	A B	B B	B B	B B	B B	B B	A B	A B	B B	A B	B B	B B	A B	B B	A B	B B	A B	A B	A B	B B	B B	B B	B B	B B	A B	B B	A B
12172	2	63.593	1017	B B	B B	A B	A B	B B	B B	A B	A B	B B	A B	A B	A B	A B	B B	B B	B B	B B	A B	B B	A B	B B	A B	A B	A B	B B	A B	A B	A B	B B
12173	2	63.593	1018	A B	A A	A B	- -	A A	A A	A A	A A	- -	A B	- -	A B	- -	- -	- -	A A	A A	- -	A B	A B	- -	- -	- -	- -	- -	A A	A B	A B	- -
12174	2	63.593	1019	A B	B B	B B	B B	B B	B B	B B	B B	B B	B B	B B	B B	B B	B B	B B	B B	A B	B B	B B	B B	B B	B B	B B	B B	B B	B B	B B	- -	B B
12175	2	63.593	1020	A B	B B	B B	B B	B B	B B	B B	B B	A B	B B	B B	B B	B B	B B	B B	B B	B B	B B	A B	B B	B B	B B	B B	B B	B B	B B	B B	B B	B B
12177	2	63.593	1021	B B	B B	B B	- -	B B	B B	B B	B B	- -	B B	- -	B B	- -	- -	- -	B B	B B	- -	B B	B B	- -	- -	- -	- -	- -	B B	B B	B B	- -
12178	2	63.593	1022	B B	B B	B B	- -	B B	B B	A B	A B	- -	B B	- -	B B	- -	- -	- -	B B	B B	- -	B B	B B	- -	- -	- -	- -	- -	A B	B B	B B	- -
12180	2	63.593	1023	B B	B B	B B	- -	B B	B B	A B	A B	- -	B B	- -	B B	- -	- -	- -	B B	B B	- -	B B	B B	- -	- -	- -	- -	- -	A B	B B	B B	- -
12181	2	63.593	1024	B B	B B	B B	- -	B B	B B	B B	B B	- -	B B	- -	B B	- -	- -	- -	B B	A B	- -	B B	B B	- -	- -	- -	- -	- -	B B	B B	B B	- -
10058	2	63.774	1025	A B	A A	A B	A B	A B	A B	A B	A B	A B	A B	A B	A B	A B	A A	A B	A B	A B	A B	A B	A B	A B	A B	A B	A B	A A	A B	A B	A B	A B
10059	2	63.774	1026	B B	B B	B B	A B	B B	B B	A B	A B	B B	B B	A B	B B	A B	B B	B B	B B	A B	A B	B B	B B	A B	A B	A B	A B	B B	A B	B B	B B	A B
10061	2	63.774	1027	A B	B B	A B	B B	B B	B B	B B	B B	A B	A B	B B	A B	B B	B B	B B	B B	B B	B B	A B	A B	B B	B B	B B	B B	B B	B B	A B	A B	B B
10062	2	63.774	1028	A B	B B	A B	B B	B B	B B	B B	B B	A B	A B	B B	A B	B B	B B	B B	B B	B B	B B	A B	A B	B B	B B	B B	B B	B B	B B	A B	A B	B B
10063	2	63.774	1029	A B	A A	A B	A A	A B	A B	A A	A A	A B	A B	A A	A B	A A	A A	A B	A B	A A	A A	A B	A B	- -	A A	A A	A A	A A	A A	A B	A A	A A
10064	2	63.774	1030	B B	B B	B B	B B	A B	A B	B B	B B	B B	B B	B B	B B	B B	B B	A B	A B	B B	B B	B B	B B	B B	B B	B B	B B	B B	B B	B B	B B	B B
10065	2	63.774	1031	A B	B B	A B	- -	A B	A B	B B	B B	- -	A B	- -	A B	- -	- -	- -	A B	B B	- -	A B	A B	- -	- -	- -	- -	- -	B B	A B	A B	- -
3010	2	63.774	1032	A A	A A	A B	A A	A A	A A	A A	A A	A B	A B	A A	A B	A A	A A	A A	A A	A A	A A	A B	A B	A A	A A	A A	A A	A A	A A	A B	A A	A A
3011	2	63.967	1033	A B	B B	A B	- -	A B	A B	A B	A B	- -	A B	- -	A B	- -	- -	- -	A B	B B	- -	A B	A B	- -	- -	- -	- -	- -	A B	A B	A B	- -
15800	2	64.143	1034	A A	A A	A A	A A	A A	A A	A A	A A	A A	A A	A A	A A	A A	A A	A A	A A	A B	A A	A A	A A	A A	A A	A A	A A	A A	A A	A A	A A	A A
15801	2	64.143	1035	A B	B B	A B	- -	B B	B B	B B	B B	- -	A B	- -	A B	- -	- -	- -	B B	B B	- -	A B	A B	- -	- -	- -	- -	- -	B B	A B	A B	- -
15802	2	64.143	1036	A B	A A	A B	A A	A A	A A	A A	A A	A B	A B	A A	A B	A A	A A	A A	A A	A A	A A	A B	A B	A A	A A	A A	A A	A A	A A	A B	A B	A A
304	2	64.234	1037	B B	B B	B B	A B	B B	B B	A B	A B	B B	B B	A B	B B	A B	B B	B B	B B	B B	A B	B B	B B	B B	A B	A B	A B	B B	A B	B B	B B	B B
10067	2	64.287	1038	A B	A A	A A	A A	A A	A A	A A	A A	A B	A B	A A	A B	A A	A A	A A	A A	A A	A A	A B	A B	A A	A A	A A	A A	A A	A A	A B	A B	A A
10068	2	64.287	1039	B B	B B	B B	B B	B B	B B	B B	B B	A B	B B	B B	A B	B B	B B	B B	B B	B B	B B	A B	A B	B B	B B	B B	B B	B B	B B	A B	A B	B B
10069	2	64.287	1040	A B	A A	A A	A B	A A	A A	A B	A B	A B	A B	A B	A B	A B	A A	A A	A A	A A	A B	A B	A B	A B	A B	A B	A B	A A	A B	A B	A B	A B
10070	2	64.287	1041	B B	B B	B B	B B	B B	B B	B B	B B	A B	A B	B B	A B	B B	B B	B B	B B	B B	B B	A B	A B	B B	B B	B B	B B	B B	B B	A B	A B	B B
10071	2	64.287	1042	B B	B B	B B	- -	B B	B B	B B	B B	- -	B B	- -	A B	- -	- -	- -	B B	B B	- -	A B	A B	- -	- -	- -	- -	- -	B B	A B	A B	- -
10073	2	64.287	1043	A B	A A	A A	A B	A B	A B	A B	A B	A B	A B	A B	A B	A B	A A	A B	A B	A B	A B	A B	A B	A B	A B	A B	A B	A A	A B	A B	A B	A B
15803	2	64.587	1044	A A	A A	A A	A A	A A	A A	A A	A A	A A	A A	A A	A A	A A	A A	A A	A A	A A	A A	A B	A A	A A	A A	A A	A A	A A	A A	A A	A B	A A
15804	2	64.587	1045	A B	B B	B B	- -	A B	A B	A B	A B	- -	A B	- -	A B	- -	- -	- -	A B	A B	- -	A B	B B	- -	- -	- -	- -	- -	A B	B B	A B	- -
15806	2	64.587	1046	A A	A A	A A	- -	A A	A A	A A	A A	- -	A A	- -	A A	- -	- -	- -	A A	A A	- -	A B	A A	- -	- -	- -	- -	- -	A A	A A	A B	- -
15807	2	64.587	1047	A A	A A	A A	A A	A A	A A	A A	A A	A A	A A	A A	A A	A A	A A	A A	A A	A A	A A	A B	A A	A A	A A	A A	A A	A A	A A	A A	A B	A A
3013	2	64.986	1048	B B	B B	B B	A B	B B	B B	A B	A B	B B	B B	A B	B B	A B	B B	B B	B B	A B	A B	A B	B B	B B	B B	A B	A B	B B	A B	B B	A B	B B
720	2	64.986	1049	A B	A A	A A	A A	A B	A B	A A	A A	A B	A B	A A	A A	A A	A A	A B	A B	A A	A A	A A	A A	A B	A B	A A	A A	A A	A A	A A	A A	A B
1080	2	64.986	1050	A A	A A	A A	A A	A A	A A	A A	A A	A A	A A	A A	A A	A A	A A	A A	A A	A A	A A	A A	A A	A A	A A	A A	A A	A A	A A	A A	A A	A A
2330	2	64.986	1051	- -	A A	A A	A B	A A	A A	A B	A B	A B	A B	A B	- -	A B	A A	A A	A A	A A	A B	A B	A B	A B	A A	A B	A B	- -	A B	A B	- -	A B
1081	2	64.986	1052	A B	B B	B B	- -	B B	B B	A B	A B	- -	A B	- -	A B	- -	- -	- -	B B	B B	- -	A B	A B	- -	- -	- -	- -	- -	A B	A B	A B	- -
10076	2	65.758	1053	B B	B B	B B	B B	B B	B B	B B	B B	B B	B B	B B	B B	B B	B B	B B	B B	A B	B B	B B	B B	B B	B B	B B	B B	B B	B B	B B	B B	B B
10077	2	65.758	1054	A A	A A	A A	A A	A A	A A	A A	A A	A A	A A	A A	A A	A A	A A	A A	A A	A A	A A	A B	A A	A A	A A	A A	A A	A A	A A	A A	A B	A A
10078	2	65.758	1055	A B	A A	A A	A A	A A	A A	A A	A A	A A	A B	A A	A A	A A	A A	A A	A A	A A	A A	A B	A A	A A	A A	A A	A A	A A	A A	A A	A B	A A
10079	2	65.758	1056	B B	B B	B B	B B	A B	A B	B B	B B	B B	B B	B B	B B	B B	B B	A B	A B	B B	B B	B B	B B	B B	A B	B B	B B	B B	B B	B B	B B	B B
17394	2	67.179	1057	A B	B B	A B	B B	A A	A B	A B	A B	B B	A B	A B	A B	A B	A B	A B	A A	A A	B B	A B	A A	A A	A B	B B	B B	A A	A B	A B	A B	B B
3030	2	67.617	1058	A A	A A	A A	A A	A B	A B	A A	A A	A A	A A	A A	A A	A A	A A	A B	A B	A A	A A	A A	A A	A A	A B	A A	A A	A A	A A	A A	A B	A A
10088	2	67.775	1059	A B	B B	B B	B B	B B	B B	B B	B B	B B	A B	B B	A B	B B	B B	B B	B B	B B	B B	B B	A B	B B	B B	B B	B B	A B	B B	A B	B B	B B
103	2	67.775	1060	B B	B B	A B	B B	B B	B B	B B	B B	B B	B B	B B	B B	B B	B B	B B	B B	B B	B B	A B	B B	- -	B B	B B	- -	B B	B B	B B	B B	B B
10090	2	67.775	1061	A B	A A	B B	- -	A B	A A	A B	A B	- -	A B	- -	A B	- -	- -	- -	A B	A B	- -	A B	B B	- -	- -	- -	- -	- -	A B	A B	A A	- -
10091	2	67.775	1062	A A	A A	A A	- -	A B	A B	A B	A B	- -	A A	- -	A A	- -	- -	- -	A B	A B	- -	A A	A A	- -	- -	- -	- -	- -	A B	A A	A B	- -
10093	2	67.776	1063	A A	A A	A A	- -	A A	A A	A A	A A	- -	A A	- -	A A	- -	- -	- -	A A	A A	- -	A A	A A	- -	- -	- -	- -	- -	A A	A A	A A	- -
3286	2	70.061	1064	A A	A A	A A	A A	A A	A A	A A	A A	A B	A B	A A	A A	A A	A A	A A	A A	A A	A A	A B	A A	A A	A A	A A	A A	A A	A A	A A	A A	A A
2354	2	70.061	1065	B B	B B	A A	- -	A A	A B	A B	A B	- -	B B	- -	B B	- -	- -	- -	A A	A B	- -	B B	A A	- -	- -	- -	- -	- -	A B	A B	A B	- -
10097	2	70.061	1066	A B	B B	A B	A B	B B	B B	A B	A B	B B	A B	A B	B B	A B	B B	B B	B B	A B	A B	B B	B B	B B	B B	A B	A B	B B	A B	B B	B B	B B
10098	2	70.061	1067	A A	A A	B B	A B	B B	A B	B B	B B	A B	A B	B B	A B	A B	A B	A A	B B	B B	B B	A B	B B	B B	A B	A B	A B	B B	B B	A B	A B	A B
10099	2	70.061	1068	- -	B B	B B	- -	B B	B B	B B	B B	- -	B B	- -	B B	- -	- -	- -	B B	B B	- -	B B	B B	- -	- -	- -	- -	- -	B B	B B	B B	- -
10102	2	70.061	1069	A B	B B	A B	- -	A B	A B	A B	A B	- -	B B	- -	A B	- -	- -	- -	A B	A B	- -	A B	B B	- -	- -	- -	- -	- -	A B	B B	A B	- -
1800	2	70.174	1070	A A	A A	A B	A B	A B	A B	A B	A B	A A	A B	A B	A B	A A	A A	A A	A B	A B	A B	A A	A A	A B	A B	A B	A B	A B	A B	A A	A B	A A
1410	2	70.605	1071	B B	B B	A B	B B	B B	B B	B B	B B	- -	B B	B B	B B	B B	B B	B B	B B	B B	B B	A B	B B	B B	B B	B B	B B	B B	B B	B B	B B	B B
1411	2	70.866	1072	A B	A A	B B	A A	A B	A A	A B	A B	A B	A A	A B	A B	B B	A B	A A	A B	A B	A B	A B	B B	B B	A A	A A	A A	B B	A B	A B	A A	A B
2355	2	70.931	1073	B B	B B	A B	B B	A B	B B	A B	A B	A B	B B	A B	A B	A A	A B	B B	A B	A B	A B	A B	A A	A B	B B	B B	B B	A B	A B	A B	B B	A B
1801	2	71.177	1074	B B	B B	B B	B B	B B	B B	B B	B B	B B	B B	B B	B B	B B	B B	B B	B B	B B	B B	B B	B B	A B	B B	B B	B B	B B	B B	B B	B B	A B
193	2	71.21	1075	A A	A A	B B	- -	A B	A A	A B	A B	- -	A A	- -	A B	- -	- -	- -	A B	A B	- -	A A	B B	- -	- -	- -	- -	- -	A B	A B	A A	- -
1110	2	71.214	1076	A A	A A	A A	A A	A A	A A	A A	A A	A A	A A	A A	A A	A A	A A	A A	A A	A A	A A	A A	A A	A A	A A	A A	A A	A A	A A	A A	A A	A B
3043	2	71.24	1077	A B	B B	A A	A B	A B	B B	A A	A A	A B	A B	A A	A B	A A	A B	B B	A B	A A	A A	A B	A A	A A	B B	A B	A B	A A	A A	A B	B B	A B
1802	2	71.261	1078	A B	A A	B B	- -	A B	A A	B B	B B	- -	A B	- -	A B	- -	- -	- -	A B	B B	- -	A B	B B	- -	- -	- -	- -	- -	B B	A B	A A	- -
3044	2	71.301	1079	B B	B B	A B	A B	A B	B B	A A	A A	B B	A B	A A	B B	A A	A B	B B	A B	A A	A A	B B	A B	A A	B B	A B	A B	A A	A A	B B	B B	A B
16955	2	71.782	1080	A A	A A	A A	A B	A B	A B	A B	A B	A A	A B	A B	A A	A A	A A	A A	A B	A B	A B	A A	A A	A A	A B	A B	A B	A A	A B	A B	A B	A B
16954	2	71.782	1081	A B	A A	A A	A A	A A	A A	A A	A A	A B	A A	A A	A B	A A	A A	A A	A A	A A	A A	A B	A B	A A	A A	A A	A A	A A	A A	A A	A A	A A
10111	2	72.003	1082	B B	B B	B B	B B	B B	B B	B B	B B	A B	B B	B B	B B	A B	B B	B B	B B	B B	B B	B B	A B	B B	B B	B B	A B	B B	B B	B B	B B	B B
10112	2	72.003	1083	A B	A A	B B	A A	A B	A A	A B	A B	A A	A A	A B	A B	A B	B B	A B	B B	A B	A B	A B	A B	A B	A B	A A	A A	A B	A B	A B	A B	A A
10113	2	72.003	1084	A B	A A	B B	A A	A B	A A	A B	A B	A B	A A	A B	A B	B B	B B	A B	B B	A B	A B	A B	B B	B B	A B	A A	A B	B B	A B	A B	A B	- -
10116	2	72.003	1085	A A	A A	A A	A A	A A	A A	A A	A A	A A	A A	A A	A A	A A	A A	A A	A A	A A	A A	A A	A A	A A	A A	A A	A A	A A	A A	A A	A A	A A
10117	2	72.003	1086	A A	A A	A A	A A	A A	A A	A A	A A	A A	A A	A A	A A	A A	A B	A B	A A	A A	A A	A A	A A	A A	A A	A A	A A	A A	A A	A A	A A	A A
1128	2	72.003	1087	A A	A A	A A	A A	A A	A A	A A	A A	A A	A A	A A	A A	A A	A A	A A	A B	A A	A A	A A	A A	A A	A B	A A	A A	A A	A A	A B	A B	A A
568	2	72.249	1088	A B	A A	B B	A A	A B	A A	A B	A B	A B	A A	A B	A B	B B	A B	A A	A B	A B	A B	A B	B B	B B	A A	A A	A B	B B	A B	A A	A A	A A
17398	2	72.305	1089	B B	B B	A A	- -	A A	A B	A A	A A	- -	B B	- -	B B	- -	- -	- -	A B	A A	- -	A B	A A	- -	- -	- -	- -	- -	A A	B B	B B	- -
17399	2	72.305	1090	A A	A A	A A	- -	A A	A A	A A	A A	- -	A A	- -	A A	- -	- -	- -	A B	A A	- -	A A	A A	- -	- -	- -	- -	- -	A A	A B	A B	- -
17400	2	72.305	1091	A A	A A	A A	A B	A B	A B	A B	A B	A A	A A	A B	A A	A A	A B	A B	A A	A B	A B	A A	A A	A A	A A	A B	A A	A A	A B	A A	A A	A A
10122	2	73.197	1092	A B	A B	B B	A A	A B	A A	A B	A B	A B	A B	A B	A B	B B	A B	A A	A B	A B	A B	A B	B B	B B	A A	A A	A B	B B	A B	A A	A A	A A
10124	2	74.394	1093	A B	B B	A B	- -	B B	B B	B B	B B	- -	A B	- -	A B	- -	- -	- -	B B	B B	- -	A B	B B	- -	- -	- -	- -	- -	B B	B B	B B	- -
10126	2	74.394	1094	A B	A A	A B	A A	A A	A A	A A	A A	A B	A B	A A	A B	A B	A A	A A	A A	A A	A A	A B	A A	A A	A A	A A	A B	A B	A A	A A	A A	A A
10127	2	74.394	1095	B B	B B	A B	B B	B B	B B	B B	B B	A B	A B	B B	A B	B B	B B	B B	B B	B B	B B	A B	B B	B B	B B	B B	B B	A B	B B	B B	B B	B B
10128	2	74.394	1096	B B	B B	A B	B B	B B	B B	B B	B B	A B	A B	B B	A B	B B	B B	B B	B B	B B	B B	A B	B B	B B	B B	B B	B B	A B	B B	B B	B B	B B
10129	2	74.394	1097	A B	A A	A A	B B	A B	B B	A B	A B	A B	A B	A B	A B	A A	A B	B B	A B	A B	A B	A A	A A	A B	B B	B B	A B	A A	A B	B B	B B	B B
10130	2	74.394	1098	B B	B B	A B	B B	B B	B B	B B	B B	A B	A B	B B	A B	B B	B B	B B	B B	B B	B B	A B	B B	B B	B B	B B	B B	A B	B B	B B	B B	B B
3296	2	75.038	1099	A A	B B	A B	A A	A B	A A	A B	A B	A A	A B	A B	A A	A B	- -	A A	A B	A B	A B	A B	B B	A B	A A	A A	A A	A B	A B	A A	A A	A A
10133	2	75.347	1100	A A	A A	A A	A A	A A	A A	A A	A A	A A	A A	A A	A A	A A	A A	A A	A B	A A	A A	A A	A A	A A	A B	A A	A A	A A	A A	A B	A A	A A
10134	2	75.347	1101	A B	A A	A A	B B	A B	B B	A B	A B	B B	A A	A B	A B	A A	A B	B B	A B	A B	A B	A B	A A	A A	B B	B B	A B	A A	A B	B B	B B	A B
10139	2	75.347	1102	B B	B B	B B	B B	B B	B B	B B	B B	B B	B B	B B	B B	B B	B B	- -	A B	B B	B B	B B	B B	B B	A B	B B	B B	B B	B B	A B	B B	B B
1137	2	75.347	1103	A B	A A	A B	A A	A A	A A	A A	A A	A B	A B	A A	A A	A B	A A	A A	A A	A A	A A	A B	A A	A A	A A	A A	A B	A A	A A	A A	A A	A A
1138	2	75.667	1104	A A	A A	A A	A A	A A	A A	A A	A A	A A	A A	A A	A A	A A	A B	A B	A B	A A	A A	A A	A A	A A	A B	A A	A A	A A	A A	A B	A B	A B
3067	2	75.667	1105	A B	A A	A A	A B	A B	B B	A A	A A	A B	A A	A A	A B	A A	A A	A B	A B	A A	A A	A A	A A	A A	B B	A B	A B	A A	A A	B B	A B	A B
10142	2	76.262	1106	B B	A A	A A	- -	A B	B B	A B	A B	- -	A A	- -	B B	- -	- -	- -	A A	A B	- -	A B	A A	- -	- -	- -	- -	- -	A B	A B	B B	- -
10143	2	76.262	1107	A B	B B	B B	A A	A B	A A	A B	A B	A B	B B	A B	A B	B B	B B	A B	B B	A B	A B	B B	B B	B B	A B	A A	A B	B B	A B	A B	A B	A A
10144	2	76.262	1108	A B	B B	B B	A A	A B	A A	A B	A B	A B	B B	A B	A B	B B	A B	A A	B B	A B	A B	B B	B B	B B	A B	A A	A B	B B	A B	A B	A A	A A
10145	2	76.262	1109	B B	A A	A B	- -	A B	B B	A B	A B	- -	A B	- -	B B	- -	- -	- -	A B	A B	- -	A B	- -	- -	- -	- -	- -	- -	A B	B B	B B	- -
10147	2	76.262	1110	B B	A A	A A	B B	A B	B B	A B	A B	B B	A A	A B	B B	A A	A B	B B	A A	A B	A B	A B	A A	A A	A B	B B	A B	A B	A B	A B	B B	B B
10148	2	76.262	1111	A A	B B	B B	A A	A B	A A	A B	A B	A A	B B	A B	A A	B B	A B	A A	B B	A B	A B	A B	B B	B B	A B	A A	A B	A B	A B	A B	A A	A A
1825	2	76.328	1112	A B	B B	B B	B B	B B	B B	B B	B B	A B	B B	B B	A B	B B	B B	B B	B B	B B	B B	A B	B B	B B	B B	B B	B B	A B	B B	B B	B B	B B
10150	2	76.692	1113	A B	B B	B B	A A	A B	A A	A B	A B	A B	B B	A B	A B	B B	A B	A A	A B	A B	A B	B B	B B	B B	A A	A A	A B	A B	A B	A A	A A	- -
2379	2	76.692	1114	A B	B B	A B	B B	B B	B B	B B	B B	B B	B B	B B	B B	B B	B B	B B	B B	B B	B B	A B	B B	B B	B B	B B	A B	B B	B B	B B	B B	B B
1140	2	76.692	1115	A B	B B	B B	A A	A B	A A	A B	A B	A B	B B	A B	A B	B B	B B	A B	A B	A B	A B	B B	B B	B B	A A	A A	A B	A B	A B	A A	A B	A B
10153	2	76.692	1116	A B	B B	B B	A B	A B	A A	B B	B B	A B	B B	B B	A B	B B	B B	A B	A B	B B	B B	B B	B B	B B	A A	A B	A B	A B	B B	A A	A B	A B
10157	2	76.692	1117	B B	A A	A B	- -	A B	B B	A B	A B	- -	A A	- -	B B	- -	- -	- -	A B	A B	- -	A B	A A	- -	- -	- -	- -	- -	A B	B B	B B	- -
1827	2	76.692	1118	A B	B B	B B	A B	A B	A A	B B	B B	A B	B B	B B	A B	B B	B B	A B	A B	B B	B B	B B	B B	B B	A A	A B	A B	A B	B B	A A	A B	A B
3070	2	76.855	1119	A B	B B	B B	A A	A B	A A	A B	A B	A B	B B	A B	A B	B B	A B	A A	A B	A B	A B	B B	B B	B B	A A	A A	A B	A B	A B	A A	A A	A A
2380	2	76.855	1120	A B	A A	A A	B B	A B	B B	A B	A B	A B	A A	A B	A B	A A	A B	B B	A B	A B	A B	A A	A A	A A	B B	B B	A B	A B	A B	B B	B B	- -
3071	2	77.37	1121	A A	A A	A A	A A	A A	A A	A A	A A	A B	A A	A A	A B	A A	A A	A A	A A	A A	A A	A A	A A	A A	A A	A A	A A	A A	A A	A A	A A	A A
1828	2	77.37	1122	B B	B B	B B	B B	B B	B B	B B	B B	A B	B B	B B	A B	B B	B B	B B	B B	B B	B B	A B	B B	B B	B B	B B	B B	B B	B B	B B	B B	B B
1141	2	77.37	1123	A A	A A	A A	A A	A A	A A	A A	A A	A B	A A	A A	A A	A A	A A	A A	A A	A A	A A	A B	A A	A A	A A	A A	A A	A A	A A	A A	A A	A A
10162	2	78.055	1124	B B	B B	B B	B B	B B	B B	B B	B B	B B	B B	B B	B B	B B	B B	B B	B B	B B	B B	A B	B B	B B	B B	B B	B B	B B	B B	B B	B B	B B
1831	2	78.416	1125	A B	A A	A B	A B	A B	B B	A B	A B	B B	A A	A B	B B	A A	A B	B B	A B	A B	A B	A A	A A	A B	B B	B B	A B	A B	A B	B B	B B	B B
10165	2	78.416	1126	B B	B B	B B	B B	B B	B B	B B	B B	B B	B B	B B	B B	B B	B B	B B	B B	B B	B B	B B	B B	B B	B B	B B	B B	B B	B B	B B	B B	B B
10166	2	78.416	1127	A A	A A	A B	- -	A A	A A	A B	A B	- -	A A	- -	A B	- -	- -	- -	A B	A B	- -	A A	A A	- -	- -	- -	- -	- -	A B	A B	A A	- -
10167	2	78.416	1128	A B	B B	B B	A B	A B	A A	B B	B B	A B	B B	B B	A B	B B	B B	A B	B B	B B	B B	B B	B B	A B	A B	A B	A B	B B	B B	A B	A A	A B
10168	2	78.416	1129	B B	B B	A B	B B	B B	B B	A B	A B	A B	B B	A B	A B	B B	A B	A B	A B	A B	A B	B B	B B	B B	A B	A B	B B	A B	A B	A B	B B	A B
10169	2	78.416	1130	A B	A B	A B	B B	A B	B B	A B	A B	B B	A A	A B	B B	A A	A B	B B	A B	A B	A B	A A	A B	A B	B B	B B	A B	A B	A B	B B	B B	B B
1420	2	78.416	1131	A B	A B	A B	B B	A B	B B	A B	A B	B B	A A	A B	B B	A A	A B	B B	A B	A B	A B	A A	A B	A B	B B	B B	A B	A B	A B	B B	B B	B B
530	2	78.416	1132	A B	B B	A B	A B	A B	A A	A B	A B	A A	B B	A B	A A	B B	A B	A A	A B	A B	A B	B B	B B	A B	A A	A A	A B	A B	A B	A A	A A	A A
1421	2	78.416	1133	A B	A A	A B	A B	A B	B B	- -	A B	B B	A A	A B	B B	A A	A B	B B	A B	A B	A B	A A	A A	A B	B B	B B	A B	A B	A B	B B	B B	B B
12276	3	0	1134	B B	B B	B B	- -	B B	B B	B B	B B	- -	B B	- -	B B	- -	- -	- -	B B	B B	- -	B B	B B	- -	- -	- -	- -	- -	A B	B B	B B	- -
12274	3	0.01	1135	B B	B B	B B	B B	B B	B B	B B	B B	B B	B B	B B	B B	B B	B B	B B	B B	B B	B B	B B	B B	B B	B B	B B	B B	B B	B B	B B	B B	B B
12271	3	0.018	1136	B B	A B	B B	B B	B B	B B	B B	B B	B B	B B	B B	B B	B B	B B	B B	B B	B B	B B	A B	B B	B B	B B	B B	B B	B B	B B	B B	B B	B B
764	3	0.172	1137	A B	A A	A A	A A	A A	A A	A A	A B	A A	A A	A A	A A	A A	A B	A A	A B	A A	A B	A A	A B	A A	A A	A A	A A	A B	A B	A A	A A	A A
1924	3	0.232	1138	A B	B B	B B	B B	B B	B B	B B	A B	B B	B B	B B	B B	B B	B B	B B	A B	B B	A B	B B	A B	B B	B B	B B	B B	B B	B B	B B	B B	B B
1216	3	0.247	1139	A B	A A	A A	A A	A A	A A	A A	A B	A A	A A	A A	A A	A A	A B	A A	A B	A A	A B	A A	A B	A A	A A	A A	A A	A B	A B	A A	A A	A A
2488	3	0.39	1140	B B	B B	B B	A B	B B	B B	B B	B B	B B	B B	B B	B B	B B	B B	B B	B B	B B	B B	B B	B B	B B	B B	B B	A B	B B	B B	B B	B B	A B
1980	3	1.714	1141	B B	B B	B B	B B	B B	B B	B B	A B	B B	B B	B B	B B	B B	A B	B B	A B	B B	A B	B B	A B	B B	B B	B B	B B	A B	A B	B B	B B	B B
10190	3	1.871	1142	B B	B B	B B	- -	B B	B B	B B	B B	- -	B B	- -	B B	- -	- -	- -	B B	B B	- -	B B	B B	- -	- -	- -	- -	- -	B B	B B	B B	- -
10192	3	1.871	1143	A A	A B	A B	A B	A B	A B	A B	A A	A B	A B	A A	A B	A A	A B	A A	A A	A B	A A	A B	A A	A B	A A	A B	A B	A B	A A	A A	A B	A A
10194	3	1.871	1144	A A	A A	A A	A A	A A	A A	A A	A B	A A	A A	A A	A A	A A	- -	- -	A B	A A	A B	A A	A B	A A	A A	A A	A A	A A	A B	A A	A A	A A
10195	3	1.871	1145	B B	B B	A B	B B	A B	A B	A B	B B	B B	A B	B B	A B	B B	B B	B B	B B	B B	B B	A B	B B	B B	B B	A B	B B	B B	B B	B B	A B	B B
10196	3	1.871	1146	B B	B B	B B	B B	B B	B B	B B	B B	A B	B B	B B	B B	B B	B B	B B	B B	B B	B B	B B	B B	B B	B B	B B	B B	B B	B B	B B	B B	B B
160	3	1.952	1147	A B	A B	A B	A B	A B	A B	A B	A B	B B	A B	A B	A B	A B	A B	B B	A B	B B	A B	A B	A B	A B	B B	A B	A B	A B	A B	A B	A B	A B
1987	3	1.952	1148	A B	A B	A A	A B	A A	A A	A A	A B	A B	A A	A B	A A	A B	A B	A A	A B	A A	A B	A A	A B	A B	A A	A A	A B	A B	A B	A A	A A	A B
1278	3	2.124	1149	B B	B B	B B	B B	B B	B B	B B	A B	B B	B B	B B	B B	B B	A B	B B	A B	B B	A B	B B	A B	B B	B B	B B	B B	A B	A B	B B	B B	B B
784	3	2.124	1150	A A	A B	A A	A B	A A	A A	A A	A A	A A	A A	A A	A A	A A	A A	A A	A A	A A	A A	A A	A A	A A	A A	A A	A B	A A	A A	A A	A A	A A
785	3	2.205	1151	A B	A B	A B	A B	A B	A B	A B	A A	A B	A B	A A	A B	A A	A A	A A	A A	A B	A A	A B	A A	A B	A A	A B	A B	A A	A A	A B	A B	A A
2724	3	2.205	1152	A A	A B	A A	A B	A A	A A	A A	A B	A A	A A	A A	A A	A A	A B	A A	A B	A A	A B	A A	A B	A A	A A	A A	A B	A B	A B	A A	A A	A A
225	3	2.205	1153	B B	A B	A B	A B	A B	A B	A B	B B	A B	A B	B B	A B	B B	B B	B B	B B	A B	B B	A B	B B	B B	B B	A B	A B	B B	B B	A B	A B	B B
10488	3	2.637	1154	A A	A A	A A	A A	A A	A A	A A	A A	A A	A A	A A	A A	A A	A A	A A	A A	A A	A A	A A	A A	A A	A A	A A	A A	A A	A A	A A	A A	A A
598	3	2.9	1155	B B	B B	B B	B B	B B	B B	B B	B B	B B	B B	B B	B B	B B	B B	B B	B B	B B	B B	B B	B B	B B	B B	B B	B B	B B	B B	B B	B B	B B
5825	3	3.031	1156	A A	A B	A A	- -	A A	A A	A A	A A	- -	A A	- -	A A	- -	- -	- -	A A	A A	- -	A B	A A	- -	- -	- -	- -	- -	A A	A A	A A	- -
5824	3	3.031	1157	B B	B B	B B	B B	B B	B B	B B	A B	B B	B B	B B	B B	B B	B B	B B	A B	B B	A B	B B	A B	B B	B B	B B	B B	B B	A B	B B	B B	B B
5823	3	3.031	1158	B B	B B	A B	B B	A B	A B	A B	B B	A B	A B	A B	A B	A B	B B	B B	B B	B B	B B	B B	B B	B B	B B	A B	B B	B B	B B	B B	A B	A B
5822	3	3.031	1159	B B	B B	B B	B B	B B	B B	B B	A B	B B	B B	B B	B B	B B	B B	B B	A B	B B	A B	B B	A B	B B	B B	B B	B B	B B	A B	B B	B B	B B
5820	3	3.031	1160	A A	A A	A A	A A	A A	A A	A A	A B	A A	A A	A A	A A	A A	A A	A A	A B	A A	A B	A A	A B	A A	A A	A A	A A	A A	A B	A A	A A	A A
5819	3	3.031	1161	A A	A A	A B	- -	A B	A B	A B	A A	- -	A B	- -	A B	- -	- -	- -	A A	A A	- -	A A	A A	- -	- -	- -	- -	- -	A A	A A	A B	- -
5818	3	3.031	1162	B B	B B	A B	- -	A B	A B	A B	B B	- -	A B	- -	A B	- -	- -	- -	B B	B B	- -	B B	B B	- -	- -	- -	- -	- -	B B	B B	A B	- -
596	3	3.15	1163	B B	B B	B B	B B	B B	B B	B B	B B	B B	B B	B B	B B	B B	B B	B B	B B	B B	B B	B B	B B	B B	B B	B B	B B	B B	B B	B B	B B	B B
2106	3	3.411	1164	A B	A A	A A	A A	A A	A A	A A	A B	A A	A A	A A	A A	A A	A B	A A	A A	A A	A B	A A	A B	A B	A A	A A	A A	A B	A B	A B	A A	A A
1595	3	3.787	1165	A B	B B	B B	B B	B B	B B	B B	A B	A B	B B	B B	B B	B B	B B	B B	B B	B B	A B	A B	A B	A B	B B	B B	B B	B B	B B	B B	B B	B B
10201	3	3.916	1166	B B	B B	B B	B B	B B	B B	B B	B B	B B	B B	B B	B B	B B	A B	B B	B B	B B	B B	B B	B B	B B	B B	B B	B B	A B	A B	B B	B B	B B
10202	3	3.916	1167	B B	B B	B B	B B	B B	B B	B B	B B	B B	B B	B B	B B	B B	A B	B B	B B	B B	B B	A B	B B	B B	B B	B B	B B	A B	A B	B B	B B	B B
10204	3	3.916	1168	B B	B B	A B	B B	A B	A B	A B	B B	B B	A B	A B	B B	A B	B B	B B	A B	B B	B B	B B	B B	- -	B B	A B	B B	B B	B B	B B	A B	A B
10205	3	3.916	1169	A A	A A	A A	A A	A A	A A	A A	A A	A A	A A	A A	A A	A A	A B	A A	A A	A A	A A	A B	A A	A A	A A	A A	A A	A B	A B	A A	A A	A A
10206	3	3.916	1170	A A	A B	A A	A B	A A	A A	A A	A A	A A	A A	A A	A B	A A	A B	A A	A A	A A	A A	A B	A A	A A	A A	A A	A B	A B	A B	A A	A A	A A
4231	3	4.6	1171	B B	B B	B B	B B	B B	B B	B B	B B	B B	B B	B B	B B	B B	B B	B B	B B	B B	B B	B B	B B	B B	B B	B B	B B	A B	A B	B B	B B	B B
4232	3	4.6	1172	A A	A A	A B	A A	A B	A B	A B	A A	A A	A B	A B	A A	A B	A A	A A	A B	A A	A A	A A	A A	A A	A A	A B	A A	- -	A A	A A	A B	A B
2200	3	5.697	1173	A A	A A	A A	A A	A A	A A	A A	A A	A A	A A	A A	A A	A A	A A	A A	A A	A A	A A	A A	A A	A A	A A	A A	A B	A B	A A	A A	A A	A A
4094	3	6.244	1174	A A	A A	A A	A A	A A	A A	A A	A A	A A	A A	A A	A A	A A	A A	A A	A A	A A	A A	A A	A A	A A	A A	A A	A A	A A	A A	A A	A A	A A
1670	3	6.316	1175	B B	B B	B B	B B	B B	B B	B B	B B	B B	B B	B B	B B	B B	B B	B B	B B	B B	B B	B B	B B	B B	B B	B B	A B	A B	B B	B B	B B	B B
10211	3	6.316	1176	A B	B B	B B	- -	B B	B B	B B	B B	- -	B B	- -	B B	- -	- -	- -	B B	B B	- -	A B	B B	- -	- -	- -	- -	- -	B B	A B	B B	- -
10212	3	6.316	1177	B B	B B	B B	- -	B B	B B	B B	B B	- -	B B	- -	B B	- -	- -	- -	B B	B B	- -	B B	B B	- -	- -	- -	- -	- -	B B	B B	B B	- -
10213	3	6.316	1178	A A	A A	A A	A A	A A	A A	A A	A A	A A	A A	A A	A A	A A	A A	A A	A A	A A	A A	A A	A A	A A	A A	A A	A B	A B	A A	A A	A A	A A
10216	3	6.316	1179	B B	B B	B B	B B	B B	B B	B B	B B	B B	B B	B B	B B	B B	B B	B B	B B	B B	B B	B B	B B	B B	B B	B B	A B	A B	B B	B B	B B	B B
10217	3	6.316	1180	A B	A A	A A	A A	A A	A A	A A	A B	A A	A A	A A	A A	A A	A A	A A	A A	A A	A B	A B	A B	A B	A A	A A	A A	A A	A A	A B	A A	A A
10218	3	6.316	1181	A B	A B	A A	A B	A A	A A	A A	A A	A B	A A	A A	A B	A A	A A	A A	A A	A A	A A	A B	A A	A B	A A	A A	A B	A B	A A	A B	A A	A A
509	3	6.48	1182	A A	A A	A A	A A	A A	A A	A A	A A	A A	A A	A A	A A	A A	A A	A A	A A	A A	A A	A A	A A	A A	A A	A A	A B	A B	A A	A A	A A	A A
16825	3	7.044	1183	B B	B B	B B	B B	B B	B B	B B	B B	B B	B B	B B	B B	B B	B B	B B	B B	B B	B B	B B	B B	B B	B B	B B	A B	B B	B B	B B	B B	B B
16821	3	7.044	1184	B B	B B	B B	B B	B B	B B	B B	B B	B B	B B	B B	B B	B B	B B	B B	B B	B B	B B	B B	B B	B B	B B	B B	A B	A B	B B	B B	B B	B B
10220	3	7.81	1185	B B	B B	B B	B B	B B	B B	B B	B B	B B	B B	B B	B B	B B	B B	B B	B B	B B	B B	B B	B B	B B	B B	B B	A B	A B	B B	B B	B B	B B
10219	3	7.81	1186	A A	A A	A A	A A	A A	A A	A A	A A	A A	A A	A A	A A	A A	A A	A A	A A	A A	A A	A A	A A	A A	A A	A A	A B	A B	A A	A A	A A	- -
15818	3	8.303	1187	B B	B B	B B	B B	B B	B B	B B	B B	B B	B B	B B	B B	B B	B B	B B	B B	B B	B B	A B	B B	B B	B B	B B	A B	A B	B B	A B	B B	B B
15819	3	8.303	1188	A A	A A	A A	A A	A A	A A	A A	A A	A A	A A	A A	A A	A A	A A	A A	A A	A A	A A	A B	A A	A A	A A	A A	A B	A B	A A	A A	A A	A A
15820	3	8.303	1189	A B	A A	A A	A A	A A	A A	A A	A A	A A	A A	A A	A A	A A	A A	A B	A B	A A	A A	A B	A A	A A	A A	A A	A A	A B	A A	A A	A A	A A
15821	3	8.303	1190	A B	A A	A A	- -	A A	A A	A A	A A	- -	A A	- -	A A	- -	- -	- -	A B	A A	- -	A B	A A	- -	- -	- -	- -	- -	A A	A A	A A	- -
15822	3	8.303	1191	A B	A B	A A	A B	A B	A B	A A	A B	A B	A B	A B	A B	A B	A A	A B	A B	A B	A B	A B	A B	A B	A A	A B	A B	A A	A A	A B	A B	A B
15823	3	8.303	1192	A B	A B	A A	- -	A B	A B	A A	A B	- -	A B	- -	A B	- -	- -	- -	A B	A B	- -	A B	A B	- -	- -	- -	- -	- -	A A	A A	A B	- -
15824	3	8.303	1193	A B	A B	B B	- -	A B	A B	B B	A B	- -	A B	- -	A B	- -	- -	- -	A B	A B	- -	A B	A B	- -	- -	- -	- -	- -	B B	B B	A B	- -
15825	3	8.303	1194	A A	A A	A A	A A	A A	A A	A A	A A	A A	A A	A A	A A	A A	A A	A A	A A	A A	A A	A A	A A	A A	A A	A A	A B	A B	A A	A A	A A	A A
3060	3	9.075	1195	A A	A A	A A	A A	A A	A A	A A	A A	A A	A A	A A	A A	A A	A A	A A	A A	A A	A A	A A	A A	A A	A A	A A	A B	A B	A A	A A	A A	A A
2376	3	9.366	1196	B B	B B	B B	B B	B B	B B	B B	B B	B B	B B	B B	B B	B B	B B	B B	B B	B B	B B	B B	B B	B B	B B	B B	A B	B B	B B	B B	B B	B B
1823	3	9.486	1197	A A	A A	A A	A A	A A	A A	A A	A A	A A	A A	A A	A A	A A	A A	A A	A A	A A	A A	A A	A A	A A	A A	A A	A B	A B	A A	A A	A A	A A
10229	3	9.486	1198	A A	A B	A A	A A	A B	A B	A A	A B	A A	A B	A B	A A	A B	A A	A A	A A	A B	A B	A A	A B	A A	A A	A B	A A	A A	A A	A A	A B	A B
10230	3	9.486	1199	B B	B B	B B	B B	B B	B B	B B	B B	B B	B B	B B	B B	B B	B B	B B	B B	B B	B B	A B	B B	B B	B B	B B	B B	B B	B B	B B	B B	B B
61	3	9.486	1200	A A	A A	A A	A A	A A	A A	A A	A A	A A	A A	A A	A A	A A	A A	A A	A A	A A	A A	A A	A A	A A	A A	A A	A A	A B	A A	A A	A A	A A
10232	3	9.711	1201	A A	A B	A A	A A	A B	A B	A A	A B	A A	A B	A B	A A	A B	A A	A A	A A	A B	A B	A A	A B	A A	A A	A B	A A	A A	A A	A A	A B	A B
10233	3	9.711	1202	B B	A B	B B	- -	A B	A B	B B	A B	- -	A B	- -	B B	- -	- -	- -	B B	A B	- -	B B	A B	- -	- -	- -	- -	- -	B B	B B	A B	- -
10234	3	9.711	1203	A A	A B	A A	A A	A B	A B	A A	A B	A A	A B	A B	A A	A B	A A	A A	A A	A B	A B	A A	A B	A A	A A	A B	A A	A A	A A	A A	A B	A B
10236	3	9.994	1204	A A	B B	A B	B B	A B	A B	A A	A A	A A	A B	A B	B B	A B	B B	A A	A B	A B	A A	A B	A B	A B	A B	A B	A B	A B	A A	A B	A B	A B
10240	3	9.994	1205	A A	A A	A A	A A	A A	A A	A A	A A	A A	A B	A A	A A	A A	A A	A A	A A	A A	A A	A A	A A	A A	A A	A A	A A	A B	A A	A A	A B	A A
10241	3	9.994	1206	A A	A A	A A	- -	A A	A A	A A	A A	- -	A B	- -	A A	- -	- -	- -	A A	A A	- -	A A	A A	- -	- -	- -	- -	- -	A A	A A	A B	- -
10242	3	9.994	1207	A A	A B	A A	A A	A A	A A	A A	A A	A A	A A	A B	A A	A B	A B	A A	A A	A B	A A	A A	A A	A A	A A	A B	A A	A A	A A	A A	A A	A B
10244	3	9.994	1208	B B	B B	B B	B B	B B	B B	B B	B B	B B	B B	B B	B B	B B	B B	B B	B B	B B	B B	B B	B B	B B	B B	B B	A B	B B	B B	B B	B B	B B
17822	3	10.038	1209	A B	A A	A B	A A	A A	A A	B B	B B	B B	A B	A B	A A	A B	A A	A B	A A	A B	B B	A B	A B	A A	A B	A B	B B	B B	B B	A A	A B	- -
17821	3	10.038	1210	A A	A A	A A	- -	A A	A A	A A	A A	- -	A A	- -	A A	- -	- -	- -	A A	A A	- -	A A	A A	- -	- -	- -	- -	- -	A A	A A	A A	- -
106	3	10.28	1211	B B	A B	B B	B B	B B	B B	B B	B B	B B	B B	A B	B B	A B	A B	B B	B B	A B	B B	B B	B B	B B	B B	A B	A B	B B	B B	B B	B B	A B
10246	3	10.592	1212	A A	A A	A A	A A	A A	A A	A A	A A	A A	A A	A A	A A	A A	A A	A A	A A	A A	A A	A A	A A	A A	A A	A A	A A	A A	A A	A A	A A	A A
10247	3	10.592	1213	A A	A B	A A	A A	A A	A A	A A	A A	A A	A A	A B	A A	A B	A B	A A	A A	A B	A A	A A	A A	A A	A A	A B	A A	A A	A A	A B	A A	A B
10249	3	10.592	1214	B B	B B	B B	- -	A B	A B	B B	B B	- -	B B	- -	B B	- -	- -	- -	B B	B B	- -	A B	B B	- -	- -	- -	- -	- -	B B	B B	B B	- -
10250	3	10.592	1215	A A	A A	A A	A A	A A	A A	A A	A A	A A	A A	A A	A A	A A	A A	A A	A A	A A	A A	A A	A A	A A	A A	A A	A A	A A	A A	A A	A A	A A
10251	3	10.592	1216	A A	A A	A A	A A	A A	A A	A A	A A	A A	A A	A A	A A	A A	A A	A A	A A	A A	A A	A A	A A	A A	A A	A A	A A	A A	A A	A A	A A	A A
10252	3	10.592	1217	B B	B B	B B	B B	A B	A B	B B	B B	B B	B B	B B	B B	B B	B B	B B	B B	B B	B B	A B	B B	A B	B B	B B	B B	B B	B B	B B	B B	B B
2415	3	10.592	1218	A A	A A	A A	A A	A A	A A	A A	A A	A A	A A	A A	A A	A A	A A	A A	A A	A A	A A	A A	A A	A A	A A	A A	A A	A A	A A	A A	A A	A A
10253	3	10.592	1219	B B	A B	A B	- -	A B	A B	B B	B B	- -	A B	- -	A B	- -	- -	- -	A B	B B	- -	A B	A B	- -	- -	- -	- -	- -	B B	A B	A B	- -
10254	3	10.592	1220	B B	A B	A B	A B	A B	A B	B B	B B	B B	B B	B B	A B	B B	A B	- -	A B	B B	B B	A B	A B	A B	A B	B B	A B	A B	B B	A B	B B	B B
2419	3	10.71	1221	B B	B B	B B	B B	B B	B B	B B	B B	B B	B B	B B	B B	B B	B B	B B	B B	B B	B B	B B	B B	B B	B B	B B	A B	B B	B B	B B	B B	B B
10255	3	11.232	1222	B B	B B	B B	B B	B B	B B	B B	B B	B B	A B	B B	B B	B B	B B	B B	B B	B B	B B	B B	B B	B B	B B	B B	B B	A B	B B	B B	A B	B B
10256	3	11.232	1223	A A	A B	A B	A B	A B	A B	A A	A A	A A	A B	A A	A B	A A	A B	A A	A B	A A	A A	A B	A B	A B	A B	A A	A A	A B	A A	A B	A B	A A
10257	3	11.232	1224	A A	A B	A B	A B	A B	A B	A A	A A	A A	A B	A A	A B	A A	A B	A A	A B	A A	A A	A B	A B	A B	A B	A A	A A	A B	A A	A B	A B	A A
10258	3	11.232	1225	A B	A B	A B	A B	A A	A A	B B	A B	B B	A B	B B	A B	B B	A B	A B	A A	B B	A B	A B	A A	A A	A B	B B	A B	A B	B B	A A	A B	B B
10259	3	11.232	1226	B B	B B	B B	- -	B B	B B	B B	A B	- -	B B	- -	B B	- -	- -	- -	B B	B B	- -	B B	A B	- -	- -	- -	- -	- -	B B	B B	B B	- -
453	3	11.232	1227	B B	A B	A B	A B	A B	A B	B B	B B	B B	A B	B B	A B	B B	A B	B B	A B	B B	B B	A B	A B	A B	A B	B B	B B	A B	B B	A B	A B	B B
10261	3	11.232	1228	A B	A B	A B	A B	A B	A B	B B	A B	B B	A B	B B	A B	B B	A B	A B	A A	B B	A B	A B	A A	A A	A B	B B	B B	A B	B B	A A	A B	B B
1432	3	13.321	1229	A A	A B	A B	A B	A B	A B	A B	A A	A B	A B	A A	A B	A A	A B	A A	A B	A B	A A	A B	A B	A B	A B	A A	A B	A B	A A	A B	A B	A A
3118	3	13.37	1230	A A	A B	A B	A B	A B	A B	A B	A A	A B	A B	A A	A B	A A	A B	A A	A B	A B	A A	A B	A B	A B	A B	A A	A B	A A	A A	A B	A B	A A
10265	3	13.37	1231	A A	A A	A A	- -	A A	A A	- -	A A	- -	A B	- -	A A	- -	- -	- -	A A	A B	- -	A A	A A	- -	- -	- -	- -	- -	A A	A A	A B	- -
10266	3	13.37	1232	B B	B B	B B	- -	B B	B B	B B	B B	- -	B B	- -	B B	- -	- -	- -	B B	B B	- -	B B	B B	- -	- -	- -	- -	- -	B B	B B	B B	- -
10267	3	13.37	1233	A A	A B	A A	A A	A A	A A	A A	A A	A A	A A	A B	A A	A B	A B	A A	A A	A A	A A	A A	A A	A A	A A	A B	A A	A A	A A	A A	A A	A B
1433	3	13.828	1234	B B	B B	B B	B B	B B	B B	B B	B B	A B	B B	B B	B B	B B	B B	B B	B B	B B	B B	B B	B B	B B	B B	B B	B B	B B	B B	B B	B B	B B
2458	3	13.828	1235	A A	B B	A B	A B	A B	A B	A B	A A	A B	A B	A B	A B	A B	B B	A A	A B	A B	A A	A B	A B	B B	A B	A B	A B	A B	A A	B C	A B	A B
10268	3	14.314	1236	B B	B B	B B	B B	A B	A B	B B	A B	B B	A B	B B	B B	B B	B B	A B	B B	A B	A B	A B	A B	A B	A B	B B	A B	A B	B B	A B	A B	B B
10269	3	14.314	1237	B B	A B	A B	A B	A B	A B	A B	B B	A B	A B	B B	A B	B B	A B	- -	A B	A B	B B	A B	A B	A B	A B	B B	B B	B B	B B	A B	A B	B B
10271	3	14.314	1238	A A	A A	A A	A A	A A	A A	A A	A A	A A	A A	A A	A A	A A	A A	A A	A A	A A	A A	A A	A A	A A	A A	A A	A B	A A	A A	A A	A A	A A
10274	3	14.314	1239	B B	B B	B B	B B	B B	B B	B B	B B	B B	B B	B B	B B	B B	B B	B B	B B	B B	B B	B B	B B	B B	B B	B B	A B	A B	B B	B B	B B	B B
1435	3	14.314	1240	B B	B B	B B	B B	B B	B B	A B	B B	A B	A B	B B	B B	B B	B B	A B	B B	A B	B B	B B	B B	B B	B B	B B	A B	A B	B B	B B	A B	B B
10275	3	14.314	1241	B B	A A	A B	A B	A A	A A	A B	A B	A B	A B	A B	A B	A B	A A	A B	A B	A B	A B	A A	A A	A A	A A	A B	A B	A B	B B	A A	A B	A B
10276	3	14.314	1242	A A	A B	A B	A B	A B	A B	A A	A A	A A	A A	A A	A B	A A	A B	A A	A B	A A	A A	A B	A B	A B	A B	A A	A A	A A	A A	A B	A A	A A
2462	3	14.377	1243	B B	B B	B B	B B	B B	B B	B B	B B	A B	A B	B B	B B	B B	B B	A B	B B	A B	B B	B B	B B	B B	B B	B B	B B	A B	B B	B B	A B	B B
46	3	14.614	1244	B B	A B	B B	- -	B B	B B	B B	B B	- -	B B	- -	- -	- -	- -	- -	B B	B B	- -	B B	B B	- -	- -	- -	- -	- -	B B	B B	B B	- -
2468	3	15.332	1245	A A	B B	A B	B B	B B	B B	A A	A A	A B	A B	A A	A B	A B	B B	A B	A B	A B	A A	A B	A B	A B	A B	A B	A B	A B	A B	A B	A B	A B
760	3	15.332	1246	A A	A A	A A	A A	A A	A A	A A	A A	A B	A A	A A	A A	A A	A A	A A	A A	A A	A A	A A	A A	A A	A A	A A	A A	A A	A A	A A	A A	A A
10279	3	15.441	1247	A A	A B	A A	A B	A A	A A	A A	A B	A A	A A	A A	A A	A B	A B	A A	A A	A A	A B	A B	A B	A A	A B	A B	A A	A A	A A	A A	A A	A B
10280	3	15.441	1248	B B	B B	B B	B B	B B	B B	B B	B B	B B	B B	B B	B B	B B	B B	B B	B B	B B	B B	B B	B B	B B	B B	B B	B B	B B	B B	B B	B B	B B
10281	3	15.441	1249	A A	A A	A A	A A	A A	A A	A A	A B	A A	A A	A A	A A	A A	A A	A A	A A	A A	A B	A B	A B	A A	A B	A A	A A	A A	A A	A A	A A	A A
1920	3	15.441	1250	A A	A B	A B	A B	A B	A B	A B	A B	A B	A B	A A	A B	A A	A B	A B	A B	A B	A B	B B	B B	- -	B B	A A	A B	A B	A B	A B	A B	A A
10283	3	15.441	1251	B B	A B	B B	A B	B B	B B	B B	B B	B B	B B	B B	B B	A B	A B	B B	B B	B B	B B	B B	B B	B B	B B	A B	B B	B B	B B	B B	B B	A B
17292	3	15.983	1252	B B	A B	A B	A B	A B	A B	A B	B B	A B	A B	B B	A B	B B	A B	A B	A B	A B	B B	A B	A B	A A	A B	B B	B B	B B	A B	A A	A B	B B
17291	3	15.983	1253	A A	A B	A A	A B	A B	A B	A B	A A	A B	A B	A A	A A	A B	A B	A B	A A	A B	A A	A A	A A	A A	A A	A B	A B	A A	A A	A A	A B	A B
17290	3	15.983	1254	A A	A B	A A	A B	A B	A B	A B	A B	A A	A A	A A	A A	A B	A B	A A	A A	A A	A B	A B	A B	A B	A B	A B	A A	A A	A A	A B	A A	A B
17289	3	15.983	1255	B B	A A	A B	A A	A A	A A	B B	A B	A B	A B	B B	A B	A B	A A	A B	A B	A B	A B	A A	A A	A A	A A	A B	A B	B B	A B	A A	A B	A B
17288	3	15.983	1256	B B	B B	B B	B B	B B	B B	A B	B B	B B	B B	B B	B B	B B	B B	B B	B B	B B	B B	B B	B B	B B	B B	B B	B B	B B	B B	B B	B B	B B
17287	3	15.983	1257	A A	A B	A B	A B	A B	A B	A B	A A	A A	A A	A A	A B	A A	A B	A A	A B	A A	A A	A B	A B	A B	A B	A A	A A	A A	A B	A B	A A	A A
17286	3	15.983	1258	B B	B B	B B	B B	B B	B B	A B	B B	B B	B B	B B	B B	B B	B B	B B	B B	B B	B B	B B	B B	B B	B B	B B	B B	B B	B B	B B	B B	B B
17285	3	15.983	1259	A A	A A	A A	A A	A A	A A	A A	A A	A A	A A	A A	A A	A A	A A	A A	A A	A A	A A	A A	A A	A B	- -	A A	A A	- -	A A	A B	A A	A A
17284	3	15.983	1260	B B	B B	B B	B B	B B	B B	B B	B B	B B	B B	B B	B B	B B	B B	B B	B B	B B	B B	B B	B B	B B	B B	B B	B B	B B	B B	A B	B B	B B
17283	3	15.983	1261	B B	A B	B B	- -	A B	A B	B B	B B	- -	B B	- -	B B	- -	- -	- -	B B	B B	- -	B B	B B	- -	- -	- -	- -	- -	B B	B B	B B	- -
10284	3	16.608	1262	A A	A A	A A	A A	A A	A A	A A	A A	A A	A A	A A	A A	A A	A A	A A	A A	A A	A A	A A	A A	A A	A A	A A	A A	A A	A A	A A	A A	A A
10285	3	16.608	1263	B B	A B	A B	A B	A B	A B	A B	B B	A B	A B	B B	A B	B B	A B	A B	A B	A B	B B	A B	A B	A B	A B	B B	B B	B B	A B	A B	A B	B B
10286	3	16.608	1264	A A	A A	A A	- -	A B	A B	A A	A B	- -	A A	- -	A A	- -	- -	- -	A A	A A	- -	A B	A B	- -	- -	- -	- -	- -	A A	A B	A A	- -
10287	3	16.608	1265	A A	A A	A A	A A	A A	A A	A A	A A	A A	A A	A A	A A	A A	A A	A A	A A	A A	A A	A A	A A	A A	A A	A A	A A	A A	A A	A A	A A	A A
10288	3	16.608	1266	B B	B B	B B	B B	B B	B B	B B	B B	A B	B B	B B	B B	B B	B B	B B	B B	B B	B B	B B	B B	B B	B B	B B	B B	B B	B B	B B	B B	B B
10289	3	16.881	1267	B B	A B	A B	A B	A B	A B	A B	B B	B B	A B	B B	A B	B B	A B	A B	A B	A B	B B	A B	A B	A B	A B	B B	B B	B B	A B	A B	A B	B B
1219	3	16.881	1268	B B	A A	A B	A A	A B	A B	A B	B B	B B	A B	B B	A B	A B	A A	A B	A B	A B	B B	A B	A B	- -	A B	A B	A B	B B	A B	A B	A B	A B
10291	3	16.881	1269	B B	A B	A B	A B	A B	A B	A B	B B	B B	A B	B B	A B	B B	A B	A B	A B	A B	B B	A B	A B	A B	A B	B B	B B	B B	A B	A B	A B	B B
10294	3	16.881	1270	A A	A A	A A	A A	A A	A A	A A	A A	A B	A A	A A	A A	A A	A A	A A	A A	A A	A A	A A	A A	A A	A A	A A	A A	A A	A A	A A	A A	A A
10295	3	16.881	1271	A A	A B	A A	A B	A A	A A	A A	A A	A A	A A	A A	A A	A B	A B	A A	A A	A A	A A	A A	A A	A A	A A	A B	A B	A A	A A	A A	A A	A B
1221	3	16.892	1272	A A	A B	A B	A B	B B	B B	A B	A B	A B	A B	A A	A B	A A	A B	A B	A B	A B	A B	A B	B B	B B	A B	A A	A A	A A	A B	B B	A B	A A
1930	3	16.892	1273	A A	B B	A B	B B	A B	A B	A B	A A	A B	A B	A A	A B	A B	B B	A B	A B	A B	A A	A B	A B	A B	B B	A B	A B	A A	A B	A B	A B	A B
325	3	16.892	1274	B B	A B	B B	A B	B B	B B	B B	B B	B B	B B	B B	B B	A B	A B	B B	B B	B B	B B	B B	B B	B B	B B	A B	A B	B B	B B	B B	B B	A B
10297	3	18.109	1275	A A	A B	A B	A B	A B	A B	A B	A A	A B	A B	A A	A B	A A	A B	A B	A B	A B	A A	A B	A B	A B	B B	A A	A A	A A	A B	A B	A B	A A
10298	3	18.109	1276	A A	A B	A B	A B	A B	A B	A B	A A	A B	A B	A A	A B	A A	A B	A B	A B	A B	A A	A B	A B	A B	B B	A A	A A	A A	A B	A B	A B	A A
10300	3	18.109	1277	A A	A B	A A	A B	A A	A A	A A	A A	A A	A A	A A	A A	A B	A B	A A	A A	A A	A A	A A	A A	A A	A A	A B	A B	A A	A A	A B	A A	A B
10302	3	18.109	1278	A A	A B	A A	A B	A A	A A	A A	A A	A A	A A	A A	A A	A B	A B	A A	A A	A A	A A	A A	A A	A B	A A	A B	A B	A A	A A	A B	A A	A B
10303	3	18.109	1279	B B	A B	A B	A B	A B	A B	A B	B B	A B	A B	B B	A B	B B	A B	A B	A B	A B	B B	A B	A B	A B	A A	B B	B B	B B	A B	A B	A B	B B
10304	3	18.109	1280	B B	A B	A B	- -	A B	A B	A B	B B	- -	A B	- -	A B	- -	- -	- -	A B	A B	- -	A B	A B	- -	- -	- -	- -	- -	A B	A B	A B	- -
10305	3	18.926	1281	B B	B B	B B	B B	B B	B B	B B	B B	B B	B B	B B	B B	B B	B B	B B	B B	B B	B B	B B	B B	A B	B B	B B	B B	B B	B B	B B	B B	B B
10306	3	18.926	1282	A B	A B	A B	A B	A B	A B	A B	A B	A A	A A	A B	A A	A B	A B	A A	A B	A A	A B	A B	A B	A A	A A	A B	A B	A B	A B	A B	A A	A B
10307	3	18.926	1283	A A	A B	A A	A B	A A	A A	A A	A A	A A	A A	A A	A A	A B	A B	A A	A A	A A	A A	A A	A A	A A	A A	A B	A B	A A	A A	A B	A A	A B
10309	3	18.926	1284	A B	B B	B B	- -	B B	B B	A B	A B	- -	A B	- -	B B	- -	- -	- -	B B	A B	- -	B B	B B	- -	- -	- -	- -	- -	B B	B B	A B	- -
10312	3	18.926	1285	B B	A B	B B	A B	B B	B B	B B	A B	B B	B B	B B	B B	A B	A B	B B	B B	B B	A B	B B	A B	B B	B B	A B	A B	B B	B B	A B	B B	A B
10313	3	19.94	1286	A A	A A	A A	A A	A A	A A	A A	A A	A A	A A	A A	A A	A A	A A	A A	A A	A A	A A	A A	A A	A A	A A	A A	A A	A A	A A	A A	A A	A A
10316	3	19.943	1287	B B	B B	B B	B B	B B	B B	A B	B B	B B	B B	B B	B B	B B	B B	B B	B B	B B	B B	B B	B B	B B	B B	B B	B B	B B	B B	B B	B B	B B
10317	3	19.943	1288	A B	A B	A B	- -	A B	A B	B B	A B	- -	B B	- -	B B	- -	- -	- -	A B	B B	- -	A B	A B	- -	- -	- -	- -	- -	A B	B B	B B	- -
10318	3	19.943	1289	A B	A B	A B	A B	A B	A B	A A	A B	A A	A A	A B	A A	A B	A A	A A	A B	A A	A B	A B	A B	A A	A A	A B	A B	A B	A B	A A	A A	A B
10319	3	19.943	1290	A B	A B	A B	- -	A A	A A	A A	A A	- -	A A	- -	A A	- -	- -	- -	A B	A A	- -	A B	A A	- -	- -	- -	- -	- -	A B	A A	A A	- -
10320	3	19.943	1291	B B	A B	A B	A B	A B	A B	A B	B B	A B	A B	B B	A A	B B	A B	A B	A B	A B	B B	A B	A B	A B	A B	B B	B B	B B	A B	A B	A B	B B
10321	3	19.943	1292	A A	A B	A B	A B	A B	A B	A B	A A	A B	A B	A A	B B	A A	A B	A B	A B	A B	A A	A B	A B	A B	A B	A A	A A	A A	A B	A B	A B	A A
10322	3	19.943	1293	A B	B B	B B	B B	B B	B B	A B	A B	A B	A B	A B	B B	A B	A B	A B	B B	A B	A B	B B	B B	B B	B B	A B	A B	A B	B B	A B	A B	A B
1953	3	20.027	1294	A B	B B	B B	B B	B B	B B	A B	A B	A B	A B	A B	B B	A B	A B	A B	B B	A B	A B	B B	B B	B B	B B	A B	A B	A B	B B	A B	A B	A B
1253	3	20.027	1295	A B	A A	A A	A A	A A	A A	A B	A B	A B	A B	A B	A A	A B	A B	A B	A A	A B	A B	A A	A A	A A	A A	A B	A B	A B	A A	A B	A B	A B
1954	3	20.027	1296	A B	A B	A B	A B	A A	A A	A A	A B	A A	A A	A B	A A	A B	A A	A A	A B	A A	A B	A B	A B	A A	A A	A B	A B	A B	A B	A A	A A	A B
15832	3	21.026	1297	A A	A A	A A	- -	A A	A A	A A	A A	- -	A A	- -	A A	- -	- -	- -	A A	A A	- -	A A	A A	- -	- -	- -	- -	- -	A A	A A	A A	- -
15833	3	21.041	1298	B B	A B	B B	- -	B B	B B	B B	B B	- -	B B	- -	B B	- -	- -	- -	B B	B B	- -	B B	B B	- -	- -	- -	- -	- -	B B	B B	B B	- -
15834	3	21.041	1299	A A	A A	A A	- -	A A	A A	A A	A A	- -	A A	- -	A A	- -	- -	- -	A A	A A	- -	A A	A A	- -	- -	- -	- -	- -	A A	A A	A A	- -
15835	3	21.041	1300	A B	A B	A B	- -	A B	A B	B B	B B	- -	B B	- -	B B	- -	- -	- -	A B	B B	- -	A B	B B	- -	- -	- -	- -	- -	A B	B B	B B	- -
15836	3	21.041	1301	B B	B B	B B	- -	A B	A B	B B	A B	- -	B B	- -	B B	- -	- -	- -	B B	B B	- -	B B	A B	- -	- -	- -	- -	- -	B B	B B	B B	- -
10323	3	21.052	1302	A B	B B	B B	B B	B B	B B	A B	A B	A B	A B	A B	B B	A B	A B	A B	B B	A B	A B	B B	B B	B B	B B	A B	A B	A B	B B	A B	A B	A B
10327	3	21.052	1303	B B	B B	B B	B B	B B	B B	B B	B B	B B	B B	B B	B B	B B	B B	B B	B B	B B	B B	B B	B B	B B	B B	B B	B B	B B	B B	B B	B B	B B
10329	3	21.052	1304	B B	B B	B B	B B	B B	B B	B B	B B	B B	B B	B B	B B	B B	B B	B B	B B	B B	B B	B B	B B	B B	B B	B B	B B	B B	B B	B B	B B	B B
10330	3	21.929	1305	A B	A A	A B	- -	A A	A A	A A	A A	- -	A A	- -	A A	- -	- -	- -	A B	A A	- -	A B	A A	- -	- -	- -	- -	- -	A B	A A	A A	- -
10333	3	21.929	1306	A A	A B	A A	A A	A A	A A	A A	A A	A A	A A	A A	A A	A B	A A	A A	A A	A A	A A	A A	A A	A B	A B	A A	A A	A A	A A	A A	A A	A A
1968	3	21.929	1307	A B	A B	A A	A B	A A	A A	A B	A B	A B	A B	A B	A A	B B	A B	A B	A A	A B	A B	A A	A A	A B	A B	B B	B B	A B	A A	A B	A B	B B
2706	3	21.929	1308	A B	B B	A B	B B	A B	A B	B B	A B	B B	B B	A B	B B	B B	B B	B B	A B	B B	A B	A B	A B	B B	B B	B B	B B	A B	A B	B B	B B	B B
3174	3	21.929	1309	A A	A B	A B	A B	B B	B B	A B	A B	A B	A B	A A	B B	A A	A B	A B	A B	A B	A B	A B	B B	A B	A B	A A	A A	A A	A B	A B	A B	A A
1267	3	21.952	1310	A B	A A	A A	A A	A A	A A	A B	A B	A B	A B	A B	A A	A A	A B	A B	A A	A B	A B	A A	A A	A A	A A	A B	A B	A B	A A	A B	A B	A B
1452	3	22.211	1311	B B	B B	B B	B B	B B	B B	B B	B B	B B	B B	B B	B B	B B	B B	B B	B B	B B	B B	B B	B B	B B	B B	B B	B B	B B	B B	B B	B B	B B
1271	3	22.481	1312	A B	B B	A B	A B	B B	B B	B B	A B	B B	B B	- -	B B	- -	B B	A B	A B	B B	A B	A B	A B	A B	B B	A B	A B	A B	A B	B B	B B	A B
10337	3	22.594	1313	A B	B B	A B	A B	A B	A B	B B	A B	B B	B B	B B	B B	- -	B B	A B	A B	B B	A B	A B	A B	A B	B B	A B	A B	A B	A B	B B	B B	A B
10339	3	22.594	1314	A B	B B	A B	A B	A B	A B	B B	A B	B B	B B	B B	B B	B B	B B	A B	A B	B B	A B	A B	A B	A B	B B	A B	A B	A B	A B	B B	B B	A B
15838	3	23.032	1315	B B	B B	B B	A B	A B	A B	B B	A B	B B	B B	B B	B B	B B	B B	B B	B B	B B	A B	B B	A B	- -	B B	B B	B B	B B	B B	B B	B B	A B
15840	3	23.032	1316	A B	A A	A B	A B	A B	A B	A A	A B	A A	A A	A A	A A	A A	A A	A B	A B	A A	- -	A B	A B	A B	A A	A B	A B	A B	A B	A A	A A	A B
15841	3	23.032	1317	A B	B B	A B	- -	A B	A B	B B	A B	- -	B B	- -	B B	- -	- -	- -	A B	B B	- -	A B	A B	- -	- -	- -	- -	- -	A B	B B	B B	- -
15842	3	23.032	1318	A B	A A	A B	A B	A A	A A	A A	A B	A A	A A	A A	A A	A A	A A	A A	A B	A A	A B	A B	A B	A A	A A	A A	A A	A B	A B	A A	A A	A B
15843	3	23.033	1319	B B	B B	B B	B B	A B	A B	B B	B B	B B	B B	B B	B B	B B	B B	B B	B B	B B	B B	B B	B B	A B	B B	B B	B B	B B	B B	B B	B B	B B
17903	3	23.981	1320	B B	B B	B B	A B	B B	B B	B B	B B	B B	B B	B B	B B	B B	B B	B B	B B	B B	B B	B B	B B	B B	B B	B B	B B	B B	B B	B B	A B	A B
17904	3	23.981	1321	B B	B B	B B	B B	A B	A B	B B	B B	B B	B B	B B	B B	B B	B B	A B	B B	B B	B B	B B	B B	A B	B B	B B	B B	B B	B B	B B	B B	B B
17907	3	23.981	1322	A B	A A	A B	- -	A B	A B	A A	A B	- -	A A	- -	A A	- -	- -	- -	A B	A B	- -	A B	A B	- -	- -	- -	- -	- -	A B	A A	A B	- -
17409	3	23.998	1323	A A	A A	A A	A A	A A	A A	A A	A A	A A	A A	A A	A A	A A	A A	A B	A A	A A	A A	A A	A A	A A	A A	A A	A A	A A	A A	A A	A A	A A
17410	3	24.032	1324	A B	A A	A B	A B	A B	A B	A A	A B	A A	A A	A A	A A	A A	A A	A B	A B	A B	- -	A B	A B	A B	A A	A B	A B	A B	A B	A A	A B	A B
17411	3	24.032	1325	A B	B B	A B	A B	A B	A B	B B	B B	B B	B B	B B	B B	B B	B B	B B	A B	A B	B B	A B	B B	A B	B B	A B	A B	A B	A B	B B	A B	A B
3346	3	24.109	1326	A A	A B	A B	- -	A B	A B	A A	A A	- -	A A	- -	B B	- -	- -	- -	A B	A A	- -	A B	A B	- -	- -	- -	- -	- -	A B	A B	A A	- -
10342	3	24.109	1327	A B	A A	A B	A B	A B	A B	A A	A B	A A	A A	A A	A A	A A	A A	A B	A B	A B	A B	A B	A B	A B	A A	A B	A B	A B	A B	A A	A B	A B
10343	3	24.109	1328	B B	B B	B B	B B	B B	B B	B B	B B	B B	B B	B B	B B	B B	B B	B B	B B	B B	B B	B B	B B	B B	B B	B B	B B	B B	B B	B B	B B	B B
10344	3	24.109	1329	A B	A A	A B	A B	A B	A B	A A	A B	A A	A A	A A	A A	A A	A A	A B	A B	A B	A B	A B	A B	A B	A A	A B	A B	A B	A B	A A	A B	A B
10346	3	24.109	1330	A B	B B	A B	A B	A B	A B	B B	A B	B B	B B	B B	B B	- -	B B	A B	A B	A B	A B	A B	A B	A B	B B	A B	A B	A B	A B	B B	A B	A B
2529	3	24.225	1331	B B	B B	B B	B B	B B	B B	B B	B B	B B	B B	B B	B B	B B	B B	B B	B B	B B	B B	B B	B B	B B	B B	B B	B B	B B	B B	B B	B B	B B
10349	3	24.822	1332	A B	A A	A B	A B	A B	A B	A A	A B	A A	A A	A A	A A	A A	A A	A B	A A	A B	A B	A B	A B	A B	A A	A B	A B	A B	A B	A A	A B	A B
10351	3	24.822	1333	A A	A A	A A	A A	A A	A A	A A	A A	A A	A A	A A	A A	A A	A A	A A	A A	A B	A A	A A	A A	A A	A A	A A	A A	A A	A A	A A	A A	A A
10352	3	24.822	1334	B B	B B	B B	A B	B B	B B	B B	B B	B B	B B	B B	B B	B B	B B	B B	B B	B B	B B	B B	B B	B B	B B	A B	A B	B B	B B	B B	A B	A B
10353	3	24.822	1335	A B	A A	A B	A B	A B	A B	A A	A B	A A	A A	A A	A A	A A	A A	A B	A A	A B	A B	A B	A B	A B	A A	A B	A B	A B	A B	A A	A B	A B
10354	3	24.822	1336	A B	B B	A B	A B	A B	A B	B B	A B	B B	B B	B B	B B	B B	B B	B B	B B	B B	A B	A B	A B	A B	B B	A B	A B	A B	A B	B B	A B	A B
10357	3	26.352	1337	A A	B B	A B	B B	B B	B B	A B	A B	A B	A B	A B	B B	B B	B B	A B	B B	A B	A B	A B	B B	B B	A B	B B	A B	A A	A B	B B	A B	A B
2532	3	26.352	1338	B B	B B	B B	B B	A B	A B	B B	B B	B B	A B	B B	B B	B B	B B	B B	B B	B B	B B	B B	B B	B B	B B	B B	B B	B B	B B	B B	B B	B B
10358	3	26.352	1339	B B	B B	B B	A B	B B	B B	B B	A B	B B	B B	B B	B B	B B	B B	B B	B B	B B	A B	B B	A B	B B	B B	B B	B B	B B	B B	B B	A B	A B
10359	3	26.352	1340	A A	A A	A A	A A	A B	A B	A A	A A	A A	A B	A A	A A	A A	A A	A A	A A	A A	A A	A A	A A	A A	A A	A A	A A	A A	A A	A A	A A	A A
10360	3	26.352	1341	A A	A A	A A	A B	A B	A B	A A	A B	A A	A B	A A	A A	A A	A A	A A	A A	A B	A B	A A	A B	A B	A A	A A	A A	A A	A A	A A	A B	A B
3192	3	26.76	1342	A A	A B	A B	A B	A B	A B	A A	A A	A A	A A	A A	A B	A B	A B	A A	A B	A A	A A	A B	A B	A B	A A	A B	A A	A A	A B	A B	A A	A A
3193	3	26.76	1343	A A	A A	A A	A A	A A	A A	A A	A A	A A	A A	A B	A B	A A	A A	A A	A B	A A	A A	A A	A A	A A	A A	A A	A A	A A	A A	A A	A A	A A
1989	3	27.495	1344	A A	B B	A B	B B	A B	A B	A B	A B	A A	A A	A B	B B	B B	B B	A B	B B	A B	A B	A B	B B	B B	A B	A B	A A	A A	A B	B B	A A	A B
229	3	27.495	1345	B B	A A	A B	A A	A B	A B	A B	B B	B B	A B	A B	A A	A A	A A	A B	A A	A B	B B	A B	A B	A A	A B	A B	B B	B B	A B	A A	A B	A B
83	3	27.857	1346	B B	A B	A B	A A	A B	A B	A B	B B	B B	B B	A B	A A	A B	A A	A B	A A	B B	B B	A B	A B	A B	A B	A B	B B	B B	A B	A A	A B	A B
15850	3	27.946	1347	A A	B B	A B	B B	A B	A B	A B	A A	A A	A B	A B	B B	B B	B B	A B	B B	A A	A A	A B	A B	B B	A B	B B	A A	A A	A B	B B	A B	A B
15852	3	27.946	1348	B B	B B	B B	A B	B B	B B	A B	B B	B B	B B	A B	A B	B B	B B	B B	A B	B B	B B	B B	B B	B B	A B	B B	B B	B B	B B	B B	A B	A B
15853	3	27.946	1349	B B	A B	A B	- -	A B	A B	B B	B B	- -	B B	- -	A B	- -	- -	- -	A B	B B	- -	A B	A B	- -	- -	- -	- -	- -	A B	A B	B B	- -
15251	3	27.959	1350	A A	A A	A A	- -	A A	A A	A A	A A	- -	A A	- -	A B	- -	- -	- -	A B	A A	- -	A A	A A	- -	- -	- -	- -	- -	A A	A A	A B	- -
15252	3	27.959	1351	B B	B B	B B	B B	B B	B B	B B	B B	B B	B B	B B	B B	B B	B B	B B	B B	B B	B B	B B	B B	B B	B B	B B	B B	B B	B B	B B	B B	B B
15253	3	27.959	1352	B B	A A	A B	A A	A B	A B	A B	B B	B B	A B	A B	A A	A A	A A	A B	A A	B B	B B	A B	A B	A A	A B	A A	B B	B B	A B	A A	A B	A B
1475	3	28.891	1353	A A	A B	A B	B B	A B	A B	A B	A A	A B	A B	A B	B B	A B	B B	A B	B B	A A	A A	B B	A B	A B	A B	B B	A B	A A	B B	B B	A B	A B
10376	3	29.076	1354	A A	A B	A B	B B	A B	A B	A A	A A	A B	A A	A B	B B	A B	A B	A A	B B	A A	A A	B B	A B	A B	A B	A B	A B	A A	B B	A B	A B	A B
2731	3	29.076	1355	A A	A B	A B	B B	A B	A B	A A	A A	A B	A A	A B	B B	A B	A B	A A	B B	A A	A A	B B	A B	A B	A A	A B	A B	A A	A B	A B	A B	A B
15546	3	29.596	1356	B B	A B	B B	- -	B B	B B	B B	B B	- -	B B	- -	B B	- -	- -	- -	B B	B B	- -	B B	B B	- -	- -	- -	- -	- -	B B	B B	B B	- -
1483	3	29.91	1357	B B	B B	B B	B B	B B	B B	A B	B B	B B	B B	B B	B B	B B	A B	B B	B B	B B	B B	B B	B B	B B	A B	A B	B B	B B	A B	A B	B B	B B
17413	3	30.044	1358	A A	A B	A B	B B	A B	A B	A B	A A	A B	A A	A B	B B	A B	B B	A B	B B	A A	A A	B B	A B	B B	A B	B B	A B	A A	B B	B B	A B	A B
17414	3	30.044	1359	A A	B B	A B	B B	A B	A B	A B	A A	A B	A B	A B	B B	B B	B B	A B	B B	A A	A A	B B	A B	B B	A B	B B	A B	A A	B B	B B	A B	A B
3198	3	30.108	1360	B B	A B	A B	A A	A B	A B	A B	B B	A B	B B	A B	A A	- -	A A	A B	A A	B B	B B	A A	A B	A B	A B	A A	A B	B B	A A	A A	A B	A B
10377	3	30.108	1361	B B	A A	A B	- -	A B	A B	A B	B B	- -	A B	- -	A A	- -	- -	- -	A A	B B	- -	A A	A B	- -	- -	- -	- -	- -	A A	A A	A B	- -
10378	3	30.108	1362	A A	A B	A B	B B	A B	A B	A B	A A	A B	A A	A B	B B	A B	B B	A B	B B	A A	A A	B B	A B	B B	A B	B B	A B	A A	B B	B B	A B	A B
10380	3	30.108	1363	B B	A B	A B	A A	A B	A B	A B	B B	A B	A B	A B	A A	A B	A A	A B	A A	B B	B B	A A	A B	A A	A B	A A	A B	B B	A A	A A	A B	A B
10381	3	30.108	1364	A A	A A	A A	A A	A A	A A	A A	A A	A A	A B	A A	A A	A A	A A	A A	A A	A A	A A	A A	A A	- -	A A	A A	A A	A A	A A	A A	A A	A A
10382	3	30.108	1365	B B	B B	B B	B B	B B	B B	A B	B B	B B	B B	B B	B B	B B	A B	B B	B B	B B	B B	B B	B B	B B	B B	A B	B B	B B	A B	A B	B B	B B
10384	3	30.337	1366	B B	B B	B B	- -	B B	B B	B B	B B	- -	B B	- -	B B	- -	- -	- -	B B	B B	- -	B B	B B	- -	- -	- -	- -	- -	B B	B B	B B	- -
10389	3	30.337	1367	A A	A B	A B	- -	A B	A B	A B	A A	- -	A A	- -	B B	- -	- -	- -	B B	A A	- -	B B	A B	- -	- -	- -	- -	- -	B B	B B	A B	- -
10392	3	31.154	1368	A B	B B	A B	B B	A B	A B	A B	A B	A B	A B	A B	B B	B B	B B	A B	B B	A A	A B	B B	B B	B B	- -	B B	A B	A B	B B	B B	A B	A B
10393	3	31.154	1369	A B	A B	A B	A A	A B	A B	A B	A B	A B	A B	A B	A A	A B	A A	A B	A A	B B	A B	A A	A A	A B	A B	A A	A B	A B	A A	A A	A B	A B
10394	3	31.156	1370	A B	A B	A B	- -	A B	A B	A B	A B	- -	A B	- -	B B	- -	- -	- -	B B	A A	- -	B B	B B	- -	- -	- -	- -	- -	B B	B B	A B	- -
10395	3	31.16	1371	A A	A A	A A	A B	A A	A A	A A	A B	A A	A B	A B	A B	A A	A A	A A	A B	A A	A B	A B	A B	A A	A A	A A	A B	A A	A A	A A	A A	A B
467	3	31.16	1372	A B	A B	A B	A A	A B	A B	A B	A B	A B	A B	A B	A A	A B	A A	A B	A A	B B	A B	A A	A A	A B	A B	A A	A B	A B	A A	A A	A B	A B
10396	3	31.164	1373	B B	B B	B B	A B	B B	B B	B B	A B	B B	A B	A B	B B	B B	B B	B B	A B	B B	A B	A B	A B	B B	B B	B B	A B	B B	B B	B B	B B	A B
10397	3	31.165	1374	A B	A A	A B	A A	A B	A B	A B	A B	A B	A B	A B	A A	A A	A A	A B	A A	B B	A B	A A	A A	A A	A B	A A	A B	A B	A A	A A	A B	A B
2029	3	31.203	1375	A B	A B	A B	B B	A B	A B	A B	A B	A B	A B	A B	B B	A B	B B	A B	B B	A A	A B	B B	B B	A B	A A	B B	A B	A B	A B	B B	A A	A B
13267	3	31.468	1376	A B	A A	A B	A A	A B	A B	A B	A B	A B	A B	A B	A A	A A	A A	A B	A A	B B	A B	A A	A A	A A	A B	A A	A B	A B	A A	A A	A B	A B
13263	3	31.468	1377	A B	A B	A B	- -	A B	A B	A B	A B	- -	A B	- -	A A	- -	- -	- -	A A	B B	- -	A A	A A	- -	- -	- -	- -	- -	A B	A A	A B	- -
13262	3	31.468	1378	A B	A B	A B	B B	A B	A B	A B	A B	A B	A B	A B	B B	A B	B B	A B	B B	A A	A B	B B	B B	A B	A B	B B	A B	A B	B B	B B	A B	A B
10398	3	31.506	1379	A B	A B	A B	- -	A B	A B	A B	A B	- -	A B	- -	A A	- -	- -	- -	A A	B B	- -	A A	A A	- -	- -	- -	- -	- -	A A	A A	A B	- -
10399	3	31.506	1380	A A	A B	A A	A A	A A	A A	A A	A A	A A	A A	A A	A A	A B	A A	A A	A A	A A	A A	A A	A A	A A	A A	A A	A A	A A	A A	A A	A A	A A
10401	3	31.506	1381	A B	A B	A B	- -	A B	A B	A B	A B	- -	A B	- -	A A	- -	- -	- -	A A	B B	- -	A A	A A	- -	- -	- -	- -	- -	A A	A A	A B	- -
9366	3	31.576	1382	B B	A B	B B	- -	B B	B B	B B	B B	- -	B B	- -	B B	- -	- -	- -	B B	B B	- -	B B	B B	- -	- -	- -	- -	- -	B B	B B	B B	- -
1519	3	31.88	1383	A B	B B	B B	A B	B B	B B	B B	A B	B B	A B	A B	A B	B B	A B	A B	A B	B B	A B	A B	A B	A B	A B	A B	A B	B B	B B	A B	A B	A B
10403	3	32.681	1384	B B	B B	A B	B B	B B	B B	B B	B B	B B	B B	B B	B B	A B	B B	B B	B B	B B	B B	B B	B B	B B	B B	B B	B B	B B	B B	B B	B B	B B
10404	3	32.681	1385	B B	A A	A B	A A	A B	A B	B B	A B	A B	A B	A B	A A	A B	A A	B B	A A	B B	A B	A A	A A	A B	A B	A A	A B	A A	A B	A A	A B	A B
10405	3	32.681	1386	B B	A A	A B	A A	A B	A B	B B	A B	A B	A B	A B	A A	A B	A A	B B	A A	B B	A B	A A	A A	A B	A B	A A	A B	A A	A B	A A	A B	A B
10406	3	32.681	1387	A A	B B	A B	B B	A B	A B	- -	A B	A B	A B	A B	B B	B B	B B	A B	B B	A A	A B	B B	B B	B B	A B	B B	A B	B B	B B	B B	A B	A B
10408	3	32.681	1388	B B	A B	B B	- -	B B	B B	B B	A B	- -	A B	- -	A B	- -	- -	- -	A B	B B	- -	A B	A B	- -	- -	- -	- -	- -	B B	A B	A B	- -
10410	3	32.802	1389	A A	B B	A B	- -	A B	A B	A B	A B	- -	A B	- -	B B	- -	- -	- -	B B	A A	- -	B B	B B	- -	- -	- -	- -	- -	B B	B B	A B	- -
6570	3	32.894	1390	A A	B B	A B	B B	A B	A B	A B	A B	A B	A B	A B	B B	A B	B B	A B	B B	A A	A B	B B	B B	B B	A B	B B	A B	B B	B B	B B	A B	A B
6571	3	32.894	1391	B B	A A	A A	A A	A B	A B	A B	A B	A B	A B	A B	A A	A A	A A	A B	A A	B B	A B	A A	A A	A A	A B	A A	A B	A A	A A	A A	A B	A B
6572	3	32.894	1392	B B	A A	A A	A A	A B	A B	A B	A B	A B	A B	A B	A A	A A	A A	A B	A A	B B	A B	A A	A A	A A	A B	A A	A B	A A	A A	A A	A B	A B
6573	3	32.894	1393	B B	A A	A B	A A	A B	A B	B B	A B	A B	A B	A B	A A	A B	A A	B B	A A	B B	A B	A A	A A	A A	B B	A B	A B	A A	A B	A A	A B	A B
10414	3	33.491	1394	A A	B B	A B	B B	A B	A B	A B	A B	A B	A B	A B	B B	A B	B B	A A	B B	A A	A B	B B	B B	B B	A A	A B	A B	A B	A B	B B	A B	A B
2054	3	33.491	1395	B B	A B	B B	- -	B B	B B	A B	A B	- -	A B	- -	A B	- -	- -	- -	A B	B B	- -	A B	A B	- -	- -	- -	- -	- -	B B	A B	A B	- -
10415	3	33.491	1396	A A	A A	A B	A A	A B	A B	A A	A A	A B	A A	A A	A A	A B	A A	A A	A A	A B	A A	A A	A A	A A	A B	A B	A A	A A	A A	A A	A A	A A
10416	3	33.491	1397	A A	A A	A A	A A	A A	A A	A A	A A	A A	A A	A A	A A	A B	A A	A A	A A	A A	A A	A A	A A	A A	A A	A A	A A	A A	A A	A A	A A	A A
2055	3	33.491	1398	B B	B B	B B	B B	A B	A B	B B	B B	A B	B B	B B	B B	B B	B B	B B	B B	A B	B B	B B	B B	B B	B B	B B	B B	B B	B B	B B	B B	B B
10422	3	34.548	1399	A A	A A	A B	A A	A B	A B	A A	A A	A B	A A	A A	A A	A B	A A	A A	A A	A B	A A	A A	A A	A A	A A	A B	A A	A A	A A	A A	A A	A A
10424	3	34.642	1400	A A	A B	B B	A B	B B	B B	A A	A A	B B	A A	A A	A B	B B	A B	A A	A B	A B	A A	A B	A B	B B	A A	B B	A A	A B	A B	A B	A A	A A
10425	3	34.642	1401	A A	A B	A A	A B	A A	A A	A B	A B	A A	A B	A B	A B	A A	A B	A B	A B	A A	A B	A B	A B	A A	A B	A A	A B	A A	A A	A B	A B	A B
10426	3	34.642	1402	B B	B B	B B	B B	B B	B B	B B	B B	B B	B B	B B	B B	B B	B B	B B	B B	B B	B B	B B	B B	B B	B B	B B	B B	A B	A B	B B	B B	B B
10428	3	34.642	1403	B B	A B	A B	A B	A B	A B	A B	A B	A B	A B	A B	A B	A B	A B	A B	A B	A B	A B	A B	A B	B B	A B	A B	A B	B B	B B	A B	A B	A B
2074	3	34.642	1404	B B	B B	B B	B B	A B	A B	B B	B B	A B	B B	B B	B B	A B	B B	B B	B B	A B	B B	B B	B B	B B	B B	A B	B B	B B	B B	B B	B B	B B
10429	3	34.642	1405	A A	A A	A B	- -	A B	A B	A A	A A	- -	A A	- -	A A	- -	- -	- -	A A	A B	- -	A A	A A	- -	- -	- -	- -	- -	A A	A A	A A	- -
10431	3	34.642	1406	B B	A B	B B	- -	B B	B B	A B	A B	- -	A B	- -	A B	- -	- -	- -	A B	B B	- -	A B	A B	- -	- -	- -	- -	- -	A B	A B	A B	- -
532	3	34.829	1407	A A	A A	A A	A A	A A	A A	A A	A A	A A	A A	A A	A A	A A	A A	A A	A A	A A	A A	A A	A A	A A	A A	A A	A A	A A	A B	A A	A A	A A
839	3	34.829	1408	A A	A B	B B	A B	B B	B B	A A	A A	B B	A A	A A	A B	B B	A B	A A	A B	A B	A A	A B	A B	B B	A A	B B	A A	A B	A B	A B	A A	A A
16074	3	35.053	1409	B B	B B	B B	- -	A B	A B	B B	B B	- -	B B	- -	B B	- -	- -	- -	B B	A B	- -	B B	B B	- -	- -	- -	- -	- -	B B	B B	B B	- -
16075	3	35.053	1410	B B	A B	B B	A B	B B	B B	A B	A B	B B	A B	A B	A B	B B	A B	A B	A B	B B	A B	A B	A B	A B	A B	B B	A B	B B	B B	A B	A B	A B
16076	3	35.053	1411	B B	B B	A B	B B	B B	B B	B B	B B	A B	B B	B B	B B	B B	B B	B B	B B	B B	B B	B B	B B	B B	B B	A B	B B	B B	B B	B B	B B	B B
16078	3	35.053	1412	B B	B B	B B	- -	A B	A B	B B	B B	- -	B B	- -	B B	- -	- -	- -	B B	A B	- -	B B	B B	- -	- -	- -	- -	- -	B B	B B	B B	- -
16080	3	35.053	1413	A A	A A	A B	A A	A B	A B	A A	A A	A B	A A	A A	A A	A B	A A	A A	A A	A B	A A	A A	A A	A A	A A	A B	A A	A A	A A	A A	A A	A A
16081	3	35.053	1414	A A	B B	B B	B B	B B	B B	A B	A B	B B	A B	A B	B B	B B	B B	A B	B B	A B	A B	B B	B B	B B	A B	B B	A B	A B	A B	B B	A B	A B
16082	3	35.053	1415	B B	B B	A B	B B	B B	B B	B B	B B	A B	B B	B B	B B	A B	B B	B B	B B	B B	B B	B B	B B	B B	B B	B B	B B	B B	B B	B B	B B	B B
13413	3	35.299	1416	B B	B B	B B	- -	A B	A B	B B	B B	- -	B B	- -	B B	- -	- -	- -	B B	A B	- -	B B	B B	- -	- -	- -	- -	- -	B B	B B	B B	- -
13412	3	35.299	1417	B B	A A	A A	A A	A A	A A	A B	A B	A A	A B	A B	A A	A A	A A	A B	A A	A B	A B	A A	A A	A B	A B	A A	A B	A A	A A	A A	A B	A B
13411	3	35.299	1418	A A	A A	A A	A A	A A	A A	A A	A A	A A	A A	A A	A A	A A	A A	A A	A A	A A	A A	A A	A A	A A	A A	A A	A A	A A	A A	A A	A A	A A
13410	3	35.299	1419	A A	A A	A B	A A	A B	A B	A A	A A	A B	A A	A A	A A	A B	A A	A A	A A	A B	A A	A A	A A	A A	A A	A B	A A	A A	A B	A A	A A	A A
10448	3	36.196	1420	A A	A A	A A	- -	A B	A B	A A	A A	- -	A A	- -	A A	- -	- -	- -	A A	A B	- -	A A	A A	- -	- -	- -	- -	- -	A A	A A	A A	- -
10446	3	36.196	1421	A B	A B	A B	- -	A B	A B	- -	A B	- -	A B	- -	A B	- -	- -	- -	A B	A B	- -	A B	A B	- -	- -	- -	- -	- -	A B	A B	A B	- -
5913	3	36.389	1422	A B	B B	B B	B B	B B	B B	A B	A B	B B	A B	A B	B B	B B	B B	A B	B B	A B	A B	B B	B B	B B	A B	B B	A B	B B	B B	B B	A B	A B
856	3	36.425	1423	A A	A A	A B	A A	A B	A B	A A	A A	A B	A A	A A	A A	A A	A A	A A	A A	A B	A A	A B	A A	A B	A A	A B	A A	A B	A B	A A	A A	A A
2805	3	36.425	1424	A A	A A	A A	A A	A A	A B	A A	A A	A A	A A	A A	A A	A A	A A	A A	A A	A B	A A	A A	A A	A A	A A	A A	A A	A A	A A	A A	A A	A A
3219	3	36.425	1425	A A	A A	A B	A A	A B	A B	A A	A A	A B	A A	A A	A A	A A	A A	A A	A A	A B	A A	A B	A A	A A	A A	A B	A A	A A	A A	A A	A A	A A
10452	3	36.425	1426	B B	B B	A B	- -	A B	A B	B B	B B	- -	B B	- -	B B	- -	- -	- -	B B	A B	- -	A B	B B	- -	- -	- -	- -	- -	B B	B B	B B	- -
658	3	37.255	1427	A A	A A	A B	A A	A B	A B	A A	A A	A B	A A	A A	A A	A A	A A	A A	A A	A B	A A	A B	A A	A A	A A	A B	A A	A A	A A	A A	A A	A A
240	3	37.255	1428	A A	A A	A A	A A	A A	A A	A A	A A	A A	A A	A A	A A	A A	A A	A A	A A	A A	A A	A A	A A	A A	A A	A A	A A	A A	A B	A A	A A	A A
864	3	37.255	1429	A A	A A	A B	A A	A A	A B	A A	A A	A B	A A	A A	A A	A A	A A	A A	A A	A B	A A	A B	A A	A A	A A	A A	A A	A A	A A	A A	A A	A A
2097	3	37.257	1430	B B	B B	B B	- -	B B	B B	B B	B B	- -	B B	- -	B B	- -	- -	- -	B B	B B	- -	B B	B B	- -	- -	- -	- -	- -	B B	B B	B B	- -
10466	3	37.386	1431	B B	B B	B B	B B	A B	A B	B B	B B	B B	B B	B B	B B	B B	B B	B B	B B	A B	B B	B B	B B	B B	B B	B B	B B	B B	B B	B B	B B	B B
10468	3	37.386	1432	B B	B B	A B	B B	B B	B B	B B	B B	A B	B B	B B	B B	B B	B B	B B	B B	B B	B B	A B	B B	B B	B B	B B	B B	B B	B B	B B	B B	B B
15473	3	37.479	1433	B B	B B	A B	B B	A B	A B	B B	B B	A B	B B	B B	B B	B B	B B	B B	B B	A B	B B	A B	B B	B B	B B	A B	B B	B B	B B	B B	B B	B B
1582	3	37.479	1434	B B	B B	A B	- -	B B	A B	B B	B B	- -	B B	- -	B B	- -	- -	- -	B B	A B	- -	A B	B B	- -	- -	- -	- -	- -	B B	B B	B B	- -
15860	3	37.506	1435	B B	B B	A B	- -	A B	A B	B B	B B	- -	B B	- -	B B	- -	- -	- -	B B	A B	- -	A B	B B	- -	- -	- -	- -	- -	B B	B B	B B	- -
15861	3	37.51	1436	A A	A A	A A	A A	A A	A A	A A	A A	A A	A A	A A	A A	A A	A A	A A	A A	A A	A A	A A	A A	- -	A A	A A	A A	A A	A A	A A	A A	A A
1583	3	37.63	1437	B B	B B	B B	B B	B B	A B	B B	B B	B B	B B	B B	B B	B B	B B	B B	B B	A B	B B	B B	B B	B B	B B	B B	B B	B B	B B	B B	B B	B B
9958	3	37.899	1438	B B	B B	B B	B B	B B	A B	B B	B B	A B	B B	B B	B B	B B	B B	B B	B B	A B	B B	B B	B B	B B	B B	B B	B B	B B	B B	B B	B B	B B
9959	3	37.899	1439	B B	A B	A B	A B	A B	A B	B B	B B	A B	B B	B B	A B	A B	A B	B B	A B	B B	B B	A B	A B	A A	B B	A B	B B	A A	A A	A B	B B	B B
9962	3	37.899	1440	B B	A B	A B	A B	A B	A B	B B	B B	A B	B B	B B	A B	A B	A B	B B	A B	B B	B B	A B	A B	A A	B B	A B	B B	A A	A A	A B	B B	B B
10491	3	37.953	1441	B B	A B	A B	A B	A B	A B	B B	B B	A B	B B	B B	A B	A B	A B	B B	A B	B B	B B	A B	A B	A B	B B	A B	B B	A B	- -	A B	B B	B B
10492	3	37.953	1442	A B	B B	B B	B B	B B	B B	A B	A B	B B	A B	A B	B B	B B	B B	A B	B B	A B	A B	B B	B B	B B	A B	B B	A B	B B	B B	B B	A B	A B
10493	3	37.953	1443	B B	B B	B B	B B	B B	B B	B B	B B	B B	B B	B B	B B	B B	B B	B B	B B	B B	B B	B B	B B	B B	B B	B B	B B	B B	B B	B B	B B	B B
10494	3	37.953	1444	B B	A B	A B	A B	A A	A A	B B	B B	A A	B B	B B	A B	A B	A B	B B	A B	A B	B B	A B	A B	A A	B B	A A	B B	A A	A A	A B	B B	B B
10495	3	37.953	1445	B B	B B	B B	- -	B B	B B	B B	B B	- -	B B	- -	B B	- -	- -	- -	B B	B B	- -	B B	B B	- -	- -	- -	- -	- -	B B	B B	B B	- -
15863	3	37.956	1446	B B	B B	B B	B B	B B	A B	B B	B B	A B	B B	B B	B B	B B	B B	B B	B B	A B	B B	B B	B B	B B	B B	B B	B B	B B	B B	B B	B B	B B
2133	3	37.956	1447	A A	A B	A B	A B	B B	B B	A A	A A	B B	A A	A A	A B	A B	A B	A A	A B	A B	A A	A B	A B	B B	A A	B B	A A	B B	B B	A B	A A	A A
15865	3	37.956	1448	A A	A A	A A	A A	A B	A B	A A	A A	A B	A A	A A	A A	A A	A A	A A	A A	A B	- -	A A	A A	A A	A A	A B	A A	A A	A A	A A	A A	A A
555	3	37.956	1449	B B	B B	B B	B B	B B	B B	B B	B B	B B	B B	B B	B B	B B	B B	B B	B B	B B	B B	B B	B B	B B	B B	B B	B B	B B	B B	B B	B B	B B
12768	3	37.956	1450	A A	A A	A A	A A	A A	A A	A A	A A	A A	A A	A A	A A	A A	A A	A A	A A	A A	A A	A A	A A	A A	A A	A A	A A	A A	A A	A A	A A	A A
12766	3	37.956	1451	B B	B B	B B	B B	B B	B B	B B	B B	A B	B B	B B	B B	B B	B B	B B	B B	B B	B B	B B	B B	B B	B B	B B	B B	B B	B B	B B	B B	B B
15867	3	38.048	1452	B B	B B	B B	B B	B B	B B	B B	B B	B B	B B	B B	B B	B B	B B	B B	B B	B B	B B	B B	B B	B B	B B	B B	B B	B B	B B	B B	B B	B B
10496	3	38.05	1453	A B	A A	A A	A A	A A	A A	A B	A B	A A	A B	A B	A A	A A	A A	A B	A A	A B	A B	A A	A A	A A	A B	A A	A B	A B	A A	A A	A B	A B
10497	3	38.05	1454	B B	B B	B B	B B	B B	B B	B B	B B	A B	B B	B B	B B	B B	B B	B B	B B	B B	B B	B B	B B	B B	B B	B B	B B	B B	B B	B B	B B	B B
10504	3	38.474	1455	A B	B B	B B	- -	A B	A B	A B	A B	- -	A B	- -	B B	- -	- -	- -	B B	A A	- -	B B	B B	- -	- -	- -	- -	- -	B B	B B	A B	- -
10505	3	38.474	1456	A B	A A	A A	A A	A B	A B	A B	A B	A B	A B	A B	A A	A A	A A	A B	A A	B B	A B	A A	A A	A A	A B	A B	A B	A B	A A	A A	A B	A B
10506	3	38.474	1457	B B	B B	B B	B B	B B	B B	B B	B B	B B	B B	B B	B B	B B	B B	B B	B B	B B	B B	B B	B B	B B	B B	B B	B B	A B	B B	B B	B B	B B
10509	3	38.474	1458	A A	A A	A A	- -	A A	A B	A A	A A	- -	A A	- -	A A	- -	- -	- -	A A	A B	- -	A A	A A	- -	- -	- -	- -	- -	A A	A A	A A	- -
10511	3	39.05	1459	A B	A B	A B	- -	A B	A B	A B	A B	- -	A B	- -	A B	- -	- -	- -	A B	A B	- -	A B	A B	- -	- -	- -	- -	- -	A A	A B	A B	- -
10514	3	39.05	1460	B B	B B	B B	B B	A B	B B	B B	B B	B B	B B	B B	B B	B B	B B	B B	B B	B B	B B	B B	B B	B B	B B	B B	B B	B B	B B	B B	B B	B B
10515	3	39.05	1461	A B	A B	A B	A B	B B	B B	A B	A B	A B	A B	A B	A B	A B	A B	A B	A B	B B	A B	A B	A B	A B	A B	B B	A B	A B	B B	A B	A B	A B
10516	3	39.05	1462	A B	A B	A B	A B	A B	A B	A B	A B	A B	A B	A B	A B	A B	A B	A B	A B	A B	A B	A B	A B	A B	A B	A B	A B	A B	A A	A B	A B	A B
10518	3	39.528	1463	B B	B B	B B	B B	B B	B B	B B	B B	B B	B B	B B	B B	B B	B B	B B	B B	B B	B B	B B	B B	B B	B B	B B	B B	A B	B B	B B	B B	B B
10519	3	39.528	1464	B B	B B	B B	- -	A B	A B	B B	B B	- -	B B	- -	B B	- -	- -	- -	B B	A B	- -	B B	B B	- -	- -	- -	- -	- -	B B	B B	B B	- -
10520	3	39.528	1465	A A	A A	A A	- -	A B	A B	A A	A A	- -	A A	- -	A A	- -	- -	- -	A A	A B	- -	A A	A A	- -	- -	- -	- -	- -	A A	A A	A A	- -
10522	3	39.528	1466	A A	A A	A A	A A	A B	A B	A A	A A	A A	A A	A A	A A	A A	A A	A A	A A	A B	A A	A A	A A	A A	A A	A B	A A	A B	A A	A A	A A	A A
10526	3	39.528	1467	A B	A A	A A	A A	A A	A A	A B	A B	A A	A B	A B	A A	A A	A A	A B	A A	A B	A B	A A	A A	A A	A B	A A	A B	A A	A A	A A	A B	A A
542	3	39.628	1468	B B	B B	B B	B B	B B	A B	B B	B B	B B	B B	B B	B B	B B	B B	B B	B B	A B	B B	B B	B B	B B	B B	B B	B B	B B	B B	B B	B B	B B
10550	3	39.728	1469	A A	A A	A A	A A	A B	A B	A A	A A	A A	A A	A A	A A	A A	A A	A A	A A	A B	A A	A A	A A	A A	A A	A B	A A	A A	A A	A A	A A	A A
10549	3	39.728	1470	B B	B B	B B	B B	B B	B B	B B	B B	B B	B B	B B	B B	- -	- -	B B	B B	B B	B B	B B	B B	- -	B B	B B	B B	- -	B B	B B	B B	B B
10548	3	39.728	1471	A A	A A	A A	A A	A B	A B	A A	A A	A A	A A	A A	A A	A A	A A	A A	A A	A B	A A	A A	A A	A A	A A	A B	A A	A A	A A	A A	A A	A A
10546	3	39.728	1472	B B	B B	B B	B B	B B	B B	B B	B B	B B	B B	B B	B B	B B	B B	B B	B B	B B	B B	B B	B B	B B	B B	B B	B B	B B	B B	B B	B B	B B
10545	3	39.728	1473	B B	B B	B B	B B	A B	A B	B B	B B	B B	B B	B B	B B	B B	B B	B B	B B	A B	B B	B B	B B	B B	B B	A B	B B	B B	B B	B B	B B	B B
17899	3	39.873	1474	A B	A B	A B	A B	B B	B B	A B	A B	A B	A B	A B	A B	A B	A B	A B	A B	B B	A B	A B	A B	B B	A B	B B	A B	B B	B B	A B	A B	A B
10262	3	40.211	1475	A A	A A	A A	A A	A B	A B	A A	A A	A A	A A	A A	A A	A A	A A	A A	A A	A B	A A	A A	A A	A A	A A	A B	A A	A A	A A	A A	A A	A A
10561	3	40.32	1476	A B	B B	B B	B B	B B	B B	A B	A B	B B	A B	A B	B B	B B	B B	A B	B B	A B	A B	B B	B B	B B	A B	B B	A B	B B	B B	B B	A B	B B
10562	3	40.32	1477	A A	A A	A A	- -	A B	A B	A A	A A	- -	A A	- -	A A	- -	- -	- -	A A	A B	- -	A A	A A	- -	- -	- -	- -	- -	A B	A A	A A	- -
10565	3	40.32	1478	A B	A A	A A	A A	A A	A A	A B	A B	A A	A B	A B	A A	A A	A A	A B	A A	A B	A B	A A	A A	A A	A B	A A	A B	A B	A A	A A	A B	A A
18012	3	40.519	1479	A A	A A	A A	A A	A B	A B	A A	A A	A A	A A	A A	A A	A A	A A	A A	A A	A B	A A	A A	A A	A B	A A	A B	A A	A A	A B	A A	A A	A A
2181	3	40.78	1480	B B	B B	B B	B B	B B	B B	B B	B B	B B	B B	B B	B B	B B	B B	B B	B B	B B	B B	B B	B B	A B	B B	B B	B B	A B	A B	B B	B B	B B
2891	3	41.148	1481	A B	A B	A A	A B	A A	A A	A B	A B	A B	A B	A B	A B	A B	A B	A B	A B	A A	A B	A B	A B	A A	A B	A A	A B	A A	A A	A B	A B	A B
1646	3	41.155	1482	A B	A B	B B	A B	B B	B B	A B	A B	A B	A B	A B	A B	A B	A B	A B	A B	B B	A B	A B	A B	A B	A B	B B	A B	B B	A B	A B	A B	A B
10570	3	41.155	1483	B B	B B	B B	- -	B B	B B	B B	B B	- -	B B	- -	B B	- -	- -	- -	B B	B B	- -	B B	B B	- -	- -	- -	- -	- -	B B	B B	B B	- -
10571	3	41.155	1484	B B	B B	B B	B B	A B	B B	B B	B B	B B	B B	B B	B B	B B	B B	B B	B B	B B	B B	B B	B B	B B	B B	B B	B B	B B	B B	B B	B B	B B
10572	3	41.155	1485	A B	A B	A B	- -	A B	A B	A B	A B	- -	A B	- -	A B	- -	- -	- -	A B	A B	- -	A B	A B	- -	- -	- -	- -	- -	A B	A B	A B	- -
10573	3	41.155	1486	A B	A B	A B	A B	A B	A B	A B	A B	A B	A B	A B	A B	A B	A B	A B	A B	A B	A B	A B	A B	A B	A B	A B	A B	A A	A B	A B	A B	A B
10574	3	41.155	1487	A B	A B	A B	- -	A B	A B	A B	A B	- -	A B	- -	A B	- -	- -	- -	A B	A B	- -	A B	A B	- -	- -	- -	- -	- -	A B	A B	A B	- -
10575	3	41.155	1488	A A	A A	A B	A A	A B	A B	A A	A A	A A	A A	A A	A A	A A	A A	A A	A A	A B	A A	A A	A A	A B	A A	A B	A A	A A	A A	A A	A A	A A
10576	3	41.155	1489	B B	B B	B B	- -	B B	B B	B B	B B	- -	B B	- -	B B	- -	- -	- -	B B	B B	- -	B B	B B	- -	- -	- -	- -	- -	A B	B B	B B	- -
10577	3	41.155	1490	B B	B B	B B	B B	A B	B B	B B	B B	B B	B B	B B	B B	B B	B B	B B	B B	B B	B B	B B	B B	A B	B B	B B	B B	B B	B B	B B	B B	B B
2193	3	41.268	1491	B B	B B	B B	B B	B B	B B	B B	B B	B B	B B	B B	B B	B B	B B	B B	B B	B B	B B	B B	B B	B B	B B	B B	B B	B B	B B	B B	B B	B B
244	3	41.62	1492	B B	B B	B B	B B	B B	B B	B B	B B	B B	B B	B B	B B	B B	B B	B B	B B	B B	B B	B B	B B	B B	B B	B B	B B	B B	B B	B B	B B	B B
10578	3	42.063	1493	B B	B B	B B	B B	B B	B B	B B	B B	B B	B B	B B	B B	B B	B B	B B	B B	B B	B B	B B	B B	B B	B B	B B	B B	B B	B B	B B	B B	B B
10579	3	42.066	1494	B B	B B	B B	B B	B B	A B	B B	B B	B B	B B	B B	B B	B B	B B	B B	B B	A B	B B	B B	B B	B B	B B	B B	B B	B B	B B	B B	B B	B B
10580	3	42.066	1495	A B	A B	A B	A B	A A	A B	A B	A B	A B	A B	A B	A B	A B	A B	A B	A B	A B	A B	A B	A B	A A	A A	A B	A B	A B	A B	A B	A B	A B
10581	3	42.066	1496	A B	A B	A B	A B	A B	A B	A B	A B	A B	A B	A B	A B	A B	A B	A B	A B	A B	A B	A B	A B	A B	B B	A B	A B	A B	A B	A B	A B	A B
10582	3	42.066	1497	B B	B B	B B	B B	A B	A B	B B	B B	B B	B B	B B	B B	B B	B B	B B	B B	A B	B B	B B	B B	B B	B B	B B	B B	B B	B B	B B	B B	B B
10583	3	42.066	1498	A B	A B	A B	A B	A B	A B	A B	A B	A B	A B	A B	A B	A B	A B	A B	A B	A B	A B	A B	A B	A B	A A	A B	A B	A B	A B	A B	A B	A B
10584	3	42.066	1499	A A	A A	A A	A A	A B	A B	A A	A A	A A	A A	A A	A A	A A	A A	A A	A A	A B	A A	A A	A A	A A	A A	A A	A A	A A	A A	A A	A A	A A
15320	3	42.259	1500	A B	A B	A B	A B	A B	A B	A B	A B	A B	A B	A B	A B	A B	A B	A B	A B	A B	A B	A B	A B	A A	A A	A B	A B	A B	A B	A B	A B	A B
17098	3	42.45	1501	A A	A A	A A	A A	A B	A A	A A	A A	A A	A A	A A	A A	A A	A A	A A	A A	A A	A A	A A	A A	A A	A A	A A	A A	A A	A A	A A	A A	A A
17097	3	42.458	1502	B B	B B	B B	B B	B B	B B	B B	B B	B B	B B	B B	B B	B B	B B	B B	B B	B B	B B	B B	B B	B B	B B	B B	B B	B B	B B	B B	B B	B B
17096	3	42.458	1503	B B	B B	B B	B B	B B	A B	B B	B B	B B	B B	B B	B B	B B	B B	B B	B B	A B	B B	B B	B B	B B	B B	B B	B B	B B	B B	B B	A B	B B
17095	3	42.458	1504	A A	A A	A A	A A	- -	A B	A A	A A	A A	A A	A A	A A	A A	A A	A A	A A	A B	A A	A A	A A	A A	A A	A A	A A	A A	A A	A A	A A	A A
17094	3	42.458	1505	A B	A B	A B	A B	A A	A A	A B	A B	A B	A B	A B	A B	A B	A B	A B	A B	A A	A B	A B	A B	A A	A A	A A	A B	A B	A B	A B	A A	A B
15275	3	42.726	1506	B B	B B	B B	B B	A B	B B	B B	B B	B B	B B	B B	B B	B B	B B	B B	B B	B B	B B	B B	B B	B B	B B	B B	B B	B B	B B	B B	B B	B B
10585	3	42.832	1507	A A	A A	A A	A A	A B	A B	A A	A A	A A	A A	A A	A A	A A	A A	A A	A A	A B	A A	A A	A A	A A	A A	A A	A A	A A	A A	A A	A A	A A
17729	3	42.933	1508	B B	B B	B B	B B	A B	A B	B B	B B	B B	B B	B B	B B	- -	B B	B B	B B	A B	B B	B B	B B	B B	B B	B B	B B	B B	B B	B B	B B	- -
17730	3	42.933	1509	A A	A A	A A	- -	A B	- -	A A	A A	- -	A A	- -	A A	- -	- -	- -	A A	A B	- -	A A	A A	- -	- -	- -	- -	- -	A A	A A	A B	- -
17732	3	42.933	1510	B B	B B	B B	B B	B B	B B	B B	B B	B B	B B	B B	B B	B B	B B	B B	B B	B B	B B	B B	B B	B B	B B	B B	B B	B B	B B	B B	B B	B B
2616	3	43.144	1511	A B	A B	A B	A B	A A	A B	A B	A B	A B	A B	A B	A B	A B	A B	A B	A B	A B	A B	A B	A B	A A	A A	A A	A B	A B	A B	A B	A A	A B
10587	3	43.144	1512	A B	A B	A B	A B	A A	A A	A B	A B	A B	A B	A B	A B	A B	A B	A B	A B	A A	A B	A B	A B	A A	A A	A A	A B	A B	A B	A B	A A	A B
10588	3	43.144	1513	A A	A A	A A	A A	A A	A A	A A	A A	A A	A A	A A	A A	A A	A A	A A	A A	A A	A A	A A	A A	A B	A A	A A	A A	A A	A A	A A	A A	A A
10590	3	43.144	1514	A B	B B	B B	B B	B B	B B	A B	A B	B B	A B	A B	B B	B B	B B	A B	B B	A B	A B	B B	A B	B B	A A	A B	A B	B B	B B	B B	A A	B B
4819	3	43.54	1515	A A	A A	A A	- -	A A	A B	A A	A A	- -	A A	- -	A A	- -	- -	- -	A A	A B	- -	A A	A A	- -	- -	- -	- -	- -	A A	A A	A A	- -
10591	3	43.675	1516	B B	B B	B B	B B	A B	A B	B B	B B	B B	B B	B B	B B	B B	B B	B B	B B	A B	B B	B B	B B	B B	B B	B B	B B	B B	B B	B B	B B	B B
10592	3	43.675	1517	A B	B B	B B	B B	A B	A B	A B	A B	B B	A B	A B	B B	B B	B B	A B	B B	A A	A B	B B	A B	A B	A A	A B	A B	B B	B B	B B	A B	B B
10593	3	43.675	1518	A B	A A	A A	A A	A B	A A	A B	A B	A A	A B	A B	A A	A A	A A	A B	A A	A B	A B	A A	A B	A B	B B	A B	A B	A A	A A	A A	A B	A A
982	3	43.675	1519	A B	A B	A B	A B	A A	A A	A B	A B	A B	A B	A B	A B	A B	A B	A B	A B	A A	A B	A B	A B	A A	A A	A A	A B	A B	A A	A B	A A	A B
10595	3	43.729	1520	B B	B B	B B	B B	B B	B B	B B	B B	B B	B B	B B	B B	B B	B B	B B	B B	B B	B B	B B	B B	A B	B B	B B	B B	B B	B B	B B	B B	B B
366	3	44.304	1521	A A	A A	A B	A A	A B	A B	A A	A A	A B	A A	A A	A B	A A	A A	A B	A A	A B	A A	A A	A A	A A	A A	A A	A A	A A	A A	A A	A A	A A
2912	3	44.304	1522	B B	B B	A B	B B	A B	A B	B B	B B	A B	B B	B B	B B	B B	B B	A B	B B	A B	B B	B B	B B	B B	B B	A B	B B	B B	A B	B B	A B	B B
1357	3	44.304	1523	A B	A B	B B	A B	B B	B B	A B	A B	B B	A B	A B	B B	A B	A B	B B	A B	B B	A B	A B	A B	B B	B B	B B	A B	A B	B B	A B	B B	A B
10596	3	44.679	1524	B B	B B	B B	B B	A B	A B	B B	B B	B B	B B	B B	A B	B B	B B	B B	B B	A B	B B	B B	B B	B B	B B	B B	B B	B B	B B	B B	B B	B B
10597	3	44.679	1525	A A	A A	A A	A A	A B	A B	A A	A A	A A	A A	A A	A B	A A	A A	A A	A A	A B	A A	A A	A A	A A	A A	A A	A A	A A	A A	A A	A A	A A
10598	3	44.679	1526	A A	A B	A B	A B	B B	B B	A A	A A	A B	A A	A A	B B	A B	A B	A A	A B	A B	A A	A B	A A	A B	A A	A B	A A	A B	A B	A B	A B	A B
10599	3	44.679	1527	B B	B B	B B	B B	B B	B B	B B	B B	B B	B B	B B	B B	B B	B B	B B	B B	B B	B B	B B	B B	B B	B B	B B	B B	B B	B B	B B	B B	B B
10606	3	45.243	1528	A A	A A	A A	- -	A B	A B	A A	A A	- -	A A	- -	A B	- -	- -	- -	A A	A B	- -	A A	A A	- -	- -	- -	- -	- -	A A	A A	A A	- -
10608	3	45.243	1529	B B	B B	B B	- -	B B	B B	B B	B B	- -	B B	- -	B B	- -	- -	- -	B B	B B	- -	B B	B B	- -	- -	- -	- -	- -	B B	B B	B B	- -
10609	3	45.243	1530	A A	A A	A B	A A	A A	A A	A A	A A	A B	A A	A A	A A	A A	A A	A B	A A	A A	A A	A A	A A	A A	A A	A A	A A	A A	A A	A A	A A	A A
15471	3	45.514	1531	A B	A A	A A	A A	A B	A A	A B	A B	A A	A B	A B	A A	A A	A A	A A	A B	A B	A B	A A	A B	A B	B B	A B	A B	A A	A B	A A	A B	A A
8558	3	45.737	1532	A A	A A	A A	A A	A B	A B	A B	A A	A A	A A	A A	A B	A A	A A	A A	A A	A B	A A	A A	A A	A A	A A	A A	A A	A A	A A	A A	A A	A A
10611	3	46.179	1533	B B	B B	B B	B B	A B	B B	A B	B B	B B	B B	B B	A B	B B	B B	B B	B B	B B	B B	B B	B B	B B	B B	B B	B B	B B	B B	B B	B B	B B
10612	3	46.179	1534	A A	A A	A A	- -	A B	A A	A A	A A	- -	A A	- -	A B	- -	- -	- -	A A	A A	- -	A A	A A	- -	- -	- -	- -	- -	A A	A A	A A	- -
10613	3	46.179	1535	A A	A A	A A	A A	A B	A B	A B	A A	A A	A A	A A	A B	A A	A A	A A	A B	A B	A A	A A	A A	A B	A B	A B	A A	A A	A A	A A	A A	A A
323	3	46.179	1536	B B	B B	B B	B B	B B	B B	B B	B B	B B	B B	B B	B B	B B	B B	B B	B B	B B	B B	B B	B B	B B	B B	B B	B B	B B	B B	B B	B B	B B
10615	3	46.179	1537	A A	A B	A B	A B	A A	A B	A A	A A	A B	A A	A A	B B	A B	A B	A B	B B	A A	A A	A B	A A	B B	A B	B B	A A	A B	B B	A B	A B	A B
10616	3	46.179	1538	B B	A B	A B	A B	A B	A A	A B	B B	A B	B B	B B	A B	A B	A B	A B	A A	A B	B B	A B	B B	A A	A B	A A	B B	A B	A A	A B	A B	A B
10617	3	46.179	1539	B B	A B	A B	A B	B B	A B	B B	B B	A B	B B	B B	A B	A B	A B	A B	A A	B B	B B	A B	B B	A A	A B	A A	B B	A B	A A	A B	A B	A B
9057	3	46.816	1540	B B	B B	B B	B B	A B	A B	A B	B B	B B	B B	B B	A B	B B	B B	B B	B B	A B	B B	B B	B B	B B	B B	B B	B B	B B	B B	B B	B B	B B
9059	3	46.816	1541	A A	A A	A A	A A	A A	A A	A A	A A	A A	A A	A A	A B	A A	A A	A A	A A	A A	A A	A A	A A	A A	A A	A A	A A	A A	A A	A A	A A	A A
9061	3	46.816	1542	A B	A B	A B	A B	A A	A A	A A	A B	A B	A B	A B	A A	A B	A A	- -	A A	A A	A B	A B	A B	A A	A A	A A	A B	A B	A A	A B	A A	- -
10619	3	46.963	1543	B B	B B	B B	- -	B B	A B	A B	B B	- -	B B	- -	B B	- -	- -	- -	B B	A B	- -	B B	B B	- -	- -	- -	- -	- -	B B	B B	B B	- -
10623	3	46.963	1544	A A	A A	A A	- -	A B	A B	A B	A A	- -	A A	- -	A A	- -	- -	- -	A A	A B	- -	A A	A A	- -	- -	- -	- -	- -	A A	A A	A A	- -
10624	3	46.963	1545	B B	B B	B B	B B	B B	B B	B B	B B	B B	B B	B B	A B	B B	B B	B B	B B	B B	B B	B B	B B	B B	B B	B B	B B	B B	B B	B B	B B	B B
10627	3	47.639	1546	B B	A B	A B	- -	A B	A A	A B	B B	- -	B B	- -	A A	- -	- -	- -	A A	A B	- -	A B	B B	- -	- -	- -	- -	- -	A B	A B	A B	- -
10628	3	47.639	1547	B B	B B	B B	B B	A B	A B	A B	B B	B B	B B	B B	A B	B B	B B	B B	A B	A B	B B	B B	B B	B B	A B	B B	B B	B B	B B	B B	B B	B B
175	3	47.639	1548	B B	B B	B B	B B	A B	B B	A B	B B	B B	B B	B B	A B	B B	B B	B B	A B	B B	B B	B B	B B	B B	A B	B B	B B	B B	B B	B B	B B	B B
10629	3	47.639	1549	A B	B B	B B	B B	A A	A B	A A	A B	B B	A B	A B	A B	B B	B B	B B	A B	A A	A B	B B	A B	B B	A A	B B	A B	B B	A B	B B	A B	B B
10630	3	47.639	1550	A A	A A	A A	- -	A B	A B	A B	A A	- -	A A	- -	A B	- -	- -	- -	A B	A B	- -	A A	A A	- -	- -	- -	- -	- -	A A	A A	A A	- -
10631	3	47.639	1551	B B	B B	B B	B B	B B	B B	B B	B B	B B	B B	B B	A B	B B	B B	B B	A B	B B	B B	B B	B B	A B	A B	B B	B B	B B	B B	B B	B B	B B
2929	3	48.092	1552	A A	A A	A A	A A	A B	A A	A B	A A	A A	A A	A A	A A	A A	A A	A A	A A	A A	A A	A A	A A	A A	A A	A A	A A	A A	A A	A A	A A	A A
15877	3	48.422	1553	A A	A A	A A	A A	A B	A B	A B	A A	A A	A A	A A	A B	A A	A A	A A	A B	A B	A A	A A	A A	A A	A A	A A	A A	A A	A A	A A	A A	A A
17419	3	49.344	1554	A A	A B	A B	A B	A B	B B	A B	A A	A B	A A	A A	B B	A B	A B	A B	B B	A B	A A	A B	A A	A B	A A	A B	A A	A B	A B	A B	A A	A B
17423	3	49.344	1555	A A	A B	A B	A B	A B	B B	A B	A A	A B	A A	A A	B B	A B	B B	A B	B B	A B	- -	A B	A A	B B	A A	A B	A A	A B	B B	A B	A B	A B
10632	3	49.761	1556	A A	A A	A A	- -	A A	A B	A B	A A	- -	A A	- -	A A	- -	- -	- -	A A	A B	- -	A A	A A	- -	- -	- -	- -	- -	A A	A A	A A	- -
488	3	49.761	1557	A A	A B	A B	A B	A B	B B	A B	A A	A B	A A	A A	B B	A B	A B	A B	B B	A B	A A	A B	A A	A B	- -	A B	A A	- -	A B	A B	A A	A B
10635	3	49.761	1558	B B	A B	A B	A B	A B	A B	A B	B B	A B	B B	B B	A A	A B	A B	A B	A A	B B	B B	A B	B B	A B	B B	A B	B B	A B	A B	A B	B B	A B
10636	3	49.761	1559	A A	A B	A B	A B	A A	A B	A A	A A	A B	A A	A A	B B	A B	A B	A B	B B	A A	A A	A B	A A	A B	A A	A B	A A	A B	A B	A B	A A	A B
10637	3	49.761	1560	A A	A B	A B	A B	A B	B B	A B	A A	A B	A A	A A	B B	A B	A B	A B	B B	A B	A A	A B	A A	A B	A A	A B	A A	A B	A B	A B	A A	A B
11401	3	51.033	1561	B B	A B	A B	A B	B B	A A	A B	B B	A B	B B	B B	A B	A B	A A	A B	A A	B B	B B	B B	B B	A B	B B	A B	B B	A B	A B	A B	B B	A B
11400	3	51.033	1562	B B	B B	B B	B B	B B	A B	A B	B B	B B	B B	B B	B B	B B	A B	B B	B B	B B	B B	B B	B B	B B	B B	B B	B B	B B	B B	B B	B B	B B
16071	3	51.256	1563	A B	A A	A B	A A	B B	A A	A B	A B	A A	A B	A B	A B	A A	A A	A A	A A	A B	A B	A B	A B	A A	B B	A A	A B	A A	A A	A A	A B	A A
16070	3	51.256	1564	B B	B B	A B	B B	B B	A B	B B	B B	B B	B B	B B	A B	B B	B B	B B	A B	B B	B B	B B	B B	B B	B B	B B	B B	B B	B B	B B	B B	B B
16069	3	51.256	1565	A B	A B	A A	A B	A A	A A	A A	A B	A B	A B	A B	A A	A B	A A	A B	A A	A B	A B	A B	A B	A B	A A	A B	A B	A B	A B	A B	A B	A B
16068	3	51.256	1566	A A	A A	A A	A A	A A	A B	A B	A A	A A	A A	A A	A A	A A	A B	A A	A A	A A	A A	A A	A A	A A	A A	A A	A A	A A	A A	A A	A A	A A
16067	3	51.256	1567	A B	B B	A B	B B	A A	B B	A B	A B	B B	A B	A B	A B	B B	B B	B B	B B	A B	A B	A B	A B	A B	A A	B B	A B	B B	B B	B B	A B	B B
16066	3	51.256	1568	A B	B B	A A	B B	A A	A B	A A	A B	B B	A B	A B	A A	B B	A B	B B	A B	A B	A B	A B	A B	B B	A A	B B	A B	B B	B B	B B	A B	B B
1022	3	51.986	1569	A A	A A	A A	A A	A A	A A	A A	A A	A A	A A	A A	A A	A A	A A	A A	A A	A A	A A	A A	A A	A B	A A	A A	A A	A A	A A	A A	A A	A A
10638	3	51.986	1570	A B	B B	A B	A B	A A	B B	A B	A B	B B	A B	A B	A B	B B	B B	B B	B B	A B	A B	A B	A B	B B	A A	B B	A B	B B	B B	B B	A B	B B
10639	3	51.986	1571	A B	A A	B B	A B	B B	A A	B B	A B	A A	A B	A B	B B	A A	A B	A A	A B	A B	A B	A B	A B	A A	B B	A A	A B	A A	A A	A A	A B	A A
10640	3	51.986	1572	B B	B B	B B	B B	B B	B B	B B	B B	B B	B B	B B	B B	B B	B B	B B	B B	A B	B B	B B	B B	B B	B B	B B	B B	B B	A B	B B	B B	B B
10641	3	51.986	1573	B B	B B	B B	B B	B B	B B	B B	B B	B B	B B	B B	B B	B B	B B	B B	B B	B B	B B	B B	B B	B B	B B	B B	B B	B B	B B	B B	B B	B B
10642	3	51.986	1574	B B	B B	B B	B B	B B	B B	B B	B B	B B	B B	B B	B B	B B	B B	B B	B B	B B	B B	B B	B B	B B	B B	B B	B B	B B	B B	B B	B B	B B
10643	3	51.986	1575	A B	B B	A A	A B	A A	B B	A A	A B	B B	A B	A B	A A	B B	A B	B B	A B	A B	A B	A B	A B	B B	A A	B B	A B	B B	B B	B B	A B	B B
10645	3	51.986	1576	A B	B B	A A	- -	A A	A B	A A	A B	- -	A B	- -	A A	- -	- -	- -	A B	A A	- -	A B	A B	- -	- -	- -	- -	- -	A B	B B	A B	- -
1700	3	51.986	1577	A B	B B	A A	A B	A A	B B	A A	A B	B B	A B	A B	A A	B B	A B	B B	A B	A B	A B	A B	A B	B B	A A	B B	A B	B B	B B	B B	A B	B B
10646	3	51.986	1578	A A	A A	A B	A A	A A	A B	A B	A A	A A	A A	A A	A B	A A	A B	A A	A B	A A	A A	A A	A A	A A	A A	A A	A A	A A	A A	A A	A A	A A
525	3	52.14	1579	A A	A A	A A	- -	A A	A A	A A	A A	- -	A A	- -	A A	- -	- -	- -	A A	A A	- -	A A	A A	- -	- -	- -	- -	- -	A A	A A	A A	- -
15886	3	52.744	1580	B B	B B	B B	B B	B B	B B	B B	B B	B B	B B	B B	B B	B B	B B	B B	B B	B B	B B	B B	B B	B B	B B	B B	B B	B B	B B	B B	B B	B B
15888	3	52.744	1581	A B	B B	A B	A B	A A	B B	A A	A B	B B	A B	A B	A B	B B	B B	B B	B B	A B	A B	A B	A B	B B	A A	B B	A B	B B	B B	B B	A B	B B
2631	3	52.928	1582	B B	A B	B B	B B	B B	A B	B B	B B	A B	B B	B B	B B	A B	A B	A B	A B	A B	B B	B B	B B	A A	B B	A B	B B	A B	A A	A B	B B	A B
458	3	52.928	1583	A B	A B	A B	A B	B B	A B	A B	A B	A B	A B	A B	A B	A B	A B	A B	A B	B B	A B	A B	A B	B B	B B	A B	A B	A B	B B	A B	A B	A B
10647	3	52.928	1584	A B	A B	A A	A B	A A	A A	A A	A B	A B	A B	A B	A A	A B	A A	A B	A A	A A	A B	A B	A B	A A	A A	A B	A B	A B	A A	A B	A B	A B
10648	3	52.928	1585	A B	A A	B B	A B	B B	- -	- -	A B	A A	A B	A B	B B	A A	A B	A A	A B	A B	A B	A B	A B	A A	B B	A A	A B	A A	A A	A A	A B	A A
10649	3	52.928	1586	A A	A A	A A	A A	A A	A A	A A	A A	A A	A A	A A	A A	A A	A A	A A	A A	A A	A A	A A	A A	A A	A A	A A	A A	A A	A A	A A	A A	A A
10650	3	52.928	1587	B B	B B	A B	B B	B B	B B	B B	B B	B B	B B	B B	A B	B B	B B	B B	A B	B B	B B	B B	B B	B B	B B	B B	B B	B B	B B	B B	B B	B B
10651	3	52.928	1588	A B	A A	A B	A B	B B	A A	A B	A B	A A	A B	A B	A B	A A	A A	A A	A A	A B	A B	A B	A B	A A	B B	A A	A B	A A	A A	A A	A B	A A
2632	3	53.155	1589	A B	A A	B B	A B	B B	A B	B B	A B	A A	A B	A B	B B	A A	A B	A A	A B	B B	A B	A B	A B	A B	B B	A A	A B	A A	A B	A A	A B	A A
1708	3	53.165	1590	B B	B B	B B	B B	B B	B B	B B	B B	B B	B B	B B	B B	B B	B B	B B	B B	A B	B B	B B	B B	A B	B B	B B	B B	B B	A B	B B	B B	B B
1713	3	53.527	1591	A B	A B	B B	A B	B B	B B	B B	A B	A B	A B	A B	B B	A B	B B	A B	B B	A B	A B	A B	A B	A B	B B	A B	A B	A B	A B	A B	A B	A B
10652	3	53.527	1592	A B	A B	A A	- -	A A	A B	A A	A B	- -	A B	- -	A A	- -	- -	- -	A A	A B	- -	A B	A B	- -	- -	- -	- -	- -	A B	A B	A B	- -
2956	3	53.826	1593	A B	A B	A A	A B	A A	A A	A A	A B	A B	A B	A B	A A	A B	A A	A B	A A	A A	A B	A B	A B	A A	A A	A B	A B	A B	A A	A B	A B	A B
1714	3	53.826	1594	A B	A B	B B	A B	B B	B B	B B	A B	A B	A B	A B	B B	A B	B B	A B	B B	A B	A B	A B	A B	A B	B B	A B	A B	A B	A B	A B	A B	A B
447	3	53.826	1595	A B	B B	A B	A B	A A	A B	A B	A B	B B	A B	A B	A B	B B	B B	B B	B B	A B	A B	A B	A B	B B	A A	B B	A B	B B	B B	B B	A B	B B
15894	3	53.982	1596	A B	A A	B B	- -	B B	A A	A B	A B	- -	A B	- -	B B	- -	- -	- -	A A	B B	- -	A B	A B	- -	- -	- -	- -	- -	A B	A A	A B	- -
15895	3	53.982	1597	A A	A B	A B	A A	A A	A B	A B	A A	A B	A A	A A	A B	A B	B B	A B	A B	A A	A A	A A	A A	A B	A A	A B	A A	A B	A B	A B	A A	A B
191	3	54.311	1598	B B	B B	B B	B B	B B	B B	B B	B B	B B	B B	B B	B B	B B	B B	B B	A B	B B	B B	B B	B B	B B	B B	B B	B B	B B	B B	B B	B B	B B
15896	3	54.393	1599	A B	A B	A B	A B	A B	A B	B B	A B	A B	A B	A B	A B	A B	B B	A B	A B	A B	A B	A B	A B	A B	A B	A B	A B	A B	A B	A B	A B	A B
15899	3	54.393	1600	A B	A A	A A	A B	A A	A A	A A	A A	A B	A B	A A	A A	A B	A A	A B	A A	A A	A A	A A	A A	A B	A A	A B	A A	A B	A A	A A	A B	A A
15900	3	54.393	1601	A B	A A	A A	A B	A B	A A	A A	A A	A B	A B	A A	A A	A B	A A	A B	A B	A B	- -	A A	A A	A B	A B	A B	- -	A B	A B	A A	A B	- -
15901	3	54.393	1602	A B	B B	B B	A B	B B	B B	B B	B B	A B	A B	B B	B B	A B	B B	A B	B B	A B	B B	B B	B B	A B	B B	A B	B B	A B	A B	B B	A B	- -
10663	3	54.974	1603	A B	A B	A B	A B	A B	A B	A A	A B	A B	A B	A B	A B	A B	A A	A B	A B	A B	A B	A B	A B	A B	A B	A B	A B	A B	A B	A B	A B	A B
10664	3	54.974	1604	A B	A A	A B	- -	A B	A B	A A	A B	- -	A B	- -	A B	- -	- -	- -	A A	A B	- -	A A	A B	- -	- -	- -	- -	- -	A B	A B	A B	- -
10665	3	54.974	1605	A B	A A	A A	A B	A A	A A	A A	A A	A B	A B	A A	A A	A B	A A	A B	A A	A A	A A	A A	A A	A A	A A	A B	A A	A B	A A	A A	A B	A A
10666	3	54.974	1606	A B	A A	A A	A B	A A	A B	A A	A A	A B	A B	A A	A A	A B	A A	A B	A A	A B	A A	A A	A A	A B	A A	A B	A A	A B	A B	A B	A B	A A
10667	3	54.974	1607	B B	B B	B B	- -	B B	A B	B B	B B	- -	B B	- -	B B	- -	- -	- -	B B	B B	- -	B B	B B	- -	- -	- -	- -	- -	B B	A B	B B	- -
10669	3	54.974	1608	A B	A B	A B	A B	A B	A B	A A	A B	A B	A B	A B	A B	A B	A A	A B	A A	A B	A B	A B	A B	A B	A B	A B	A B	A B	A B	A B	A B	A B
10672	3	55.631	1609	A B	A A	A A	A B	A A	A A	A A	A A	A B	A B	A A	A A	A B	A A	A B	A A	A B	A A	A A	A A	A B	A A	A B	A A	A B	A B	A A	A B	A A
10673	3	55.631	1610	A B	A A	A A	A B	A A	A A	A A	A A	A B	A B	A A	A A	A B	A A	A B	A A	A A	A A	A A	A A	A A	A A	A B	A A	A B	A A	A A	A B	A A
10674	3	55.631	1611	A A	A A	A B	A A	A A	A A	A A	A B	A A	A A	A A	A B	A A	A A	A A	A A	A A	A B	A A	A B	A A	A A	A A	A A	A A	A A	A A	A A	A A
10675	3	55.631	1612	A B	B B	B B	- -	B B	B B	A B	B B	- -	A B	- -	B B	- -	- -	- -	B B	A B	- -	B B	B B	- -	- -	- -	- -	- -	A B	B B	A B	- -
10676	3	55.631	1613	A A	A A	A A	A A	A A	A A	A A	A A	A A	A A	A A	A A	A A	A A	A A	A A	A A	A A	A A	A A	A A	A A	A A	A A	A A	A A	A A	A A	A A
1725	3	55.631	1614	A B	B B	B B	A B	B B	B B	A B	B B	A B	A B	B B	B B	A B	B B	A B	B B	A B	B B	B B	B B	A B	B B	A B	A B	A B	A B	B B	A B	B B
1045	3	55.822	1615	A A	A B	A B	A A	A A	A B	A B	A B	A A	A A	A B	A B	A A	A A	A A	A B	A A	A B	A B	A B	A A	A A	A A	A B	A A	A A	A B	A A	A B
10677	3	56.768	1616	A B	A B	A B	A B	A B	A B	A B	A B	A B	A B	A B	A B	A B	A A	A B	A A	A B	A B	A B	A B	A B	A B	A B	A B	A B	A B	A B	A B	A B
1736	3	56.768	1617	A B	B B	A B	A B	B B	B B	B B	A B	A B	A B	B B	A B	A B	B B	A B	B B	A B	A B	B B	A B	B B	B B	A B	A B	A B	A B	B B	A B	B B
10689	3	58.068	1618	B B	A B	B B	B B	B B	B B	B B	B B	B B	B B	A B	B B	B B	B B	B B	A B	B B	B B	A B	B B	B B	B B	B B	B B	B B	B B	B B	B B	A B
10690	3	58.068	1619	B B	B B	B B	B B	B B	B B	B B	A B	B B	B B	B B	A B	B B	B B	B B	B B	B B	A B	B B	A B	B B	B B	B B	B B	B B	A B	B B	B B	B B
10693	3	58.068	1620	A A	A A	A B	A A	A A	A A	A A	A A	A A	A A	A A	A A	A A	A A	A A	A A	A A	A A	A A	A A	A A	A A	A A	A A	A B	A A	A A	A B	A A
10694	3	58.068	1621	B B	A B	B B	B B	A B	B B	A B	A B	A B	B B	A B	A B	B B	B B	B B	A B	B B	A B	A B	A B	B B	A B	B B	A B	B B	A B	B B	B B	A B
10696	3	58.068	1622	A A	A B	A B	A A	A B	A A	A B	A B	A B	A A	A B	A B	A A	A A	A A	A B	A B	A B	A B	A B	A A	A B	A A	A B	A B	A B	A A	A B	A B
10697	3	58.068	1623	B B	B B	B B	B B	B B	B B	B B	B B	B B	B B	B B	B B	B B	B B	B B	B B	B B	B B	B B	B B	B B	B B	B B	B B	B B	B B	B B	B B	B B
10698	3	58.068	1624	A B	A A	A B	- -	A A	A B	A A	A A	- -	A B	- -	A A	- -	- -	- -	A A	A B	- -	A A	A A	- -	- -	- -	- -	- -	A A	A B	A B	- -
614	3	58.388	1625	A B	A A	A B	A B	A A	A B	A A	A A	A A	A B	A A	A A	A B	A A	A A	A A	A B	A A	A A	A A	A B	A A	A B	A A	A B	A A	A B	A B	A A
10700	3	58.919	1626	A A	A B	A A	A A	A A	A A	A B	A A	A A	A B	A B	A A	A A	A A	A A	A B	A A	A A	A B	A A	A A	A A	A A	A B	A A	A A	A A	A A	A B
10703	3	58.919	1627	B B	B B	B B	B B	B B	B B	B B	B B	A B	B B	B B	B B	B B	B B	B B	B B	B B	B B	B B	B B	B B	B B	B B	B B	B B	B B	B B	B B	B B
10704	3	58.919	1628	A B	B B	A B	A B	B B	A B	B B	B B	A B	B B	B B	B B	A B	B B	B B	B B	A B	B B	B B	B B	A B	B B	A B	B B	A B	B B	A B	A B	B B
10705	3	58.919	1629	A B	B B	A B	A B	B B	A B	B B	B B	B B	B B	B B	B B	A B	B B	B B	B B	A B	B B	B B	B B	A B	B B	A B	B B	A B	B B	A B	A B	- -
10707	3	58.919	1630	A B	A B	A B	A B	A B	A B	A B	A B	A B	A B	A B	A B	A B	A A	A B	A B	A B	A B	A B	A B	A B	A B	A B	A B	A B	A B	A B	A B	A B
10708	3	58.919	1631	A B	A A	A B	A B	A A	A B	A A	A A	A B	A A	A A	A A	A B	A A	A A	A A	A B	A A	A A	A A	A B	A A	A B	A A	A B	A A	A B	A B	A A
10709	3	58.919	1632	A B	A B	A B	A B	A A	A B	A B	A B	A B	A B	A B	A B	A B	A A	A B	A B	A B	A B	A B	A B	A B	A B	A B	A B	A B	A B	A B	A B	A B
10721	3	59.868	1633	A B	A B	B B	B B	B B	B B	A B	B B	B B	B B	A B	B B	B B	B B	B B	A B	B B	B B	A B	B B	B B	B B	B B	B B	B B	B B	B B	B B	A B
10720	3	59.868	1634	A B	A B	A B	- -	A B	A B	A B	A B	- -	A B	- -	A B	- -	- -	- -	A B	A B	- -	A B	A B	- -	- -	- -	- -	- -	A B	A B	A B	- -
10718	3	59.868	1635	A A	A A	A A	A B	A A	A B	A A	A A	A B	A B	A A	A A	A B	A A	A A	A A	A A	A A	A A	A A	A B	A A	A B	A A	A A	A A	A B	A A	A A
1064	3	59.965	1636	A A	A A	A B	A A	A A	A A	A A	A B	A B	A A	A A	A A	A A	A A	A A	A A	A B	A B	A A	A B	A B	A A	A A	A A	A B	A A	A A	A B	A A
1754	3	59.965	1637	A B	B B	B B	- -	B B	A B	B B	B B	- -	A B	- -	B B	- -	- -	- -	B B	B B	- -	B B	B B	- -	- -	- -	- -	- -	B B	A B	B B	- -
15911	3	60.034	1638	B B	A B	B B	B B	B B	B B	B B	B B	B B	B B	A B	B B	B B	B B	B B	B B	B B	B B	A B	B B	B B	B B	B B	B B	B B	B B	B B	B B	A B
15913	3	60.034	1639	A B	B B	B B	- -	A B	B B	B B	B B	- -	B B	- -	B B	- -	- -	- -	B B	A B	- -	B B	B B	- -	- -	- -	- -	- -	A B	B B	B B	- -
1070	3	60.13	1640	A A	A A	A A	A B	A A	A B	A A	A A	A A	A B	A A	A A	A B	A A	A A	A A	A A	A A	A A	A A	A A	A A	A B	A A	A A	A A	A B	A A	A A
718	3	60.191	1641	A A	A A	A A	A A	A A	A A	A A	A A	A A	A A	A A	A A	A A	A A	A A	A A	A A	A A	A A	A A	A A	A A	A A	A A	A A	A A	A A	A A	A A
3537	3	60.455	1642	B B	B B	B B	A B	B B	A B	B B	B B	B B	A B	B B	B B	A B	B B	B B	B B	B B	B B	B B	B B	B B	B B	A B	B B	B B	B B	A B	B B	B B
3536	3	60.455	1643	B B	B B	B B	A B	B B	A B	B B	B B	B B	A B	B B	B B	A B	B B	B B	B B	B B	B B	B B	B B	B B	B B	A B	B B	B B	B B	A B	B B	B B
3534	3	60.455	1644	B B	B B	B B	B B	B B	B B	B B	B B	B B	B B	B B	B B	B B	B B	B B	B B	B B	B B	B B	B B	B B	B B	B B	B B	B B	A B	B B	B B	B B
3533	3	60.455	1645	A A	A A	A A	- -	A A	A A	A A	A A	- -	A A	- -	A A	- -	- -	- -	A A	A B	- -	A A	A A	- -	- -	- -	- -	- -	A B	A A	A A	- -
3532	3	60.455	1646	B B	B B	A B	- -	B B	A B	B B	B B	- -	A B	- -	B B	- -	- -	- -	B B	B B	- -	B B	B B	- -	- -	- -	- -	- -	B B	A B	A B	- -
3531	3	60.455	1647	B B	B B	A B	A B	B B	A B	B B	B B	A B	A B	B B	B B	A B	B B	B B	B B	A B	B B	B B	B B	A B	B B	A B	B B	A B	A B	A B	A B	B B
3530	3	60.455	1648	A B	A A	A B	A B	A B	A B	A B	A A	A B	A B	A A	A B	A B	A A	A B	A B	A B	A A	A A	A A	A B	A B	A B	A B	A B	A B	A B	A B	A A
10723	3	60.977	1649	A A	A A	A B	A A	A B	A A	A A	A A	A A	A A	A A	A A	A A	A A	A A	A A	A A	A A	A A	A A	A A	A A	A A	A A	A B	A A	A A	A B	A A
10725	3	60.991	1650	A B	A A	A B	A B	A B	A B	A A	A A	A B	A B	A A	A A	A B	A A	A A	A A	A B	A A	A A	A A	A B	A A	A B	A A	A B	A A	A B	A B	A A
10727	3	60.991	1651	B B	B B	A B	- -	B B	B B	B B	B B	- -	B B	- -	B B	- -	- -	- -	B B	B B	- -	B B	B B	- -	- -	- -	- -	- -	B B	B B	A B	- -
1396	3	60.991	1652	B B	A B	A B	B B	B B	B B	B B	B B	B B	B B	A B	B B	B B	B B	B B	B B	B B	B B	A B	B B	B B	B B	B B	B B	A B	A B	B B	A B	A B
255	3	60.991	1653	A B	A B	B B	- -	A B	A B	B B	B B	- -	A B	- -	B B	- -	- -	- -	B B	A B	- -	A B	B B	- -	- -	- -	- -	- -	A B	A B	B B	- -
1774	3	60.991	1654	B B	A B	B B	B B	B B	B B	B B	B B	B B	B B	A B	B B	B B	B B	B B	B B	B B	B B	A B	B B	B B	B B	B B	B B	B B	A B	B B	B B	A B
1077	3	61.043	1655	A A	A A	A A	A A	A B	A A	A A	A A	A B	A A	A A	A A	A A	A A	A A	A A	A B	A A	A A	A A	A A	A A	A A	A A	A A	A A	A A	A A	A A
3526	3	61.092	1656	A A	A A	A A	A A	A B	A A	A B	A A	A A	A A	A A	A A	A A	A A	A A	A B	A B	A A	A A	A A	A A	A A	A A	A B	A A	A B	A A	A A	A A
3525	3	61.092	1657	A B	A A	A A	- -	A A	A B	A A	A A	- -	A B	- -	A A	- -	- -	- -	A A	A A	- -	A A	A A	- -	- -	- -	- -	- -	A A	A B	A A	- -
3524	3	61.092	1658	A A	A A	A B	- -	A B	A A	A B	A A	- -	A A	- -	A A	- -	- -	- -	A B	A B	- -	A A	A A	- -	- -	- -	- -	- -	A B	A A	A B	- -
3523	3	61.092	1659	B B	B B	B B	B B	A B	B B	B B	B B	B B	B B	B B	B B	B B	B B	B B	B B	A B	B B	B B	B B	B B	B B	B B	B B	B B	A B	B B	B B	B B
3522	3	61.092	1660	A B	A B	A B	A B	A B	A B	A B	A A	A B	A B	A B	A B	A B	- -	A B	A B	A B	A A	A B	A A	A B	A B	A B	A B	A B	A B	A B	A B	A B
3521	3	61.092	1661	B B	B B	A B	B B	B B	B B	B B	B B	B B	B B	B B	A B	B B	B B	A B	B B	B B	B B	B B	B B	B B	A B	B B	B B	A B	B B	B B	A B	B B
3520	3	61.092	1662	A B	B B	A B	- -	B B	A B	B B	B B	- -	A B	- -	B B	- -	- -	- -	B B	B B	- -	B B	B B	- -	- -	- -	- -	- -	B B	A B	A B	- -
3519	3	61.092	1663	A B	A B	A B	A B	A B	A B	A B	A A	A B	A B	A B	A B	A B	A A	A B	A B	A B	A A	A B	A A	A B	A B	A B	A B	A B	A B	A B	A B	A B
10757	3	61.319	1664	A B	B B	B B	A B	A B	A B	B B	B B	A B	A B	B B	A B	A B	B B	A B	A B	A B	B B	B B	B B	A B	A B	A B	A B	B B	A B	A B	B B	B B
10758	3	61.319	1665	B B	B B	A B	B B	B B	B B	B B	B B	B B	B B	B B	B B	B B	B B	B B	B B	A B	B B	B B	B B	B B	B B	B B	B B	A B	A B	B B	A B	B B
10759	3	61.319	1666	B B	B B	A B	B B	A B	B B	B B	B B	A B	B B	B B	A B	B B	B B	A B	B B	A B	B B	B B	B B	B B	A B	B B	A B	A B	A B	B B	A B	B B
10760	3	61.319	1667	B B	B B	A B	B B	B B	B B	B B	B B	A B	B B	B B	A B	B B	B B	A B	A B	A B	B B	B B	B B	B B	A B	B B	B B	A B	A B	B B	A B	B B
17994	3	61.617	1668	A B	A B	A B	A B	A B	A B	A B	B B	A B	A B	A B	B B	A B	B B	A B	B B	A B	B B	A B	B B	A B	A B	A B	B B	A B	A B	A B	A B	A B
17991	3	61.617	1669	A A	A B	A A	A A	A B	A A	A B	A A	A B	A A	A B	A A	A A	A A	A A	A A	A A	A A	A B	A A	A A	A A	A A	A A	A A	A A	A A	A A	A B
17990	3	61.617	1670	A B	A B	A B	A B	A B	A B	A B	A A	A B	A B	A B	A A	A B	A A	A B	A A	A B	A A	A B	A A	A B	A B	A B	A A	A B	A B	A B	A B	A B
17989	3	61.617	1671	A B	B B	B B	A B	B B	A B	B B	B B	B B	A B	B B	B B	A B	B B	B B	B B	B B	B B	B B	B B	B B	B B	A B	B B	B B	B B	A B	B B	B B
17755	3	61.786	1672	A B	B B	A B	A B	B B	A B	B B	B B	B B	A B	B B	B B	A B	B B	B B	B B	A B	B B	B B	B B	B B	B B	A B	A B	A B	A B	A B	A B	B B
17756	3	61.786	1673	A B	B B	B B	- -	B B	A B	B B	B B	- -	A B	- -	B B	- -	- -	- -	B B	B B	- -	B B	B B	- -	- -	- -	- -	- -	B B	A B	B B	- -
14230	3	62.096	1674	A B	A B	A A	A B	A A	A B	A B	A A	A A	A B	A B	A A	A B	A A	A A	A A	A A	A A	A B	A A	A A	A A	A B	A A	A A	A A	A B	A A	A B
721	3	63.127	1675	A A	A A	A A	A A	A B	A A	A A	A A	A A	A A	A A	A A	A A	A A	A A	A A	A A	A A	A A	A A	A B	A A	A A	A A	A A	A B	A A	A A	A A
17431	3	63.282	1676	A B	A B	A B	A B	A B	A B	A B	B B	B B	A B	A B	A B	A B	B B	A B	A B	A B	B B	A B	B B	A B	A B	A B	A B	A B	A B	A B	A B	A B
17432	3	63.282	1677	B B	B B	A B	B B	A B	B B	B B	B B	B B	B B	B B	B B	B B	B B	B B	B B	B B	B B	B B	B B	B B	B B	B B	B B	A B	B B	B B	A B	B B
17433	3	63.282	1678	A B	B B	A B	A B	A B	A B	B B	B B	B B	A B	B B	B B	A B	B B	B B	B B	A B	B B	B B	B B	B B	B B	A B	B B	A B	B B	A B	A B	B B
17434	3	63.282	1679	A A	A A	A A	A A	A A	A A	A A	A A	A A	A A	A A	A A	A A	A A	- -	A A	A A	A A	A A	A A	A A	A B	A A	A A	A A	A A	A A	A A	A A
1779	3	63.282	1680	B B	B B	B B	B B	B B	B B	B B	B B	B B	B B	B B	B B	B B	B B	A B	B B	B B	B B	B B	B B	B B	A B	B B	B B	B B	B B	B B	B B	B B
1082	3	63.282	1681	A B	B B	A B	A B	A B	A B	A B	B B	A B	A B	B B	A B	A B	B B	A B	B B	A B	B B	B B	B B	A B	A B	A B	A B	A B	A B	A B	A B	B B
17435	3	63.282	1682	A B	A A	A B	A B	A B	A B	A A	A A	A A	A B	A A	A A	A B	A A	A B	A A	A B	A A	A A	A A	A B	A B	A B	A A	A B	A B	A B	A B	A A
17436	3	63.282	1683	A B	B B	A B	A B	A B	A B	B B	B B	B B	A B	B B	B B	A B	B B	A B	B B	A B	B B	B B	B B	A B	A B	A B	B B	A B	A B	A B	A B	B B
10729	3	63.401	1684	A B	B B	A B	A B	A B	A B	B B	B B	B B	A B	B B	B B	A B	B B	B B	B B	A B	B B	B B	B B	A B	B B	A B	B B	A B	A B	A B	A B	B B
10730	3	63.401	1685	A B	A A	A B	A B	A B	A B	A B	A A	A B	A B	A A	A B	A B	A A	A B	A A	A B	A A	A A	A A	A B	A B	A B	A B	A B	A B	A B	A B	A A
1085	3	63.417	1686	A B	B B	A B	A B	A B	A B	B B	B B	A B	A B	B B	B B	A B	B B	B B	B B	A B	B B	B B	B B	A B	B B	A B	B B	A B	A B	A B	A B	B B
10736	3	63.744	1687	A A	A B	A A	A A	A A	A A	A A	A A	A A	A A	A B	A A	A A	A A	A A	A A	A A	A A	A B	A A	A A	A A	A A	A A	A A	A A	A A	A A	A B
10737	3	63.744	1688	A B	A B	A B	A B	A B	B B	B B	B B	A B	A B	A B	B B	A B	B B	B B	B B	A B	B B	A B	B B	A B	B B	A B	B B	A B	A B	B B	A B	A B
10738	3	63.744	1689	A B	A A	A B	A B	A B	A A	A A	A A	A B	A B	A A	A A	A B	A A	A A	A A	A B	A A	A A	A A	A B	A A	A B	A A	A B	A B	A A	A B	A A
15919	3	64.379	1690	A B	A A	A B	- -	A A	A A	A A	A A	- -	A B	- -	A A	- -	- -	- -	A A	A A	- -	A A	A A	- -	- -	- -	- -	- -	A A	A A	A B	- -
15921	3	64.379	1691	A A	A A	A A	A A	A A	A B	A B	A A	A A	A A	A A	A B	A A	A A	A B	A A	A A	A A	A A	A A	A A	A B	A A	A B	A A	A A	A B	A A	A A
15922	3	64.379	1692	A B	A B	A B	- -	A B	A B	A B	B B	- -	A B	- -	A B	- -	- -	- -	B B	A B	- -	A B	B B	- -	- -	- -	- -	- -	A B	A B	A B	- -
2357	3	64.743	1693	B B	B B	B B	B B	B B	A B	A B	B B	B B	B B	B B	B B	B B	B B	A B	B B	B B	B B	B B	B B	B B	A B	B B	A B	B B	B B	A B	B B	B B
10769	3	64.743	1694	A B	A A	A B	A B	A A	A A	A B	A A	A B	A B	A A	A B	A B	A A	A A	A A	A B	A A	A A	A A	- -	A A	A B	A A	A B	A B	A A	A B	A A
10770	3	64.743	1695	A B	A A	A B	A B	A B	A B	A B	A A	A B	A B	A A	A B	A B	A A	A B	A A	A B	A A	A A	A A	- -	A B	A B	A B	A B	A B	A B	A B	- -
10771	3	64.743	1696	A B	A A	A B	A B	A A	A A	A A	A A	A A	A B	A A	A A	A B	A A	A A	A A	A A	A A	A A	A A	A A	A A	A B	A A	A B	A A	A A	A B	A A
1412	3	64.743	1697	A B	B B	A B	A B	A B	B B	B B	B B	B B	A B	B B	B B	A B	B B	B B	B B	A B	B B	B B	B B	A B	B B	A B	B B	A B	A B	B B	A B	B B
10776	3	64.743	1698	B B	A B	B B	B B	B B	B B	A B	B B	A B	B B	A B	A B	B B	B B	B B	B B	B B	B B	A B	B B	B B	B B	B B	B B	B B	B B	B B	B B	A B
1804	3	64.743	1699	A B	A B	A B	A B	A B	A A	A B	A A	A B	A B	A B	A B	A B	A A	A A	A A	A B	A A	A B	A A	A B	A A	A B	A A	A B	A B	A A	A B	A B
3288	3	64.743	1700	B B	A B	B B	B B	B B	A B	A B	B B	A B	B B	A B	B B	B B	B B	A B	B B	A B	B B	A B	B B	A B	A B	B B	A B	B B	B B	A B	B B	A B
2358	3	64.895	1701	B B	B B	B B	B B	A B	B B	B B	B B	A B	B B	B B	B B	B B	B B	B B	B B	A B	B B	B B	B B	A B	B B	B B	B B	B B	A B	B B	B B	B B
1414	3	65.37	1702	A B	B B	A B	A B	B B	A B	B B	B B	B B	A B	B B	B B	A B	B B	A B	A B	A B	B B	B B	B B	B B	A B	A B	A B	A B	A B	A B	A B	B B
10778	3	65.701	1703	A B	B B	A B	A B	A B	B B	B B	B B	A B	A B	B B	B B	A B	B B	B B	B B	A B	B B	B B	B B	A B	B B	A B	B B	A B	A B	B B	A B	B B
10779	3	65.701	1704	A B	A A	A B	A B	- -	A B	A A	A A	A A	A B	A A	- -	A B	A A	A B	- -	A B	A A	A A	- -	A B	A B	A B	A B	A B	A A	A B	A B	A A
10782	3	65.701	1705	A B	A A	A B	A B	A B	A A	A A	A A	A B	A B	A A	A A	A B	A A	A A	A A	A B	A A	A A	A A	A B	A A	A B	A A	A B	A B	A A	A B	A A
10784	3	65.701	1706	A A	A A	A A	- -	A A	A B	A A	A A	- -	A A	- -	A B	- -	- -	- -	A B	A A	- -	A A	A A	- -	- -	- -	- -	- -	A B	A B	A A	- -
17437	3	66.01	1707	A B	A A	A B	A B	A A	A A	A A	A A	A A	A B	A A	A A	A B	A A	A A	A A	A A	A A	A A	A A	A B	A A	A B	A A	A B	A A	A A	A B	A A
10785	3	66.363	1708	B B	B B	B B	B B	B B	A B	B B	B B	B B	B B	B B	B B	B B	B B	B B	A B	B B	B B	B B	B B	B B	A B	B B	A B	B B	B B	A B	B B	B B
10786	3	66.363	1709	A B	B B	A B	A B	A B	A B	B B	B B	A B	A B	B B	A B	A B	B B	A B	A B	A B	B B	B B	B B	A B	A B	A B	A B	A B	A B	A B	A B	B B
10788	3	66.363	1710	A B	A A	A B	A B	A B	A A	A A	A A	A B	A B	A A	A A	A B	A A	A B	A A	A B	A A	A A	A A	A B	A A	A B	A A	A B	A B	A A	A B	A A
10789	3	66.363	1711	A B	A A	A B	- -	A B	A A	A A	A A	- -	A B	- -	A A	- -	- -	- -	A A	A A	- -	A A	A A	- -	- -	- -	- -	- -	A B	A A	A B	- -
10791	3	66.363	1712	A B	A A	A B	A B	A B	A B	A A	A A	A B	A B	A A	A B	A B	A A	A B	A B	A B	A A	A A	A A	A B	A B	A B	A B	A B	A B	A B	A B	A A
10792	3	66.363	1713	A B	B B	A B	A B	B B	A B	B B	B B	A B	A B	B B	B B	A B	B B	A B	B B	B B	B B	B B	B B	A B	A B	A B	A B	A B	B B	A B	A B	B B
10793	3	66.363	1714	A B	A A	A B	A B	A B	A A	A A	A A	A B	A B	A A	A B	A B	A A	A B	A A	A A	A A	A A	A A	A B	A A	A B	A A	A B	A B	A A	A B	A A
10794	3	66.363	1715	A B	B B	A B	- -	A B	B B	B B	B B	- -	A B	- -	A B	- -	- -	- -	B B	A B	- -	B B	B B	- -	- -	- -	- -	- -	A B	B B	A B	- -
3292	3	66.363	1716	A B	B B	A B	A B	A B	A B	B B	B B	A B	A B	B B	A B	A B	B B	A B	A B	A B	B B	B B	B B	A B	A B	A B	A B	A B	A B	A B	A B	B B
192	3	66.71	1717	B B	A B	B B	B B	B B	B B	A B	B B	B B	B B	A B	B B	B B	B B	B B	B B	B B	B B	A B	B B	B B	B B	B B	B B	B B	B B	B B	B B	A B
1118	3	66.71	1718	A A	A B	A A	- -	A A	A B	A B	A A	- -	A A	- -	A A	- -	- -	- -	A A	A A	- -	A B	A A	- -	- -	- -	- -	- -	A A	A B	A A	- -
2660	3	66.71	1719	B B	B B	B B	B B	B B	A B	B B	B B	B B	B B	B B	B B	B B	B B	B B	B B	B B	B B	B B	B B	B B	A B	B B	A B	B B	B B	A B	B B	B B
15923	3	67.297	1720	A A	A B	A A	A A	A A	A B	A A	A A	A A	A A	A B	A B	A A	A A	A A	A B	A A	A A	A B	A A	A A	A B	A A	A B	A A	A A	A B	A A	A B
15925	3	67.297	1721	B B	A B	B B	B B	B B	B B	B B	B B	B B	B B	A B	B B	B B	B B	B B	A B	B B	B B	A B	B B	B B	B B	B B	B B	B B	B B	B B	B B	A B
17438	3	68.275	1722	A B	B B	A B	B B	A B	B B	A B	B B	A B	A B	B B	B B	A B	B B	A B	B B	A B	B B	B B	B B	A B	B B	A B	B B	A B	A B	B B	A B	B B
17439	3	68.275	1723	A A	A B	A A	A A	A A	A A	A A	A A	A A	A A	A B	A A	A A	A A	A A	A A	A A	A A	A B	A A	A A	A A	A A	A A	A A	A A	A A	A A	- -
17440	3	68.275	1724	A B	B B	A B	B B	A B	B B	A B	B B	A B	A B	B B	B B	A B	B B	A B	B B	A B	B B	B B	B B	A B	B B	A B	B B	A B	A B	B B	A B	B B
10795	3	69.217	1725	B B	A A	B B	A B	B B	B B	B B	B B	A B	B B	A B	A B	A B	A B	A B	A B	B B	B B	A B	B B	A B	B B	A B	B B	A B	A B	A B	B B	A B
10796	3	69.217	1726	B B	B B	B B	B B	B B	B B	B B	B B	B B	B B	A B	B B	B B	B B	B B	B B	B B	B B	A B	B B	B B	B B	B B	B B	B B	B B	B B	B B	A B
10797	3	69.217	1727	B B	B B	B B	B B	B B	A B	B B	B B	B B	B B	A B	B B	B B	B B	B B	B B	B B	B B	A B	B B	B B	A B	B B	A B	B B	B B	A B	B B	A B
10798	3	69.217	1728	A A	B B	A A	- -	A A	A A	A A	A A	- -	A A	- -	A B	- -	- -	- -	B B	A A	- -	B B	A A	- -	- -	- -	- -	- -	A B	A B	A A	- -
10801	3	69.217	1729	B B	A A	B B	A B	B B	A B	A B	B B	A A	B B	A A	A A	A B	A B	A A	A A	A B	B B	A A	B B	A A	A B	A B	A B	A B	A B	A A	B B	A A
10805	3	69.217	1730	B B	A A	B B	- -	B B	A B	A B	B B	- -	B B	- -	A A	- -	- -	- -	A A	B B	- -	A A	B B	- -	- -	- -	- -	- -	A A	A A	B B	- -
417	3	69.439	1731	B B	A B	B B	A B	B B	B B	B B	B B	B C	B B	B B	B B	B B	B B	B B	A B	B B	B B	B B	B B	B B	B B	B B	B B	B B	B B	B B	B B	B B
3056	3	69.439	1732	B B	A A	B B	A B	B B	A B	B B	B B	A B	B B	A A	A A	A B	A B	A B	A A	B B	B B	A A	B B	A B	A B	A B	A B	A B	A B	A A	B B	A A
1812	3	69.439	1733	B B	B B	B B	- -	B B	B B	B B	B B	- -	B B	- -	A B	- -	- -	- -	B B	B B	- -	B B	B B	- -	- -	- -	- -	- -	B B	B B	B B	- -
10854	3	70.355	1734	A A	A B	A A	A B	A A	A A	A A	A A	A A	A A	A A	A A	A A	A A	A A	A B	A A	A A	A A	A A	A A	A A	A A	A A	- -	A A	A A	A A	A A
10853	3	70.355	1735	B B	B B	B B	B B	B B	B B	A B	B B	B B	B B	B B	B B	B B	B B	B B	B B	B B	B B	B B	B B	B B	B B	B B	B B	B B	A B	B B	B B	B B
10852	3	70.355	1736	A A	A B	A A	- -	A A	A A	A B	A A	- -	A A	- -	A B	- -	- -	- -	A B	A A	- -	A A	A A	- -	- -	- -	- -	- -	A B	A A	A A	- -
10847	3	70.355	1737	A B	A A	A B	A A	A A	A A	A A	A A	A A	A B	A A	A A	A B	A A	A A	A A	A B	A A	A A	A A	A A	A A	A B	A A	A B	A A	A A	A B	A A
10844	3	70.355	1738	A B	A B	A B	A B	A A	A B	A B	A A	A A	A B	A A	A B	A B	A A	A B	A B	A B	A A	A A	A A	A B	A B	A B	A B	A B	A B	A B	A B	A A
10843	3	70.355	1739	A B	A B	A B	A B	B B	A B	A B	B B	B B	A B	B B	A B	A B	B B	A B	A B	A B	B B	B B	B B	A B	A B	A B	A B	A B	A B	A B	A B	B B
10813	3	70.724	1740	B B	A B	B B	B B	B B	B B	B B	B B	A B	B B	A B	A B	A B	A B	A B	A B	B B	B B	A B	B B	- -	B B	A B	B B	A B	A A	A B	B B	A B
10815	3	70.724	1741	A A	A B	A A	A A	A A	A A	A A	A A	A B	A A	A B	A B	A B	A B	A B	A B	A A	A A	A B	A A	A B	A A	A B	A A	A B	B B	A B	A A	A B
10819	3	70.724	1742	B B	B B	B B	- -	B B	B B	B B	B B	- -	B B	- -	B B	- -	- -	- -	A B	B B	- -	A B	B B	- -	- -	- -	- -	- -	B B	B B	B B	- -
3295	3	71.126	1743	B B	A B	B B	A B	B B	A B	B B	B B	B B	B B	A B	A B	B B	B B	B B	B B	B B	B B	A B	B B	B B	A B	B B	A B	B B	B B	A B	A B	B B
1130	3	71.126	1744	A A	A A	A A	A A	A A	A A	A A	A A	A A	A A	A A	A B	A A	A A	A A	A A	A A	A A	A A	A A	A A	A A	A A	A A	A A	A A	A A	A B	A A
1417	3	71.126	1745	B B	B B	B B	- -	B B	A B	B B	B B	- -	B B	- -	B B	- -	- -	- -	A B	B B	- -	B B	B B	- -	- -	- -	- -	- -	B B	A B	B B	- -
1818	3	71.126	1746	B B	B B	B B	B B	B B	A B	B B	B B	B B	B B	B B	B B	B B	B B	B B	A B	B B	B B	B B	B B	A B	A B	B B	A B	B B	B B	A B	B B	B B
2369	3	71.126	1747	A A	B B	A A	A B	A A	A B	A A	A A	A B	A A	B B	B B	A B	A B	A B	B B	A A	A A	B B	A A	B B	A B	A B	A B	A B	A B	B B	A B	A B
15927	3	71.424	1748	A B	B B	A A	A B	A B	A B	A B	A B	A B	A A	A B	B B	A B	A B	B B	B B	A B	A B	A B	A B	B B	A B	A B	A B	A B	B B	B B	A B	A B
15928	3	71.424	1749	B B	A A	B B	A B	B B	A B	B B	B B	A B	B B	A B	A B	A B	B B	A B	A A	B B	B B	A B	B B	A B	A B	A B	A B	A B	A B	A A	B B	A B
15929	3	71.424	1750	A B	A A	B B	A B	B B	A B	B B	B B	A A	B B	A B	A A	A B	B B	A B	A A	B B	B B	A B	B B	A A	A B	A B	A B	A B	A B	A A	A B	A B
115	3	71.638	1751	A B	A A	B B	A B	A B	A B	B B	A B	A B	B B	A B	A A	A B	A B	A A	A A	A B	A B	A B	A B	A A	A B	A B	A B	A B	A B	A A	A B	A B
1131	3	71.638	1752	A A	A B	A A	A B	A A	A B	A A	A A	A B	A A	A A	A B	A A	A A	A A	A B	A A	A A	A A	A A	A B	A B	A A	A B	A A	A A	A B	A B	A A
10823	3	72.592	1753	B B	A B	B B	A B	B B	B B	B B	B B	B B	B B	B B	B B	B B	B B	B B	A B	B B	B B	B B	B B	B B	B B	B B	B B	B B	B B	B B	B B	B B
10824	3	72.592	1754	A A	B B	A A	- -	A B	A B	A B	A B	- -	A A	- -	B B	- -	- -	- -	B B	A B	- -	A B	A B	- -	- -	- -	- -	- -	B B	B B	A B	- -
10825	3	72.592	1755	A A	A A	A A	A A	A B	A A	A A	A B	A B	A A	A A	A A	A A	A B	A B	A A	A A	A B	A A	A B	A A	A A	A A	A A	A A	A B	A A	A A	A A
10826	3	72.592	1756	A A	A A	A A	A A	A B	A B	A A	A B	A B	A A	A A	A A	A A	A B	A B	A A	A A	A B	A A	A B	A B	A B	A A	A B	A A	A B	A B	A A	A A
10827	3	73.567	1757	A A	B B	A A	A B	A B	A B	A B	A B	B B	A A	A B	B B	A B	A B	B B	B B	A B	A B	A B	A B	B B	A B	A B	A B	B B	B B	B B	A B	A B
10828	3	73.567	1758	A A	B B	A A	A B	A A	A B	A A	A A	A B	A A	A B	A B	A B	A A	A B	B B	A A	A A	A B	A A	B B	A B	A B	A B	B B	A B	B B	A B	A B
10829	3	73.567	1759	B B	A A	B B	A B	B B	A B	B B	B B	A A	B B	A B	A A	A B	B B	A B	A A	A B	B B	A B	B B	A A	A B	A B	A B	A A	A B	A A	A B	A B
10831	3	73.567	1760	B B	A A	B B	A B	A B	A B	A B	A B	A A	B B	A B	A A	A B	A B	A A	A A	A B	A B	A B	A B	A A	A B	A B	A B	A A	A A	A A	A B	A B
10832	3	73.567	1761	A A	A B	A A	A B	A A	A A	A A	A A	A A	A A	A A	A B	A A	A A	A A	A B	A A	A A	A A	A A	A B	A A	A A	A A	A B	A A	A A	A B	A A
10833	3	73.567	1762	B B	A A	B B	A B	B B	A B	B B	B B	A B	B B	A B	A B	A B	B B	A B	A B	B B	B B	A B	B B	A B	A B	A B	A B	A B	A B	A A	B B	A B
355	3	73.602	1763	B B	A A	B B	A B	B B	A B	B B	B B	A B	B B	A B	A A	A B	B B	A B	A A	B B	B B	A B	B B	A A	A B	A B	A B	A A	A B	A A	A B	A B
17441	3	73.694	1764	A A	B B	A A	- -	A A	A B	A A	A A	- -	A A	- -	B B	- -	- -	- -	B B	A A	- -	A B	A A	- -	- -	- -	- -	- -	A B	B B	A B	- -
17442	3	73.694	1765	B B	A A	B B	- -	B B	A B	B B	B B	- -	B B	- -	A A	- -	- -	- -	A A	B B	- -	A B	B B	- -	- -	- -	- -	- -	A B	A A	A B	- -
17443	3	73.694	1766	A A	B B	A A	A B	A B	A B	A B	A B	B B	A A	A B	B B	A B	A B	B B	B B	A B	A B	A B	A B	B B	A B	A B	A B	B B	B B	B B	A B	A B
17444	3	73.694	1767	B B	A B	B B	A B	B B	A B	B B	B B	B B	B B	B B	A B	B B	B B	B B	A B	B B	B B	B B	B B	A B	A B	B B	A B	A B	B B	A B	A B	B B
17445	3	73.694	1768	A A	A B	A A	A B	A A	A B	A A	A A	A A	A A	A A	A B	A A	A A	A A	A B	A A	A A	A A	A A	A B	A B	A A	A B	A A	A A	A B	A A	A A
10836	3	73.947	1769	A A	B B	A A	- -	A B	A B	A B	A B	- -	A A	- -	B B	- -	- -	- -	B B	A B	- -	A B	A B	- -	- -	- -	- -	- -	B B	B B	A B	- -
10837	3	73.947	1770	A A	A B	A A	A A	A A	A A	A A	A A	A B	A A	A B	A B	A B	A A	A B	B B	A A	A A	A B	A A	A B	A A	A B	A A	A B	A B	A B	A A	A B
1824	3	73.947	1771	B B	B B	B B	B B	B B	A B	B B	B B	B B	B B	B B	B B	B B	B B	B B	B B	B B	B B	B B	B B	A B	A B	B B	A B	B B	B B	A B	B B	B B
2664	3	73.947	1772	B B	B B	B B	B B	B B	A B	B B	B B	B B	B B	B B	B B	B B	B B	B B	B B	B B	B B	B B	B B	A B	A B	B B	A B	B B	B B	A B	B B	B B
10840	3	73.947	1773	B B	A A	B B	A B	B B	B B	B B	B B	A B	B B	A B	A A	A B	B B	A B	A A	B B	A B	A B	B B	A B	B B	A B	B B	A A	A B	A B	A B	A B
10841	3	73.947	1774	B B	A A	B B	- -	B B	A B	A B	B B	- -	B B	- -	A A	- -	- -	- -	A A	A B	- -	A B	B B	- -	- -	- -	- -	- -	A A	A A	A B	- -
10842	3	73.947	1775	B B	B B	B B	B B	B B	A B	B B	B B	B B	B B	B B	B B	B B	B B	B B	B B	B B	B B	B B	B B	A B	A B	B B	A B	B B	B B	A B	B B	B B
14058	4	0	1776	B B	B B	B B	B B	A B	A B	B B	B B	B B	A B	A B	B B	B B	B B	B B	B B	B B	B B	B B	B B	B B	B B	B B	B B	B B	B B	A B	B B	B B
14057	4	0	1777	B B	B B	B B	- -	B B	B B	B B	B B	- -	B B	- -	B B	- -	- -	- -	B B	B B	- -	B B	B B	- -	- -	- -	- -	- -	B B	B B	B B	- -
14055	4	0	1778	B B	A B	B B	B B	A B	B B	B B	A B	B B	B B	A B	B B	B B	A B	A B	A A	B B	B B	A B	A B	B B	A B	A B	B B	B B	B B	A B	B B	A A
14053	4	0	1779	B B	A B	B B	B B	A B	B B	B B	A B	B B	B B	A B	B B	B B	A B	A B	A A	B B	B B	A B	A B	B B	A B	A B	B B	B B	B B	A B	B B	A A
14051	4	0	1780	A A	A B	A A	- -	A B	A A	A A	A B	- -	A A	- -	A A	- -	- -	- -	B B	A A	- -	A B	A B	- -	- -	- -	- -	- -	A A	A B	A A	- -
9641	4	0.031	1781	B B	B B	B B	B B	B B	B B	B B	B B	B B	B B	A B	B B	B B	B B	B B	B B	B B	B B	B B	B B	B B	B B	B B	B B	B B	B B	A B	B B	B B
14049	4	0.169	1782	B B	A B	B B	- -	A B	B B	B B	A B	- -	B B	- -	B B	- -	- -	- -	A A	B B	- -	A B	A B	- -	- -	- -	- -	- -	B B	A B	B B	- -
14046	4	0.169	1783	A A	A B	A A	A A	A B	A A	A A	A B	A A	A A	A A	A A	A A	A B	A B	B B	A A	A A	A B	A B	A A	A B	A B	A A	A A	A A	A A	A A	B B
14045	4	0.169	1784	B B	A B	B B	B B	A B	B B	B B	A B	B B	B B	B B	B B	B B	A B	A B	A A	B B	B B	A B	A B	B B	A B	A B	B B	B B	B B	B B	B B	A A
14044	4	1.153	1785	B B	B B	B B	- -	B B	B B	B B	B B	- -	B B	- -	B B	- -	- -	- -	A B	B B	- -	B B	B B	- -	- -	- -	- -	- -	B B	A B	B B	- -
14043	4	1.153	1786	A A	A A	A A	- -	A A	A A	A A	A A	- -	A A	- -	A B	- -	- -	- -	A B	A A	- -	A B	A A	- -	- -	- -	- -	- -	A A	A B	A A	- -
14041	4	1.153	1787	A A	A B	A A	- -	A B	A A	A A	A B	- -	A A	- -	A A	- -	- -	- -	B B	A A	- -	A B	A A	- -	- -	- -	- -	- -	A A	A B	A A	- -
14040	4	1.153	1788	B B	B B	B B	B B	B B	B B	B B	B B	B B	B B	A B	B B	B B	B B	B B	B B	B B	B B	B B	B B	B B	B B	B B	B B	B B	B B	A B	B B	B B
14037	4	1.153	1789	B B	B B	B B	B B	B B	B B	B B	B B	B B	B B	A B	B B	B B	A B	B B	A B	B B	B B	A B	B B	B B	A B	A B	B B	B B	B B	A B	B B	A B
14036	4	1.153	1790	B B	B B	B B	B B	B B	B B	B B	B B	B B	B B	B B	B B	B B	B B	B B	B B	B B	B B	B B	B B	B B	B B	B B	B B	B B	B B	B B	B B	B B
14034	4	1.153	1791	A B	B B	A B	A B	B B	B B	B B	A B	A B	B B	B B	B B	B B	B B	B B	B B	B B	A B	B B	A B	A B	B B	B B	B B	B B	B B	B B	A B	B B
14030	4	1.642	1792	A A	A B	A A	A A	A B	A A	A A	A B	A A	A A	A A	A A	A A	A A	A B	B B	A A	A A	A A	A A	A A	B B	A B	A A	A A	A A	A A	A A	B B
14029	4	1.642	1793	A B	B B	B B	B B	B B	B B	A B	B B	A B	B B	B B	A B	B B	B B	B B	B B	B B	B B	B B	B B	A B	B B	B B	B B	A B	B B	B B	B B	B B
14028	4	1.642	1794	A B	A B	A B	A B	A B	A A	A B	B B	A B	A B	A B	A B	A A	A B	A B	B B	A B	A B	A B	A B	A B	B B	- -	A A	A B	A A	A B	A B	B B
16724	4	1.746	1795	A B	A B	A A	- -	A B	A A	A A	A B	- -	A A	- -	A A	- -	- -	- -	B B	A A	- -	A B	A A	- -	- -	- -	- -	- -	A A	A B	A A	- -
16723	4	1.746	1796	A A	A B	A A	A A	A B	A A	A A	A B	A A	A A	A B	A A	A A	A A	A B	A B	A A	A A	A A	A A	A A	A B	A A	A A	A A	A A	A B	A A	A B
16722	4	1.746	1797	A A	A A	A A	A A	A A	A A	A A	A A	A A	A A	A B	A A	A A	A A	A A	A A	A A	A A	A A	A A	A A	A A	A A	A A	A A	A A	A B	A A	A A
16721	4	1.746	1798	A B	B B	B B	B B	B B	B B	B B	B B	A B	B B	A B	B B	B B	A B	B B	A B	B B	B B	A B	B B	A B	A B	A B	B B	B B	B B	A B	B B	A B
16720	4	2.592	1799	A B	B B	A B	- -	B B	A B	A A	B B	- -	A A	- -	A B	- -	- -	- -	B B	A B	- -	A B	A B	- -	- -	- -	- -	- -	A A	A A	A B	- -
16718	4	2.592	1800	A B	A B	A A	A A	A B	A B	A B	A A	A B	A B	A A	A B	A B	A A	A A	A A	A A	A A	A B	A A	A B	A A	A A	A A	A B	A A	A A	A A	A A
16717	4	2.592	1801	A B	A B	A B	A B	A B	A B	A B	A B	A B	A B	A A	A B	A B	A B	A A	A B	A B	A B	A B	A B	A B	A B	A B	A A	A B	A A	A A	A B	A B
16716	4	2.592	1802	A A	A B	A A	A A	A B	A A	A A	A B	A A	A A	A A	A A	A A	A A	A B	A B	A A	A A	A A	A A	A A	A B	A A	A A	- -	A A	A A	A A	A B
14021	4	4.381	1803	B B	B B	B B	B B	B B	B B	B B	B B	B B	B B	B B	B B	B B	B B	B B	B B	B B	B B	B B	B B	B B	B B	B B	B B	B B	B B	B B	B B	B B
14020	4	4.381	1804	A B	B B	A A	A A	B B	A B	A B	A B	A B	A B	A A	A B	A B	A B	A B	B B	A A	A A	A A	A A	A B	B B	A B	A A	A B	A A	A A	A A	B B
14019	4	4.381	1805	A B	A B	B B	B B	A B	A B	A B	B B	A B	A B	B B	A B	A B	B B	B B	B B	B B	B B	B B	B B	A B	B B	B B	B B	A B	B B	B B	B B	B B
14018	4	4.381	1806	B B	B B	B B	B B	B B	B B	B B	B B	B B	B B	A B	B B	B B	A B	B B	A B	B B	B B	A B	B B	B B	A B	A B	B B	B B	B B	A B	B B	A B
14017	4	4.381	1807	A B	A B	A B	A B	A B	A B	A B	A B	A B	A B	A A	A B	A B	A A	A A	A A	A B	A B	A A	A B	A B	A A	A A	A A	A B	A A	A A	A A	A A
15185	4	5.454	1808	A A	A A	A A	A A	A A	A A	A A	A A	A A	A A	A A	A A	A A	A A	A A	A A	A A	A A	A A	A A	A A	A A	A A	A A	A A	A A	A A	A A	A A
15187	4	5.454	1809	A B	A A	B B	A B	A A	A B	B B	A A	A B	A B	A B	A B	A B	- -	A B	A A	B B	A B	A B	A B	A B	A A	A B	B B	A B	A B	A B	A B	- -
15189	4	5.932	1810	A A	A A	A A	A A	A A	A A	A A	A A	A A	A A	A A	A A	A A	A A	A A	A A	A A	A A	A A	A A	A A	A A	A A	A A	A A	A A	A A	A A	A A
15191	4	5.932	1811	A B	B B	B B	- -	A B	A B	A B	B B	- -	A B	- -	A B	- -	- -	- -	B B	B B	- -	B B	B B	- -	- -	- -	- -	- -	A B	B B	B B	- -
15193	4	5.932	1812	A B	B B	A B	A B	B B	A B	A B	B B	A B	A B	A B	A B	A B	- -	A B	B B	A B	- -	A B	A B	A B	B B	- -	- -	A B	A B	A B	A B	B B
15198	4	6.7	1813	A B	B B	A B	- -	A B	A B	B B	B B	- -	A B	- -	A B	- -	- -	- -	B B	A B	- -	A B	B B	- -	- -	- -	- -	- -	A B	B B	B B	- -
15199	4	6.7	1814	B B	A A	B B	A B	A B	B B	B B	A A	B B	B B	A B	B B	B B	A B	A B	A A	B B	A B	B B	A B	B B	A A	A B	B B	B B	B B	A B	A B	A A
14068	4	8.526	1815	A B	A A	A B	B B	A B	B B	A B	A B	A B	A B	B B	A B	A B	B B	A B	A B	A B	B B	A B	B B	A B	A B	B B	B B	A B	A B	B B	B B	A B
14065	4	8.526	1816	A A	A B	A B	A A	A B	A A	A A	A B	A A	A A	A A	A A	A A	A A	A B	A B	A B	A A	A A	A A	A A	A B	A A	A A	A A	A A	A A	A A	A B
14064	4	8.526	1817	B B	A B	A B	B B	A B	B B	B B	A B	B B	B B	B B	B B	B B	B B	A B	A B	A B	B B	B B	B B	B B	A B	B B	B B	B B	B B	B B	B B	A B
14063	4	8.526	1818	B B	B B	B B	- -	B B	B B	A B	B B	B B	B B	A B	B B	B B	A B	B B	A B	B B	B B	A B	B B	B B	A B	A B	B B	- -	A B	A B	A B	- -
14062	4	8.526	1819	A B	A A	A B	A B	A B	B B	A B	A B	A B	A B	A B	A B	A B	A B	A B	A A	A B	B B	A B	B B	A B	A A	A B	B B	A B	B B	A B	A B	A A
9516	4	8.847	1820	A B	A B	A A	- -	A A	A A	A A	A A	- -	A B	- -	A B	- -	- -	- -	A A	A A	- -	A B	A A	- -	- -	- -	- -	- -	A B	A A	A A	- -
769	4	11.203	1821	A A	A A	A A	A A	A A	A A	A B	A A	A A	A A	A A	A A	A A	A A	A A	A A	A A	A A	A A	A A	A A	A A	A A	A A	A A	A A	A A	A A	A A
1247	4	11.203	1822	A B	A A	A B	A B	A B	B B	A B	A B	A B	A B	A B	A B	A B	A B	A A	A A	A B	B B	A B	B B	A B	A A	A B	B B	A B	A B	A B	A B	A A
10860	4	11.282	1823	A B	B B	A B	A A	A B	A A	A A	A B	A B	A B	A A	A B	A B	A B	- -	B B	A B	A A	A B	A A	A B	B B	A B	A A	A B	A B	A A	A B	B B
10861	4	11.282	1824	B B	B B	B B	A B	B B	B B	B B	B B	B B	B B	A B	B B	B B	B B	B B	B B	B B	B B	B B	B B	B B	B B	B B	B B	B B	B B	A B	B B	B B
1951	4	11.282	1825	A B	B B	A B	A B	A B	A A	A A	A B	A B	A B	A B	A B	A B	A B	B B	B B	A B	A A	A B	A A	A B	B B	A B	A A	A B	A B	A B	A B	B B
10862	4	11.282	1826	B B	B B	B B	B B	B B	B B	B B	B B	B B	A B	B B	A B	B B	B B	A B	B B	B B	B B	A B	B B	B B	B B	B B	B B	A B	A B	B B	B B	B B
10863	4	11.282	1827	A B	A A	B B	B B	A B	B B	B B	A B	A B	B B	B B	B B	A B	B B	A B	A B	B B	B B	B B	B B	A B	A B	B B	B B	B B	B B	B B	B B	A B
10864	4	11.282	1828	B B	B B	B B	A B	B B	B B	A B	B B	B B	B B	A B	B B	B B	B B	B B	B B	B B	B B	A B	B B	B B	B B	B B	B B	B B	B B	A B	B B	B B
2503	4	11.282	1829	B B	B B	B B	B B	B B	B B	B B	B B	B B	B B	B B	B B	B B	B B	B B	B B	B B	B B	B B	B B	B B	B B	B B	B B	B B	B B	B B	B B	B B
1959	4	11.282	1830	B B	B B	B B	B B	B B	B B	A B	B B	B B	B B	B B	B B	B B	B B	B B	B B	B B	B B	A B	B B	B B	B B	B B	B B	B B	A B	B B	B B	B B
17447	4	12.147	1831	A B	B B	A B	- -	A B	A A	A A	A B	- -	A A	- -	A B	- -	- -	- -	B B	A B	- -	A A	A A	- -	- -	- -	- -	- -	A B	A A	A B	- -
10866	4	12.552	1832	B B	B B	B B	- -	B B	B B	A B	B B	- -	A B	- -	B B	- -	- -	- -	B B	B B	- -	A B	A B	- -	- -	- -	- -	- -	B B	A B	B B	- -
10867	4	12.552	1833	B B	B B	B B	A B	B B	B B	B B	B B	B B	A B	A B	B B	B B	B B	A B	B B	B B	B B	B B	A B	B B	B B	B B	B B	A B	B B	A B	B B	B B
10870	4	12.552	1834	A A	A B	A B	- -	A A	A A	A A	A A	- -	A A	- -	A A	- -	- -	- -	A B	A B	- -	A A	A A	- -	- -	- -	- -	- -	A A	A A	A B	- -
10871	4	12.552	1835	B B	B B	B B	B B	B B	B B	B B	B B	B B	B B	B B	B B	B B	B B	B B	B B	B B	B B	B B	B B	B B	B B	B B	B B	B B	B B	B B	B B	B B
10872	4	12.552	1836	A A	B B	A B	A A	A B	A A	A B	A B	A A	A A	A A	A B	A B	A B	A B	B B	A B	A A	A B	A A	A A	B B	A B	A A	A A	A B	A A	A B	B B
10873	4	12.552	1837	A A	B B	A B	A A	A B	A A	A B	A B	A A	A A	A A	A B	A B	A B	A B	B B	A B	A A	A B	A A	A A	B B	A B	A A	A A	A B	A A	A B	B B
6849	4	13.406	1838	A B	A A	A B	B B	A B	B B	B B	A B	A B	B B	B B	B B	A B	A B	A B	A A	A B	B B	B B	B B	A B	A A	A B	B B	B B	B B	B B	A B	- -
10874	4	13.691	1839	A B	B B	A B	A A	A B	A A	A A	A B	A B	A A	A A	A A	A B	A B	A B	B B	A B	A A	A A	A A	A B	B B	A B	A A	A A	A A	A A	A B	B B
10875	4	13.691	1840	B B	B B	B B	- -	B B	B B	B B	B B	- -	A B	- -	B B	- -	- -	- -	B B	B B	- -	B B	A B	- -	- -	- -	- -	- -	B B	A B	B B	- -
10876	4	13.691	1841	B B	A A	A B	B B	A B	B B	B B	A B	B B	B B	B B	B B	A B	A B	A B	A A	A B	B B	B B	B B	B B	A A	A B	B B	B B	B B	B B	A B	A A
10877	4	13.691	1842	A A	A A	A A	A B	A A	A A	A B	A A	A A	A A	A B	A B	A A	A A	A A	A A	A A	A A	A A	A B	A A	A A	A A	A A	A A	A A	A B	A A	A A
10878	4	13.691	1843	A B	B B	A B	A B	A B	A A	A B	A B	A B	A A	A B	A B	A B	A B	A B	B B	A B	A A	A B	A B	A B	B B	A B	A A	A A	A B	A B	A B	B B
10879	4	13.691	1844	A A	A A	A A	A B	A A	A A	A A	A A	A A	A B	A B	A A	A A	A A	A B	A A	A A	A A	A B	A B	A A	A A	A A	A A	A B	A B	A B	A A	A A
10880	4	13.691	1845	B B	B B	B B	B B	B B	B B	B B	B B	B B	B B	B B	B B	B B	B B	B B	B B	B B	B B	B B	B B	B B	B B	B B	B B	B B	B B	B B	B B	B B
10881	4	13.691	1846	A B	A A	A A	A A	A A	A A	A A	A A	A B	A A	A A	A A	A A	A A	A A	A A	A A	A A	A A	A A	A B	A A	A A	A A	A A	A A	A A	A A	A A
8164	4	14.137	1847	A A	B B	A B	A A	A B	A A	A A	A B	A A	A A	A A	A A	A B	A B	A B	B B	A B	A A	A A	A A	A A	B B	A B	A A	A B	A A	A A	A B	B B
8165	4	14.137	1848	B B	A A	A B	B B	A B	B B	B B	A B	B B	B B	B B	B B	A B	A B	A B	A A	A B	B B	B B	B B	B B	A A	A B	B B	A B	B B	B B	A B	A A
8166	4	14.137	1849	B B	B B	B B	A B	B B	B B	B B	B B	B B	A B	A B	B B	B B	B B	A B	B B	B B	B B	A B	A B	B B	B B	B B	B B	B B	B B	A B	B B	B B
8168	4	14.137	1850	B B	B B	B B	B B	B B	B B	B B	B B	B B	B B	B B	B B	B B	B B	B B	B B	B B	B B	B B	B B	B B	B B	B B	B B	B B	B B	B B	B B	B B
17450	4	14.611	1851	A B	A A	A A	A B	A B	A B	A B	A B	A B	A B	A B	A B	A A	A A	A B	A A	A A	A B	A B	A B	A B	A A	A A	A B	A B	A B	A B	A A	A A
17452	4	14.611	1852	A A	A A	A A	A A	A A	A A	A B	A A	A A	A A	A A	A B	A A	A A	A A	A A	A A	A A	A B	A A	A A	A A	A A	A A	A A	A B	A A	A A	A A
17453	4	14.611	1853	A B	A B	B B	- -	A A	A B	A B	A A	- -	A B	- -	A B	- -	- -	- -	A B	B B	- -	A B	A B	- -	- -	- -	- -	- -	A B	A B	B B	- -
10891	4	14.819	1854	B B	A B	A B	B B	A B	A B	B B	A B	B B	B B	B B	B B	A B	A B	B B	A B	A B	A B	B B	B B	B B	A B	A B	A B	B B	B B	B B	A B	A B
2627	4	14.819	1855	B B	B B	B B	- -	A B	A B	B B	A B	- -	B B	- -	B B	- -	- -	- -	B B	B B	- -	B B	B B	- -	- -	- -	- -	- -	B B	B B	B B	- -
10893	4	14.819	1856	A A	A B	A B	A A	A A	A A	A A	A A	A A	A A	A A	A A	A B	A B	A A	A B	A B	A A	A A	A A	A A	A B	A B	A A	A A	A A	A A	A B	A B
10894	4	14.819	1857	A A	A A	A A	A B	A A	A A	A B	A A	A A	A A	A B	A B	A A	A A	A A	A A	A A	A A	A B	A B	A A	A B	A A	A A	A A	A B	A B	A A	A A
10895	4	14.819	1858	B B	B B	B B	- -	A B	A B	B B	A B	- -	B B	- -	B B	- -	- -	- -	B B	B B	- -	B B	A B	- -	- -	- -	- -	- -	A B	A B	B B	- -
7205	4	16.181	1859	A A	A A	A A	- -	A B	A B	A B	A B	- -	A A	- -	A A	- -	- -	- -	A A	A A	- -	A B	A B	- -	- -	- -	- -	- -	A A	A B	A A	- -
7206	4	16.181	1860	B B	A A	A B	B B	A B	B B	B B	A B	A B	B B	B B	B B	A B	A B	A B	A A	A B	B B	B B	B B	A B	A B	A B	B B	A B	A B	B B	A B	- -
7207	4	16.181	1861	A A	A B	A A	A B	B B	A B	A B	B B	A A	A B	A B	A B	A A	A A	B B	A B	A A	A B	A B	A B	A A	B B	A A	A B	A A	B B	A B	A A	A B
7209	4	16.181	1862	A A	A A	A A	A B	A A	A A	A B	A A	A A	A A	A B	A A	A A	A A	A A	A A	A A	A A	A B	A B	A A	A B	A A	A A	A A	A A	A B	A A	A A
7210	4	16.181	1863	B B	B B	B B	A B	B B	B B	A B	B B	B B	A B	A B	B B	B B	B B	A B	B B	B B	B B	A B	A B	B B	A B	B B	B B	B B	B B	A B	B B	B B
17455	4	16.261	1864	A B	A B	A B	B B	B B	B B	B B	B B	A B	B B	B B	B B	A B	A B	B B	A B	A B	B B	B B	B B	A B	B B	A B	B B	B B	B B	B B	A B	A B
17456	4	16.261	1865	B B	B B	B B	A B	B B	B B	A B	B B	B B	A B	A B	A B	B B	B B	A B	B B	B B	B B	A B	A B	B B	A B	B B	B B	B B	A B	A B	B B	B B
17457	4	16.261	1866	A A	A A	A A	A A	A A	A A	A A	A A	A A	A B	A A	A A	A A	A A	A B	A A	A A	A A	A B	A A	A A	A A	A A	A A	A A	A A	A A	A A	A A
17458	4	16.261	1867	B B	B B	B B	A B	B B	B B	A B	B B	B B	A B	A B	A B	B B	B B	A B	B B	B B	B B	A B	A B	B B	B B	B B	B B	B B	A B	A B	B B	B B
10899	4	16.577	1868	B B	B B	A B	A B	A B	A B	A B	A B	B B	A B	A B	A B	B B	B B	A B	B B	B B	A B	A B	A B	B B	A B	B B	A B	B B	A B	A B	B B	B B
10900	4	16.577	1869	A A	A A	A B	A B	A B	A B	A B	A B	A A	A A	A B	A B	A A	A A	A A	A A	A A	A B	A B	A B	A A	A B	A A	A B	A A	A B	A B	A A	A A
17908	4	16.795	1870	B B	A B	A B	A B	A A	A B	A B	A A	B B	A B	A B	A B	B B	B B	A A	A B	B B	A B	A B	A B	B B	A A	B B	A B	B B	A A	A B	B B	A B
17909	4	16.795	1871	A A	A A	A A	A B	A A	A A	A A	A A	A A	A B	A B	A A	A A	A A	A B	A A	A A	A A	A A	A B	A A	A A	A A	A A	A A	A A	A B	A A	A A
17910	4	16.795	1872	B B	B B	B B	A B	A B	A B	B B	A B	B B	B B	A B	B B	B B	B B	B B	B B	B B	A B	B B	A B	B B	A B	B B	A B	B B	B B	A B	B B	B B
17911	4	16.8	1873	B B	B B	B B	B B	B B	B B	B B	B B	B B	B B	B B	B B	B B	B B	B B	B B	B B	B B	B B	B B	B B	B B	B B	B B	B B	B B	B B	B B	B B
10901	4	16.936	1874	B B	B B	B B	B B	B B	B B	B B	B B	B B	A B	B B	B B	B B	B B	A B	B B	A B	B B	B B	B B	B B	B B	B B	B B	B B	B B	B B	B B	B B
10902	4	16.936	1875	A B	A B	A B	A B	B B	B B	A B	B B	A B	B B	A B	A B	A B	A B	B B	A B	B B	B B	B B	A B	A B	B B	A B	B B	B B	A B	A B	A B	A B
10903	4	16.936	1876	A B	A B	A B	A B	A B	A B	A B	A B	A B	B B	A B	A B	A B	A B	B B	A B	B B	A B	B B	A B	- -	A B	A B	A B	B B	A B	A B	A B	A B
10905	4	16.936	1877	B B	A B	B B	B B	A B	B B	B B	A B	B B	B B	B B	B B	B B	B B	A B	A B	B B	B B	B B	B B	B B	A A	B B	B B	B B	A B	B B	B B	A B
10906	4	16.936	1878	B B	A B	B B	- -	A B	B B	B B	A B	- -	B B	- -	B B	- -	- -	- -	A B	B B	- -	B B	B B	- -	- -	- -	- -	- -	A B	B B	B B	- -
10908	4	16.936	1879	A A	A B	A B	- -	B B	A B	A B	B B	- -	A B	- -	A B	- -	- -	- -	A B	A B	- -	A B	A B	- -	- -	- -	- -	- -	B B	A B	A A	- -
10909	4	16.936	1880	B B	B B	A B	A B	A B	A B	A B	A B	B B	A B	A B	A B	B B	B B	A B	B B	A B	A B	A B	A B	B B	B B	B B	A B	B B	A B	A B	B B	B B
10910	4	16.936	1881	A A	A A	A A	A A	A A	A A	A A	A A	A A	A B	A A	A A	A A	A A	A B	A A	A B	A A	A A	A A	A A	A A	A A	A A	A A	A A	A A	A A	A A
10911	4	17.957	1882	B B	B B	B B	B B	B B	B B	B B	B B	B B	A B	B B	B B	B B	B B	A B	B B	A B	B B	A B	B B	B B	B B	B B	B B	B B	B B	B B	B B	B B
1856	4	17.957	1883	B B	A B	B B	B B	A B	B B	B B	A B	B B	B B	B B	B B	B B	B B	A B	A B	B B	B B	B B	B B	B B	A B	B B	B B	B B	A B	B B	B B	A B
1857	4	17.957	1884	A B	A B	B B	B B	A B	B B	B B	A B	B B	B B	B B	B B	B B	B B	A B	A B	B B	B B	B B	B B	B B	A B	B B	B B	A B	A B	B B	B B	A B
1860	4	18.2	1885	A B	B B	A B	A B	B B	A B	A B	B B	A B	A B	A B	A B	A B	A B	B B	B B	A B	A B	A B	A B	B B	B B	A B	A B	A B	B B	A B	A B	B B
10917	4	18.2	1886	A A	A A	A A	A B	A A	A A	A A	A A	A A	A A	A B	A A	A A	A A	A A	A A	A A	A A	A A	A B	A A	A B	A A	A A	A A	A A	A B	A A	A A
2670	4	18.2	1887	A B	B B	A B	A B	B B	A B	A B	B B	A B	A B	A B	A B	A B	A B	B B	B B	A B	A B	A B	A B	B B	B B	A B	A B	A B	B B	A B	A B	B B
10918	4	18.2	1888	A B	B B	A A	A A	B B	A B	A A	B B	A B	A B	A A	A A	A B	A B	- -	B B	A B	A B	A B	A A	B B	A B	A B	A B	A B	A B	A A	A B	B B
10919	4	18.2	1889	A B	A B	B B	- -	A B	B B	B B	A B	- -	B B	- -	B B	- -	- -	- -	A B	B B	- -	B B	B B	- -	- -	- -	- -	- -	A B	B B	B B	- -
10920	4	18.2	1890	B B	A B	A B	B B	A B	B B	A B	A B	B B	A B	B B	A B	B B	B B	A A	A B	A B	B B	A B	B B	A B	A B	B B	B B	B B	A A	B B	B B	A B
2671	4	18.2	1891	A A	B B	A B	- -	B B	A B	A B	B B	- -	A B	- -	A B	- -	- -	- -	B B	A B	- -	A B	A A	- -	- -	- -	- -	- -	B B	A A	A B	- -
10921	4	18.2	1892	A A	A B	A B	- -	A B	A B	A B	A B	- -	A B	- -	A B	- -	- -	- -	A B	A B	- -	A B	A A	- -	- -	- -	- -	- -	A B	A A	A B	- -
15955	4	18.218	1893	B B	A A	A B	- -	A A	A B	A B	A A	- -	A B	- -	A B	- -	- -	- -	A A	A B	- -	A B	B B	- -	- -	- -	- -	- -	A A	B B	A B	- -
1171	4	18.452	1894	A A	A B	A B	A A	A B	A B	A A	A B	A A	A A	A A	A B	A B	A A	A A	A A	A A	A B	A B	A A	A A	A A	A A	A B	A B	A B	A A	A A	A A
2408	4	18.452	1895	B B	A B	B B	- -	A B	B B	B B	A B	- -	B B	- -	B B	- -	- -	- -	A B	B B	- -	B B	B B	- -	- -	- -	- -	- -	A B	B B	B B	- -
15958	4	18.91	1896	A A	A A	A B	- -	A B	A B	A A	A B	- -	A B	- -	A B	- -	- -	- -	A A	A B	- -	A B	A A	- -	- -	- -	- -	- -	A B	A A	A A	- -
10925	4	19.274	1897	A A	A A	A B	- -	A B	A B	A B	A B	- -	A B	- -	A B	- -	- -	- -	A A	A B	- -	A B	A A	- -	- -	- -	- -	- -	A B	A A	A A	- -
10926	4	19.274	1898	B B	B B	A B	B B	A B	A B	A B	A B	B B	A B	B B	A B	B B	B B	A B	B B	A B	A B	A B	B B	B B	B B	B B	A B	B B	A B	B B	B B	B B
10927	4	19.274	1899	A A	A A	A B	A A	A B	A B	A B	A B	A A	A B	A A	A B	A A	A A	A B	A A	A B	A B	A B	A A	A A	A A	A A	A B	A A	A B	A A	A A	A A
10928	4	19.274	1900	B B	B B	A B	B B	B B	B B	A B	B B	B B	A B	B B	A B	B B	B B	A B	B B	A B	B B	A B	B B	B B	B B	B B	B B	B B	A B	B B	B B	B B
10929	4	19.274	1901	A A	A A	A B	A A	A B	A B	A B	A B	A A	A B	A A	A B	A A	A A	A B	A A	A B	A B	A B	A A	A A	A A	A A	A B	A A	A B	A A	A A	A A
10930	4	19.274	1902	B B	B B	A B	- -	A B	A B	A B	A B	- -	A B	- -	A B	- -	- -	- -	B B	A B	- -	A B	B B	- -	- -	- -	- -	- -	A B	B B	B B	- -
10932	4	19.274	1903	B B	A B	B B	A B	B B	B B	B B	B B	B B	B B	A B	B B	A B	B B	B B	B B	B B	B B	B B	A B	B B	A B	B B	B B	B B	B B	A B	B B	B B
2428	4	19.421	1904	B B	B B	A B	B B	A B	A B	A B	A B	B B	A B	B B	A B	B B	B B	A B	B B	A B	A B	A B	B B	B B	B B	B B	A B	B B	A B	B B	B B	B B
3470	4	19.664	1905	B B	B B	B B	B B	B B	B B	B B	B B	B B	B B	B B	B B	B B	B B	B B	B B	B B	B B	B B	B B	B B	B B	B B	B B	B B	B B	B B	B B	B B
3471	4	19.664	1906	A A	A A	A B	A A	A B	A B	A B	A B	A A	A B	A A	A B	A A	A A	A B	A A	A B	A B	A B	A A	A A	A A	A A	A B	A A	A B	A A	A A	A A
3472	4	19.664	1907	B B	B B	B B	- -	A B	A B	B B	A B	- -	B B	- -	B B	- -	- -	- -	B B	B B	- -	B B	B B	- -	- -	- -	- -	- -	B B	B B	B B	- -
3473	4	19.664	1908	A B	B B	A B	A B	B B	A B	A B	A B	A A	A B	A B	A B	A B	A A	B B	A B	A B	A B	A B	A B	A B	B B	A A	A B	A B	B B	A B	A A	A B
3474	4	19.664	1909	B B	B B	A B	B B	A B	A B	A B	A B	B B	A B	B B	A B	B B	B B	A B	B B	A B	A B	A B	B B	B B	B B	B B	A B	B B	A B	B B	B B	B B
3475	4	19.664	1910	A A	A A	A A	A A	A A	A A	A B	A A	A A	A B	A A	A A	A A	A A	A B	A A	A B	A A	A A	A A	A A	A A	A A	A A	A A	A A	A A	A A	A A
3476	4	19.664	1911	B B	B B	A B	B B	A B	A B	A B	A B	B B	A B	B B	A B	B B	B B	A B	B B	A B	A B	A B	B B	B B	B B	B B	A B	B B	A B	B B	B B	B B
3477	4	19.664	1912	A A	A A	A A	A A	A A	A A	A A	A A	A A	A A	A A	A A	A A	A A	A A	A A	A A	A A	A A	A A	A A	A A	A A	A A	A A	A A	A A	A A	A A
14461	4	19.671	1913	A A	A A	A B	A A	A B	A B	A B	A B	A A	A B	A A	A B	A A	A A	A B	A A	A B	A B	A B	A A	A A	A A	A A	A B	A A	A B	A A	A A	A A
14462	4	19.672	1914	B B	B B	A B	B B	B B	B B	A B	B B	B B	A B	B B	A B	B B	B B	A B	B B	A B	B B	B B	B B	B B	B B	B B	B B	B B	B B	B B	B B	B B
14464	4	20.705	1915	A A	A A	A A	A A	A A	A A	A A	A A	A A	A B	A A	A A	A A	A A	A B	A A	A B	A A	A A	A A	A A	A A	A A	A A	A A	A A	A A	A A	A A
14465	4	20.705	1916	A A	B B	A A	A A	A B	A A	A A	A A	A A	A A	A A	A A	A B	A B	A B	B B	A A	A A	A A	A A	B B	A B	A B	A B	A B	A B	A A	A B	B B
14466	4	20.705	1917	B B	B B	B B	- -	B B	B B	B B	A B	- -	B B	- -	B B	- -	- -	- -	B B	B B	- -	B B	A B	- -	- -	- -	- -	- -	B B	A B	B B	- -
14467	4	20.705	1918	B B	B B	B B	A B	B B	B B	B B	A B	B B	B B	A B	B B	B B	B B	B B	B B	B B	A B	B B	A B	B B	B B	B B	B B	B B	B B	A B	B B	B B
14469	4	20.705	1919	A A	A A	A A	A A	A B	A B	A A	A A	A A	A B	A A	A A	A A	A A	A B	A A	A B	A A	A A	A A	A A	A B	A A	A B	A A	A A	A A	A A	A A
14470	4	20.705	1920	A A	A B	A A	- -	A A	A A	A A	A A	- -	A A	- -	A A	- -	- -	- -	A B	A A	- -	A A	A A	- -	- -	- -	- -	- -	A A	A A	A B	- -
14471	4	20.705	1921	A A	A A	A B	A A	A B	A B	A B	A A	A A	A B	A A	A B	A A	A A	A B	A A	A B	A A	A B	A A	A A	A B	A A	A B	A A	A B	A A	A A	A A
16901	4	20.742	1922	B B	B B	B B	B B	B B	B B	B B	B B	B B	A B	B B	B B	B B	B B	A B	B B	A B	B B	B B	B B	B B	B B	B B	B B	B B	B B	B B	B B	B B
16899	4	20.742	1923	B B	B B	B B	- -	B B	B B	B B	B B	- -	A B	- -	B B	- -	- -	- -	B B	A B	- -	B B	B B	- -	- -	- -	- -	- -	B B	B B	B B	- -
16898	4	20.742	1924	A B	A A	A B	A A	A B	A B	A B	A A	A A	A B	A A	A B	A A	A A	A B	A A	A B	A A	A B	A A	A A	A B	A A	A B	A A	A B	A A	A A	A A
12215	4	21.092	1925	B B	B B	B B	B B	B B	B B	B B	B B	B B	B B	B B	B B	B B	A B	B B	A B	B B	B B	B B	B B	A B	B B	A B	B B	B B	B B	B B	A B	A B
12217	4	21.092	1926	A B	B B	A B	A A	B B	A B	A B	A A	A A	A B	A A	A B	A B	A A	B B	A B	A B	- -	A B	A A	A B	B B	A A	B B	A B	B B	A A	A A	A B
12219	4	21.092	1927	A A	A B	A A	A A	A B	A A	A A	A A	A A	A A	A A	A A	A A	A A	A B	A B	A A	A A	A A	A A	A B	A B	A A	A B	A A	A B	A A	A A	A B
10933	4	21.702	1928	B B	B B	A B	B B	A B	A B	A B	B B	B B	A B	B B	A B	B B	B B	A B	B B	A B	B B	B B	B B	B B	A B	B B	A B	B B	A B	B B	B B	B B
10935	4	21.702	1929	A B	B B	A B	A B	B B	A B	A B	A B	A A	A B	A B	A B	A B	A A	B B	A B	A B	A B	A B	A B	A B	B B	A A	B B	A B	B B	A B	A A	A B
10936	4	21.702	1930	B B	B B	B B	B B	B B	B B	B B	B B	B B	B B	B B	B B	B B	B B	B B	B B	B B	B B	B B	B B	B B	B B	B B	B B	B B	B B	B B	B B	B B
10937	4	21.702	1931	A A	A A	A B	A A	A B	A B	A B	A A	A A	A B	A A	A B	A A	A A	A B	A A	A B	A A	A A	A A	A A	A B	A A	A B	A A	A B	A A	A A	A A
10939	4	21.702	1932	A A	A A	A A	A A	A A	A A	A B	A A	A A	A B	A A	A A	A A	A A	A B	A A	A B	A A	A A	A A	A A	A A	A A	A A	A A	A A	A A	A A	A A
10940	4	21.702	1933	A B	A B	B B	A B	A B	B B	B B	A B	B B	B B	A B	B B	B B	B B	A B	A B	B B	A B	A B	A B	A B	A B	B B	A B	B B	A B	A B	B B	A B
2445	4	22.086	1934	B B	B B	A B	B B	A B	A B	A B	B B	B B	A B	B B	A B	B B	B B	A B	B B	A B	B B	B B	B B	B B	A B	B B	A B	B B	A B	B B	B B	B B
752	4	22.086	1935	A A	A A	A A	A A	A B	A B	A A	A A	A A	A A	A A	A B	A A	A A	A A	A A	A A	A A	A A	A A	A A	A B	A A	A B	A A	A B	A A	A A	A A
15960	4	22.223	1936	A A	A A	A A	A B	A A	A A	A A	A B	A A	A A	A B	A A	A A	A B	A A	A B	A A	A B	A A	A B	A B	A A	A B	A A	A A	A A	A B	A B	A B
15961	4	22.223	1937	A A	A A	A A	A A	A A	A A	A A	A A	A A	A A	A A	A A	A A	A B	A A	A B	A A	A A	A A	A A	A B	A A	A B	A A	A B	A A	A A	A B	A B
15962	4	22.223	1938	B B	B B	A B	B B	A B	A B	A B	B B	B B	A B	B B	A B	B B	A B	A B	A B	A B	B B	B B	B B	A B	A B	A B	A B	B B	A B	B B	A B	A B
10943	4	22.225	1939	A A	A A	A A	A A	A B	A B	A A	A A	A A	A A	A A	A B	A A	A A	A A	A A	A A	A A	A A	A A	A A	A B	A A	A B	A A	A A	A A	A A	A A
10945	4	22.225	1940	A A	A A	A B	- -	A B	A B	A B	A A	- -	A B	- -	A B	- -	- -	- -	A A	A B	- -	A A	A A	- -	- -	- -	- -	- -	A B	A A	A A	- -
10946	4	22.225	1941	B B	B B	A B	- -	B B	B B	A B	B B	- -	A B	- -	B B	- -	- -	- -	B B	A B	- -	B B	B B	- -	- -	- -	- -	- -	A B	B B	B B	- -
10947	4	22.225	1942	B B	B B	B B	A B	B B	B B	B B	A B	B B	B B	A B	B B	B B	B B	B B	B B	B B	A B	B B	A B	B B	B B	B B	B B	B B	B B	A B	B B	B B
10948	4	22.225	1943	A A	A A	A A	A A	A B	A B	A A	A A	A A	A A	A A	A B	A A	A B	A A	A B	A A	A A	A A	A A	A B	A B	A B	A B	A A	A A	A A	A B	A B
10958	4	22.768	1944	B B	B B	A B	- -	B B	B B	A B	B B	- -	A B	- -	B B	- -	- -	- -	B B	A B	- -	B B	B B	- -	- -	- -	- -	- -	A B	B B	B B	- -
10959	4	22.768	1945	B B	A A	B B	- -	A B	B B	A B	B B	- -	B B	- -	B B	- -	- -	- -	A B	B B	- -	A B	B B	- -	- -	- -	- -	- -	A B	B B	B B	- -
10961	4	22.768	1946	A A	A A	A A	A A	A B	A B	A A	A A	A A	A A	A A	A B	A A	A A	A A	A A	A A	A A	A A	A A	A A	A B	A A	A B	A A	A A	A A	A A	A A
10964	4	22.768	1947	A A	A A	A A	- -	A A	A A	A A	A A	- -	A B	- -	A A	- -	- -	- -	A A	A B	- -	A A	A A	- -	- -	- -	- -	- -	A A	A A	A A	- -
10965	4	22.768	1948	A A	A A	A B	- -	A B	A B	A B	A A	- -	A B	- -	A B	- -	- -	- -	A A	A B	- -	A A	A A	- -	- -	- -	- -	- -	A B	A A	A A	- -
10966	4	22.768	1949	B B	A B	B B	A B	A B	B B	B B	B B	A B	B B	B B	B B	B B	B B	A B	A B	B B	B B	A B	B B	A B	A B	B B	A B	B B	A B	B B	B B	A B
14269	4	22.921	1950	B B	B B	B B	A B	B B	B B	B B	A B	B B	B B	A B	B B	B B	B B	B B	B B	B B	A B	B B	A B	B B	B B	B B	B B	A B	B B	A B	B B	B B
14270	4	22.921	1951	B B	B B	B B	A B	B B	B B	B B	A B	B B	B B	A B	B B	B B	B B	B B	B B	B B	A B	B B	A B	B B	B B	B B	B B	A B	B B	A B	B B	B B
14271	4	22.921	1952	A A	A A	A B	A B	A B	A B	A B	A B	A A	A B	A B	A B	A A	A A	A B	A A	A B	A B	A A	A B	A A	A B	A A	A B	A B	A B	A B	A A	A A
14272	4	22.921	1953	B B	B B	B B	B B	B B	B B	B B	B B	B B	B B	B B	B B	B B	B B	B B	B B	B B	B B	B B	B B	B B	B B	B B	B B	B B	B B	B B	B B	B B
14275	4	22.921	1954	B B	A B	B B	A B	A B	B B	B B	B B	A B	B B	B B	B B	B B	B B	A B	A B	B B	B B	A B	B B	A B	A B	B B	A B	B B	A B	B B	B B	A B
14276	4	22.921	1955	A A	A A	A B	A A	A B	A B	A B	A A	A A	A B	A A	A B	A A	A A	A B	A A	A B	A A	A A	A A	A A	A B	A A	A B	A A	A B	A A	A A	A A
14277	4	22.921	1956	B B	B B	B B	B B	B B	B B	A B	B B	B B	B B	B B	B B	B B	B B	B B	B B	B B	B B	B B	B B	B B	B B	B B	B B	B B	B B	B B	B B	B B
14267	4	22.925	1957	A A	A A	A A	A B	A A	A A	A A	A B	A A	A A	A B	A A	A A	A A	A A	A A	A A	A B	A A	A B	A A	A A	A A	A A	A A	A A	A B	A A	A A
14265	4	22.925	1958	A A	A A	A B	A A	A A	A A	A B	A A	A A	A B	A A	A A	A A	A A	A B	A A	A B	A A	A A	A A	A A	A A	A A	A A	A A	A B	A A	A A	A A
14264	4	22.925	1959	A A	A A	A A	A A	A B	A B	A A	A A	A A	A A	A A	A B	A A	A A	A A	A A	A A	A A	A A	A A	A A	A B	A A	A B	A A	A A	A A	A A	A A
14263	4	22.925	1960	B B	B B	B B	B B	A B	A B	B B	B B	B B	B B	B B	A B	B B	B B	B B	B B	B B	B B	B B	B B	B B	A B	B B	A B	B B	B B	B B	B B	B B
14262	4	22.925	1961	B B	B B	A B	B B	B B	B B	A B	B B	B B	A B	B B	B B	B B	B B	A B	B B	A B	B B	B B	B B	B B	B B	B B	B B	B B	A B	B B	B B	B B
14258	4	22.963	1962	B B	B B	B B	B B	A B	A B	B B	B B	B B	B B	B B	A B	B B	B B	B B	B B	B B	B B	B B	B B	B B	A B	B B	A B	B B	B B	B B	B B	B B
14257	4	22.964	1963	B B	B B	B B	A B	B B	B B	B B	A B	B B	B B	A B	B B	B B	B B	B B	B B	B B	A B	B B	A B	B B	B B	B B	B B	B B	B B	A B	B B	B B
14256	4	22.964	1964	A A	A B	A B	A B	A B	A B	A B	A B	- -	A B	A B	A B	A B	A B	A B	A B	A B	A B	A A	A B	A B	A B	A B	A B	A B	A B	A B	A B	A B
14254	4	22.964	1965	A A	A A	A B	A A	A B	A B	A B	A A	A A	A B	A A	A B	A A	A A	A B	A A	A B	A A	A A	A A	A A	A B	A A	A B	A A	A B	A A	A A	A A
12904	4	23.01	1966	B B	B B	B B	B B	A B	A B	B B	B B	B B	B B	B B	A B	B B	B B	B B	- -	B B	B B	B B	B B	B B	A B	B B	A B	B B	- -	B B	B B	B B
10973	4	23.399	1967	B B	A B	A B	A B	B B	A B	A B	A A	A B	A B	A A	A B	A A	A A	B B	A B	A B	A A	B B	A A	A B	B B	A A	B B	A A	B B	A A	A A	A B
10974	4	23.399	1968	B B	A B	A A	A B	A B	A A	A A	A A	A B	A A	A A	A A	A A	A A	A B	A B	A A	A A	B B	A A	- -	A B	A A	A B	A A	A B	A A	A A	A B
10975	4	23.399	1969	A A	A A	A B	- -	A B	A B	A B	A A	- -	A B	- -	A B	- -	- -	- -	A A	A B	- -	A A	A A	- -	- -	- -	- -	- -	A B	A A	A A	- -
10976	4	23.399	1970	A A	A A	A A	- -	A A	A A	A A	A B	- -	A A	- -	A A	- -	- -	- -	A A	A A	- -	A A	A B	- -	- -	- -	- -	- -	A A	A B	A A	- -
3145	4	23.399	1971	A B	A B	A A	A B	A B	A A	A A	A A	A B	A A	A A	A A	A A	A A	A B	A B	A A	A A	B B	A A	A B	A B	A A	A B	A A	A B	A A	A A	A B
10977	4	23.399	1972	B B	A B	A B	- -	B B	A B	A B	A B	- -	A B	- -	A B	- -	- -	- -	B B	A B	- -	B B	A B	- -	- -	- -	- -	- -	B B	A B	A B	- -
1443	4	23.484	1973	B B	B B	A B	B B	A B	A B	A B	B B	B B	A B	B B	A B	B B	B B	A B	B B	A B	B B	B B	B B	B B	A B	B B	A B	B B	B B	B B	B B	B B
2483	4	23.484	1974	B B	A B	A B	B B	B B	A B	A B	A B	A B	A B	A B	A B	A A	A B	B B	B B	A B	A B	B B	A B	B B	B B	A B	B B	A B	B B	A B	A B	B B
10980	4	23.484	1975	A A	A A	A B	- -	A A	A A	A A	A A	- -	A B	- -	A A	- -	- -	- -	A A	A B	- -	A A	A A	- -	- -	- -	- -	- -	A B	A A	A A	- -
1222	4	23.499	1976	A A	A B	A B	A A	A A	A B	A B	A B	A B	A B	A B	A B	B B	B B	A A	A B	A B	A B	A A	A B	A B	A A	B B	A A	A B	A A	A B	B B	A B
133	4	23.5	1977	A B	A B	A A	A B	A B	A A	A A	A A	A B	A A	A A	A A	A A	A A	A B	A B	A A	A A	A B	A A	A B	A B	A A	A B	A A	A B	A A	A A	A B
10981	4	23.755	1978	A A	A A	A B	- -	A B	A B	A B	A A	- -	A B	- -	A B	- -	- -	- -	A A	A B	- -	A A	A A	- -	- -	- -	- -	- -	A B	A A	A A	- -
10983	4	23.755	1979	A B	B B	A B	- -	B B	A B	A B	A B	- -	A B	- -	A B	- -	- -	- -	A B	A B	- -	A B	A B	- -	- -	- -	- -	- -	B B	A B	A A	- -
11583	4	23.756	1980	B B	B B	B B	- -	B B	B B	A B	B B	- -	B B	- -	B B	- -	- -	- -	B B	B B	- -	B B	B B	- -	- -	- -	- -	- -	B B	B B	B B	- -
11582	4	23.756	1981	A B	B B	A B	- -	B B	A B	A B	A B	- -	A B	- -	A B	- -	- -	- -	A B	A B	- -	A B	A B	- -	- -	- -	- -	- -	B B	A B	A A	- -
11581	4	23.756	1982	B B	A B	B B	- -	B B	B B	B B	A B	- -	B B	- -	B B	- -	- -	- -	B B	B B	- -	B B	A B	- -	- -	- -	- -	- -	B B	A B	B B	- -
11580	4	23.756	1983	A B	B B	A A	B B	A B	A A	A A	A B	A B	A A	A B	A A	A B	A A	A B	A B	A A	A B	A B	A B	A B	A B	A A	A B	A B	A B	A B	A A	A B
11579	4	23.756	1984	A B	A A	B B	A A	A B	B B	B B	A B	A B	B B	A B	B B	A B	B B	A B	A B	B B	A B	A B	A B	A B	A B	B B	A B	A B	A B	A B	B B	A B
11576	4	23.756	1985	B B	B B	B B	- -	A B	A B	B B	B B	- -	B B	- -	A B	- -	- -	- -	B B	B B	- -	B B	B B	- -	- -	- -	- -	- -	B B	B B	B B	- -
15964	4	23.797	1986	B B	B B	B B	B B	B B	B B	B B	B B	B B	B B	B B	B B	B B	B B	B B	B B	B B	B B	B B	B B	B B	B B	B B	B B	B B	B B	B B	B B	B B
11010	4	23.846	1987	B B	A B	B B	B B	B B	B B	B B	B B	B B	B B	B B	B B	A B	B B	B B	B B	B B	B B	B B	B B	B B	B B	B B	B B	B B	B B	B B	B B	B B
11014	4	23.846	1988	A A	A A	A A	A A	A B	A B	A A	A A	A A	A A	A A	A B	A A	A A	A A	A A	A A	A A	A A	A A	A A	A B	A A	A A	A A	A A	A A	A A	A A
11015	4	23.846	1989	B B	B B	B B	B B	B B	B B	B B	B B	B B	A B	B B	B B	B B	B B	A B	B B	A B	B B	B B	B B	B B	B B	B B	B B	B B	B B	B B	B B	B B
11016	4	23.846	1990	B B	B B	A B	B B	B B	B B	A B	B B	B B	B B	B B	B B	B B	B B	- -	B B	B B	B B	B B	B B	B B	B B	B B	B B	B B	A B	B B	B B	B B
11017	4	23.846	1991	B B	B B	B B	- -	B B	B B	B B	B B	- -	B B	- -	B B	- -	- -	- -	B B	B B	- -	B B	B B	- -	- -	- -	- -	- -	B B	B B	B B	- -
11018	4	23.846	1992	B B	B B	B B	B B	B B	B B	B B	B B	B B	A B	B B	B B	B B	B B	A B	B B	A B	B B	B B	B B	B B	B B	B B	B B	B B	B B	B B	B B	B B
11019	4	24.279	1993	A A	A A	A B	A A	A A	A B	A B	A B	A B	A B	A B	A B	A B	B B	A A	A B	A B	A B	A A	A B	A B	A A	B B	A A	A B	A A	A B	B B	A B
11020	4	24.279	1994	B B	B B	A B	- -	B B	A B	A B	A A	- -	A B	- -	A B	- -	- -	- -	A B	A B	- -	B B	A A	- -	- -	- -	- -	- -	B B	A A	A A	- -
11025	4	24.279	1995	A A	A A	A A	A A	A B	A B	A A	A A	A A	A A	A A	A B	A A	A A	A A	A A	A A	A A	A A	A A	A A	A B	A A	A A	A A	A A	A A	A A	A A
15970	4	24.868	1996	A A	A A	A B	A A	A B	A B	A B	A A	A A	A B	A A	A B	A A	A B	A B	A B	A B	A A	A A	A A	A B	A B	A B	A B	A A	A B	A A	A B	A B
11034	4	24.868	1997	A A	A A	B B	- -	A B	B B	B B	A B	- -	B B	- -	B B	- -	- -	- -	A A	B B	- -	A A	A B	- -	- -	- -	- -	- -	A B	A B	B B	- -
15978	4	25.565	1998	A A	A B	B B	- -	A B	B B	B B	A B	A B	B B	A B	B B	B B	B B	A B	A B	B B	A B	A A	A B	A B	A B	B B	A B	B B	A B	A B	B B	A B
1467	4	26.11	1999	B B	B B	B B	- -	A B	A B	B B	B B	- -	A B	- -	B B	- -	- -	- -	B B	A B	- -	B B	B B	- -	- -	- -	- -	- -	A B	B B	A B	- -
[truncated: 8,296 more rows]

## Sheet: Table S9b
20K_SNP_Index	Linkage_Group	cM	Marker_sort_order	(No parent identified)	Golden_Harvey	(No parent identified)	Reinette_de_Hollande	(No parent identified)	(No parent identified)	(No parent identified)	Reinette_de_Hollande	Maharaji	(No parent identified)	Reinette_Franche	(No parent identified)	Golden_Harvey	Calville_des_Prairies	Roter_Jungfernapfel	Vinne_hrebickove	Zwiebelborsdorfer	Reinette_de_Hollande	Nonpareil	Reinette_de_Hollande	(No parent identified)	(No parent identified)	(No parent identified)	(No parent identified)	(No parent identified)	(No parent identified)	(No parent identified)	(No parent identified)	(No parent identified)
8921	1	0	1	- -	A A	- -	A A	- -	- -	- -	A A	A B	- -	A A	- -	A A	A B	A B	A A	A A	A A	A A	A A	- -	- -	- -	- -	- -	- -	- -	- -	- -
8922	1	0	2	- -	A A	- -	B B	- -	- -	- -	B B	B B	- -	A B	- -	A A	A B	A B	A A	A A	B B	A B	B B	- -	- -	- -	- -	- -	- -	- -	- -	- -
8923	1	0	3	- -	B B	- -	B B	- -	- -	- -	B B	A B	- -	B B	- -	B B	A B	A B	B B	B B	B B	B B	B B	- -	- -	- -	- -	- -	- -	- -	- -	- -
17241	1	0.063	4	- -	B B	- -	B B	- -	- -	- -	B B	A B	- -	B B	- -	B B	A B	A B	- -	B B	B B	B B	B B	- -	- -	- -	- -	- -	- -	- -	- -	- -
2965	1	0.126	5	- -	A A	- -	B B	- -	- -	- -	B B	A B	- -	A B	- -	A A	A A	A A	A A	A A	B B	A B	B B	- -	- -	- -	- -	- -	- -	- -	- -	- -
2280	1	0.126	6	- -	A A	- -	B B	- -	- -	- -	B B	B B	- -	A B	- -	A A	A B	A B	- -	A A	B B	A B	B B	- -	- -	- -	- -	- -	- -	- -	- -	- -
7672	1	0.131	7	- -	A A	- -	A A	- -	- -	- -	A A	A B	- -	A A	- -	A A	A B	A B	A A	A A	A A	A A	A A	- -	- -	- -	- -	- -	- -	- -	- -	- -
17428	1	0.182	8	- -	A A	- -	A A	- -	- -	- -	A A	A B	- -	A A	- -	A A	A B	A B	- -	A A	A A	A A	A A	- -	- -	- -	- -	- -	- -	- -	- -	- -
17427	1	0.182	9	- -	A B	- -	B B	- -	- -	- -	B B	B B	- -	A B	- -	A B	A B	B B	A B	A A	B B	B B	B B	- -	- -	- -	- -	- -	- -	- -	- -	- -
8785	1	0.232	10	- -	B B	- -	B B	- -	- -	- -	B B	A B	- -	B B	- -	B B	A B	A B	B B	B B	B B	B B	B B	- -	- -	- -	- -	- -	- -	- -	- -	- -
8787	1	0.232	11	- -	B B	- -	B B	- -	- -	- -	B B	B B	- -	B B	- -	B B	B B	B B	B B	B B	B B	B B	B B	- -	- -	- -	- -	- -	- -	- -	- -	- -
8788	1	0.232	12	- -	B B	- -	A A	- -	- -	- -	A A	A B	- -	A B	- -	B B	B B	B B	- -	B B	A A	A B	A A	- -	- -	- -	- -	- -	- -	- -	- -	- -
8790	1	0.232	13	- -	A B	- -	B B	- -	- -	- -	B B	B B	- -	B B	- -	A B	B B	B B	- -	B B	B B	B B	B B	- -	- -	- -	- -	- -	- -	- -	- -	- -
8789	1	0.232	14	- -	B B	- -	B B	- -	- -	- -	B B	B B	- -	B B	- -	B B	A B	B B	B B	B B	B B	B B	B B	- -	- -	- -	- -	- -	- -	- -	- -	- -
17247	1	0.232	15	- -	B B	- -	B B	- -	- -	- -	B B	A B	- -	B B	- -	B B	A B	B B	- -	B B	B B	B B	B B	- -	- -	- -	- -	- -	- -	- -	- -	- -
662	1	0.235	16	- -	B B	- -	A A	- -	- -	- -	A A	A A	- -	A B	- -	B B	A B	A B	B B	B B	A A	A B	A A	- -	- -	- -	- -	- -	- -	- -	- -	- -
636	1	0.235	17	- -	B B	- -	A A	- -	- -	- -	A A	A A	- -	A B	- -	B B	A B	A B	B B	B B	A A	A B	A A	- -	- -	- -	- -	- -	- -	- -	- -	- -
8888	1	0.238	18	- -	B B	- -	B B	- -	- -	- -	B B	A B	- -	B B	- -	B B	A B	A B	B B	B B	B B	B B	B B	- -	- -	- -	- -	- -	- -	- -	- -	- -
8887	1	0.238	19	- -	B B	- -	A A	- -	- -	- -	A A	A B	- -	A B	- -	B B	B B	B B	- -	B B	A A	A B	A A	- -	- -	- -	- -	- -	- -	- -	- -	- -
8886	1	0.238	20	- -	B B	- -	B B	- -	- -	- -	B B	B B	- -	B B	- -	B B	B B	B B	B B	B B	B B	B B	B B	- -	- -	- -	- -	- -	- -	- -	- -	- -
6184	1	0.238	21	- -	B B	- -	A A	- -	- -	- -	A A	A B	- -	A B	- -	B B	B B	B B	B B	B B	A A	A B	A A	- -	- -	- -	- -	- -	- -	- -	- -	- -
6186	1	0.238	22	- -	A A	- -	B B	- -	- -	- -	B B	A B	- -	A B	- -	A A	A B	A A	A A	A A	B B	A B	B B	- -	- -	- -	- -	- -	- -	- -	- -	- -
6199	1	0.241	23	- -	B B	- -	B B	- -	- -	- -	B B	A B	- -	B B	- -	B B	A B	A B	- -	B B	B B	B B	B B	- -	- -	- -	- -	- -	- -	- -	- -	- -
10463	1	0.35	24	- -	A A	- -	A B	- -	- -	- -	A B	A B	- -	A A	- -	A A	A A	A A	A A	A A	A B	A A	A B	- -	- -	- -	- -	- -	- -	- -	- -	- -
10462	1	0.35	25	- -	B B	- -	B B	- -	- -	- -	B B	B B	- -	B B	- -	B B	B B	A B	A B	B B	B B	B B	B B	- -	- -	- -	- -	- -	- -	- -	- -	- -
10460	1	0.35	26	- -	B B	- -	A A	- -	- -	- -	A A	A B	- -	A B	- -	B B	B B	B B	- -	B B	A A	A B	A A	- -	- -	- -	- -	- -	- -	- -	- -	- -
10459	1	0.35	27	- -	B B	- -	A A	- -	- -	- -	A A	A A	- -	A B	- -	B B	A B	A B	B B	B B	A A	A B	A A	- -	- -	- -	- -	- -	- -	- -	- -	- -
10457	1	0.35	28	- -	B B	- -	A B	- -	- -	- -	A B	A B	- -	B B	- -	B B	B B	B B	B B	B B	A B	B B	A B	- -	- -	- -	- -	- -	- -	- -	- -	- -
10456	1	0.35	29	- -	A A	- -	A A	- -	- -	- -	A A	A B	- -	A A	- -	A A	A B	A B	A A	A A	A A	A A	A A	- -	- -	- -	- -	- -	- -	- -	- -	- -
16668	1	0.363	30	- -	A A	- -	A B	- -	- -	- -	A B	A B	- -	A B	- -	A A	A B	B B	A B	A A	A B	B B	A B	- -	- -	- -	- -	- -	- -	- -	- -	- -
13610	1	0.536	31	- -	B B	- -	A A	- -	- -	- -	A A	A B	- -	A B	- -	B B	B B	B B	- -	B B	A A	A B	A A	- -	- -	- -	- -	- -	- -	- -	- -	- -
17853	1	0.647	32	- -	A A	- -	A A	- -	- -	- -	A A	A B	- -	A A	- -	A A	A B	A B	A A	A A	A A	A A	A A	- -	- -	- -	- -	- -	- -	- -	- -	- -
17852	1	0.647	33	- -	B B	- -	A B	- -	- -	- -	A B	A B	- -	B B	- -	B B	B B	A B	A B	B B	A B	B B	A B	- -	- -	- -	- -	- -	- -	- -	- -	- -
9626	1	0.647	34	- -	B B	- -	B B	- -	- -	- -	B B	B B	- -	B B	- -	B B	A B	B B	B B	B B	B B	B B	B B	- -	- -	- -	- -	- -	- -	- -	- -	- -
9627	1	0.647	35	- -	A A	- -	A A	- -	- -	- -	A A	A B	- -	A A	- -	A A	A B	A B	A A	A A	A A	A A	A A	- -	- -	- -	- -	- -	- -	- -	- -	- -
15723	1	0.845	36	- -	A A	- -	A A	- -	- -	- -	A A	A B	- -	A A	- -	A A	A B	A B	- -	A A	A A	A A	A A	- -	- -	- -	- -	- -	- -	- -	- -	- -
15724	1	0.845	37	- -	A A	- -	A B	- -	- -	- -	A B	A B	- -	A A	- -	A A	A A	A A	A A	A A	A B	A A	A B	- -	- -	- -	- -	- -	- -	- -	- -	- -
9631	1	1.055	38	- -	A B	- -	A A	- -	- -	- -	A A	A B	- -	A B	- -	A B	B B	B B	B B	B B	A A	A A	A A	- -	- -	- -	- -	- -	- -	- -	- -	- -
9633	1	1.055	39	- -	A A	- -	A A	- -	- -	- -	A A	A A	- -	A A	- -	A A	A B	A A	A A	A A	A A	A A	A A	- -	- -	- -	- -	- -	- -	- -	- -	- -
9634	1	1.055	40	- -	A A	- -	A A	- -	- -	- -	A A	A A	- -	A A	- -	A A	A A	A A	A A	A A	A A	A A	A A	- -	- -	- -	- -	- -	- -	- -	- -	- -
9635	1	1.055	41	- -	B B	- -	A B	- -	- -	- -	A B	A B	- -	B B	- -	B B	B B	B B	B B	B B	A B	B B	A B	- -	- -	- -	- -	- -	- -	- -	- -	- -
9636	1	1.066	42	- -	B B	- -	B B	- -	- -	- -	B B	B B	- -	B B	- -	B B	B B	B B	B B	B B	B B	B B	B B	- -	- -	- -	- -	- -	- -	- -	- -	- -
8920	1	1.066	43	- -	A B	- -	B B	- -	- -	- -	B B	A B	- -	B B	- -	A B	A B	A B	B B	B B	B B	B B	B B	- -	- -	- -	- -	- -	- -	- -	- -	- -
8918	1	1.066	44	- -	B B	- -	B B	- -	- -	- -	B B	A B	- -	B B	- -	B B	A B	A B	- -	B B	B B	B B	B B	- -	- -	- -	- -	- -	- -	- -	- -	- -
8917	1	1.066	45	- -	A B	- -	A A	- -	- -	- -	A A	A B	- -	A B	- -	A B	B B	A B	A B	B B	A A	A A	A A	- -	- -	- -	- -	- -	- -	- -	- -	- -
8916	1	1.066	46	- -	A A	- -	A A	- -	- -	- -	A A	A B	- -	A A	- -	A A	A B	A A	- -	A A	A A	A A	A A	- -	- -	- -	- -	- -	- -	- -	- -	- -
17578	1	1.338	47	- -	A B	- -	B B	- -	- -	- -	B B	A B	- -	A B	- -	A B	A A	A B	A B	A A	B B	B B	B B	- -	- -	- -	- -	- -	- -	- -	- -	- -
12371	1	1.418	48	- -	A B	- -	B B	- -	- -	- -	B B	A B	- -	A B	- -	A B	A A	A B	A B	A A	B B	B B	B B	- -	- -	- -	- -	- -	- -	- -	- -	- -
12373	1	1.418	49	- -	B B	- -	B B	- -	- -	- -	B B	A B	- -	B B	- -	B B	B B	A B	B B	B B	B B	B B	B B	- -	- -	- -	- -	- -	- -	- -	- -	- -
12374	1	1.418	50	- -	B B	- -	B B	- -	- -	- -	B B	A B	- -	B B	- -	B B	A B	A B	B B	B B	B B	A B	B B	- -	- -	- -	- -	- -	- -	- -	- -	- -
12375	1	1.418	51	- -	B B	- -	B B	- -	- -	- -	B B	A B	- -	B B	- -	B B	A B	A B	B B	B B	B B	A B	B B	- -	- -	- -	- -	- -	- -	- -	- -	- -
16294	1	1.604	52	- -	A B	- -	B B	- -	- -	- -	B B	B B	- -	B B	- -	A B	B B	A B	A B	B B	B B	B B	B B	- -	- -	- -	- -	- -	- -	- -	- -	- -
16295	1	1.604	53	- -	A A	- -	B B	- -	- -	- -	B B	A B	- -	A B	- -	A A	A B	A A	A A	A A	B B	B B	B B	- -	- -	- -	- -	- -	- -	- -	- -	- -
8925	1	1.739	54	- -	B B	- -	A B	- -	- -	- -	A B	A B	- -	B B	- -	B B	B B	B B	B B	B B	A B	B B	A B	- -	- -	- -	- -	- -	- -	- -	- -	- -
8924	1	1.739	55	- -	B B	- -	A A	- -	- -	- -	A A	A B	- -	A B	- -	B B	A B	B B	B B	B B	A A	A A	A A	- -	- -	- -	- -	- -	- -	- -	- -	- -
15564	1	1.9	56	- -	A A	- -	A A	- -	- -	- -	A A	A A	- -	A A	- -	A A	A A	A B	A B	A A	A A	A A	A A	- -	- -	- -	- -	- -	- -	- -	- -	- -
17897	1	2.241	57	- -	A B	- -	B B	- -	- -	- -	B B	B B	- -	A B	- -	A B	A B	B B	A B	A A	B B	B B	B B	- -	- -	- -	- -	- -	- -	- -	- -	- -
17896	1	2.241	58	- -	A A	- -	A A	- -	- -	- -	A A	A B	- -	A A	- -	A A	A B	A B	- -	A A	A A	A B	A A	- -	- -	- -	- -	- -	- -	- -	- -	- -
17895	1	2.241	59	- -	B B	- -	A B	- -	- -	- -	A B	A B	- -	B B	- -	B B	B B	B B	B B	B B	A B	B B	A B	- -	- -	- -	- -	- -	- -	- -	- -	- -
17894	1	2.241	60	- -	A B	- -	A A	- -	- -	- -	A A	A B	- -	A B	- -	A B	B B	A B	A B	B B	A A	A B	A A	- -	- -	- -	- -	- -	- -	- -	- -	- -
15932	1	2.411	61	- -	B B	- -	B B	- -	- -	- -	B B	B B	- -	B B	- -	B B	A B	B B	B B	B B	B B	A B	B B	- -	- -	- -	- -	- -	- -	- -	- -	- -
16526	1	2.477	62	- -	A B	- -	A A	- -	- -	- -	A A	A B	- -	A B	- -	A B	B B	A B	A B	B B	A A	A B	A A	- -	- -	- -	- -	- -	- -	- -	- -	- -
16525	1	2.477	63	- -	A B	- -	A A	- -	- -	- -	A A	A B	- -	A B	- -	A B	B B	A B	A B	B B	A A	A B	A A	- -	- -	- -	- -	- -	- -	- -	- -	- -
16523	1	2.477	64	- -	A A	- -	A B	- -	- -	- -	A B	A B	- -	A A	- -	A A	A A	A A	- -	A A	A B	A A	A B	- -	- -	- -	- -	- -	- -	- -	- -	- -
17583	1	2.495	65	- -	A A	- -	A B	- -	- -	- -	A B	A B	- -	A A	- -	A A	A A	A A	A A	A A	A B	A A	A B	- -	- -	- -	- -	- -	- -	- -	- -	- -
8931	1	2.567	66	- -	A B	- -	A A	- -	- -	- -	A A	A B	- -	A B	- -	A B	A B	A B	A B	B B	A A	A A	A A	- -	- -	- -	- -	- -	- -	- -	- -	- -
8933	1	2.567	67	- -	A A	- -	A B	- -	- -	- -	A B	A B	- -	A A	- -	A A	A A	A A	A A	A A	A B	A A	A B	- -	- -	- -	- -	- -	- -	- -	- -	- -
8934	1	2.567	68	- -	A B	- -	A B	- -	- -	- -	A B	A B	- -	A B	- -	A B	A B	B B	A B	A A	A B	B B	A B	- -	- -	- -	- -	- -	- -	- -	- -	- -
1169	1	2.567	69	- -	A B	- -	A B	- -	- -	- -	A B	A A	- -	A B	- -	A B	A B	A B	A B	A A	A B	B B	A B	- -	- -	- -	- -	- -	- -	- -	- -	- -
8935	1	2.567	70	- -	A B	- -	A A	- -	- -	- -	A A	A B	- -	A B	- -	A B	A B	A B	- -	B B	A A	A A	A A	- -	- -	- -	- -	- -	- -	- -	- -	- -
8936	1	2.567	71	- -	A B	- -	B B	- -	- -	- -	B B	B B	- -	A B	- -	A B	A B	B B	A B	A A	B B	B B	B B	- -	- -	- -	- -	- -	- -	- -	- -	- -
15567	1	3.158	72	- -	A B	- -	B B	- -	- -	- -	B B	B B	- -	B B	- -	A B	B B	A B	A B	B B	B B	B B	B B	- -	- -	- -	- -	- -	- -	- -	- -	- -
15566	1	3.158	73	- -	B B	- -	A B	- -	- -	- -	A B	A B	- -	B B	- -	B B	A B	B B	B B	B B	A B	A B	A B	- -	- -	- -	- -	- -	- -	- -	- -	- -
8940	1	3.199	74	- -	A A	- -	A A	- -	- -	- -	A A	A A	- -	A A	- -	A A	A A	A B	A B	A A	A A	A A	A A	- -	- -	- -	- -	- -	- -	- -	- -	- -
8939	1	3.199	75	- -	B B	- -	A B	- -	- -	- -	A B	A B	- -	B B	- -	B B	B B	B B	B B	B B	A B	B B	A B	- -	- -	- -	- -	- -	- -	- -	- -	- -
8938	1	3.199	76	- -	B B	- -	A B	- -	- -	- -	A B	B B	- -	A B	- -	B B	B B	B B	- -	B B	A B	A B	A B	- -	- -	- -	- -	- -	- -	- -	- -	- -
66	1	3.451	77	- -	B B	- -	A B	- -	- -	- -	A B	A A	- -	B B	- -	B B	A B	A B	B B	B B	A B	A B	A B	- -	- -	- -	- -	- -	- -	- -	- -	- -
8974	1	3.661	78	- -	A B	- -	A B	- -	- -	- -	A B	A B	- -	A B	- -	A B	A A	A B	A B	B B	A B	A A	A B	- -	- -	- -	- -	- -	- -	- -	- -	- -
8976	1	3.661	79	- -	A B	- -	A B	- -	- -	- -	A B	B B	- -	A B	- -	A B	B B	B B	A B	A A	A B	B B	A B	- -	- -	- -	- -	- -	- -	- -	- -	- -
8977	1	3.661	80	- -	B B	- -	B B	- -	- -	- -	B B	B B	- -	B B	- -	B B	A B	B B	- -	B B	B B	A B	B B	- -	- -	- -	- -	- -	- -	- -	- -	- -
12352	1	3.714	81	- -	B B	- -	A B	- -	- -	- -	A B	A B	- -	B B	- -	B B	A B	B B	B B	B B	A B	B B	A B	- -	- -	- -	- -	- -	- -	- -	- -	- -
771	1	3.878	82	- -	A B	- -	A A	- -	- -	- -	A A	A A	- -	A B	- -	A B	A A	A A	A A	A A	A A	A B	A A	- -	- -	- -	- -	- -	- -	- -	- -	- -
519	1	3.878	83	- -	A B	- -	A B	- -	- -	- -	A B	B B	- -	A B	- -	A B	B B	B B	A B	A A	A B	B B	A B	- -	- -	- -	- -	- -	- -	- -	- -	- -
8992	1	3.878	84	- -	A A	- -	A B	- -	- -	- -	A B	A B	- -	A A	- -	A A	A B	A A	A A	A A	A B	A A	A B	- -	- -	- -	- -	- -	- -	- -	- -	- -
8995	1	3.878	85	- -	A B	- -	A B	- -	- -	- -	A B	A A	- -	A B	- -	A B	A A	A A	A B	B B	A B	A A	A B	- -	- -	- -	- -	- -	- -	- -	- -	- -
17802	1	4.201	86	- -	B B	- -	B B	- -	- -	- -	B B	B B	- -	B B	- -	B B	B B	B B	- -	B B	B B	B B	B B	- -	- -	- -	- -	- -	- -	- -	- -	- -
4557	1	4.534	87	- -	A B	- -	A B	- -	- -	- -	A B	B B	- -	A B	- -	A B	B B	B B	A B	A A	A B	B B	A B	- -	- -	- -	- -	- -	- -	- -	- -	- -
4556	1	4.534	88	- -	B B	- -	A B	- -	- -	- -	A B	A A	- -	B B	- -	B B	A B	A A	A B	B B	A B	A B	A B	- -	- -	- -	- -	- -	- -	- -	- -	- -
4555	1	4.534	89	- -	B B	- -	A B	- -	- -	- -	A B	A B	- -	B B	- -	B B	A B	A B	A B	B B	A B	B B	A B	- -	- -	- -	- -	- -	- -	- -	- -	- -
4554	1	4.534	90	- -	A B	- -	B B	- -	- -	- -	B B	B B	- -	A B	- -	A B	B B	B B	B B	B B	B B	A B	B B	- -	- -	- -	- -	- -	- -	- -	- -	- -
9019	1	5.445	91	- -	A B	- -	A A	- -	- -	- -	A A	A B	- -	A B	- -	A B	A B	A B	A A	A A	A A	B B	A A	- -	- -	- -	- -	- -	- -	- -	- -	- -
9020	1	5.445	92	- -	B B	- -	A B	- -	- -	- -	A B	A A	- -	B B	- -	B B	A B	A A	- -	B B	A B	A B	A B	- -	- -	- -	- -	- -	- -	- -	- -	- -
9021	1	5.445	93	- -	A A	- -	A B	- -	- -	- -	A B	B B	- -	A A	- -	A A	B B	B B	A B	A A	A B	A B	A B	- -	- -	- -	- -	- -	- -	- -	- -	- -
9023	1	5.445	94	- -	A B	- -	A A	- -	- -	- -	A A	A A	- -	A B	- -	A B	A A	A A	A A	A A	A A	A B	A A	- -	- -	- -	- -	- -	- -	- -	- -	- -
9024	1	5.445	95	- -	B B	- -	A B	- -	- -	- -	A B	A B	- -	B B	- -	B B	A B	B B	- -	B B	A B	B B	A B	- -	- -	- -	- -	- -	- -	- -	- -	- -
3176	1	5.678	96	- -	A A	- -	A A	- -	- -	- -	A A	A B	- -	A A	- -	A A	A A	A B	A A	A A	A A	A B	A A	- -	- -	- -	- -	- -	- -	- -	- -	- -
8998	1	6.128	97	- -	A B	- -	A B	- -	- -	- -	A B	B B	- -	A B	- -	A B	A B	B B	A B	A A	A B	B B	A B	- -	- -	- -	- -	- -	- -	- -	- -	- -
8999	1	6.128	98	- -	A B	- -	A A	- -	- -	- -	A A	A B	- -	A B	- -	A B	A A	A B	A A	A A	A A	B B	A A	- -	- -	- -	- -	- -	- -	- -	- -	- -
536	1	6.128	99	- -	A A	- -	A A	- -	- -	- -	A A	A A	- -	A A	- -	A A	A A	A A	A A	A A	A A	A A	A A	- -	- -	- -	- -	- -	- -	- -	- -	- -
9001	1	6.128	100	- -	A B	- -	A B	- -	- -	- -	A B	A A	- -	A B	- -	A B	A B	A B	B B	B B	A B	A A	A B	- -	- -	- -	- -	- -	- -	- -	- -	- -
15688	1	7.856	101	- -	A B	- -	A B	- -	- -	- -	A B	B B	- -	A B	- -	A B	B B	B B	A B	A A	A B	B B	A B	- -	- -	- -	- -	- -	- -	- -	- -	- -
15687	1	7.858	102	- -	B B	- -	B B	- -	- -	- -	B B	B B	- -	B B	- -	B B	B B	A B	A B	B B	B B	B B	B B	- -	- -	- -	- -	- -	- -	- -	- -	- -
9461	1	8.149	103	- -	B B	- -	B B	- -	- -	- -	B B	A B	- -	B B	- -	B B	B B	A B	- -	B B	B B	B B	B B	- -	- -	- -	- -	- -	- -	- -	- -	- -
9458	1	8.149	104	- -	A B	- -	A B	- -	- -	- -	A B	B B	- -	A B	- -	A B	B B	B B	A B	A A	A B	B B	A B	- -	- -	- -	- -	- -	- -	- -	- -	- -
9456	1	8.15	105	- -	B B	- -	B B	- -	- -	- -	B B	B B	- -	B B	- -	B B	B B	B B	B B	B B	B B	B B	B B	- -	- -	- -	- -	- -	- -	- -	- -	- -
2728	1	8.847	106	- -	A B	- -	B B	- -	- -	- -	B B	A B	- -	A B	- -	A B	A A	B B	- -	B B	B B	A B	B B	- -	- -	- -	- -	- -	- -	- -	- -	- -
789	1	9.258	107	- -	A B	- -	A A	- -	- -	- -	A A	B B	- -	A B	- -	A B	B B	A B	A A	A A	A A	B B	A A	- -	- -	- -	- -	- -	- -	- -	- -	- -
416	1	9.258	108	- -	A A	- -	A B	- -	- -	- -	A B	A A	- -	A A	- -	A A	A A	A B	A B	A A	A B	A B	A B	- -	- -	- -	- -	- -	- -	- -	- -	- -
2004	1	9.258	109	- -	B B	- -	A B	- -	- -	- -	A B	B B	- -	B B	- -	B B	B B	B B	B B	B B	A B	B B	A B	- -	- -	- -	- -	- -	- -	- -	- -	- -
2002	1	9.471	110	- -	B B	- -	B B	- -	- -	- -	B B	B B	- -	B B	- -	B B	B B	A B	B B	B B	B B	A B	B B	- -	- -	- -	- -	- -	- -	- -	- -	- -
9031	1	9.471	111	- -	A B	- -	A A	- -	- -	- -	A A	A B	- -	A B	- -	A B	- -	A A	A A	A A	A A	A B	A A	- -	- -	- -	- -	- -	- -	- -	- -	- -
9028	1	9.471	112	- -	A B	- -	B B	- -	- -	- -	B B	A B	- -	A B	- -	A B	A A	B B	B B	- -	B B	A B	B B	- -	- -	- -	- -	- -	- -	- -	- -	- -
9033	1	10.662	113	- -	B B	- -	B B	- -	- -	- -	B B	B B	- -	B B	- -	B B	A B	B B	A B	B B	B B	B B	B B	- -	- -	- -	- -	- -	- -	- -	- -	- -
9034	1	10.663	114	- -	A A	- -	A B	- -	- -	- -	A B	A B	- -	A A	- -	A A	A A	A A	- -	A A	A B	A A	A B	- -	- -	- -	- -	- -	- -	- -	- -	- -
9035	1	10.663	115	- -	A A	- -	A B	- -	- -	- -	A B	A A	- -	A A	- -	A A	A A	A A	- -	A A	A B	A A	A B	- -	- -	- -	- -	- -	- -	- -	- -	- -
145	1	10.663	116	- -	B B	- -	B B	- -	- -	- -	B B	B B	- -	B B	- -	B B	B B	B B	B B	B B	B B	B B	B B	- -	- -	- -	- -	- -	- -	- -	- -	- -
1496	1	10.663	117	- -	B B	- -	A B	- -	- -	- -	A B	A A	- -	B B	- -	B B	B B	A B	A B	B B	A B	B B	A B	- -	- -	- -	- -	- -	- -	- -	- -	- -
9038	1	11.172	118	- -	B B	- -	A B	- -	- -	- -	A B	A A	- -	B B	- -	B B	A B	B B	B B	B B	A B	B B	A B	- -	- -	- -	- -	- -	- -	- -	- -	- -
2754	1	11.497	119	- -	A A	- -	A B	- -	- -	- -	A B	B B	- -	A A	- -	A A	A B	B B	- -	A A	A B	A B	A B	- -	- -	- -	- -	- -	- -	- -	- -	- -
15541	1	12.172	120	- -	B B	- -	A B	- -	- -	- -	A B	A A	- -	B B	- -	B B	A A	A A	- -	B B	A B	A B	A B	- -	- -	- -	- -	- -	- -	- -	- -	- -
15543	1	12.172	121	- -	B B	- -	A B	- -	- -	- -	A B	A A	- -	B B	- -	B B	A A	A A	- -	B B	A B	A B	A B	- -	- -	- -	- -	- -	- -	- -	- -	- -
15544	1	12.172	122	- -	B B	- -	B B	- -	- -	- -	B B	B B	- -	B B	- -	B B	A B	A A	- -	B B	B B	A B	B B	- -	- -	- -	- -	- -	- -	- -	- -	- -
15545	1	12.172	123	- -	B B	- -	A B	- -	- -	- -	A B	A B	- -	B B	- -	B B	B B	B B	A B	B B	A B	B B	A B	- -	- -	- -	- -	- -	- -	- -	- -	- -
9053	1	13.196	124	- -	B B	- -	B B	- -	- -	- -	B B	A B	- -	B B	- -	B B	A B	A A	B B	B B	B B	B B	B B	- -	- -	- -	- -	- -	- -	- -	- -	- -
2036	1	13.196	125	- -	A B	- -	A B	- -	- -	- -	A B	B B	- -	A B	- -	A B	B B	B B	A B	A A	A B	B B	A B	- -	- -	- -	- -	- -	- -	- -	- -	- -
9051	1	13.196	126	- -	A B	- -	B B	- -	- -	- -	B B	A B	- -	A B	- -	A B	B B	B B	A B	B B	B B	A A	B B	- -	- -	- -	- -	- -	- -	- -	- -	- -
9050	1	13.196	127	- -	A B	- -	A B	- -	- -	- -	A B	B B	- -	A B	- -	A B	A A	A A	A B	A A	A B	B B	A B	- -	- -	- -	- -	- -	- -	- -	- -	- -
9049	1	13.196	128	- -	A B	- -	A A	- -	- -	- -	A A	A B	- -	A B	- -	A B	A A	A A	A B	A A	A A	B B	A A	- -	- -	- -	- -	- -	- -	- -	- -	- -
9048	1	13.196	129	- -	A A	- -	A A	- -	- -	- -	A A	A B	- -	A A	- -	A A	A A	A A	A B	A A	A A	A A	A A	- -	- -	- -	- -	- -	- -	- -	- -	- -
9046	1	13.196	130	- -	A A	- -	A A	- -	- -	- -	A A	A A	- -	A A	- -	A A	A B	A B	A A	A A	A A	A A	A A	- -	- -	- -	- -	- -	- -	- -	- -	- -
9045	1	13.196	131	- -	B B	- -	A B	- -	- -	- -	A B	A B	- -	B B	- -	B B	B B	B B	B B	B B	A B	B B	A B	- -	- -	- -	- -	- -	- -	- -	- -	- -
9044	1	14.677	132	- -	A B	- -	A B	- -	- -	- -	A B	A B	- -	A B	- -	A B	A B	A B	A A	A A	A B	A B	A B	- -	- -	- -	- -	- -	- -	- -	- -	- -
9043	1	14.677	133	- -	A B	- -	A A	- -	- -	- -	A A	A A	- -	A B	- -	A B	A B	A A	A A	A A	A A	A B	A A	- -	- -	- -	- -	- -	- -	- -	- -	- -
9042	1	14.677	134	- -	A A	- -	A B	- -	- -	- -	A B	A B	- -	A A	- -	A A	A B	B B	A A	A A	A B	A A	A B	- -	- -	- -	- -	- -	- -	- -	- -	- -
9041	1	14.677	135	- -	A B	- -	B B	- -	- -	- -	B B	B B	- -	A B	- -	A B	A B	B B	B B	B B	B B	A B	B B	- -	- -	- -	- -	- -	- -	- -	- -	- -
9040	1	14.677	136	- -	B B	- -	A B	- -	- -	- -	A B	A B	- -	B B	- -	B B	A B	A A	B B	B B	A B	B B	A B	- -	- -	- -	- -	- -	- -	- -	- -	- -
9062	1	15.849	137	- -	B B	- -	A B	- -	- -	- -	A B	A B	- -	B B	- -	B B	A B	A A	B B	B B	A B	B B	A B	- -	- -	- -	- -	- -	- -	- -	- -	- -
9063	1	15.849	138	- -	B B	- -	A B	- -	- -	- -	A B	A B	- -	B B	- -	B B	A B	A B	B B	B B	A B	B B	A B	- -	- -	- -	- -	- -	- -	- -	- -	- -
9064	1	15.849	139	- -	B B	- -	B B	- -	- -	- -	B B	A B	- -	B B	- -	B B	B B	A B	A B	B B	B B	A B	B B	- -	- -	- -	- -	- -	- -	- -	- -	- -
9066	1	15.849	140	- -	A B	- -	A A	- -	- -	- -	A A	A A	- -	A B	- -	A B	A A	A A	A A	A A	A A	A B	A A	- -	- -	- -	- -	- -	- -	- -	- -	- -
1524	1	16.068	141	- -	A B	- -	A B	- -	- -	- -	A B	B B	- -	A B	- -	A B	B B	B B	A B	A A	A B	B B	A B	- -	- -	- -	- -	- -	- -	- -	- -	- -
437	1	16.068	142	- -	A A	- -	A A	- -	- -	- -	A A	A A	- -	A A	- -	A A	A B	A B	A A	A A	A A	A A	A A	- -	- -	- -	- -	- -	- -	- -	- -	- -
3210	1	16.934	143	- -	A A	- -	A A	- -	- -	- -	A A	A A	- -	A A	- -	A A	A B	A A	A A	A A	A A	A A	A A	- -	- -	- -	- -	- -	- -	- -	- -	- -
824	1	17.067	144	- -	B B	- -	A B	- -	- -	- -	A B	A B	- -	B B	- -	B B	A B	A A	B B	B B	A B	B B	A B	- -	- -	- -	- -	- -	- -	- -	- -	- -
9069	1	17.083	145	- -	A A	- -	A B	- -	- -	- -	A B	A B	- -	A A	- -	A A	A B	B B	A A	A A	A B	A A	A B	- -	- -	- -	- -	- -	- -	- -	- -	- -
9070	1	17.083	146	- -	A B	- -	A A	- -	- -	- -	A A	A B	- -	A B	- -	A B	A A	A A	A A	A A	A A	A B	A A	- -	- -	- -	- -	- -	- -	- -	- -	- -
9071	1	17.083	147	- -	A B	- -	A B	- -	- -	- -	A B	A A	- -	A B	- -	A B	A B	A A	B B	B B	A B	A B	A B	- -	- -	- -	- -	- -	- -	- -	- -	- -
9072	1	17.083	148	- -	B B	- -	A B	- -	- -	- -	A B	A B	- -	B B	- -	B B	B B	A B	B B	B B	A B	B B	A B	- -	- -	- -	- -	- -	- -	- -	- -	- -
9073	1	17.083	149	- -	A A	- -	A A	- -	- -	- -	A A	A A	- -	A A	- -	A A	A A	A A	A A	A A	A A	A A	A A	- -	- -	- -	- -	- -	- -	- -	- -	- -
9074	1	17.083	150	- -	A A	- -	A B	- -	- -	- -	A B	A A	- -	A A	- -	A A	A A	A A	A A	A A	A B	A A	A B	- -	- -	- -	- -	- -	- -	- -	- -	- -
15587	1	17.597	151	- -	B B	- -	A B	- -	- -	- -	A B	A B	- -	B B	- -	B B	A A	A A	B B	B B	A B	B B	A B	- -	- -	- -	- -	- -	- -	- -	- -	- -
15589	1	17.597	152	- -	A A	- -	A B	- -	- -	- -	A B	A B	- -	A A	- -	A A	B B	B B	- -	A A	A B	A A	A B	- -	- -	- -	- -	- -	- -	- -	- -	- -
9076	1	18.294	153	- -	A A	- -	A B	- -	- -	- -	A B	A A	- -	A A	- -	A A	A B	B B	A A	A A	A B	A A	A B	- -	- -	- -	- -	- -	- -	- -	- -	- -
2058	1	18.302	154	- -	A B	- -	B B	- -	- -	- -	B B	A B	- -	A B	- -	A B	B B	B B	- -	B B	B B	A A	B B	- -	- -	- -	- -	- -	- -	- -	- -	- -
827	1	18.321	155	- -	A A	- -	A B	- -	- -	- -	A B	A B	- -	A A	- -	A A	B B	B B	A A	A A	A B	A A	A B	- -	- -	- -	- -	- -	- -	- -	- -	- -
2061	1	18.321	156	- -	B B	- -	B B	- -	- -	- -	B B	B B	- -	B B	- -	B B	B B	B B	- -	B B	B B	A B	B B	- -	- -	- -	- -	- -	- -	- -	- -	- -
3213	1	19.469	157	- -	A B	- -	A B	- -	- -	- -	A B	A B	- -	A B	- -	A B	A A	A A	- -	A A	A B	A B	A B	- -	- -	- -	- -	- -	- -	- -	- -	- -
1540	1	19.469	158	- -	A B	- -	A B	- -	- -	- -	A B	A B	- -	A B	- -	A B	A A	A A	A B	A A	A B	B B	A B	- -	- -	- -	- -	- -	- -	- -	- -	- -
17255	1	19.658	159	- -	A A	- -	A A	- -	- -	- -	A A	A A	- -	A A	- -	A A	A A	A A	A A	A A	A A	A A	A A	- -	- -	- -	- -	- -	- -	- -	- -	- -
17256	1	19.658	160	- -	A B	- -	A B	- -	- -	- -	A B	A B	- -	A B	- -	A B	A A	A C	A B	A A	A B	B B	A B	- -	- -	- -	- -	- -	- -	- -	- -	- -
17257	1	19.658	161	- -	A B	- -	A B	- -	- -	- -	A B	A B	- -	A B	- -	A B	A A	A C	A B	A A	A B	B B	A B	- -	- -	- -	- -	- -	- -	- -	- -	- -
326	1	19.735	162	- -	A B	- -	A B	- -	- -	- -	A B	A B	- -	A B	- -	A B	B B	B B	A B	B B	A B	A B	A B	- -	- -	- -	- -	- -	- -	- -	- -	- -
2782	1	19.735	163	- -	A B	- -	A B	- -	- -	- -	A B	A B	- -	A B	- -	A B	B B	B B	A B	B B	A B	A B	A B	- -	- -	- -	- -	- -	- -	- -	- -	- -
9082	1	19.855	164	- -	A B	- -	A B	- -	- -	- -	A B	A B	- -	A B	- -	A B	B B	A B	A B	B B	A B	A A	A B	- -	- -	- -	- -	- -	- -	- -	- -	- -
9083	1	19.855	165	- -	A B	- -	A B	- -	- -	- -	A B	B B	- -	A B	- -	A B	A A	B B	A B	A A	A B	B B	A B	- -	- -	- -	- -	- -	- -	- -	- -	- -
9084	1	19.855	166	- -	A B	- -	A B	- -	- -	- -	A B	A B	- -	A B	- -	A B	B B	B B	A B	B B	A B	A B	A B	- -	- -	- -	- -	- -	- -	- -	- -	- -
9085	1	19.855	167	- -	A B	- -	A B	- -	- -	- -	A B	B B	- -	A B	- -	A B	A A	A B	A B	A A	A B	B B	A B	- -	- -	- -	- -	- -	- -	- -	- -	- -
9087	1	19.855	168	- -	A A	- -	A A	- -	- -	- -	A A	A A	- -	A A	- -	A A	A A	A A	A A	A A	A A	A B	A A	- -	- -	- -	- -	- -	- -	- -	- -	- -
9088	1	19.855	169	- -	A B	- -	A B	- -	- -	- -	A B	A B	- -	A B	- -	A B	A A	A A	A B	A A	A B	A B	A B	- -	- -	- -	- -	- -	- -	- -	- -	- -
9089	1	19.855	170	- -	A B	- -	A B	- -	- -	- -	A B	A B	- -	A B	- -	A B	B B	B B	A B	B B	A B	A A	A B	- -	- -	- -	- -	- -	- -	- -	- -	- -
15904	1	20.933	171	- -	A B	- -	A B	- -	- -	- -	A B	A B	- -	A B	- -	A B	B B	B B	A B	B B	A B	A A	A B	- -	- -	- -	- -	- -	- -	- -	- -	- -
9097	1	21.006	172	- -	A B	- -	A B	- -	- -	- -	A B	A B	- -	A B	- -	A B	B B	B B	A B	B B	A B	A B	A B	- -	- -	- -	- -	- -	- -	- -	- -	- -
9099	1	21.006	173	- -	A B	- -	A B	- -	- -	- -	A B	B B	- -	A B	- -	A B	A A	A B	A B	A A	A B	B B	A B	- -	- -	- -	- -	- -	- -	- -	- -	- -
9107	1	22.197	174	- -	A B	- -	A B	- -	- -	- -	A B	A B	- -	A B	- -	A B	B B	A B	A B	B B	A B	A A	A B	- -	- -	- -	- -	- -	- -	- -	- -	- -
655	1	22.197	175	- -	A B	- -	A B	- -	- -	- -	A B	A A	- -	A B	- -	A B	B B	A A	A B	B B	A B	A A	A B	- -	- -	- -	- -	- -	- -	- -	- -	- -
2091	1	22.331	176	- -	A B	- -	A B	- -	- -	- -	A B	B B	- -	A B	- -	A B	A A	B B	A B	A A	A B	B B	A B	- -	- -	- -	- -	- -	- -	- -	- -	- -
16364	1	22.707	177	- -	A B	- -	A B	- -	- -	- -	A B	A B	- -	A B	- -	A B	A B	A B	A B	A A	A B	B B	A B	- -	- -	- -	- -	- -	- -	- -	- -	- -
16363	1	22.707	178	- -	A B	- -	A A	- -	- -	- -	A A	A A	- -	A A	- -	A B	A B	A B	A B	A A	A A	A B	A A	- -	- -	- -	- -	- -	- -	- -	- -	- -
531	1	22.899	179	- -	A B	- -	A B	- -	- -	- -	A B	A B	- -	A B	- -	A B	A B	A B	A B	A A	A B	B B	A B	- -	- -	- -	- -	- -	- -	- -	- -	- -
10081	1	23.438	180	- -	A B	- -	A B	- -	- -	- -	A B	B B	- -	A B	- -	A B	A B	B B	- -	A A	A B	B B	A B	- -	- -	- -	- -	- -	- -	- -	- -	- -
869	1	24.104	181	- -	A B	- -	A B	- -	- -	- -	A B	B B	- -	A B	- -	A B	A B	A A	A B	B B	A B	A A	A B	- -	- -	- -	- -	- -	- -	- -	- -	- -
9119	1	24.104	182	- -	A A	- -	A A	- -	- -	- -	A A	A A	- -	A A	- -	A A	A A	A A	A A	A A	A A	A A	A A	- -	- -	- -	- -	- -	- -	- -	- -	- -
870	1	24.104	183	- -	A B	- -	A B	- -	- -	- -	A B	B B	- -	A B	- -	A B	A B	A A	A B	B B	A B	A A	A B	- -	- -	- -	- -	- -	- -	- -	- -	- -
2101	1	24.104	184	- -	A B	- -	A B	- -	- -	- -	A B	A B	- -	A B	- -	A B	A B	B B	A B	A A	A B	B B	A B	- -	- -	- -	- -	- -	- -	- -	- -	- -
9120	1	24.104	185	- -	A B	- -	A B	- -	- -	- -	A B	B B	- -	A B	- -	A B	A B	A A	A B	B B	A B	A A	A B	- -	- -	- -	- -	- -	- -	- -	- -	- -
1562	1	24.104	186	- -	A B	- -	A B	- -	- -	- -	A B	A A	- -	A B	- -	A B	A B	B B	A B	A A	A B	B B	A B	- -	- -	- -	- -	- -	- -	- -	- -	- -
1563	1	24.104	187	- -	A B	- -	A B	- -	- -	- -	A B	A A	- -	A B	- -	A B	A B	B B	A B	A A	A B	B B	A B	- -	- -	- -	- -	- -	- -	- -	- -	- -
15603	1	24.409	188	- -	A A	- -	A A	- -	- -	- -	A A	A A	- -	A A	- -	A A	A A	A A	- -	A A	A A	A A	A A	- -	- -	- -	- -	- -	- -	- -	- -	- -
15605	1	24.409	189	- -	A A	- -	A A	- -	- -	- -	A A	A A	- -	A B	- -	A A	A B	A A	A A	A A	A A	A B	A A	- -	- -	- -	- -	- -	- -	- -	- -	- -
17877	1	24.878	190	- -	A B	- -	B B	- -	- -	- -	B B	B B	- -	B B	- -	A B	B B	A B	- -	B B	B B	A B	B B	- -	- -	- -	- -	- -	- -	- -	- -	- -
15610	1	25.551	191	- -	B B	- -	B B	- -	- -	- -	B B	B B	- -	B B	- -	B B	B B	B B	B B	B B	B B	B B	B B	- -	- -	- -	- -	- -	- -	- -	- -	- -
15611	1	25.551	192	- -	A B	- -	A A	- -	- -	- -	A A	A B	- -	A B	- -	A B	A B	A B	A B	A A	A A	B B	A A	- -	- -	- -	- -	- -	- -	- -	- -	- -
15612	1	25.551	193	- -	A B	- -	B B	- -	- -	- -	B B	A B	- -	A B	- -	A B	A B	A B	A B	B B	B B	A A	B B	- -	- -	- -	- -	- -	- -	- -	- -	- -
2571	1	26.058	194	- -	A B	- -	A B	- -	- -	- -	A B	A B	- -	A B	- -	A B	A B	B B	A B	A A	A B	B B	A B	- -	- -	- -	- -	- -	- -	- -	- -	- -
9131	1	26.058	195	- -	A A	- -	A A	- -	- -	- -	A A	A A	- -	A A	- -	A A	A A	A A	A A	A A	A A	A A	A A	- -	- -	- -	- -	- -	- -	- -	- -	- -
2813	1	26.058	196	- -	A B	- -	A B	- -	- -	- -	A B	A B	- -	A B	- -	A B	A B	A A	A B	B B	A B	A A	A B	- -	- -	- -	- -	- -	- -	- -	- -	- -
1573	1	26.088	197	- -	B B	- -	B B	- -	- -	- -	B B	A B	- -	B B	- -	B B	B B	B B	- -	B B	B B	B B	B B	- -	- -	- -	- -	- -	- -	- -	- -	- -
2108	1	26.102	198	- -	B B	- -	B B	- -	- -	- -	B B	B B	- -	B B	- -	B B	B B	B B	B B	B B	B B	B B	B B	- -	- -	- -	- -	- -	- -	- -	- -	- -
3221	1	26.102	199	- -	A A	- -	A A	- -	- -	- -	A A	A A	- -	A B	- -	A A	A B	A A	A A	A A	A A	A B	A A	- -	- -	- -	- -	- -	- -	- -	- -	- -
660	1	26.102	200	- -	A B	- -	A B	- -	- -	- -	A B	A B	- -	B B	- -	A B	B B	A A	A B	B B	A B	A B	A B	- -	- -	- -	- -	- -	- -	- -	- -	- -
2814	1	26.102	201	- -	A B	- -	A B	- -	- -	- -	A B	A B	- -	A B	- -	A B	A B	A A	A B	B B	A B	A A	A B	- -	- -	- -	- -	- -	- -	- -	- -	- -
9135	1	26.562	202	- -	B B	- -	B B	- -	- -	- -	B B	A B	- -	B B	- -	B B	B B	B B	B B	B B	B B	B B	B B	- -	- -	- -	- -	- -	- -	- -	- -	- -
9136	1	26.562	203	- -	A B	- -	A B	- -	- -	- -	A B	B B	- -	A B	- -	A B	A B	B B	A B	A A	A B	B B	A B	- -	- -	- -	- -	- -	- -	- -	- -	- -
9137	1	26.562	204	- -	A B	- -	B B	- -	- -	- -	B B	A A	- -	A B	- -	A B	A B	A B	A B	B B	B B	A A	B B	- -	- -	- -	- -	- -	- -	- -	- -	- -
1575	1	26.562	205	- -	A B	- -	A A	- -	- -	- -	A A	A B	- -	A B	- -	A B	A B	A B	A B	A A	A A	B B	A A	- -	- -	- -	- -	- -	- -	- -	- -	- -
9139	1	26.562	206	- -	A B	- -	A A	- -	- -	- -	A A	A B	- -	A A	- -	A B	A A	A B	A B	A A	A A	A B	A A	- -	- -	- -	- -	- -	- -	- -	- -	- -
9140	1	26.562	207	- -	A B	- -	A A	- -	- -	- -	A A	A B	- -	A B	- -	A B	A B	A B	A B	A A	A A	B B	A A	- -	- -	- -	- -	- -	- -	- -	- -	- -
9141	1	26.562	208	- -	A A	- -	A B	- -	- -	- -	A B	A B	- -	A A	- -	A A	A A	A B	A A	A A	A B	A A	A B	- -	- -	- -	- -	- -	- -	- -	- -	- -
9142	1	27.137	209	- -	B B	- -	B B	- -	- -	- -	B B	B B	- -	B B	- -	B B	B B	B B	B B	B B	B B	B B	B B	- -	- -	- -	- -	- -	- -	- -	- -	- -
2572	1	27.167	210	- -	A B	- -	A B	- -	- -	- -	A B	A B	- -	A A	- -	A B	A A	B B	A B	A A	A B	A B	A B	- -	- -	- -	- -	- -	- -	- -	- -	- -
872	1	27.167	211	- -	A B	- -	A B	- -	- -	- -	A B	A B	- -	B B	- -	A B	B B	A A	- -	B B	A B	A B	A B	- -	- -	- -	- -	- -	- -	- -	- -	- -
2113	1	27.375	212	- -	B B	- -	B B	- -	- -	- -	B B	B B	- -	B B	- -	B B	B B	B B	B B	B B	B B	B B	B B	- -	- -	- -	- -	- -	- -	- -	- -	- -
9145	1	28.198	213	- -	A A	- -	A A	- -	- -	- -	A A	A A	- -	A B	- -	A A	A B	A A	A A	A A	A A	A B	A A	- -	- -	- -	- -	- -	- -	- -	- -	- -
9151	1	28.198	214	- -	A B	- -	B B	- -	- -	- -	B B	A B	- -	B B	- -	A B	B B	A B	A B	B B	B B	A B	B B	- -	- -	- -	- -	- -	- -	- -	- -	- -
81	1	28.268	215	- -	B B	- -	A B	- -	- -	- -	A B	B B	- -	B B	- -	B B	B B	B B	B B	B B	A B	B B	A B	- -	- -	- -	- -	- -	- -	- -	- -	- -
2578	1	28.268	216	- -	B B	- -	A B	- -	- -	- -	A B	B B	- -	B B	- -	B B	B B	B B	- -	B B	A B	B B	A B	- -	- -	- -	- -	- -	- -	- -	- -	- -
9165	1	28.318	217	- -	B B	- -	B B	- -	- -	- -	B B	B B	- -	B B	- -	B B	B B	B B	B B	B B	B B	B B	B B	- -	- -	- -	- -	- -	- -	- -	- -	- -
9163	1	28.318	218	- -	B B	- -	B B	- -	- -	- -	B B	B B	- -	A B	- -	B B	A B	B B	B B	B B	B B	A B	B B	- -	- -	- -	- -	- -	- -	- -	- -	- -
9162	1	28.318	219	- -	B B	- -	B B	- -	- -	- -	B B	B B	- -	B B	- -	B B	B B	B B	B B	B B	B B	B B	B B	- -	- -	- -	- -	- -	- -	- -	- -	- -
2128	1	28.367	220	- -	A B	- -	A B	- -	- -	- -	A B	B B	- -	A A	- -	A B	A A	A B	A B	A A	A B	A B	A B	- -	- -	- -	- -	- -	- -	- -	- -	- -
1589	1	28.367	221	- -	A B	- -	B B	- -	- -	- -	B B	A B	- -	B B	- -	A B	B B	A B	A B	B B	B B	A B	B B	- -	- -	- -	- -	- -	- -	- -	- -	- -
9153	1	28.918	222	- -	B B	- -	B B	- -	- -	- -	B B	B B	- -	B B	- -	B B	B B	B B	B B	B B	B B	B B	B B	- -	- -	- -	- -	- -	- -	- -	- -	- -
9154	1	28.918	223	- -	A A	- -	A B	- -	- -	- -	A B	A B	- -	A B	- -	A A	A B	A A	A A	A A	A B	A B	A B	- -	- -	- -	- -	- -	- -	- -	- -	- -
9155	1	28.918	224	- -	B B	- -	A B	- -	- -	- -	A B	A B	- -	B B	- -	B B	B B	B B	B B	B B	A B	B B	A B	- -	- -	- -	- -	- -	- -	- -	- -	- -
9156	1	28.918	225	- -	B B	- -	A B	- -	- -	- -	A B	A B	- -	B B	- -	B B	B B	B B	B B	B B	A B	B B	A B	- -	- -	- -	- -	- -	- -	- -	- -	- -
9158	1	28.918	226	- -	A B	- -	B B	- -	- -	- -	B B	A B	- -	A B	- -	A B	A B	A B	A B	B B	B B	A A	B B	- -	- -	- -	- -	- -	- -	- -	- -	- -
9159	1	28.918	227	- -	A B	- -	A B	- -	- -	- -	A B	B B	- -	A B	- -	A B	A B	A B	A B	A A	A B	B B	A B	- -	- -	- -	- -	- -	- -	- -	- -	- -
551	1	28.918	228	- -	A A	- -	A B	- -	- -	- -	A B	A B	- -	A A	- -	A A	A A	A A	A A	A A	A B	A A	A B	- -	- -	- -	- -	- -	- -	- -	- -	- -
9160	1	28.918	229	- -	B B	- -	B B	- -	- -	- -	B B	B B	- -	B B	- -	B B	B B	A B	- -	B B	B B	B B	B B	- -	- -	- -	- -	- -	- -	- -	- -	- -
510	1	29.941	230	- -	A B	- -	B B	- -	- -	- -	B B	A B	- -	A B	- -	A B	A B	A A	A B	A B	B B	A A	B B	- -	- -	- -	- -	- -	- -	- -	- -	- -
9177	1	30.202	231	- -	A B	- -	B B	- -	- -	- -	B B	A B	- -	A B	- -	A B	A B	A A	A B	A B	B B	A A	B B	- -	- -	- -	- -	- -	- -	- -	- -	- -
9178	1	30.202	232	- -	A B	- -	A A	- -	- -	- -	A A	A B	- -	A B	- -	A B	A B	B B	A B	A B	A A	B B	A A	- -	- -	- -	- -	- -	- -	- -	- -	- -
2856	1	30.202	233	- -	A B	- -	B B	- -	- -	- -	B B	A B	- -	A B	- -	A B	A B	A A	A B	A B	B B	A A	B B	- -	- -	- -	- -	- -	- -	- -	- -	- -
9179	1	30.202	234	- -	A A	- -	A A	- -	- -	- -	A A	A A	- -	A A	- -	A A	A A	A A	A A	A A	A A	A A	A A	- -	- -	- -	- -	- -	- -	- -	- -	- -
9180	1	30.202	235	- -	A B	- -	A A	- -	- -	- -	A A	A B	- -	A B	- -	A B	A B	B B	A B	A B	A A	B B	A A	- -	- -	- -	- -	- -	- -	- -	- -	- -
9181	1	30.202	236	- -	A B	- -	A A	- -	- -	- -	A A	A B	- -	A B	- -	A B	A B	B B	A B	A B	A A	B B	A A	- -	- -	- -	- -	- -	- -	- -	- -	- -
9182	1	30.202	237	- -	A B	- -	B B	- -	- -	- -	B B	A B	- -	A B	- -	A B	A B	A A	A B	A B	B B	A A	B B	- -	- -	- -	- -	- -	- -	- -	- -	- -
9183	1	30.202	238	- -	A B	- -	A A	- -	- -	- -	A A	A B	- -	A B	- -	A B	A B	B B	A B	A B	A A	B B	A A	- -	- -	- -	- -	- -	- -	- -	- -	- -
9185	1	30.202	239	- -	A B	- -	B B	- -	- -	- -	B B	A B	- -	A B	- -	A B	A B	A A	A B	A B	B B	A A	B B	- -	- -	- -	- -	- -	- -	- -	- -	- -
9168	1	30.517	240	- -	A B	- -	A A	- -	- -	- -	A A	A B	- -	A A	- -	A B	A B	B B	- -	A B	A A	A B	A A	- -	- -	- -	- -	- -	- -	- -	- -	- -
9174	1	30.517	241	- -	B B	- -	B B	- -	- -	- -	B B	B B	- -	B B	- -	B B	A B	A B	B B	A B	B B	B B	B B	- -	- -	- -	- -	- -	- -	- -	- -	- -
9205	1	31.697	242	- -	A A	- -	A A	- -	- -	- -	A A	A A	- -	A A	- -	A A	A A	A A	A A	A A	A A	A A	A A	- -	- -	- -	- -	- -	- -	- -	- -	- -
9204	1	31.697	243	- -	A B	- -	A B	- -	- -	- -	A B	A A	- -	A B	- -	A B	A A	A B	A A	A B	A B	A B	A B	- -	- -	- -	- -	- -	- -	- -	- -	- -
98	1	31.697	244	- -	A B	- -	A A	- -	- -	- -	A A	A B	- -	A A	- -	A B	A A	B B	A B	A B	A A	A B	A A	- -	- -	- -	- -	- -	- -	- -	- -	- -
9202	1	31.701	245	- -	B B	- -	A B	- -	- -	- -	A B	B B	- -	A B	- -	B B	A A	B B	- -	A B	A B	B B	A B	- -	- -	- -	- -	- -	- -	- -	- -	- -
9199	1	31.719	246	- -	B B	- -	A B	- -	- -	- -	A B	B B	- -	A B	- -	B B	A A	B B	A B	A B	A B	B B	A B	- -	- -	- -	- -	- -	- -	- -	- -	- -
15627	1	32.779	247	- -	A A	- -	A B	- -	- -	- -	A B	A B	- -	A B	- -	A A	B B	A B	A B	A B	A B	A A	A B	- -	- -	- -	- -	- -	- -	- -	- -	- -
15626	1	32.779	248	- -	A B	- -	A B	- -	- -	- -	A B	A A	- -	A B	- -	A B	A A	A A	A A	A A	A B	A B	A B	- -	- -	- -	- -	- -	- -	- -	- -	- -
15624	1	32.779	249	- -	A B	- -	B B	- -	- -	- -	B B	A B	- -	B B	- -	A B	B B	A B	A B	B B	B B	A B	B B	- -	- -	- -	- -	- -	- -	- -	- -	- -
1664	1	34.098	250	- -	B B	- -	A B	- -	- -	- -	A B	A B	- -	A B	- -	B B	A A	A B	B B	A B	A B	B B	A B	- -	- -	- -	- -	- -	- -	- -	- -	- -
15620	1	34.458	251	- -	A A	- -	A B	- -	- -	- -	A B	A B	- -	A B	- -	A A	B B	A B	- -	B B	A B	A A	A B	- -	- -	- -	- -	- -	- -	- -	- -	- -
15618	1	34.484	252	- -	A A	- -	A B	- -	- -	- -	A B	A B	- -	A B	- -	A A	A B	A B	A A	A B	A B	A A	A B	- -	- -	- -	- -	- -	- -	- -	- -	- -
9194	1	35.072	253	- -	A A	- -	A B	- -	- -	- -	A B	A B	- -	A B	- -	A A	A B	A B	A A	A B	A B	A A	A B	- -	- -	- -	- -	- -	- -	- -	- -	- -
1332	1	35.072	254	- -	A B	- -	A B	- -	- -	- -	A B	B B	- -	A B	- -	A B	B B	B B	B B	B B	A B	A B	A B	- -	- -	- -	- -	- -	- -	- -	- -	- -
9189	1	35.072	255	- -	A B	- -	A A	- -	- -	- -	A A	A B	- -	A A	- -	A B	A A	A B	- -	A B	A A	A B	A A	- -	- -	- -	- -	- -	- -	- -	- -	- -
9187	1	35.072	256	- -	A A	- -	A B	- -	- -	- -	A B	A B	- -	A B	- -	A A	B B	A B	A B	A B	A B	A A	A B	- -	- -	- -	- -	- -	- -	- -	- -	- -
529	1	35.083	257	- -	A B	- -	B B	- -	- -	- -	B B	A B	- -	B B	- -	A B	A B	A B	- -	B B	B B	A B	B B	- -	- -	- -	- -	- -	- -	- -	- -	- -
919	1	35.157	258	- -	A A	- -	A B	- -	- -	- -	A B	A B	- -	A B	- -	A A	B B	A B	A B	A B	A B	A A	A B	- -	- -	- -	- -	- -	- -	- -	- -	- -
2859	1	35.162	259	- -	A A	- -	A B	- -	- -	- -	A B	A B	- -	A B	- -	A A	B B	A B	A B	A B	A B	A A	A B	- -	- -	- -	- -	- -	- -	- -	- -	- -
9224	1	35.625	260	- -	A B	- -	A A	- -	- -	- -	A A	A B	- -	A A	- -	A B	A A	A B	A B	A A	A A	A B	A A	- -	- -	- -	- -	- -	- -	- -	- -	- -
9225	1	35.625	261	- -	A B	- -	B B	- -	- -	- -	B B	A B	- -	B B	- -	A B	B B	A B	A B	A B	B B	A B	B B	- -	- -	- -	- -	- -	- -	- -	- -	- -
9226	1	35.625	262	- -	A A	- -	A B	- -	- -	- -	A B	A B	- -	A B	- -	A A	B B	A B	A B	A B	A B	A A	A B	- -	- -	- -	- -	- -	- -	- -	- -	- -
1627	1	35.625	263	- -	A A	- -	A A	- -	- -	- -	A A	A B	- -	A A	- -	A A	B B	A B	A A	A B	A A	A A	A A	- -	- -	- -	- -	- -	- -	- -	- -	- -
9228	1	35.625	264	- -	A B	- -	B B	- -	- -	- -	B B	A B	- -	B B	- -	A B	B B	A B	A B	B B	B B	A B	B B	- -	- -	- -	- -	- -	- -	- -	- -	- -
9230	1	37.7	265	- -	A A	- -	A A	- -	- -	- -	A A	A A	- -	A A	- -	A A	A A	A A	A A	A A	A A	A A	A A	- -	- -	- -	- -	- -	- -	- -	- -	- -
9232	1	37.7	266	- -	B B	- -	A A	- -	- -	- -	A A	A B	- -	A B	- -	B B	A A	A B	A B	A A	A A	B B	A A	- -	- -	- -	- -	- -	- -	- -	- -	- -
9233	1	37.7	267	- -	A A	- -	A B	- -	- -	- -	A B	A A	- -	A A	- -	A A	A B	A A	A B	A A	A B	A A	A B	- -	- -	- -	- -	- -	- -	- -	- -	- -
9234	1	37.7	268	- -	A A	- -	A B	- -	- -	- -	A B	A A	- -	A B	- -	A A	A B	A A	A B	A B	A B	A A	A B	- -	- -	- -	- -	- -	- -	- -	- -	- -
9235	1	37.7	269	- -	A A	- -	A A	- -	- -	- -	A A	A B	- -	A A	- -	A A	B B	A B	A A	A B	A A	A A	A A	- -	- -	- -	- -	- -	- -	- -	- -	- -
9236	1	37.7	270	- -	A A	- -	B B	- -	- -	- -	B B	A B	- -	A B	- -	A A	B B	A B	A B	B B	B B	A A	B B	- -	- -	- -	- -	- -	- -	- -	- -	- -
2346	1	38.781	271	- -	B B	- -	B B	- -	- -	- -	B B	A B	- -	B B	- -	B B	A A	A B	A B	A B	B B	B B	B B	- -	- -	- -	- -	- -	- -	- -	- -	- -
6914	1	39.93	272	- -	A A	- -	A A	- -	- -	- -	A A	A B	- -	A A	- -	A A	B B	A B	- -	A B	A A	A A	A A	- -	- -	- -	- -	- -	- -	- -	- -	- -
15640	1	40.426	273	- -	B B	- -	B B	- -	- -	- -	B B	A B	- -	B B	- -	B B	A A	A B	- -	A B	B B	B B	B B	- -	- -	- -	- -	- -	- -	- -	- -	- -
9262	1	40.482	274	- -	B B	- -	B B	- -	- -	- -	B B	A B	- -	B B	- -	B B	A B	A B	B B	A B	B B	B B	B B	- -	- -	- -	- -	- -	- -	- -	- -	- -
2915	1	40.5	275	- -	A A	- -	A A	- -	- -	- -	A A	A B	- -	A A	- -	A A	A B	A B	- -	A B	A A	A A	A A	- -	- -	- -	- -	- -	- -	- -	- -	- -
194	1	40.5	276	- -	A A	- -	A A	- -	- -	- -	A A	A A	- -	A A	- -	A A	A A	A A	A A	A A	A A	A A	A A	- -	- -	- -	- -	- -	- -	- -	- -	- -
3251	1	40.5	277	- -	B B	- -	B B	- -	- -	- -	B B	A B	- -	B B	- -	B B	A A	A B	A B	A B	B B	B B	B B	- -	- -	- -	- -	- -	- -	- -	- -	- -
9265	1	42.111	278	- -	B B	- -	B B	- -	- -	- -	B B	A B	- -	B B	- -	B B	A A	A B	- -	A B	B B	B B	B B	- -	- -	- -	- -	- -	- -	- -	- -	- -
9266	1	42.111	279	- -	B B	- -	B B	- -	- -	- -	B B	A B	- -	B B	- -	B B	A A	A B	A B	A B	B B	B B	B B	- -	- -	- -	- -	- -	- -	- -	- -	- -
9267	1	42.111	280	- -	A A	- -	A A	- -	- -	- -	A A	A A	- -	A A	- -	A A	A A	A A	A A	A A	A A	A A	A A	- -	- -	- -	- -	- -	- -	- -	- -	- -
9268	1	42.111	281	- -	B B	- -	B B	- -	- -	- -	B B	A B	- -	B B	- -	B B	A A	A B	A B	A B	B B	B B	B B	- -	- -	- -	- -	- -	- -	- -	- -	- -
9269	1	42.111	282	- -	B B	- -	B B	- -	- -	- -	B B	B B	- -	B B	- -	B B	B B	B B	B B	B B	B B	B B	B B	- -	- -	- -	- -	- -	- -	- -	- -	- -
9272	1	42.111	283	- -	B B	- -	A B	- -	- -	- -	A B	A B	- -	B B	- -	B B	A A	A B	A B	A B	A B	B B	A B	- -	- -	- -	- -	- -	- -	- -	- -	- -
59	1	42.336	284	- -	A A	- -	A B	- -	- -	- -	A B	A B	- -	A A	- -	A A	B B	A B	A B	A B	A B	A A	A B	- -	- -	- -	- -	- -	- -	- -	- -	- -
9273	1	43.283	285	- -	B B	- -	B B	- -	- -	- -	B B	A B	- -	B B	- -	B B	A A	A B	A B	A B	B B	B B	B B	- -	- -	- -	- -	- -	- -	- -	- -	- -
9274	1	43.283	286	- -	A A	- -	A B	- -	- -	- -	A B	A A	- -	A A	- -	A A	A A	A A	A A	A A	A B	A A	A B	- -	- -	- -	- -	- -	- -	- -	- -	- -
9275	1	43.283	287	- -	B B	- -	B B	- -	- -	- -	B B	A B	- -	B B	- -	B B	A A	A B	A B	A B	B B	B B	B B	- -	- -	- -	- -	- -	- -	- -	- -	- -
9276	1	43.283	288	- -	B B	- -	B B	- -	- -	- -	B B	A B	- -	B B	- -	B B	A A	A B	B B	A B	B B	B B	B B	- -	- -	- -	- -	- -	- -	- -	- -	- -
9277	1	43.283	289	- -	B B	- -	A B	- -	- -	- -	A B	A B	- -	B B	- -	B B	A A	A B	- -	A B	A B	B B	A B	- -	- -	- -	- -	- -	- -	- -	- -	- -
9278	1	43.283	290	- -	A A	- -	A B	- -	- -	- -	A B	A B	- -	A A	- -	A A	B B	A B	A B	A B	A B	A A	A B	- -	- -	- -	- -	- -	- -	- -	- -	- -
990	1	43.283	291	- -	A A	- -	A A	- -	- -	- -	A A	A A	- -	A A	- -	A A	A A	A A	A A	A A	A A	A A	A A	- -	- -	- -	- -	- -	- -	- -	- -	- -
9279	1	43.283	292	- -	A A	- -	A A	- -	- -	- -	A A	A A	- -	A A	- -	A A	A A	A A	A A	A A	A A	A A	A A	- -	- -	- -	- -	- -	- -	- -	- -	- -
9280	1	43.283	293	- -	B B	- -	A B	- -	- -	- -	A B	B B	- -	B B	- -	B B	B B	B B	B B	B B	A B	B B	A B	- -	- -	- -	- -	- -	- -	- -	- -	- -
2625	1	43.283	294	- -	B B	- -	A B	- -	- -	- -	A B	A B	- -	B B	- -	B B	A A	A B	B B	A B	A B	B B	A B	- -	- -	- -	- -	- -	- -	- -	- -	- -
9283	1	43.283	295	- -	A A	- -	A B	- -	- -	- -	A B	A A	- -	A A	- -	A A	A A	A A	A A	A A	A B	A A	A B	- -	- -	- -	- -	- -	- -	- -	- -	- -
17114	1	43.371	296	- -	B B	- -	B B	- -	- -	- -	B B	B B	- -	B B	- -	B B	B B	B B	B B	B B	B B	B B	B B	- -	- -	- -	- -	- -	- -	- -	- -	- -
991	1	43.472	297	- -	A A	- -	A B	- -	- -	- -	A B	A A	- -	A A	- -	A A	A A	A A	A B	A A	A B	A A	A B	- -	- -	- -	- -	- -	- -	- -	- -	- -
9284	1	44.063	298	- -	A A	- -	A B	- -	- -	- -	A B	A B	- -	A A	- -	A A	B B	A B	A B	A B	A B	A A	A B	- -	- -	- -	- -	- -	- -	- -	- -	- -
9285	1	44.063	299	- -	B B	- -	B B	- -	- -	- -	B B	A B	- -	B B	- -	B B	A A	A B	B B	B B	B B	B B	B B	- -	- -	- -	- -	- -	- -	- -	- -	- -
9286	1	44.063	300	- -	B B	- -	B B	- -	- -	- -	B B	A B	- -	B B	- -	B B	A A	A B	A B	A B	B B	B B	B B	- -	- -	- -	- -	- -	- -	- -	- -	- -
995	1	44.063	301	- -	A A	- -	A A	- -	- -	- -	A A	A A	- -	A A	- -	A A	A A	A A	A B	A B	A A	A A	A A	- -	- -	- -	- -	- -	- -	- -	- -	- -
9287	1	44.063	302	- -	B B	- -	B B	- -	- -	- -	B B	A B	- -	B B	- -	B B	A A	A B	- -	B B	B B	B B	B B	- -	- -	- -	- -	- -	- -	- -	- -	- -
9288	1	44.063	303	- -	B B	- -	A B	- -	- -	- -	A B	A B	- -	B B	- -	B B	A A	A B	B B	B B	A B	B B	A B	- -	- -	- -	- -	- -	- -	- -	- -	- -
9289	1	44.063	304	- -	B B	- -	B B	- -	- -	- -	B B	A B	- -	B B	- -	B B	A A	A B	A B	A B	B B	B B	B B	- -	- -	- -	- -	- -	- -	- -	- -	- -
9290	1	44.063	305	- -	B B	- -	B B	- -	- -	- -	B B	B B	- -	B B	- -	B B	B B	B B	B B	B B	B B	B B	B B	- -	- -	- -	- -	- -	- -	- -	- -	- -
9292	1	44.063	306	- -	A A	- -	A A	- -	- -	- -	A A	A A	- -	A A	- -	A A	A A	A A	A A	A A	A A	A A	A A	- -	- -	- -	- -	- -	- -	- -	- -	- -
9293	1	44.063	307	- -	B B	- -	B B	- -	- -	- -	B B	A B	- -	B B	- -	B B	A A	A B	B B	B B	B B	B B	B B	- -	- -	- -	- -	- -	- -	- -	- -	- -
997	1	44.392	308	- -	A A	- -	A B	- -	- -	- -	A B	A A	- -	A A	- -	A A	A A	A A	A A	A B	A B	A A	A B	- -	- -	- -	- -	- -	- -	- -	- -	- -
374	1	44.392	309	- -	B B	- -	B B	- -	- -	- -	B B	A B	- -	B B	- -	B B	A A	A B	A B	B B	B B	B B	B B	- -	- -	- -	- -	- -	- -	- -	- -	- -
15652	1	44.733	310	- -	A A	- -	A A	- -	- -	- -	A A	A B	- -	A A	- -	A A	B B	A B	A B	A B	A A	A A	A A	- -	- -	- -	- -	- -	- -	- -	- -	- -
15653	1	44.733	311	- -	A A	- -	A A	- -	- -	- -	A A	A A	- -	A A	- -	A A	A A	A A	A A	A A	A A	A A	A A	- -	- -	- -	- -	- -	- -	- -	- -	- -
15657	1	45.643	312	- -	B B	- -	B B	- -	- -	- -	B B	B B	- -	B B	- -	B B	B B	B B	B B	B B	B B	B B	B B	- -	- -	- -	- -	- -	- -	- -	- -	- -
15656	1	45.643	313	- -	A B	- -	A A	- -	- -	- -	A A	A B	- -	A A	- -	A B	B B	A B	A B	A A	A A	A A	A A	- -	- -	- -	- -	- -	- -	- -	- -	- -
9303	1	45.791	314	- -	A B	- -	A A	- -	- -	- -	A A	A B	- -	A A	- -	A B	B B	A B	- -	A A	A A	A A	A A	- -	- -	- -	- -	- -	- -	- -	- -	- -
9301	1	45.791	315	- -	A B	- -	B B	- -	- -	- -	B B	A B	- -	B B	- -	A B	A A	A B	A B	B B	B B	B B	B B	- -	- -	- -	- -	- -	- -	- -	- -	- -
9300	1	45.791	316	- -	A B	- -	B B	- -	- -	- -	B B	A B	- -	B B	- -	A B	A A	A B	- -	B B	B B	B B	B B	- -	- -	- -	- -	- -	- -	- -	- -	- -
9299	1	45.791	317	- -	A A	- -	A A	- -	- -	- -	A A	A A	- -	A A	- -	A A	A A	A A	A A	A A	A A	A A	A A	- -	- -	- -	- -	- -	- -	- -	- -	- -
9298	1	45.791	318	- -	A B	- -	A A	- -	- -	- -	A A	A B	- -	A A	- -	A B	B B	A B	- -	A A	A A	A A	A A	- -	- -	- -	- -	- -	- -	- -	- -	- -
9328	1	46.728	319	- -	A B	- -	B B	- -	- -	- -	B B	B B	- -	B B	- -	A B	B B	B B	B B	B B	B B	B B	B B	- -	- -	- -	- -	- -	- -	- -	- -	- -
9327	1	46.728	320	- -	A A	- -	A B	- -	- -	- -	A B	A B	- -	- -	- -	A A	B B	A B	A B	A A	A B	A A	A B	- -	- -	- -	- -	- -	- -	- -	- -	- -
9322	1	46.728	321	- -	A A	- -	A A	- -	- -	- -	A A	A B	- -	A A	- -	A A	- -	A B	- -	A A	A A	A A	A A	- -	- -	- -	- -	- -	- -	- -	- -	- -
9321	1	46.728	322	- -	A B	- -	A A	- -	- -	- -	A A	A B	- -	A A	- -	A B	B B	A B	A B	A A	A A	A A	A A	- -	- -	- -	- -	- -	- -	- -	- -	- -
9320	1	46.728	323	- -	A B	- -	A A	- -	- -	- -	A A	A B	- -	A A	- -	A B	B B	A B	A B	A A	A A	A A	A A	- -	- -	- -	- -	- -	- -	- -	- -	- -
9319	1	46.728	324	- -	A A	- -	A A	- -	- -	- -	A A	A A	- -	A A	- -	A A	A A	A A	A A	A A	A A	A A	A A	- -	- -	- -	- -	- -	- -	- -	- -	- -
9318	1	46.728	325	- -	A B	- -	B B	- -	- -	- -	B B	A B	- -	B B	- -	A B	A A	A B	A B	B B	B B	B B	B B	- -	- -	- -	- -	- -	- -	- -	- -	- -
2256	1	46.884	326	- -	B B	- -	B B	- -	- -	- -	B B	B B	- -	B B	- -	B B	B B	B B	B B	B B	B B	B B	B B	- -	- -	- -	- -	- -	- -	- -	- -	- -
3375	1	46.884	327	- -	A A	- -	A A	- -	- -	- -	A A	A A	- -	A A	- -	A A	A A	A A	A A	A A	A A	A A	A A	- -	- -	- -	- -	- -	- -	- -	- -	- -
2950	1	46.884	328	- -	A A	- -	A A	- -	- -	- -	A A	A B	- -	A A	- -	A A	B B	A B	A B	A A	A A	A A	A A	- -	- -	- -	- -	- -	- -	- -	- -	- -
9341	1	48.08	329	- -	A B	- -	A A	- -	- -	- -	A A	A B	- -	A B	- -	A B	B B	A B	A B	B B	A A	A B	A A	- -	- -	- -	- -	- -	- -	- -	- -	- -
9342	1	48.08	330	- -	A A	- -	A A	- -	- -	- -	A A	A B	- -	A A	- -	A A	B B	A B	A B	A B	A A	A A	A A	- -	- -	- -	- -	- -	- -	- -	- -	- -
9343	1	48.08	331	- -	A B	- -	B B	- -	- -	- -	B B	B B	- -	A B	- -	A B	B B	B B	B B	A B	B B	A B	B B	- -	- -	- -	- -	- -	- -	- -	- -	- -
704	1	48.287	332	- -	A B	- -	B B	- -	- -	- -	B B	A B	- -	B B	- -	A B	A A	A B	A B	A B	B B	B B	B B	- -	- -	- -	- -	- -	- -	- -	- -	- -
9347	1	48.538	333	- -	A B	- -	A A	- -	- -	- -	A A	A B	- -	A A	- -	A B	B B	A B	A B	A B	A A	A A	A A	- -	- -	- -	- -	- -	- -	- -	- -	- -
210	1	48.538	334	- -	A B	- -	A A	- -	- -	- -	A A	A B	- -	A A	- -	A B	B B	A B	A B	A B	A A	A A	A A	- -	- -	- -	- -	- -	- -	- -	- -	- -
9348	1	48.538	335	- -	A A	- -	A A	- -	- -	- -	A A	A A	- -	A A	- -	A A	A A	A A	A A	A A	A A	A A	A A	- -	- -	- -	- -	- -	- -	- -	- -	- -
9349	1	48.538	336	- -	A A	- -	B B	- -	- -	- -	B B	A B	- -	A B	- -	A A	A A	A B	A B	A A	B B	A B	B B	- -	- -	- -	- -	- -	- -	- -	- -	- -
9350	1	48.538	337	- -	A B	- -	A A	- -	- -	- -	A A	A B	- -	A A	- -	A B	B B	A B	A B	A B	A A	A A	A A	- -	- -	- -	- -	- -	- -	- -	- -	- -
9351	1	48.538	338	- -	A A	- -	A A	- -	- -	- -	A A	A A	- -	A A	- -	A A	A A	A A	A A	A A	A A	A A	A A	- -	- -	- -	- -	- -	- -	- -	- -	- -
9358	1	50.226	339	- -	B B	- -	A A	- -	- -	- -	A A	A B	- -	A B	- -	B B	B B	A B	- -	B B	A A	A B	A A	- -	- -	- -	- -	- -	- -	- -	- -	- -
9359	1	50.226	340	- -	A A	- -	A A	- -	- -	- -	A A	A A	- -	A A	- -	A A	A A	A A	- -	A A	A A	A A	A A	- -	- -	- -	- -	- -	- -	- -	- -	- -
9360	1	50.226	341	- -	B B	- -	B B	- -	- -	- -	B B	A B	- -	B B	- -	B B	A A	A B	A B	A B	B B	B B	B B	- -	- -	- -	- -	- -	- -	- -	- -	- -
592	1	50.713	342	- -	A B	- -	B B	- -	- -	- -	B B	B B	- -	A B	- -	A B	B B	B B	B B	A B	B B	A B	B B	- -	- -	- -	- -	- -	- -	- -	- -	- -
9367	1	50.713	343	- -	A B	- -	B B	- -	- -	- -	B B	B B	- -	A B	- -	A B	B B	B B	B B	A B	B B	A B	B B	- -	- -	- -	- -	- -	- -	- -	- -	- -
2284	1	50.713	344	- -	A B	- -	B B	- -	- -	- -	B B	A B	- -	B B	- -	A B	A A	A B	A B	A B	B B	B B	B B	- -	- -	- -	- -	- -	- -	- -	- -	- -
9371	1	50.961	345	- -	A A	- -	A A	- -	- -	- -	A A	A A	- -	A A	- -	A A	A A	A A	A A	A A	A A	A A	A A	- -	- -	- -	- -	- -	- -	- -	- -	- -
2285	1	50.961	346	- -	A B	- -	B B	- -	- -	- -	B B	A B	- -	B B	- -	A B	A A	A B	A B	A B	B B	B B	B B	- -	- -	- -	- -	- -	- -	- -	- -	- -
9373	1	50.961	347	- -	A B	- -	B B	- -	- -	- -	B B	A B	- -	A B	- -	A B	B B	B B	- -	A B	B B	A B	B B	- -	- -	- -	- -	- -	- -	- -	- -	- -
9374	1	50.961	348	- -	A B	- -	B B	- -	- -	- -	B B	A B	- -	A B	- -	A B	B B	B B	B B	A B	B B	A B	B B	- -	- -	- -	- -	- -	- -	- -	- -	- -
1051	1	51.279	349	- -	A B	- -	A A	- -	- -	- -	A A	A B	- -	A A	- -	A B	B B	A B	A B	A B	A A	A A	A A	- -	- -	- -	- -	- -	- -	- -	- -	- -
1737	1	51.279	350	- -	A B	- -	B B	- -	- -	- -	B B	A B	- -	B B	- -	A B	A A	A B	A B	A B	B B	B B	B B	- -	- -	- -	- -	- -	- -	- -	- -	- -
9376	1	51.343	351	- -	A B	- -	A A	- -	- -	- -	A A	A B	- -	A A	- -	A B	B B	A B	A B	A B	A A	A A	A A	- -	- -	- -	- -	- -	- -	- -	- -	- -
1387	1	51.343	352	- -	A B	- -	B B	- -	- -	- -	B B	- -	- -	A B	- -	A B	B B	B B	B B	A B	B B	A B	B B	- -	- -	- -	- -	- -	- -	- -	- -	- -
9379	1	51.343	353	- -	A B	- -	B B	- -	- -	- -	B B	A B	- -	A B	- -	A B	B B	B B	B B	A B	B B	A B	B B	- -	- -	- -	- -	- -	- -	- -	- -	- -
9380	1	51.343	354	- -	B B	- -	B B	- -	- -	- -	B B	B B	- -	B B	- -	B B	B B	B B	B B	B B	B B	B B	B B	- -	- -	- -	- -	- -	- -	- -	- -	- -
1739	1	51.608	355	- -	A B	- -	B B	- -	- -	- -	B B	A B	- -	B B	- -	A B	A A	B B	B B	B B	B B	B B	B B	- -	- -	- -	- -	- -	- -	- -	- -	- -
570	1	52.029	356	- -	A B	- -	A A	- -	- -	- -	A A	A B	- -	A A	- -	A B	B B	A A	A A	A A	A A	A A	A A	- -	- -	- -	- -	- -	- -	- -	- -	- -
2640	1	52.128	357	- -	A B	- -	B B	- -	- -	- -	B B	A B	- -	B B	- -	A B	A A	B B	- -	B B	B B	B B	B B	- -	- -	- -	- -	- -	- -	- -	- -	- -
1744	1	52.977	358	- -	A B	- -	B B	- -	- -	- -	B B	A B	- -	B B	- -	A B	A B	B B	B B	A B	B B	B B	B B	- -	- -	- -	- -	- -	- -	- -	- -	- -
9383	1	52.977	359	- -	A B	- -	A A	- -	- -	- -	A A	A B	- -	A A	- -	A B	A B	A A	A A	A B	A A	A A	A A	- -	- -	- -	- -	- -	- -	- -	- -	- -
9384	1	52.977	360	- -	A B	- -	A A	- -	- -	- -	A A	A B	- -	A A	- -	A B	A B	A A	A A	A B	A A	A A	A A	- -	- -	- -	- -	- -	- -	- -	- -	- -
2292	1	52.977	361	- -	A B	- -	B B	- -	- -	- -	B B	A B	- -	A B	- -	A B	A B	A B	A B	A B	B B	A B	B B	- -	- -	- -	- -	- -	- -	- -	- -	- -
9411	1	53.92	362	- -	A A	- -	A A	- -	- -	- -	A A	A B	- -	A A	- -	A A	A B	A A	A A	A A	A A	A A	A A	- -	- -	- -	- -	- -	- -	- -	- -	- -
9412	1	53.92	363	- -	A A	- -	A A	- -	- -	- -	A A	A A	- -	A A	- -	A A	A A	A A	A A	A A	A A	A A	A A	- -	- -	- -	- -	- -	- -	- -	- -	- -
9415	1	53.92	364	- -	B B	- -	B B	- -	- -	- -	B B	B B	- -	B B	- -	B B	A B	B B	B B	B B	B B	B B	B B	- -	- -	- -	- -	- -	- -	- -	- -	- -
15660	1	55.372	365	- -	A B	- -	B B	- -	- -	- -	B B	B B	- -	B B	- -	A B	B B	B B	B B	A B	B B	B B	B B	- -	- -	- -	- -	- -	- -	- -	- -	- -
15661	1	55.375	366	- -	A B	- -	B B	- -	- -	- -	B B	A B	- -	B B	- -	A B	B B	B B	B B	A B	B B	B B	B B	- -	- -	- -	- -	- -	- -	- -	- -	- -
15662	1	55.375	367	- -	B B	- -	A B	- -	- -	- -	A B	B B	- -	B B	- -	B B	B B	A B	A B	B B	A B	A B	A B	- -	- -	- -	- -	- -	- -	- -	- -	- -
15665	1	55.375	368	- -	A B	- -	B B	- -	- -	- -	B B	A B	- -	B B	- -	A B	B B	B B	B B	A B	B B	B B	B B	- -	- -	- -	- -	- -	- -	- -	- -	- -
15666	1	55.375	369	- -	A A	- -	A A	- -	- -	- -	A A	A B	- -	A A	- -	A A	A A	A A	- -	A A	A A	A A	A A	- -	- -	- -	- -	- -	- -	- -	- -	- -
9417	1	55.911	370	- -	A A	- -	B B	- -	- -	- -	B B	A B	- -	A B	- -	A A	B B	B B	B B	A B	B B	A A	B B	- -	- -	- -	- -	- -	- -	- -	- -	- -
9418	1	55.911	371	- -	A A	- -	B B	- -	- -	- -	B B	A B	- -	A B	- -	A A	B B	B B	B B	A B	B B	A B	B B	- -	- -	- -	- -	- -	- -	- -	- -	- -
9419	1	55.911	372	- -	B B	- -	A A	- -	- -	- -	A A	A B	- -	A B	- -	B B	A A	A A	A A	A B	A A	A B	A A	- -	- -	- -	- -	- -	- -	- -	- -	- -
9420	1	55.911	373	- -	A A	- -	B B	- -	- -	- -	B B	A B	- -	A B	- -	A A	B B	B B	B B	A B	B B	A B	B B	- -	- -	- -	- -	- -	- -	- -	- -	- -
9421	1	55.911	374	- -	A A	- -	A A	- -	- -	- -	A A	A A	- -	A A	- -	A A	A A	A A	A A	A A	A A	A A	A A	- -	- -	- -	- -	- -	- -	- -	- -	- -
3018	1	56.19	375	- -	A A	- -	B B	- -	- -	- -	B B	A B	- -	A B	- -	A A	B B	B B	B B	A B	B B	A B	B B	- -	- -	- -	- -	- -	- -	- -	- -	- -
3019	1	56.198	376	- -	B B	- -	A A	- -	- -	- -	A A	A B	- -	A B	- -	B B	A A	A A	A A	A B	A A	A B	A A	- -	- -	- -	- -	- -	- -	- -	- -	- -
1084	1	56.214	377	- -	A A	- -	A B	- -	- -	- -	A B	A A	- -	A A	- -	A A	A A	A B	A B	A A	A B	A A	A B	- -	- -	- -	- -	- -	- -	- -	- -	- -
1780	1	56.367	378	- -	B B	- -	A B	- -	- -	- -	A B	B B	- -	B B	- -	B B	B B	B B	A B	B B	A B	B B	A B	- -	- -	- -	- -	- -	- -	- -	- -	- -
9424	1	56.367	379	- -	A A	- -	A B	- -	- -	- -	A B	A B	- -	A B	- -	A A	B B	B B	A B	A B	A B	A B	A B	- -	- -	- -	- -	- -	- -	- -	- -	- -
9425	1	56.367	380	- -	A A	- -	A A	- -	- -	- -	A A	A A	- -	A A	- -	A A	A A	A A	A A	A A	A A	A A	A A	- -	- -	- -	- -	- -	- -	- -	- -	- -
9426	1	56.367	381	- -	A B	- -	B B	- -	- -	- -	B B	A B	- -	A B	- -	A B	B B	B B	B B	B B	B B	A B	B B	- -	- -	- -	- -	- -	- -	- -	- -	- -
9427	1	56.367	382	- -	A B	- -	A A	- -	- -	- -	A A	A B	- -	A B	- -	A B	A A	A A	A A	A A	A A	A B	A A	- -	- -	- -	- -	- -	- -	- -	- -	- -
516	1	56.367	383	- -	A A	- -	A B	- -	- -	- -	A B	A B	- -	A B	- -	A A	B B	A B	A B	A B	A B	A A	A B	- -	- -	- -	- -	- -	- -	- -	- -	- -
723	1	56.567	384	- -	B B	- -	A A	- -	- -	- -	A A	A B	- -	A B	- -	B B	A B	A A	A A	A B	A A	A B	A A	- -	- -	- -	- -	- -	- -	- -	- -	- -
9429	1	58.223	385	- -	A A	- -	A A	- -	- -	- -	A A	A A	- -	A A	- -	A A	A A	A A	A A	A B	A A	A A	A A	- -	- -	- -	- -	- -	- -	- -	- -	- -
9431	1	59.911	386	- -	A B	- -	A A	- -	- -	- -	A A	A B	- -	A B	- -	A B	A A	A A	A A	A B	A A	A A	A A	- -	- -	- -	- -	- -	- -	- -	- -	- -
9433	1	59.911	387	- -	A B	- -	A A	- -	- -	- -	A A	A B	- -	A B	- -	A B	A A	A A	A A	A B	A A	A B	A A	- -	- -	- -	- -	- -	- -	- -	- -	- -
9434	1	59.911	388	- -	B B	- -	B B	- -	- -	- -	B B	B B	- -	B B	- -	B B	B B	B B	B B	B B	B B	B B	B B	- -	- -	- -	- -	- -	- -	- -	- -	- -
1094	1	59.911	389	- -	A B	- -	A A	- -	- -	- -	A A	A B	- -	A B	- -	A B	A A	A A	A A	A B	A A	A A	A A	- -	- -	- -	- -	- -	- -	- -	- -	- -
9435	1	59.911	390	- -	A B	- -	B B	- -	- -	- -	B B	A B	- -	A B	- -	A B	B B	B B	B B	A B	B B	B B	B B	- -	- -	- -	- -	- -	- -	- -	- -	- -
9436	1	59.911	391	- -	A B	- -	B B	- -	- -	- -	B B	A B	- -	A B	- -	A B	B B	B B	B B	A B	B B	B B	B B	- -	- -	- -	- -	- -	- -	- -	- -	- -
3027	1	59.911	392	- -	A B	- -	A A	- -	- -	- -	A A	A B	- -	A B	- -	A B	A A	A A	A A	A B	A A	A A	A A	- -	- -	- -	- -	- -	- -	- -	- -	- -
1789	1	59.911	393	- -	A B	- -	B B	- -	- -	- -	B B	A B	- -	A B	- -	A B	B B	B B	B B	A B	B B	B B	B B	- -	- -	- -	- -	- -	- -	- -	- -	- -
1790	1	59.911	394	- -	A B	- -	A B	- -	- -	- -	A B	A B	- -	A B	- -	A B	B B	B B	A B	A B	A B	B B	A B	- -	- -	- -	- -	- -	- -	- -	- -	- -
9437	1	59.992	395	- -	A A	- -	A A	- -	- -	- -	A A	A A	- -	A A	- -	A A	A B	A A	A B	A A	A A	A A	A A	- -	- -	- -	- -	- -	- -	- -	- -	- -
9439	1	59.992	396	- -	A B	- -	A A	- -	- -	- -	A A	A B	- -	A B	- -	A B	A A	A A	A A	A B	A A	A A	A A	- -	- -	- -	- -	- -	- -	- -	- -	- -
9443	1	59.992	397	- -	A B	- -	A B	- -	- -	- -	A B	A B	- -	A B	- -	A B	A B	A A	B B	A B	A B	A B	A B	- -	- -	- -	- -	- -	- -	- -	- -	- -
170	1	60.514	398	- -	A B	- -	B B	- -	- -	- -	B B	A B	- -	A B	- -	A B	A B	B B	A B	A B	B B	B B	B B	- -	- -	- -	- -	- -	- -	- -	- -	- -
15668	1	61.087	399	- -	A B	- -	B B	- -	- -	- -	B B	A B	- -	A B	- -	A B	A B	A B	A B	A B	B B	B B	B B	- -	- -	- -	- -	- -	- -	- -	- -	- -
15671	1	61.087	400	- -	A B	- -	A B	- -	- -	- -	A B	A B	- -	A B	- -	A B	A B	A B	- -	A B	A B	A B	A B	- -	- -	- -	- -	- -	- -	- -	- -	- -
15672	1	61.087	401	- -	A B	- -	A A	- -	- -	- -	A A	A B	- -	A B	- -	A B	A A	A A	A A	A B	A A	A A	A A	- -	- -	- -	- -	- -	- -	- -	- -	- -
15673	1	61.087	402	- -	A A	- -	A A	- -	- -	- -	A A	A A	- -	A A	- -	A A	A B	A A	A B	A A	A A	A A	A A	- -	- -	- -	- -	- -	- -	- -	- -	- -
17274	1	61.231	403	- -	A B	- -	A A	- -	- -	- -	A A	A B	- -	A B	- -	A B	A A	A A	A A	A B	A A	A A	A A	- -	- -	- -	- -	- -	- -	- -	- -	- -
17276	1	61.231	404	- -	A B	- -	A B	- -	- -	- -	A B	A B	- -	A B	- -	A B	A B	A A	B B	A B	A B	A B	A B	- -	- -	- -	- -	- -	- -	- -	- -	- -
17277	1	61.231	405	- -	B B	- -	B B	- -	- -	- -	B B	B B	- -	B B	- -	B B	A B	B B	A B	B B	B B	B B	B B	- -	- -	- -	- -	- -	- -	- -	- -	- -
17281	1	61.231	406	- -	A B	- -	A A	- -	- -	- -	A A	A B	- -	A B	- -	A B	A A	A A	A A	A B	A A	A A	A A	- -	- -	- -	- -	- -	- -	- -	- -	- -
9446	1	61.334	407	- -	A A	- -	A A	- -	- -	- -	A A	A A	- -	A A	- -	A A	A A	A A	A A	A A	A A	A A	A A	- -	- -	- -	- -	- -	- -	- -	- -	- -
9447	1	61.334	408	- -	A A	- -	A A	- -	- -	- -	A A	A A	- -	A A	- -	A A	A A	A A	A A	A A	A A	A A	A A	- -	- -	- -	- -	- -	- -	- -	- -	- -
9448	1	61.335	409	- -	B B	- -	B B	- -	- -	- -	B B	B B	- -	B B	- -	B B	B B	A B	B B	B B	B B	B B	B B	- -	- -	- -	- -	- -	- -	- -	- -	- -
481	1	61.345	410	- -	A B	- -	A B	- -	- -	- -	A B	A B	- -	A B	- -	A B	B B	A B	A B	A B	A B	B B	A B	- -	- -	- -	- -	- -	- -	- -	- -	- -
3031	1	61.384	411	- -	A B	- -	A A	- -	- -	- -	A A	A B	- -	A B	- -	A B	A A	A B	A A	A B	A A	A B	A A	- -	- -	- -	- -	- -	- -	- -	- -	- -
9450	1	61.92	412	- -	A B	- -	B B	- -	- -	- -	B B	A B	- -	A B	- -	A B	A B	B B	A B	A B	B B	A B	B B	- -	- -	- -	- -	- -	- -	- -	- -	- -
3033	1	61.92	413	- -	A B	- -	A A	- -	- -	- -	A A	A B	- -	A B	- -	A B	A A	A A	A A	A B	A A	A A	A A	- -	- -	- -	- -	- -	- -	- -	- -	- -
2343	1	61.92	414	- -	A B	- -	B B	- -	- -	- -	B B	- -	- -	A B	- -	A B	B B	B B	B B	A B	B B	B B	B B	- -	- -	- -	- -	- -	- -	- -	- -	- -
2344	1	61.92	415	- -	B B	- -	B B	- -	- -	- -	B B	B B	- -	B B	- -	B B	B B	B B	B B	B B	B B	B B	B B	- -	- -	- -	- -	- -	- -	- -	- -	- -
15676	1	62.469	416	- -	B B	- -	A B	- -	- -	- -	A B	B B	- -	B B	- -	B B	A B	B B	- -	B B	A B	B B	A B	- -	- -	- -	- -	- -	- -	- -	- -	- -
15679	1	62.469	417	- -	A B	- -	A B	- -	- -	- -	A B	A B	- -	A B	- -	A B	A B	A B	- -	A B	A B	A B	A B	- -	- -	- -	- -	- -	- -	- -	- -	- -
15680	1	62.469	418	- -	A A	- -	A A	- -	- -	- -	A A	A A	- -	A A	- -	A A	A B	A A	A B	A A	A A	A A	A A	- -	- -	- -	- -	- -	- -	- -	- -	- -
15681	1	62.469	419	- -	B B	- -	A B	- -	- -	- -	A B	B B	- -	B B	- -	B B	B B	A B	A B	B B	A B	A B	A B	- -	- -	- -	- -	- -	- -	- -	- -	- -
15682	1	62.469	420	- -	A B	- -	A A	- -	- -	- -	A A	A B	- -	A B	- -	A B	A A	A A	A A	A B	A A	A A	A A	- -	- -	- -	- -	- -	- -	- -	- -	- -
15683	1	62.469	421	- -	B B	- -	B B	- -	- -	- -	B B	B B	- -	B B	- -	B B	B B	B B	- -	B B	B B	B B	B B	- -	- -	- -	- -	- -	- -	- -	- -	- -
1408	1	63.009	422	- -	A B	- -	B B	- -	- -	- -	B B	A B	- -	A B	- -	A B	B B	B B	- -	A B	B B	B B	B B	- -	- -	- -	- -	- -	- -	- -	- -	- -
9453	1	63.009	423	- -	A B	- -	B B	- -	- -	- -	B B	A B	- -	A B	- -	A B	B B	B B	B B	A B	B B	B B	B B	- -	- -	- -	- -	- -	- -	- -	- -	- -
9454	1	63.009	424	- -	A A	- -	A A	- -	- -	- -	A A	A A	- -	A A	- -	A A	A A	A A	A A	A A	A A	A A	A A	- -	- -	- -	- -	- -	- -	- -	- -	- -
9455	1	63.009	425	- -	B B	- -	B B	- -	- -	- -	B B	B B	- -	B B	- -	B B	B B	B B	B B	B B	B B	B B	B B	- -	- -	- -	- -	- -	- -	- -	- -	- -
15684	1	63.009	426	- -	A B	- -	A A	- -	- -	- -	A A	A B	- -	A B	- -	A B	A A	A A	A A	A B	A A	A A	A A	- -	- -	- -	- -	- -	- -	- -	- -	- -
15685	1	63.009	427	- -	A A	- -	A A	- -	- -	- -	A A	A A	- -	A A	- -	A A	A A	A A	A A	A A	A A	A A	A A	- -	- -	- -	- -	- -	- -	- -	- -	- -
15686	1	63.009	428	- -	A A	- -	A A	- -	- -	- -	A A	A A	- -	A A	- -	A A	A A	A A	A A	A A	A A	A A	A A	- -	- -	- -	- -	- -	- -	- -	- -	- -
15689	2	0	429	- -	A B	- -	A B	- -	- -	- -	A B	A A	- -	A B	- -	A B	A B	A A	A B	A B	A B	A A	A B	- -	- -	- -	- -	- -	- -	- -	- -	- -
9464	2	0.574	430	- -	B B	- -	A B	- -	- -	- -	A B	B B	- -	B B	- -	B B	B B	B B	A B	B B	A B	B B	A B	- -	- -	- -	- -	- -	- -	- -	- -	- -
9465	2	0.574	431	- -	A B	- -	B B	- -	- -	- -	B B	A A	- -	A B	- -	A B	A B	A A	B B	A B	B B	A A	B B	- -	- -	- -	- -	- -	- -	- -	- -	- -
9466	2	0.574	432	- -	A B	- -	A A	- -	- -	- -	A A	B B	- -	A B	- -	A B	A B	B B	A A	A B	A A	B B	A A	- -	- -	- -	- -	- -	- -	- -	- -	- -
17294	2	0.907	433	- -	A B	- -	B B	- -	- -	- -	B B	A B	- -	A B	- -	A B	A B	A A	B B	A B	B B	A A	B B	- -	- -	- -	- -	- -	- -	- -	- -	- -
2746	2	1.196	434	- -	A B	- -	A A	- -	- -	- -	A A	A B	- -	A B	- -	A B	A A	A A	A A	A B	A A	A B	A A	- -	- -	- -	- -	- -	- -	- -	- -	- -
2747	2	1.196	435	- -	A A	- -	A A	- -	- -	- -	A A	A B	- -	A A	- -	A A	A A	A A	A A	A A	A A	A A	A A	- -	- -	- -	- -	- -	- -	- -	- -	- -
1500	2	1.196	436	- -	B B	- -	A A	- -	- -	- -	A A	B B	- -	A B	- -	B B	B B	B B	B B	B B	A A	B B	A A	- -	- -	- -	- -	- -	- -	- -	- -	- -
805	2	1.196	437	- -	A A	- -	B B	- -	- -	- -	B B	A A	- -	A B	- -	A A	A A	A A	A A	A A	B B	A A	B B	- -	- -	- -	- -	- -	- -	- -	- -	- -
9469	2	1.352	438	- -	A B	- -	B B	- -	- -	- -	B B	A B	- -	A B	- -	A B	A B	A A	B B	A B	B B	A A	B B	- -	- -	- -	- -	- -	- -	- -	- -	- -
9470	2	1.352	439	- -	B B	- -	A A	- -	- -	- -	A A	A B	- -	A B	- -	B B	A B	B B	A A	B B	A A	B B	A A	- -	- -	- -	- -	- -	- -	- -	- -	- -
3204	2	1.352	440	- -	A B	- -	A A	- -	- -	- -	A A	A A	- -	A B	- -	A B	A A	A A	A A	A B	A A	A B	A A	- -	- -	- -	- -	- -	- -	- -	- -	- -
9472	2	1.352	441	- -	B B	- -	A A	- -	- -	- -	A A	B B	- -	A B	- -	B B	A B	B B	A A	B B	A A	B B	A A	- -	- -	- -	- -	- -	- -	- -	- -	- -
1507	2	1.352	442	- -	A B	- -	B B	- -	- -	- -	B B	A A	- -	B B	- -	A B	A B	A A	B B	A B	B B	A B	B B	- -	- -	- -	- -	- -	- -	- -	- -	- -
264	2	1.352	443	- -	A B	- -	A A	- -	- -	- -	A A	B B	- -	A A	- -	A B	A B	B B	A A	A B	A A	A B	A A	- -	- -	- -	- -	- -	- -	- -	- -	- -
9475	2	1.352	444	- -	A B	- -	B B	- -	- -	- -	B B	A A	- -	- -	- -	A B	A B	A A	B B	A B	B B	A B	B B	- -	- -	- -	- -	- -	- -	- -	- -	- -
9476	2	1.352	445	- -	B B	- -	A B	- -	- -	- -	A B	B B	- -	A B	- -	B B	B B	B B	B B	B B	A B	B B	A B	- -	- -	- -	- -	- -	- -	- -	- -	- -
2031	2	1.352	446	- -	B B	- -	A B	- -	- -	- -	A B	B B	- -	A B	- -	B B	A B	B B	- -	B B	A B	B B	A B	- -	- -	- -	- -	- -	- -	- -	- -	- -
2033	2	1.352	447	- -	A A	- -	B B	- -	- -	- -	B B	A A	- -	A B	- -	A A	A B	A A	B B	A A	B B	A A	B B	- -	- -	- -	- -	- -	- -	- -	- -	- -
9478	2	2.443	448	- -	A A	- -	A B	- -	- -	- -	A B	A A	- -	A B	- -	A A	A A	A A	A B	A A	A B	A A	A B	- -	- -	- -	- -	- -	- -	- -	- -	- -
9480	2	2.443	449	- -	B B	- -	A A	- -	- -	- -	A A	A B	- -	A B	- -	B B	A B	B B	A A	A B	A A	B B	A A	- -	- -	- -	- -	- -	- -	- -	- -	- -
9481	2	2.443	450	- -	B B	- -	A A	- -	- -	- -	A A	B B	- -	A B	- -	B B	A B	B B	A A	B B	A A	B B	A A	- -	- -	- -	- -	- -	- -	- -	- -	- -
9482	2	2.443	451	- -	A A	- -	B B	- -	- -	- -	B B	A A	- -	A B	- -	A A	A B	A A	B B	A A	B B	A A	B B	- -	- -	- -	- -	- -	- -	- -	- -	- -
9483	2	2.443	452	- -	B B	- -	B B	- -	- -	- -	B B	B B	- -	B B	- -	B B	A B	A A	B B	B B	B B	A B	B B	- -	- -	- -	- -	- -	- -	- -	- -	- -
9485	2	2.443	453	- -	A B	- -	A B	- -	- -	- -	A B	A B	- -	B B	- -	A B	B B	B B	B B	A A	A B	B B	A B	- -	- -	- -	- -	- -	- -	- -	- -	- -
9486	2	2.443	454	- -	A A	- -	A A	- -	- -	- -	A A	A A	- -	A A	- -	A A	A B	B B	- -	A A	A A	A B	A A	- -	- -	- -	- -	- -	- -	- -	- -	- -
9487	2	2.443	455	- -	B B	- -	B B	- -	- -	- -	B B	B B	- -	B B	- -	B B	A B	B B	- -	B B	B B	B B	B B	- -	- -	- -	- -	- -	- -	- -	- -	- -
9583	2	2.785	456	- -	A A	- -	B B	- -	- -	- -	B B	A A	- -	A B	- -	A A	A B	A A	- -	A A	B B	A A	B B	- -	- -	- -	- -	- -	- -	- -	- -	- -
9586	2	2.785	457	- -	B B	- -	A A	- -	- -	- -	A A	B B	- -	A B	- -	B B	A B	B B	A A	B B	A A	B B	A A	- -	- -	- -	- -	- -	- -	- -	- -	- -
9587	2	2.785	458	- -	A A	- -	A A	- -	- -	- -	A A	A B	- -	A A	- -	A A	A A	A A	- -	A B	A A	A A	A A	- -	- -	- -	- -	- -	- -	- -	- -	- -
9589	2	2.785	459	- -	B B	- -	A B	- -	- -	- -	A B	B B	- -	B B	- -	B B	A B	B B	- -	B B	A B	B B	A B	- -	- -	- -	- -	- -	- -	- -	- -	- -
882	2	3.211	460	- -	A A	- -	A B	- -	- -	- -	A B	A A	- -	A A	- -	A A	A A	A A	A B	A A	A B	A A	A B	- -	- -	- -	- -	- -	- -	- -	- -	- -
9492	2	3.211	461	- -	A A	- -	A A	- -	- -	- -	A A	A B	- -	A A	- -	A A	A A	A A	A A	A A	A A	A A	A A	- -	- -	- -	- -	- -	- -	- -	- -	- -
9493	2	3.211	462	- -	B B	- -	B B	- -	- -	- -	B B	B B	- -	B B	- -	B B	B B	B B	B B	B B	B B	B B	B B	- -	- -	- -	- -	- -	- -	- -	- -	- -
2580	2	3.333	463	- -	A B	- -	A B	- -	- -	- -	A B	B B	- -	A B	- -	A B	A B	A A	B B	B B	A B	A A	A B	- -	- -	- -	- -	- -	- -	- -	- -	- -
886	2	3.333	464	- -	A B	- -	A B	- -	- -	- -	A B	B B	- -	B B	- -	A B	A A	A A	A A	A B	A B	A B	A B	- -	- -	- -	- -	- -	- -	- -	- -	- -
2828	2	3.333	465	- -	A B	- -	A B	- -	- -	- -	A B	A B	- -	A A	- -	A B	A B	B B	- -	B B	A B	A A	A B	- -	- -	- -	- -	- -	- -	- -	- -	- -
3227	2	3.333	466	- -	A B	- -	B B	- -	- -	- -	B B	A B	- -	A B	- -	A B	A B	B B	A B	A B	B B	A A	B B	- -	- -	- -	- -	- -	- -	- -	- -	- -
2136	2	3.342	467	- -	A B	- -	A A	- -	- -	- -	A A	A B	- -	A B	- -	A B	A B	A A	- -	A B	A A	B B	A A	- -	- -	- -	- -	- -	- -	- -	- -	- -
1322	2	3.343	468	- -	A B	- -	A A	- -	- -	- -	A A	A B	- -	A B	- -	A B	A B	A A	- -	A B	A A	B B	A A	- -	- -	- -	- -	- -	- -	- -	- -	- -
2142	2	3.348	469	- -	A A	- -	A B	- -	- -	- -	A B	A A	- -	A B	- -	A A	A A	A A	A B	A A	A B	A B	A B	- -	- -	- -	- -	- -	- -	- -	- -	- -
9494	2	3.409	470	- -	A A	- -	A A	- -	- -	- -	A A	A A	- -	A A	- -	A A	A A	A A	A A	A A	A A	A A	A A	- -	- -	- -	- -	- -	- -	- -	- -	- -
9495	2	3.409	471	- -	B B	- -	B B	- -	- -	- -	B B	B B	- -	B B	- -	B B	B B	B B	B B	B B	B B	B B	B B	- -	- -	- -	- -	- -	- -	- -	- -	- -
9496	2	3.409	472	- -	A B	- -	A B	- -	- -	- -	A B	A A	- -	A B	- -	A B	A B	B B	A A	A A	A B	A B	A B	- -	- -	- -	- -	- -	- -	- -	- -	- -
9497	2	3.409	473	- -	A B	- -	A B	- -	- -	- -	A B	B B	- -	A B	- -	A B	A B	B B	A A	A B	A B	A B	A B	- -	- -	- -	- -	- -	- -	- -	- -	- -
9498	2	3.409	474	- -	B B	- -	B B	- -	- -	- -	B B	B B	- -	B B	- -	B B	B B	B B	A B	B B	B B	A B	B B	- -	- -	- -	- -	- -	- -	- -	- -	- -
2191	2	4.615	475	- -	B B	- -	A B	- -	- -	- -	A B	B B	- -	A B	- -	B B	A A	B B	A B	B B	A B	A B	A B	- -	- -	- -	- -	- -	- -	- -	- -	- -
9499	2	4.615	476	- -	A A	- -	A B	- -	- -	- -	A B	A A	- -	A B	- -	A A	B B	A A	- -	A A	A B	A B	A B	- -	- -	- -	- -	- -	- -	- -	- -	- -
9500	2	4.615	477	- -	B B	- -	A B	- -	- -	- -	A B	B B	- -	A B	- -	B B	A A	B B	- -	B B	A B	A B	A B	- -	- -	- -	- -	- -	- -	- -	- -	- -
9501	2	4.615	478	- -	A A	- -	A A	- -	- -	- -	A A	A A	- -	A A	- -	A A	A A	A A	A B	A A	A A	A A	A A	- -	- -	- -	- -	- -	- -	- -	- -	- -
1648	2	4.724	479	- -	B B	- -	A B	- -	- -	- -	A B	B B	- -	A B	- -	B B	A A	B B	A A	B B	A B	A B	A B	- -	- -	- -	- -	- -	- -	- -	- -	- -
342	2	5.177	480	- -	A A	- -	A B	- -	- -	- -	A B	A A	- -	A A	- -	A A	A A	B B	A A	A A	A B	A A	A B	- -	- -	- -	- -	- -	- -	- -	- -	- -
9502	2	6.161	481	- -	A A	- -	A B	- -	- -	- -	A B	A A	- -	A B	- -	A A	A B	A A	B C	A A	A B	A B	A B	- -	- -	- -	- -	- -	- -	- -	- -	- -
9504	2	6.161	482	- -	B B	- -	B B	- -	- -	- -	B B	B B	- -	B B	- -	B B	B B	B B	B B	B B	B B	B B	B B	- -	- -	- -	- -	- -	- -	- -	- -	- -
9505	2	6.161	483	- -	B B	- -	B B	- -	- -	- -	B B	B B	- -	B B	- -	B B	B B	B B	B B	B B	B B	A B	B B	- -	- -	- -	- -	- -	- -	- -	- -	- -
9506	2	6.161	484	- -	A A	- -	A A	- -	- -	- -	A A	A A	- -	A A	- -	A A	A A	A A	A A	A A	A A	A B	A A	- -	- -	- -	- -	- -	- -	- -	- -	- -
9507	2	6.161	485	- -	A A	- -	A B	- -	- -	- -	A B	A A	- -	A B	- -	A A	B B	A A	B B	A A	A B	A B	A B	- -	- -	- -	- -	- -	- -	- -	- -	- -
9508	2	6.161	486	- -	A A	- -	A A	- -	- -	- -	A A	A A	- -	A A	- -	A A	A A	A A	- -	A A	A A	A A	A A	- -	- -	- -	- -	- -	- -	- -	- -	- -
9510	2	6.161	487	- -	A A	- -	A B	- -	- -	- -	A B	A A	- -	A B	- -	A A	A B	A A	B B	A A	A B	A B	A B	- -	- -	- -	- -	- -	- -	- -	- -	- -
9511	2	6.6	488	- -	A A	- -	A A	- -	- -	- -	A A	A A	- -	A A	- -	A A	A B	A A	A B	A A	A A	A A	A A	- -	- -	- -	- -	- -	- -	- -	- -	- -
3260	2	6.6	489	- -	A B	- -	A A	- -	- -	- -	A A	A A	- -	A A	- -	A B	A B	A A	A A	A B	A A	A B	A A	- -	- -	- -	- -	- -	- -	- -	- -	- -
9512	2	6.6	490	- -	A A	- -	A A	- -	- -	- -	A A	A A	- -	A A	- -	A A	A A	A A	A A	A A	A A	A A	A A	- -	- -	- -	- -	- -	- -	- -	- -	- -
9513	2	6.6	491	- -	A A	- -	A B	- -	- -	- -	A B	A B	- -	A A	- -	A A	A A	- -	A A	A A	A B	A A	A B	- -	- -	- -	- -	- -	- -	- -	- -	- -
2267	2	6.6	492	- -	B B	- -	B B	- -	- -	- -	B B	B B	- -	B B	- -	B B	A B	B B	A B	B B	B B	B B	B B	- -	- -	- -	- -	- -	- -	- -	- -	- -
15696	2	6.809	493	- -	B B	- -	B B	- -	- -	- -	B B	B B	- -	B B	- -	B B	A B	B B	B B	B B	B B	B B	B B	- -	- -	- -	- -	- -	- -	- -	- -	- -
17296	2	7.156	494	- -	A B	- -	A B	- -	- -	- -	A B	A A	- -	A B	- -	A B	A A	B B	A A	A A	A B	A B	A B	- -	- -	- -	- -	- -	- -	- -	- -	- -
17297	2	7.156	495	- -	A B	- -	B B	- -	- -	- -	B B	A B	- -	B B	- -	A B	B B	B B	B B	A A	B B	A B	B B	- -	- -	- -	- -	- -	- -	- -	- -	- -
17298	2	7.156	496	- -	A A	- -	A A	- -	- -	- -	A A	A A	- -	A A	- -	A A	A A	A A	A A	A A	A A	A A	A A	- -	- -	- -	- -	- -	- -	- -	- -	- -
17299	2	7.156	497	- -	A B	- -	B B	- -	- -	- -	B B	A B	- -	B B	- -	A B	A B	B B	B B	A A	B B	A B	B B	- -	- -	- -	- -	- -	- -	- -	- -	- -
17300	2	7.156	498	- -	A B	- -	A B	- -	- -	- -	A B	A B	- -	A B	- -	A B	A B	B B	A A	A B	A B	A B	A B	- -	- -	- -	- -	- -	- -	- -	- -	- -
17301	2	7.156	499	- -	A B	- -	A B	- -	- -	- -	A B	A B	- -	A B	- -	A B	A B	B B	A A	A B	A B	A B	A B	- -	- -	- -	- -	- -	- -	- -	- -	- -
17302	2	7.156	500	- -	B B	- -	B B	- -	- -	- -	B B	B B	- -	B B	- -	B B	B B	B B	A B	B B	B B	B B	B B	- -	- -	- -	- -	- -	- -	- -	- -	- -
17303	2	7.156	501	- -	A B	- -	A A	- -	- -	- -	A A	A B	- -	A A	- -	A B	A A	A A	A A	A B	A A	A B	A A	- -	- -	- -	- -	- -	- -	- -	- -	- -
17304	2	7.156	502	- -	A B	- -	B B	- -	- -	- -	B B	A B	- -	B B	- -	A B	B B	B B	- -	A B	B B	A B	B B	- -	- -	- -	- -	- -	- -	- -	- -	- -
2645	2	8.174	503	- -	B B	- -	A B	- -	- -	- -	A B	B B	- -	A B	- -	B B	B B	B B	- -	B B	A B	B B	A B	- -	- -	- -	- -	- -	- -	- -	- -	- -
1755	2	8.174	504	- -	A A	- -	A B	- -	- -	- -	A B	A A	- -	A B	- -	A A	A B	A A	B B	A A	A B	A A	A B	- -	- -	- -	- -	- -	- -	- -	- -	- -
15697	2	8.486	505	- -	B B	- -	B B	- -	- -	- -	B B	B B	- -	B B	- -	B B	B B	B B	A B	B B	B B	B B	B B	- -	- -	- -	- -	- -	- -	- -	- -	- -
15698	2	8.486	506	- -	B B	- -	A B	- -	- -	- -	A B	B B	- -	A B	- -	B B	A B	B B	A B	B B	A B	B B	A B	- -	- -	- -	- -	- -	- -	- -	- -	- -
15699	2	8.486	507	- -	A A	- -	A A	- -	- -	- -	A A	A A	- -	A A	- -	A A	A A	A A	A A	A B	A A	A A	A A	- -	- -	- -	- -	- -	- -	- -	- -	- -
15701	2	8.486	508	- -	A A	- -	A A	- -	- -	- -	A A	A A	- -	A A	- -	A A	A A	A A	A A	A A	A A	A A	A A	- -	- -	- -	- -	- -	- -	- -	- -	- -
15702	2	8.486	509	- -	A A	- -	A A	- -	- -	- -	A A	A A	- -	A A	- -	A A	A A	A A	A A	A A	A A	A A	A A	- -	- -	- -	- -	- -	- -	- -	- -	- -
2331	2	9.091	510	- -	A B	- -	A B	- -	- -	- -	A B	A B	- -	A B	- -	A B	B B	A A	B B	B B	A B	A B	A B	- -	- -	- -	- -	- -	- -	- -	- -	- -
365	2	9.091	511	- -	A B	- -	A B	- -	- -	- -	A B	B B	- -	A B	- -	A B	A B	A A	B B	B B	A B	A B	A B	- -	- -	- -	- -	- -	- -	- -	- -	- -
1089	2	9.091	512	- -	A A	- -	A B	- -	- -	- -	A B	A A	- -	A B	- -	A A	A B	A A	A B	A A	A B	A A	A B	- -	- -	- -	- -	- -	- -	- -	- -	- -
17306	2	9.263	513	- -	B B	- -	A B	- -	- -	- -	A B	A A	- -	A B	- -	B B	A A	B B	A A	A B	A B	B B	A B	- -	- -	- -	- -	- -	- -	- -	- -	- -
17307	2	9.263	514	- -	A A	- -	A A	- -	- -	- -	A A	A A	- -	A A	- -	A A	A A	A A	A A	A A	A A	A A	A A	- -	- -	- -	- -	- -	- -	- -	- -	- -
17308	2	9.263	515	- -	A A	- -	A B	- -	- -	- -	A B	A A	- -	A B	- -	A A	A B	A A	- -	A A	A B	A A	A B	- -	- -	- -	- -	- -	- -	- -	- -	- -
17310	2	9.263	516	- -	A A	- -	A A	- -	- -	- -	A A	A A	- -	A A	- -	A A	A B	A A	A B	A A	A A	A A	A A	- -	- -	- -	- -	- -	- -	- -	- -	- -
17311	2	9.263	517	- -	A A	- -	A B	- -	- -	- -	A B	B B	- -	A B	- -	A A	B B	A A	B B	A B	A B	A A	A B	- -	- -	- -	- -	- -	- -	- -	- -	- -
3369	2	9.73	518	- -	B B	- -	B B	- -	- -	- -	B B	A B	- -	B B	- -	B B	A B	B B	B B	B B	B B	B B	B B	- -	- -	- -	- -	- -	- -	- -	- -	- -
3370	2	9.73	519	- -	B B	- -	B B	- -	- -	- -	B B	B B	- -	B B	- -	B B	B B	B B	B B	B B	B B	B B	B B	- -	- -	- -	- -	- -	- -	- -	- -	- -
2665	2	9.994	520	- -	B B	- -	A B	- -	- -	- -	A B	B B	- -	A B	- -	B B	A B	A B	A B	A B	A B	A B	A B	- -	- -	- -	- -	- -	- -	- -	- -	- -
9519	2	10.337	521	- -	B B	- -	B B	- -	- -	- -	B B	B B	- -	B B	- -	B B	A B	B B	- -	B B	B B	B B	B B	- -	- -	- -	- -	- -	- -	- -	- -	- -
3074	2	10.337	522	- -	A B	- -	A B	- -	- -	- -	A B	A B	- -	A B	- -	A B	B B	A B	B B	A B	A B	A B	A B	- -	- -	- -	- -	- -	- -	- -	- -	- -
9520	2	10.337	523	- -	B B	- -	B B	- -	- -	- -	B B	B B	- -	B B	- -	B B	B B	B B	A B	B B	B B	B B	B B	- -	- -	- -	- -	- -	- -	- -	- -	- -
9521	2	10.337	524	- -	A B	- -	A A	- -	- -	- -	A A	A B	- -	A A	- -	A B	A B	A A	A A	A A	A A	A A	A A	- -	- -	- -	- -	- -	- -	- -	- -	- -
3075	2	10.449	525	- -	A A	- -	A A	- -	- -	- -	A A	A B	- -	A A	- -	A A	A A	A B	A A	A A	A A	A A	A A	- -	- -	- -	- -	- -	- -	- -	- -	- -
18018	2	10.449	526	- -	B B	- -	B B	- -	- -	- -	B B	B B	- -	B B	- -	B B	B B	B B	B B	A B	B B	B B	B B	- -	- -	- -	- -	- -	- -	- -	- -	- -
317	2	10.449	527	- -	B B	- -	A B	- -	- -	- -	A B	A B	- -	A B	- -	B B	A B	B B	B B	B B	A B	B B	A B	- -	- -	- -	- -	- -	- -	- -	- -	- -
15704	2	10.523	528	- -	B B	- -	B B	- -	- -	- -	B B	A B	- -	B B	- -	B B	B B	B B	B B	B B	B B	B B	B B	- -	- -	- -	- -	- -	- -	- -	- -	- -
1842	2	10.696	529	- -	A B	- -	A B	- -	- -	- -	A B	B B	- -	A B	- -	A B	B B	A B	B B	B B	A B	A B	A B	- -	- -	- -	- -	- -	- -	- -	- -	- -
1153	2	10.696	530	- -	A B	- -	A B	- -	- -	- -	A B	A B	- -	A B	- -	A B	A A	B B	A A	A A	A B	A B	A B	- -	- -	- -	- -	- -	- -	- -	- -	- -
2396	2	10.696	531	- -	A B	- -	A B	- -	- -	- -	A B	A B	- -	A B	- -	A B	A A	B B	A A	B B	A B	B B	A B	- -	- -	- -	- -	- -	- -	- -	- -	- -
9524	2	10.785	532	- -	A A	- -	A A	- -	- -	- -	A A	A A	- -	- -	- -	A A	A A	A A	A A	B B	A A	A B	A A	- -	- -	- -	- -	- -	- -	- -	- -	- -
9525	2	10.785	533	- -	B B	- -	B B	- -	- -	- -	B B	B B	- -	B B	- -	B B	B B	B B	B B	B B	B B	B B	B B	- -	- -	- -	- -	- -	- -	- -	- -	- -
9527	2	10.785	534	- -	A A	- -	A A	- -	- -	- -	A A	A B	- -	A A	- -	A A	A B	A A	- -	A A	A A	A A	A A	- -	- -	- -	- -	- -	- -	- -	- -	- -
9528	2	10.785	535	- -	B B	- -	B B	- -	- -	- -	B B	B B	- -	B B	- -	B B	B B	A B	A B	A B	B B	A B	B B	- -	- -	- -	- -	- -	- -	- -	- -	- -
9529	2	10.785	536	- -	B B	- -	A B	- -	- -	- -	A B	B B	- -	A B	- -	B B	B B	B B	B B	B B	A B	B B	A B	- -	- -	- -	- -	- -	- -	- -	- -	- -
9530	2	10.785	537	- -	B B	- -	A B	- -	- -	- -	A B	A B	- -	A B	- -	B B	A B	A B	A B	B B	A B	B B	A B	- -	- -	- -	- -	- -	- -	- -	- -	- -
9531	2	10.785	538	- -	A B	- -	A B	- -	- -	- -	A B	B B	- -	A B	- -	A B	B B	B B	A B	B B	A B	B B	A B	- -	- -	- -	- -	- -	- -	- -	- -	- -
9533	2	10.785	539	- -	A A	- -	A A	- -	- -	- -	A A	A B	- -	A A	- -	A A	A A	A A	A A	A B	A A	A A	A A	- -	- -	- -	- -	- -	- -	- -	- -	- -
1154	2	10.785	540	- -	B B	- -	A B	- -	- -	- -	A B	A B	- -	A B	- -	B B	A A	A B	A B	A B	A B	B B	A B	- -	- -	- -	- -	- -	- -	- -	- -	- -
17313	2	11.642	541	- -	A B	- -	A A	- -	- -	- -	A A	A A	- -	A A	- -	A B	A B	A A	A A	A A	A A	A A	A A	- -	- -	- -	- -	- -	- -	- -	- -	- -
17314	2	11.642	542	- -	A A	- -	A B	- -	- -	- -	A B	A B	- -	A B	- -	A A	B B	A A	A A	A A	A B	A A	A B	- -	- -	- -	- -	- -	- -	- -	- -	- -
17316	2	11.642	543	- -	A A	- -	A B	- -	- -	- -	A B	A A	- -	A B	- -	A A	A B	A A	- -	A A	A B	A A	A B	- -	- -	- -	- -	- -	- -	- -	- -	- -
3299	2	11.714	544	- -	A B	- -	A B	- -	- -	- -	A B	A B	- -	A B	- -	A B	A A	B B	A A	A B	A B	B B	A B	- -	- -	- -	- -	- -	- -	- -	- -	- -
2400	2	11.714	545	- -	A A	- -	A A	- -	- -	- -	A A	B B	- -	A A	- -	A A	A B	A B	A B	A B	A A	A A	A A	- -	- -	- -	- -	- -	- -	- -	- -	- -
2401	2	12.08	546	- -	A B	- -	B B	- -	- -	- -	B B	B B	- -	B B	- -	A B	B B	B B	A B	B B	B B	B B	B B	- -	- -	- -	- -	- -	- -	- -	- -	- -
1158	2	12.581	547	- -	A B	- -	A A	- -	- -	- -	A A	A A	- -	A A	- -	A B	A A	A A	- -	A A	A A	A A	A A	- -	- -	- -	- -	- -	- -	- -	- -	- -
9539	2	13.145	548	- -	A A	- -	A A	- -	- -	- -	A A	A A	- -	A A	- -	A A	A A	A B	- -	A B	A A	A B	A A	- -	- -	- -	- -	- -	- -	- -	- -	- -
9538	2	13.145	549	- -	B B	- -	B B	- -	- -	- -	B B	B B	- -	B B	- -	B B	B B	A B	- -	A B	B B	A B	B B	- -	- -	- -	- -	- -	- -	- -	- -	- -
9536	2	13.145	550	- -	A A	- -	A A	- -	- -	- -	A A	A A	- -	A A	- -	A A	A A	A A	A B	A A	A A	A A	A A	- -	- -	- -	- -	- -	- -	- -	- -	- -
2404	2	13.145	551	- -	A B	- -	A B	- -	- -	- -	A B	A B	- -	A B	- -	A B	A A	B B	A A	B B	A B	B B	A B	- -	- -	- -	- -	- -	- -	- -	- -	- -
9535	2	13.145	552	- -	A B	- -	A B	- -	- -	- -	A B	A B	- -	A B	- -	A B	A B	A A	A A	A A	A B	A A	A B	- -	- -	- -	- -	- -	- -	- -	- -	- -
9541	2	14.081	553	- -	A A	- -	A A	- -	- -	- -	A A	A A	- -	A A	- -	A A	A A	A A	A A	A A	A A	A A	A A	- -	- -	- -	- -	- -	- -	- -	- -	- -
9542	2	14.081	554	- -	A A	- -	A A	- -	- -	- -	A A	A A	- -	A A	- -	A A	A A	A A	A A	A A	A A	A A	A A	- -	- -	- -	- -	- -	- -	- -	- -	- -
744	2	14.081	555	- -	A B	- -	A B	- -	- -	- -	A B	A B	- -	A B	- -	A B	A A	B B	A A	B B	A B	B B	A B	- -	- -	- -	- -	- -	- -	- -	- -	- -
9543	2	14.081	556	- -	A B	- -	A B	- -	- -	- -	A B	A B	- -	A B	- -	A B	A A	B B	- -	B B	A B	B B	A B	- -	- -	- -	- -	- -	- -	- -	- -	- -
15709	2	14.291	557	- -	A B	- -	A A	- -	- -	- -	A A	A A	- -	A A	- -	A B	A A	A A	- -	A A	A A	A A	A A	- -	- -	- -	- -	- -	- -	- -	- -	- -
2409	2	14.291	558	- -	B B	- -	A B	- -	- -	- -	A B	B B	- -	A B	- -	B B	A B	B B	- -	B B	A B	B B	A B	- -	- -	- -	- -	- -	- -	- -	- -	- -
15710	2	14.291	559	- -	A A	- -	A B	- -	- -	- -	A B	A B	- -	A B	- -	A A	A B	A A	A B	A A	A B	A A	A B	- -	- -	- -	- -	- -	- -	- -	- -	- -
15711	2	14.291	560	- -	B B	- -	B B	- -	- -	- -	B B	A B	- -	B B	- -	B B	A B	B B	A B	B B	B B	B B	B B	- -	- -	- -	- -	- -	- -	- -	- -	- -
15712	2	14.291	561	- -	A A	- -	A A	- -	- -	- -	A A	A B	- -	A A	- -	A A	A B	A A	- -	A A	A A	A A	A A	- -	- -	- -	- -	- -	- -	- -	- -	- -
2417	2	15.283	562	- -	B B	- -	B B	- -	- -	- -	B B	B B	- -	B B	- -	B B	B B	A B	A B	B B	B B	B B	B B	- -	- -	- -	- -	- -	- -	- -	- -	- -
48	2	15.283	563	- -	A B	- -	A B	- -	- -	- -	A B	B B	- -	A B	- -	A B	A B	B B	B B	B B	A B	B B	A B	- -	- -	- -	- -	- -	- -	- -	- -	- -
9546	2	15.283	564	- -	B B	- -	B B	- -	- -	- -	B B	B B	- -	B B	- -	B B	B B	A B	A B	B B	B B	B B	B B	- -	- -	- -	- -	- -	- -	- -	- -	- -
2418	2	15.283	565	- -	B B	- -	B B	- -	- -	- -	B B	B B	- -	B B	- -	B B	B B	A B	A B	B B	B B	B B	B B	- -	- -	- -	- -	- -	- -	- -	- -	- -
9547	2	15.283	566	- -	B B	- -	B B	- -	- -	- -	B B	B B	- -	B B	- -	B B	B B	B B	B B	B B	B B	B B	B B	- -	- -	- -	- -	- -	- -	- -	- -	- -
9548	2	15.283	567	- -	A B	- -	A B	- -	- -	- -	A B	A A	- -	A B	- -	A B	A B	A B	A A	A B	A B	A B	A B	- -	- -	- -	- -	- -	- -	- -	- -	- -
9549	2	15.283	568	- -	A A	- -	A A	- -	- -	- -	A A	A B	- -	A A	- -	A A	A B	A A	B B	A A	A A	A A	A A	- -	- -	- -	- -	- -	- -	- -	- -	- -
9550	2	15.283	569	- -	A B	- -	A B	- -	- -	- -	A B	A B	- -	A B	- -	A B	A A	A B	A A	A B	A B	B B	A B	- -	- -	- -	- -	- -	- -	- -	- -	- -
9551	2	15.283	570	- -	A B	- -	A B	- -	- -	- -	A B	B B	- -	A B	- -	A B	A B	A B	B B	B B	A B	B B	A B	- -	- -	- -	- -	- -	- -	- -	- -	- -
9554	2	15.283	571	- -	A B	- -	A B	- -	- -	- -	A B	B B	- -	A B	- -	A B	A B	B B	A B	B B	A B	B B	A B	- -	- -	- -	- -	- -	- -	- -	- -	- -
2429	2	16.148	572	- -	A B	- -	A A	- -	- -	- -	A A	A B	- -	A A	- -	A B	B B	A B	B B	A A	A A	A A	A A	- -	- -	- -	- -	- -	- -	- -	- -	- -
9555	2	16.405	573	- -	A A	- -	A A	- -	- -	- -	A A	A A	- -	A A	- -	A A	A A	A B	A A	A B	A A	A A	A A	- -	- -	- -	- -	- -	- -	- -	- -	- -
9558	2	16.405	574	- -	B B	- -	B B	- -	- -	- -	B B	B B	- -	B B	- -	B B	B B	B B	B B	A B	B B	B B	B B	- -	- -	- -	- -	- -	- -	- -	- -	- -
9560	2	16.405	575	- -	B B	- -	B B	- -	- -	- -	B B	A B	- -	B B	- -	B B	A B	A B	A B	A B	B B	B B	B B	- -	- -	- -	- -	- -	- -	- -	- -	- -
17879	2	17.744	576	- -	A A	- -	A B	- -	- -	- -	A B	A B	- -	A B	- -	A A	A B	B B	B B	A B	A B	A B	A B	- -	- -	- -	- -	- -	- -	- -	- -	- -
17882	2	17.744	577	- -	A A	- -	A A	- -	- -	- -	A A	A A	- -	A A	- -	A A	A A	A B	A A	A A	A A	A A	A A	- -	- -	- -	- -	- -	- -	- -	- -	- -
17883	2	17.744	578	- -	A A	- -	A A	- -	- -	- -	A A	A A	- -	A A	- -	A A	A A	A B	A B	A B	A A	A A	A A	- -	- -	- -	- -	- -	- -	- -	- -	- -
17884	2	17.744	579	- -	B B	- -	B B	- -	- -	- -	B B	B B	- -	B B	- -	B B	B B	A B	B B	B B	B B	B B	B B	- -	- -	- -	- -	- -	- -	- -	- -	- -
17885	2	17.744	580	- -	A A	- -	A A	- -	- -	- -	A A	A A	- -	A A	- -	A A	A B	A B	A B	A A	A A	A A	A A	- -	- -	- -	- -	- -	- -	- -	- -	- -
17886	2	17.744	581	- -	A B	- -	A B	- -	- -	- -	A B	A B	- -	A B	- -	A B	B B	B B	B B	B B	A B	A B	A B	- -	- -	- -	- -	- -	- -	- -	- -	- -
2446	2	18.027	582	- -	A B	- -	A B	- -	- -	- -	A B	A B	- -	A B	- -	A B	B B	A B	B B	B B	A B	A B	A B	- -	- -	- -	- -	- -	- -	- -	- -	- -
2449	2	19.008	583	- -	A B	- -	B B	- -	- -	- -	B B	A B	- -	B B	- -	A B	A B	B B	B B	B B	B B	B B	B B	- -	- -	- -	- -	- -	- -	- -	- -	- -
9569	2	19.291	584	- -	B B	- -	B B	- -	- -	- -	B B	A B	- -	B B	- -	B B	A B	B B	A B	B B	B B	B B	B B	- -	- -	- -	- -	- -	- -	- -	- -	- -
9570	2	19.291	585	- -	A B	- -	A B	- -	- -	- -	A B	A B	- -	A B	- -	A B	A B	A B	A A	B B	A B	B B	A B	- -	- -	- -	- -	- -	- -	- -	- -	- -
9572	2	19.291	586	- -	A B	- -	A B	- -	- -	- -	A B	B B	- -	A B	- -	A B	B B	A B	A B	B B	A B	B B	A B	- -	- -	- -	- -	- -	- -	- -	- -	- -
1910	2	19.291	587	- -	A B	- -	A B	- -	- -	- -	A B	B B	- -	A B	- -	A B	B B	A B	A B	B B	A B	B B	A B	- -	- -	- -	- -	- -	- -	- -	- -	- -
9576	2	19.291	588	- -	B B	- -	B B	- -	- -	- -	B B	B B	- -	B B	- -	B B	B B	A B	B B	B B	B B	B B	B B	- -	- -	- -	- -	- -	- -	- -	- -	- -
9577	2	19.291	589	- -	B B	- -	B B	- -	- -	- -	B B	A B	- -	B B	- -	B B	A B	A B	A B	B B	B B	B B	B B	- -	- -	- -	- -	- -	- -	- -	- -	- -
9578	2	19.291	590	- -	A B	- -	A B	- -	- -	- -	A B	A B	- -	A B	- -	A B	A B	A A	A A	A A	A B	A B	A B	- -	- -	- -	- -	- -	- -	- -	- -	- -
17332	2	19.497	591	- -	B B	- -	B B	- -	- -	- -	B B	A B	- -	B B	- -	B B	A B	B B	A B	B B	B B	B B	B B	- -	- -	- -	- -	- -	- -	- -	- -	- -
17333	2	19.497	592	- -	A B	- -	A A	- -	- -	- -	A A	A B	- -	A A	- -	A B	A B	A A	A B	A A	A A	A A	A A	- -	- -	- -	- -	- -	- -	- -	- -	- -
17335	2	19.497	593	- -	A B	- -	A B	- -	- -	- -	A B	A B	- -	A B	- -	A B	A B	A A	B B	A A	A B	A A	A B	- -	- -	- -	- -	- -	- -	- -	- -	- -
17336	2	19.497	594	- -	A B	- -	A B	- -	- -	- -	A B	A B	- -	A B	- -	A B	A B	A A	A A	A B	A B	A B	A B	- -	- -	- -	- -	- -	- -	- -	- -	- -
3317	2	19.548	595	- -	A A	- -	A B	- -	- -	- -	A B	A A	- -	A B	- -	A A	A A	A A	A B	A A	A B	A A	A B	- -	- -	- -	- -	- -	- -	- -	- -	- -
112	2	19.686	596	- -	A B	- -	A B	- -	- -	- -	A B	A B	- -	A B	- -	A B	A B	B B	B B	B B	A B	A B	A B	- -	- -	- -	- -	- -	- -	- -	- -	- -
1916	2	20.206	597	- -	A B	- -	A B	- -	- -	- -	A B	A B	- -	A B	- -	A B	A B	B B	B B	A B	A B	A B	A B	- -	- -	- -	- -	- -	- -	- -	- -	- -
1917	2	20.206	598	- -	B B	- -	A B	- -	- -	- -	A B	B B	- -	A B	- -	B B	B B	A B	A A	B B	A B	B B	A B	- -	- -	- -	- -	- -	- -	- -	- -	- -
1438	2	20.206	599	- -	B B	- -	A B	- -	- -	- -	A B	B B	- -	A B	- -	B B	B B	B B	A B	B B	A B	B B	A B	- -	- -	- -	- -	- -	- -	- -	- -	- -
1918	2	20.206	600	- -	A B	- -	A B	- -	- -	- -	A B	A B	- -	A B	- -	A B	A B	B B	B B	A B	A B	A B	A B	- -	- -	- -	- -	- -	- -	- -	- -	- -
1203	2	20.206	601	- -	A B	- -	A B	- -	- -	- -	A B	A B	- -	A B	- -	A B	A B	A A	A B	A A	A B	A A	A B	- -	- -	- -	- -	- -	- -	- -	- -	- -
3132	2	20.634	602	- -	A B	- -	A B	- -	- -	- -	A B	A B	- -	A B	- -	A B	A B	A A	A A	A B	A B	A B	A B	- -	- -	- -	- -	- -	- -	- -	- -	- -
2469	2	20.634	603	- -	A B	- -	A B	- -	- -	- -	A B	B B	- -	A B	- -	A B	B B	A A	A B	B B	A B	B B	A B	- -	- -	- -	- -	- -	- -	- -	- -	- -
9581	2	20.634	604	- -	A A	- -	A A	- -	- -	- -	A A	A A	- -	A A	- -	A A	A A	A A	- -	A A	A A	A A	A A	- -	- -	- -	- -	- -	- -	- -	- -	- -
17887	2	21.443	605	- -	A B	- -	A B	- -	- -	- -	A B	A B	- -	A B	- -	A B	A B	A A	B B	A A	A B	A A	A B	- -	- -	- -	- -	- -	- -	- -	- -	- -
17888	2	21.443	606	- -	A B	- -	A B	- -	- -	- -	A B	A B	- -	A B	- -	A B	A B	B B	A A	B B	A B	B B	A B	- -	- -	- -	- -	- -	- -	- -	- -	- -
17889	2	21.443	607	- -	A B	- -	A A	- -	- -	- -	A A	A B	- -	A A	- -	A B	A B	A A	A A	A A	A A	A A	A A	- -	- -	- -	- -	- -	- -	- -	- -	- -
17346	2	21.802	608	- -	A B	- -	A B	- -	- -	- -	A B	A B	- -	A B	- -	A B	A B	B B	A A	B B	A B	B B	A B	- -	- -	- -	- -	- -	- -	- -	- -	- -
17348	2	21.802	609	- -	A B	- -	A B	- -	- -	- -	A B	A B	- -	A B	- -	A B	A B	A A	B B	A A	A B	A A	A B	- -	- -	- -	- -	- -	- -	- -	- -	- -
17349	2	21.802	610	- -	A B	- -	A B	- -	- -	- -	A B	A B	- -	A B	- -	A B	A B	A A	B B	A A	A B	A A	A B	- -	- -	- -	- -	- -	- -	- -	- -	- -
17350	2	21.802	611	- -	B B	- -	B B	- -	- -	- -	B B	B B	- -	B B	- -	B B	B B	B B	B B	B B	B B	B B	B B	- -	- -	- -	- -	- -	- -	- -	- -	- -
17351	2	21.802	612	- -	A B	- -	A B	- -	- -	- -	A B	A B	- -	A B	- -	A B	A B	A A	A B	A A	A B	A A	A B	- -	- -	- -	- -	- -	- -	- -	- -	- -
3148	2	22.838	613	- -	A A	- -	A A	- -	- -	- -	A A	A A	- -	A A	- -	A A	A A	A A	A B	A A	A A	A A	A A	- -	- -	- -	- -	- -	- -	- -	- -	- -
17355	2	22.846	614	- -	A A	- -	B B	- -	- -	- -	B B	A A	- -	A B	- -	A A	- -	B B	- -	- -	B B	A B	B B	- -	- -	- -	- -	- -	- -	- -	- -	- -
17354	2	22.846	615	- -	A B	- -	B B	- -	- -	- -	B B	A A	- -	A B	- -	A B	A A	B B	A B	A A	B B	A B	B B	- -	- -	- -	- -	- -	- -	- -	- -	- -
17352	2	22.846	616	- -	B B	- -	B B	- -	- -	- -	B B	B B	- -	B B	- -	B B	B B	B B	A B	B B	B B	B B	B B	- -	- -	- -	- -	- -	- -	- -	- -	- -
159	2	22.929	617	- -	A A	- -	A B	- -	- -	- -	A B	A A	- -	A A	- -	A A	A A	A A	- -	A A	A B	A A	A B	- -	- -	- -	- -	- -	- -	- -	- -	- -
1932	2	22.929	618	- -	A B	- -	A B	- -	- -	- -	A B	A B	- -	A B	- -	A B	A B	A B	B B	A A	A B	A A	A B	- -	- -	- -	- -	- -	- -	- -	- -	- -
2485	2	22.929	619	- -	B B	- -	A B	- -	- -	- -	A B	B B	- -	A B	- -	B B	B B	A B	A B	B B	A B	B B	A B	- -	- -	- -	- -	- -	- -	- -	- -	- -
1225	2	22.929	620	- -	A B	- -	A A	- -	- -	- -	A A	A B	- -	A B	- -	A B	A B	A A	A A	A A	A A	A B	A A	- -	- -	- -	- -	- -	- -	- -	- -	- -
3147	2	22.929	621	- -	A A	- -	A B	- -	- -	- -	A B	A A	- -	A B	- -	A A	A A	A B	A B	A B	A B	A A	A B	- -	- -	- -	- -	- -	- -	- -	- -	- -
9603	2	24.098	622	- -	A A	- -	A A	- -	- -	- -	A A	A A	- -	A A	- -	A A	A A	A B	- -	A A	A A	A B	A A	- -	- -	- -	- -	- -	- -	- -	- -	- -
9605	2	24.359	623	- -	B B	- -	A B	- -	- -	- -	A B	B B	- -	B B	- -	B B	B B	A B	A B	A B	A B	A B	A B	- -	- -	- -	- -	- -	- -	- -	- -	- -
9606	2	24.359	624	- -	B B	- -	B B	- -	- -	- -	B B	B B	- -	B B	- -	B B	B B	B B	A B	B B	B B	B B	B B	- -	- -	- -	- -	- -	- -	- -	- -	- -
9607	2	24.359	625	- -	A A	- -	A A	- -	- -	- -	A A	A A	- -	A A	- -	A A	A A	A A	- -	A B	A A	A A	A A	- -	- -	- -	- -	- -	- -	- -	- -	- -
9609	2	24.359	626	- -	A A	- -	A B	- -	- -	- -	A B	A A	- -	A A	- -	A A	A A	A B	- -	B B	A B	A B	A B	- -	- -	- -	- -	- -	- -	- -	- -	- -
9610	2	24.359	627	- -	B B	- -	A B	- -	- -	- -	A B	B B	- -	B B	- -	B B	B B	A B	B B	B B	A B	A B	A B	- -	- -	- -	- -	- -	- -	- -	- -	- -
9611	2	24.359	628	- -	A B	- -	B B	- -	- -	- -	B B	A A	- -	A B	- -	A B	A A	B B	A B	B B	B B	A B	B B	- -	- -	- -	- -	- -	- -	- -	- -	- -
9612	2	24.359	629	- -	A B	- -	B B	- -	- -	- -	B B	A A	- -	A B	- -	A B	A A	B B	- -	A B	B B	A B	B B	- -	- -	- -	- -	- -	- -	- -	- -	- -
9614	2	25.806	630	- -	A A	- -	A B	- -	- -	- -	A B	A B	- -	A B	- -	A A	A B	B B	A B	A A	A B	A A	A B	- -	- -	- -	- -	- -	- -	- -	- -	- -
9615	2	25.806	631	- -	B B	- -	A B	- -	- -	- -	A B	B B	- -	B B	- -	B B	B B	B B	- -	A A	A B	A B	A B	- -	- -	- -	- -	- -	- -	- -	- -	- -
1963	2	25.806	632	- -	A A	- -	B B	- -	- -	- -	B B	A B	- -	A B	- -	A A	A B	B B	A B	B B	B B	A B	B B	- -	- -	- -	- -	- -	- -	- -	- -	- -
3341	2	25.806	633	- -	A B	- -	A B	- -	- -	- -	A B	A B	- -	A B	- -	A B	A B	B B	A B	A B	A B	A A	A B	- -	- -	- -	- -	- -	- -	- -	- -	- -
1261	2	25.92	634	- -	A B	- -	A B	- -	- -	- -	A B	A B	- -	A B	- -	A B	A B	A A	A B	A B	A B	B B	A B	- -	- -	- -	- -	- -	- -	- -	- -	- -
1262	2	25.932	635	- -	B B	- -	A B	- -	- -	- -	A B	A B	- -	B B	- -	B B	A B	B B	A B	A B	A B	A B	A B	- -	- -	- -	- -	- -	- -	- -	- -	- -
11398	2	26.279	636	- -	B B	- -	A B	- -	- -	- -	A B	B B	- -	A B	- -	B B	B B	A B	B B	B B	A B	A B	A B	- -	- -	- -	- -	- -	- -	- -	- -	- -
11399	2	26.279	637	- -	B B	- -	A B	- -	- -	- -	A B	B B	- -	B B	- -	B B	B B	B B	B B	B B	A B	B B	A B	- -	- -	- -	- -	- -	- -	- -	- -	- -
777	2	26.343	638	- -	A A	- -	A B	- -	- -	- -	A B	A A	- -	A B	- -	A A	A A	A B	- -	A B	A B	A B	A B	- -	- -	- -	- -	- -	- -	- -	- -	- -
2716	2	26.435	639	- -	A A	- -	A B	- -	- -	- -	A B	A A	- -	A B	- -	A A	A A	A B	A B	A A	A B	A A	A B	- -	- -	- -	- -	- -	- -	- -	- -	- -
1988	2	26.494	640	- -	A B	- -	A B	- -	- -	- -	A B	A B	- -	A A	- -	A B	A B	A A	A A	A B	A B	A B	A B	- -	- -	- -	- -	- -	- -	- -	- -	- -
15726	2	26.539	641	- -	A B	- -	A B	- -	- -	- -	A B	A B	- -	A B	- -	A B	A B	A A	A B	A B	A B	B B	A B	- -	- -	- -	- -	- -	- -	- -	- -	- -
282	2	26.539	642	- -	A A	- -	A B	- -	- -	- -	A B	A A	- -	A A	- -	A A	A A	A A	A A	A A	A B	A B	A B	- -	- -	- -	- -	- -	- -	- -	- -	- -
1451	2	26.71	643	- -	A B	- -	B B	- -	- -	- -	B B	B B	- -	B B	- -	A B	B B	A B	A B	B B	B B	B B	B B	- -	- -	- -	- -	- -	- -	- -	- -	- -
15720	2	27.036	644	- -	A A	- -	A A	- -	- -	- -	A A	A A	- -	A A	- -	A A	A A	A B	A A	A A	A A	A A	A A	- -	- -	- -	- -	- -	- -	- -	- -	- -
15721	2	27.036	645	- -	B B	- -	A B	- -	- -	- -	A B	A B	- -	A B	- -	B B	A B	A B	B B	B B	A B	B B	A B	- -	- -	- -	- -	- -	- -	- -	- -	- -
9647	2	28.36	646	- -	A A	- -	A A	- -	- -	- -	A A	A B	- -	A A	- -	A A	A B	A A	A B	A A	A A	A A	A A	- -	- -	- -	- -	- -	- -	- -	- -	- -
17363	2	29.28	647	- -	A B	- -	B B	- -	- -	- -	B B	A B	- -	B B	- -	A B	A A	A B	A B	B B	B B	B B	B B	- -	- -	- -	- -	- -	- -	- -	- -	- -
17367	2	29.28	648	- -	B B	- -	B B	- -	- -	- -	B B	A B	- -	B B	- -	B B	A B	B B	- -	B B	B B	B B	B B	- -	- -	- -	- -	- -	- -	- -	- -	- -
2536	2	29.545	649	- -	A B	- -	B B	- -	- -	- -	B B	A B	- -	B B	- -	A B	A A	A A	A B	A B	B B	B B	B B	- -	- -	- -	- -	- -	- -	- -	- -	- -
1281	2	29.545	650	- -	A B	- -	A A	- -	- -	- -	A A	A B	- -	- -	- -	A B	B B	B B	B B	A B	A A	A A	A A	- -	- -	- -	- -	- -	- -	- -	- -	- -
9648	2	29.912	651	- -	A A	- -	A A	- -	- -	- -	A A	A A	- -	A A	- -	A A	A A	A A	A B	A A	A A	A A	A A	- -	- -	- -	- -	- -	- -	- -	- -	- -
9649	2	29.912	652	- -	A A	- -	A A	- -	- -	- -	A A	A A	- -	A A	- -	A A	A A	A B	A A	A A	A A	A A	A A	- -	- -	- -	- -	- -	- -	- -	- -	- -
9650	2	29.912	653	- -	A B	- -	B B	- -	- -	- -	B B	A B	- -	B B	- -	A B	A A	A A	A B	A B	B B	A B	B B	- -	- -	- -	- -	- -	- -	- -	- -	- -
9651	2	29.912	654	- -	A A	- -	A B	- -	- -	- -	A B	A B	- -	A B	- -	A A	A B	A B	A B	B B	A B	A B	A B	- -	- -	- -	- -	- -	- -	- -	- -	- -
9652	2	29.912	655	- -	A A	- -	A B	- -	- -	- -	A B	A B	- -	A B	- -	A A	A A	A A	- -	B B	A B	A A	A B	- -	- -	- -	- -	- -	- -	- -	- -	- -
9653	2	29.912	656	- -	B B	- -	B B	- -	- -	- -	B B	A B	- -	B B	- -	B B	A B	B B	B B	B B	B B	B B	B B	- -	- -	- -	- -	- -	- -	- -	- -	- -
2726	2	29.912	657	- -	A B	- -	A B	- -	- -	- -	A B	A A	- -	A B	- -	A B	A A	A B	A A	A A	A B	A B	A B	- -	- -	- -	- -	- -	- -	- -	- -	- -
9654	2	29.912	658	- -	A B	- -	A A	- -	- -	- -	A A	A B	- -	- -	- -	A B	B B	B B	A B	A A	A A	A B	A A	- -	- -	- -	- -	- -	- -	- -	- -	- -
9655	2	29.912	659	- -	A B	- -	B B	- -	- -	- -	B B	A B	- -	B B	- -	A B	A B	B B	A B	B B	B B	B B	B B	- -	- -	- -	- -	- -	- -	- -	- -	- -
9656	2	29.912	660	- -	A B	- -	A A	- -	- -	- -	A A	A B	- -	A A	- -	A B	B B	B B	- -	A A	A A	A A	A A	- -	- -	- -	- -	- -	- -	- -	- -	- -
2727	2	30.173	661	- -	A B	- -	A A	- -	- -	- -	A A	A A	- -	A A	- -	A B	A B	B B	A B	A A	A A	A B	A A	- -	- -	- -	- -	- -	- -	- -	- -	- -
2729	2	30.173	662	- -	A A	- -	A B	- -	- -	- -	A B	A A	- -	A B	- -	A A	A A	A A	- -	A A	A B	A A	A B	- -	- -	- -	- -	- -	- -	- -	- -	- -
253	2	30.173	663	- -	A B	- -	B B	- -	- -	- -	B B	B B	- -	B B	- -	A B	B B	B B	A B	B B	B B	B B	B B	- -	- -	- -	- -	- -	- -	- -	- -	- -
9657	2	30.721	664	- -	B B	- -	B B	- -	- -	- -	B B	A B	- -	B B	- -	B B	A B	B B	B B	B B	B B	B B	B B	- -	- -	- -	- -	- -	- -	- -	- -	- -
9659	2	30.721	665	- -	A B	- -	A A	- -	- -	- -	A A	B B	- -	A B	- -	A B	B B	A B	A B	A B	A A	B B	A A	- -	- -	- -	- -	- -	- -	- -	- -	- -
176	2	30.721	666	- -	A A	- -	A A	- -	- -	- -	A A	A B	- -	A A	- -	A A	B B	B B	- -	A A	A A	A A	A A	- -	- -	- -	- -	- -	- -	- -	- -	- -
794	2	30.721	667	- -	A B	- -	B B	- -	- -	- -	B B	A B	- -	B B	- -	A B	A A	A A	A B	A B	B B	B B	B B	- -	- -	- -	- -	- -	- -	- -	- -	- -
9660	2	30.721	668	- -	A B	- -	B B	- -	- -	- -	B B	A B	- -	B B	- -	A B	A A	A B	B B	B B	B B	B B	B B	- -	- -	- -	- -	- -	- -	- -	- -	- -
9664	2	30.721	669	- -	A B	- -	B B	- -	- -	- -	B B	A B	- -	B B	- -	A B	A A	A B	B B	B B	B B	B B	B B	- -	- -	- -	- -	- -	- -	- -	- -	- -
9665	2	30.721	670	- -	A A	- -	A A	- -	- -	- -	A A	A B	- -	A A	- -	A A	A B	A A	- -	A A	A A	A A	A A	- -	- -	- -	- -	- -	- -	- -	- -	- -
2539	2	30.811	671	- -	A B	- -	A A	- -	- -	- -	A A	A B	- -	A A	- -	A B	B B	B B	A A	A A	A A	A A	A A	- -	- -	- -	- -	- -	- -	- -	- -	- -
795	2	30.811	672	- -	B B	- -	B B	- -	- -	- -	B B	A B	- -	B B	- -	B B	A A	A B	B B	B B	B B	B B	B B	- -	- -	- -	- -	- -	- -	- -	- -	- -
2012	2	31.065	673	- -	A B	- -	A A	- -	- -	- -	A A	A B	- -	A A	- -	A B	B B	B B	A B	A A	A A	A A	A A	- -	- -	- -	- -	- -	- -	- -	- -	- -
2013	2	31.065	674	- -	B B	- -	B B	- -	- -	- -	B B	B B	- -	B B	- -	B B	B B	A B	B B	B B	B B	A B	B B	- -	- -	- -	- -	- -	- -	- -	- -	- -
2541	2	31.065	675	- -	B B	- -	B B	- -	- -	- -	B B	B B	- -	B B	- -	B B	B B	B B	B B	B B	B B	B B	B B	- -	- -	- -	- -	- -	- -	- -	- -	- -
2734	2	31.065	676	- -	A B	- -	B B	- -	- -	- -	B B	A B	- -	B B	- -	A B	A A	A A	A B	B B	B B	B B	B B	- -	- -	- -	- -	- -	- -	- -	- -	- -
3197	2	31.065	677	- -	A B	- -	A B	- -	- -	- -	A B	A B	- -	A B	- -	A B	A A	A A	A B	B B	A B	A B	A B	- -	- -	- -	- -	- -	- -	- -	- -	- -
632	2	31.065	678	- -	A A	- -	- -	- -	- -	- -	- -	A B	- -	A B	- -	A A	A A	A A	A A	A B	- -	A B	- -	- -	- -	- -	- -	- -	- -	- -	- -	- -
11732	2	31.678	679	- -	A A	- -	A A	- -	- -	- -	A A	A A	- -	A A	- -	A A	A A	A A	- -	A A	A A	A A	A A	- -	- -	- -	- -	- -	- -	- -	- -	- -
1514	2	31.978	680	- -	B B	- -	A B	- -	- -	- -	A B	A B	- -	B B	- -	B B	B B	B B	A B	A B	A B	A B	A B	- -	- -	- -	- -	- -	- -	- -	- -	- -
1511	2	32.499	681	- -	A A	- -	A B	- -	- -	- -	A B	A B	- -	A A	- -	A A	B B	B B	A B	A A	A B	A A	A B	- -	- -	- -	- -	- -	- -	- -	- -	- -
338	2	32.663	682	- -	A B	- -	A A	- -	- -	- -	A A	A A	- -	A A	- -	A B	A B	A B	A A	A A	A A	A A	A A	- -	- -	- -	- -	- -	- -	- -	- -	- -
9679	2	32.663	683	- -	A A	- -	A A	- -	- -	- -	A A	B B	- -	A A	- -	A A	A B	A B	B B	B B	A A	A B	A A	- -	- -	- -	- -	- -	- -	- -	- -	- -
2034	2	32.663	684	- -	A A	- -	A B	- -	- -	- -	A B	B B	- -	A A	- -	A A	B B	A B	A B	A B	A B	A A	A B	- -	- -	- -	- -	- -	- -	- -	- -	- -
9677	2	32.663	685	- -	A B	- -	A B	- -	- -	- -	A B	A A	- -	A A	- -	A B	A B	A A	A A	A A	A B	A A	A B	- -	- -	- -	- -	- -	- -	- -	- -	- -
9675	2	32.663	686	- -	B B	- -	B B	- -	- -	- -	B B	B B	- -	B B	- -	B B	B B	B B	B B	B B	B B	B B	B B	- -	- -	- -	- -	- -	- -	- -	- -	- -
9674	2	32.663	687	- -	A B	- -	B B	- -	- -	- -	B B	B B	- -	B B	- -	A B	B B	B B	B B	B B	B B	B B	B B	- -	- -	- -	- -	- -	- -	- -	- -	- -
9673	2	32.663	688	- -	A B	- -	A B	- -	- -	- -	A B	A B	- -	B B	- -	A B	A A	A A	A B	B B	A B	B B	A B	- -	- -	- -	- -	- -	- -	- -	- -	- -
9672	2	32.663	689	- -	B B	- -	A B	- -	- -	- -	A B	A B	- -	A B	- -	B B	B B	B B	A B	A A	A B	A A	A B	- -	- -	- -	- -	- -	- -	- -	- -	- -
1510	2	32.663	690	- -	A B	- -	A B	- -	- -	- -	A B	A B	- -	A A	- -	A B	B B	B B	A B	A A	A B	A A	A B	- -	- -	- -	- -	- -	- -	- -	- -	- -
15733	2	32.891	691	- -	B B	- -	A B	- -	- -	- -	A B	B B	- -	B B	- -	B B	A B	B B	- -	B B	A B	B B	A B	- -	- -	- -	- -	- -	- -	- -	- -	- -
15732	2	32.891	692	- -	A B	- -	A B	- -	- -	- -	A B	A B	- -	A A	- -	A B	B B	B B	A B	A A	A B	A B	A B	- -	- -	- -	- -	- -	- -	- -	- -	- -
15731	2	32.891	693	- -	A B	- -	B B	- -	- -	- -	B B	A B	- -	B B	- -	A B	A B	A A	A B	B B	B B	B B	B B	- -	- -	- -	- -	- -	- -	- -	- -	- -
1520	2	34.065	694	- -	A B	- -	A B	- -	- -	- -	A B	A B	- -	- -	- -	A B	B B	B B	B B	A A	A B	A A	A B	- -	- -	- -	- -	- -	- -	- -	- -	- -
1521	2	34.065	695	- -	A B	- -	B B	- -	- -	- -	B B	A B	- -	A B	- -	A B	A B	A B	A A	A A	B B	A A	B B	- -	- -	- -	- -	- -	- -	- -	- -	- -
2767	2	34.065	696	- -	A B	- -	A B	- -	- -	- -	A B	A A	- -	A B	- -	A B	A A	A A	A A	A B	A B	A A	A B	- -	- -	- -	- -	- -	- -	- -	- -	- -
2552	2	34.065	697	- -	B B	- -	B B	- -	- -	- -	B B	B B	- -	B B	- -	B B	B B	B B	A A	B B	B B	B B	B B	- -	- -	- -	- -	- -	- -	- -	- -	- -
9688	2	34.471	698	- -	A B	- -	A B	- -	- -	- -	A B	A B	- -	A A	- -	A B	A B	A B	A A	A A	A B	A A	A B	- -	- -	- -	- -	- -	- -	- -	- -	- -
9689	2	34.471	699	- -	A B	- -	A B	- -	- -	- -	A B	A A	- -	A B	- -	A B	A A	A A	A A	A A	A B	A A	A B	- -	- -	- -	- -	- -	- -	- -	- -	- -
9690	2	34.471	700	- -	A B	- -	A B	- -	- -	- -	A B	A A	- -	A A	- -	A B	A A	A A	A A	A A	A B	A A	A B	- -	- -	- -	- -	- -	- -	- -	- -	- -
89	2	34.471	701	- -	A B	- -	A B	- -	- -	- -	A B	B B	- -	B B	- -	A B	A B	A B	B B	B B	A B	B B	A B	- -	- -	- -	- -	- -	- -	- -	- -	- -
17371	2	34.974	702	- -	A A	- -	A B	- -	- -	- -	A B	B B	- -	A B	- -	A A	B B	B B	B B	B B	A B	B B	A B	- -	- -	- -	- -	- -	- -	- -	- -	- -
17373	2	34.974	703	- -	B B	- -	A B	- -	- -	- -	A B	A B	- -	B B	- -	B B	A A	A B	B B	A B	A B	B B	A B	- -	- -	- -	- -	- -	- -	- -	- -	- -
17374	2	34.974	704	- -	B B	- -	B B	- -	- -	- -	B B	B B	- -	B B	- -	B B	B B	B B	- -	B B	B B	B B	B B	- -	- -	- -	- -	- -	- -	- -	- -	- -
1298	2	35.23	705	- -	A B	- -	A B	- -	- -	- -	A B	A B	- -	A A	- -	A B	B B	A B	A A	A A	A B	A A	A B	- -	- -	- -	- -	- -	- -	- -	- -	- -
9692	2	35.397	706	- -	A B	- -	A B	- -	- -	- -	A B	A B	- -	B B	- -	A B	A A	A B	B B	B B	A B	B B	A B	- -	- -	- -	- -	- -	- -	- -	- -	- -
9695	2	35.397	707	- -	B B	- -	A B	- -	- -	- -	A B	A B	- -	B B	- -	B B	A B	A B	B B	B B	A B	B B	A B	- -	- -	- -	- -	- -	- -	- -	- -	- -
9696	2	35.397	708	- -	A A	- -	A B	- -	- -	- -	A B	A B	- -	A A	- -	A A	A B	A B	A A	A A	A B	A A	A B	- -	- -	- -	- -	- -	- -	- -	- -	- -
9697	2	35.397	709	- -	A A	- -	A A	- -	- -	- -	A A	A A	- -	A A	- -	A A	A A	A A	A A	A A	A A	A A	A A	- -	- -	- -	- -	- -	- -	- -	- -	- -
9699	2	35.397	710	- -	A B	- -	A B	- -	- -	- -	A B	A B	- -	B B	- -	A B	A A	A A	A A	A B	A B	B B	A B	- -	- -	- -	- -	- -	- -	- -	- -	- -
9700	2	36.175	711	- -	A A	- -	A A	- -	- -	- -	A A	A B	- -	A B	- -	A A	A A	A B	B B	B B	A A	B B	A A	- -	- -	- -	- -	- -	- -	- -	- -	- -
9701	2	36.175	712	- -	A B	- -	A B	- -	- -	- -	A B	B B	- -	B B	- -	A B	B B	B B	B B	B B	A B	B B	A B	- -	- -	- -	- -	- -	- -	- -	- -	- -
9702	2	36.175	713	- -	A B	- -	A B	- -	- -	- -	A B	A B	- -	A A	- -	A B	A B	A B	A A	A A	A B	A A	A B	- -	- -	- -	- -	- -	- -	- -	- -	- -
9703	2	36.175	714	- -	B B	- -	B B	- -	- -	- -	B B	A B	- -	B B	- -	B B	A B	A B	- -	B B	B B	B B	B B	- -	- -	- -	- -	- -	- -	- -	- -	- -
9705	2	36.175	715	- -	A B	- -	A B	- -	- -	- -	A B	A A	- -	A B	- -	A B	A A	A A	A A	A A	A B	A A	A B	- -	- -	- -	- -	- -	- -	- -	- -	- -
9706	2	36.175	716	- -	A A	- -	A B	- -	- -	- -	A B	A B	- -	A B	- -	A A	A A	A A	A B	A B	A B	B B	A B	- -	- -	- -	- -	- -	- -	- -	- -	- -
9707	2	36.175	717	- -	A B	- -	A A	- -	- -	- -	A A	A B	- -	A A	- -	A B	B B	A B	A A	A A	A A	A A	A A	- -	- -	- -	- -	- -	- -	- -	- -	- -
9708	2	36.175	718	- -	A B	- -	A A	- -	- -	- -	A A	A B	- -	A A	- -	A B	A B	A B	A A	A A	A A	A A	A A	- -	- -	- -	- -	- -	- -	- -	- -	- -
9709	2	36.175	719	- -	B B	- -	B B	- -	- -	- -	B B	A B	- -	A B	- -	B B	B B	B B	A B	A B	B B	A A	B B	- -	- -	- -	- -	- -	- -	- -	- -	- -
9710	2	36.175	720	- -	A B	- -	B B	- -	- -	- -	B B	A A	- -	A B	- -	A B	A B	A A	A A	A A	B B	A A	B B	- -	- -	- -	- -	- -	- -	- -	- -	- -
76	2	36.369	721	- -	B B	- -	B B	- -	- -	- -	B B	A B	- -	B B	- -	B B	A B	A B	B B	B B	B B	B B	B B	- -	- -	- -	- -	- -	- -	- -	- -	- -
9713	2	36.796	722	- -	A A	- -	A A	- -	- -	- -	A A	A A	- -	A A	- -	A A	A A	A B	A B	A A	A A	A A	A A	- -	- -	- -	- -	- -	- -	- -	- -	- -
1532	2	36.796	723	- -	A B	- -	A B	- -	- -	- -	A B	A B	- -	A A	- -	A B	B B	A B	A A	A A	A B	A A	A B	- -	- -	- -	- -	- -	- -	- -	- -	- -
9716	2	36.796	724	- -	B B	- -	B B	- -	- -	- -	B B	B B	- -	B B	- -	B B	B B	B B	B B	B B	B B	B B	B B	- -	- -	- -	- -	- -	- -	- -	- -	- -
1300	2	37.022	725	- -	B B	- -	B B	- -	- -	- -	B B	B B	- -	B B	- -	B B	B B	B B	- -	B B	B B	B B	B B	- -	- -	- -	- -	- -	- -	- -	- -	- -
33	2	37.022	726	- -	A A	- -	A A	- -	- -	- -	A A	A B	- -	A A	- -	A A	A B	A B	A A	A A	A A	A A	A A	- -	- -	- -	- -	- -	- -	- -	- -	- -
829	2	37.022	727	- -	A A	- -	A A	- -	- -	- -	A A	A B	- -	A B	- -	A A	A A	A B	B B	A B	A A	B B	A A	- -	- -	- -	- -	- -	- -	- -	- -	- -
2063	2	37.022	728	- -	A A	- -	A B	- -	- -	- -	A B	A B	- -	A A	- -	A A	A B	A B	A A	A A	A B	A A	A B	- -	- -	- -	- -	- -	- -	- -	- -	- -
830	2	37.282	729	- -	A B	- -	A B	- -	- -	- -	A B	A B	- -	B B	- -	A B	A A	A A	A B	A B	A B	B B	A B	- -	- -	- -	- -	- -	- -	- -	- -	- -
9717	2	37.867	730	- -	B B	- -	B B	- -	- -	- -	B B	B B	- -	B B	- -	B B	A B	B B	B B	B B	B B	B B	B B	- -	- -	- -	- -	- -	- -	- -	- -	- -
9718	2	37.867	731	- -	A B	- -	B B	- -	- -	- -	B B	A B	- -	B B	- -	A B	A B	A B	B B	B B	B B	B B	B B	- -	- -	- -	- -	- -	- -	- -	- -	- -
9719	2	37.867	732	- -	B B	- -	B B	- -	- -	- -	B B	B B	- -	B B	- -	B B	B B	B B	B B	B B	B B	B B	B B	- -	- -	- -	- -	- -	- -	- -	- -	- -
9720	2	37.867	733	- -	B B	- -	B B	- -	- -	- -	B B	B B	- -	B B	- -	B B	B B	B B	B B	B B	B B	B B	B B	- -	- -	- -	- -	- -	- -	- -	- -	- -
9721	2	37.867	734	- -	A B	- -	A B	- -	- -	- -	A B	A B	- -	A A	- -	A B	B B	A B	A A	A A	A B	A A	A B	- -	- -	- -	- -	- -	- -	- -	- -	- -
9722	2	37.867	735	- -	A B	- -	A B	- -	- -	- -	A B	A B	- -	B B	- -	A B	A A	A B	B B	B B	A B	B B	A B	- -	- -	- -	- -	- -	- -	- -	- -	- -
2070	2	38.486	736	- -	A B	- -	A B	- -	- -	- -	A B	A B	- -	B B	- -	A B	B B	B B	B B	B B	A B	B B	A B	- -	- -	- -	- -	- -	- -	- -	- -	- -
1304	2	38.546	737	- -	A B	- -	A B	- -	- -	- -	A B	B B	- -	B B	- -	A B	B B	B B	B B	B B	A B	B B	A B	- -	- -	- -	- -	- -	- -	- -	- -	- -
9724	2	38.546	738	- -	A B	- -	B B	- -	- -	- -	B B	A A	- -	B B	- -	A B	A A	A B	B B	B B	B B	B B	B B	- -	- -	- -	- -	- -	- -	- -	- -	- -
2071	2	38.546	739	- -	A B	- -	A B	- -	- -	- -	A B	B B	- -	A A	- -	A B	B B	A B	- -	A B	A B	A A	A B	- -	- -	- -	- -	- -	- -	- -	- -	- -
9725	2	38.546	740	- -	A B	- -	A B	- -	- -	- -	A B	A A	- -	A A	- -	A B	A A	A A	A A	A A	A B	A A	A B	- -	- -	- -	- -	- -	- -	- -	- -	- -
9726	2	38.546	741	- -	B B	- -	B B	- -	- -	- -	B B	B C	- -	B B	- -	B B	B B	B B	B B	A B	B B	B B	B B	- -	- -	- -	- -	- -	- -	- -	- -	- -
9727	2	38.546	742	- -	B B	- -	A B	- -	- -	- -	A B	B B	- -	B B	- -	B B	B B	B B	- -	B B	A B	B B	A B	- -	- -	- -	- -	- -	- -	- -	- -	- -
91	2	38.546	743	- -	A B	- -	B B	- -	- -	- -	B B	A A	- -	B B	- -	A B	A A	A B	B B	B B	B B	B B	B B	- -	- -	- -	- -	- -	- -	- -	- -	- -
2072	2	38.546	744	- -	A B	- -	A B	- -	- -	- -	A B	B B	- -	A B	- -	A B	B B	B B	B B	A B	A B	B B	A B	- -	- -	- -	- -	- -	- -	- -	- -	- -
9731	2	38.9	745	- -	B B	- -	B B	- -	- -	- -	B B	B B	- -	B B	- -	B B	B B	B B	- -	B B	B B	B B	B B	- -	- -	- -	- -	- -	- -	- -	- -	- -
9732	2	38.9	746	- -	B B	- -	B B	- -	- -	- -	B B	B B	- -	B B	- -	B B	B B	B B	B B	B B	B B	B B	B B	- -	- -	- -	- -	- -	- -	- -	- -	- -
9733	2	38.9	747	- -	A B	- -	A B	- -	- -	- -	A B	B B	- -	A B	- -	A B	B B	B B	- -	B B	A B	B B	A B	- -	- -	- -	- -	- -	- -	- -	- -	- -
9734	2	38.9	748	- -	B B	- -	B B	- -	- -	- -	B B	B B	- -	B B	- -	B B	A B	B B	B B	B B	B B	B B	B B	- -	- -	- -	- -	- -	- -	- -	- -	- -
9735	2	38.9	749	- -	A B	- -	A B	- -	- -	- -	A B	A B	- -	A A	- -	A B	B B	A B	A B	A A	A B	A A	A B	- -	- -	- -	- -	- -	- -	- -	- -	- -
2565	2	38.913	750	- -	A B	- -	A B	- -	- -	- -	A B	B B	- -	A B	- -	A B	A B	B B	B B	B B	A B	B B	A B	- -	- -	- -	- -	- -	- -	- -	- -	- -
2086	2	38.913	751	- -	A B	- -	A B	- -	- -	- -	A B	B B	- -	A A	- -	A B	A B	A B	- -	A A	A B	A A	A B	- -	- -	- -	- -	- -	- -	- -	- -	- -
9736	2	38.913	752	- -	A A	- -	A A	- -	- -	- -	A A	A A	- -	A B	- -	A A	A A	A B	A B	B B	A A	B B	A A	- -	- -	- -	- -	- -	- -	- -	- -	- -
9737	2	38.913	753	- -	B B	- -	B B	- -	- -	- -	B B	B B	- -	B B	- -	B B	B B	B B	B B	B B	B B	B B	B B	- -	- -	- -	- -	- -	- -	- -	- -	- -
9738	2	38.913	754	- -	A A	- -	A A	- -	- -	- -	A A	A A	- -	A A	- -	A A	A A	A A	A A	A A	A A	A A	A A	- -	- -	- -	- -	- -	- -	- -	- -	- -
9739	2	38.913	755	- -	A B	- -	A B	- -	- -	- -	A B	B B	- -	A B	- -	A B	B B	B B	B B	B B	A B	B B	A B	- -	- -	- -	- -	- -	- -	- -	- -	- -
9742	2	39.31	756	- -	B B	- -	B B	- -	- -	- -	B B	A B	- -	B B	- -	B B	A B	A B	A B	B B	B B	B B	B B	- -	- -	- -	- -	- -	- -	- -	- -	- -
9744	2	39.31	757	- -	A B	- -	A B	- -	- -	- -	A B	A B	- -	A A	- -	A B	A B	A B	A B	A A	A B	A A	A B	- -	- -	- -	- -	- -	- -	- -	- -	- -
571	2	39.31	758	- -	A B	- -	A B	- -	- -	- -	A B	A A	- -	B B	- -	A B	A B	A B	- -	B B	A B	B B	A B	- -	- -	- -	- -	- -	- -	- -	- -	- -
15737	2	39.402	759	- -	B B	- -	A B	- -	- -	- -	A B	A B	- -	B B	- -	B B	B B	B B	- -	B B	A B	B B	A B	- -	- -	- -	- -	- -	- -	- -	- -	- -
15738	2	39.402	760	- -	A B	- -	A B	- -	- -	- -	A B	A A	- -	B B	- -	A B	A B	A B	A B	B B	A B	B B	A B	- -	- -	- -	- -	- -	- -	- -	- -	- -
15739	2	39.402	761	- -	A A	- -	A B	- -	- -	- -	A B	B B	- -	A A	- -	A A	A B	A B	A B	A A	A B	A A	A B	- -	- -	- -	- -	- -	- -	- -	- -	- -
860	2	40.497	762	- -	A B	- -	A A	- -	- -	- -	A A	A A	- -	A A	- -	A B	A A	A A	A A	A A	A A	A A	A A	- -	- -	- -	- -	- -	- -	- -	- -	- -
15090	2	40.779	763	- -	A B	- -	A B	- -	- -	- -	A B	B B	- -	A B	- -	A B	B B	B B	B B	B B	A B	B B	A B	- -	- -	- -	- -	- -	- -	- -	- -	- -
15089	2	40.779	764	- -	A B	- -	A B	- -	- -	- -	A B	B B	- -	- -	- -	A B	A B	A B	- -	A A	A B	A A	A B	- -	- -	- -	- -	- -	- -	- -	- -	- -
15088	2	40.779	765	- -	A A	- -	A A	- -	- -	- -	A A	A A	- -	A B	- -	A A	A B	A A	- -	A B	A A	B B	A A	- -	- -	- -	- -	- -	- -	- -	- -	- -
15086	2	40.779	766	- -	A B	- -	B B	- -	- -	- -	B B	B B	- -	B B	- -	A B	B B	B B	B B	B B	B B	B B	B B	- -	- -	- -	- -	- -	- -	- -	- -	- -
15084	2	40.779	767	- -	B B	- -	A B	- -	- -	- -	A B	B B	- -	B B	- -	B B	B B	B B	B B	B B	A B	B B	A B	- -	- -	- -	- -	- -	- -	- -	- -	- -
15083	2	40.779	768	- -	A B	- -	A B	- -	- -	- -	A B	B B	- -	A A	- -	A B	A B	A B	- -	A A	A B	A A	A B	- -	- -	- -	- -	- -	- -	- -	- -	- -
15082	2	40.779	769	- -	B B	- -	A B	- -	- -	- -	A B	A A	- -	B B	- -	B B	A B	A B	A B	B B	A B	B B	A B	- -	- -	- -	- -	- -	- -	- -	- -	- -
9749	2	40.788	770	- -	A B	- -	A B	- -	- -	- -	A B	B B	- -	A A	- -	A B	A B	B B	A B	A A	A B	A A	A B	- -	- -	- -	- -	- -	- -	- -	- -	- -
9750	2	40.788	771	- -	A B	- -	B B	- -	- -	- -	B B	A A	- -	B B	- -	A B	A B	A B	A B	B B	B B	B B	B B	- -	- -	- -	- -	- -	- -	- -	- -	- -
9751	2	40.788	772	- -	A B	- -	A B	- -	- -	- -	A B	B B	- -	A A	- -	A B	A B	A B	A B	A A	A B	A A	A B	- -	- -	- -	- -	- -	- -	- -	- -	- -
9752	2	40.788	773	- -	B B	- -	A B	- -	- -	- -	A B	B B	- -	B B	- -	B B	B B	B B	B B	B B	A B	B B	A B	- -	- -	- -	- -	- -	- -	- -	- -	- -
9754	2	40.788	774	- -	A B	- -	A B	- -	- -	- -	A B	A A	- -	B B	- -	A B	A B	A A	A B	B B	A B	B B	A B	- -	- -	- -	- -	- -	- -	- -	- -	- -
9756	2	41.806	775	- -	A A	- -	A A	- -	- -	- -	A A	A A	- -	A B	- -	A A	A B	A A	- -	A B	A A	B B	A A	- -	- -	- -	- -	- -	- -	- -	- -	- -
9757	2	41.806	776	- -	B B	- -	B B	- -	- -	- -	B B	A A	- -	B B	- -	B B	A B	A A	- -	A B	B B	B B	B B	- -	- -	- -	- -	- -	- -	- -	- -	- -
868	2	41.806	777	- -	A B	- -	A B	- -	- -	- -	A B	A A	- -	A A	- -	A B	A A	A A	- -	A A	A B	A A	A B	- -	- -	- -	- -	- -	- -	- -	- -	- -
2099	2	41.806	778	- -	A B	- -	A B	- -	- -	- -	A B	B B	- -	B B	- -	A B	B B	B B	B B	B B	A B	B B	A B	- -	- -	- -	- -	- -	- -	- -	- -	- -
9758	2	41.806	779	- -	A A	- -	A A	- -	- -	- -	A A	A B	- -	A B	- -	A A	A B	A A	A A	B B	A A	B B	A A	- -	- -	- -	- -	- -	- -	- -	- -	- -
9759	2	41.806	780	- -	A B	- -	A B	- -	- -	- -	A B	B B	- -	A A	- -	A B	A B	B B	A B	A B	A B	A A	A B	- -	- -	- -	- -	- -	- -	- -	- -	- -
9760	2	41.806	781	- -	A A	- -	A A	- -	- -	- -	A A	A A	- -	A A	- -	A A	A A	A A	A A	A A	A A	A A	A A	- -	- -	- -	- -	- -	- -	- -	- -	- -
9761	2	41.806	782	- -	A B	- -	A A	- -	- -	- -	A A	A B	- -	A A	- -	A B	A A	A A	A A	A B	A A	A A	A A	- -	- -	- -	- -	- -	- -	- -	- -	- -
9762	2	41.806	783	- -	B B	- -	B B	- -	- -	- -	B B	B B	- -	B B	- -	B B	B B	B B	B B	B B	B B	B B	B B	- -	- -	- -	- -	- -	- -	- -	- -	- -
9763	2	41.806	784	- -	A A	- -	A B	- -	- -	- -	A B	A B	- -	A A	- -	A A	A A	A A	A A	A B	A B	A A	A B	- -	- -	- -	- -	- -	- -	- -	- -	- -
9764	2	41.806	785	- -	A B	- -	A B	- -	- -	- -	A B	A B	- -	B B	- -	A B	B B	B B	- -	A B	A B	B B	A B	- -	- -	- -	- -	- -	- -	- -	- -	- -
9765	2	42.102	786	- -	A B	- -	A B	- -	- -	- -	A B	A A	- -	B B	- -	A B	A B	A B	A B	A B	A B	B B	A B	- -	- -	- -	- -	- -	- -	- -	- -	- -
9766	2	42.102	787	- -	A B	- -	A B	- -	- -	- -	A B	A A	- -	A A	- -	A B	A A	A A	A A	A A	A B	A A	A B	- -	- -	- -	- -	- -	- -	- -	- -	- -
9772	2	43.994	788	- -	B B	- -	B B	- -	- -	- -	B B	B B	- -	B B	- -	B B	- -	B B	B B	B B	B B	B B	B B	- -	- -	- -	- -	- -	- -	- -	- -	- -
9773	2	43.994	789	- -	A B	- -	A B	- -	- -	- -	A B	B B	- -	B B	- -	A B	B B	B B	- -	B B	A B	B B	A B	- -	- -	- -	- -	- -	- -	- -	- -	- -
9774	2	43.994	790	- -	B B	- -	B B	- -	- -	- -	B B	A A	- -	A B	- -	B B	A A	A A	A B	A A	B B	A A	B B	- -	- -	- -	- -	- -	- -	- -	- -	- -
9775	2	43.994	791	- -	B B	- -	B B	- -	- -	- -	B B	B B	- -	B B	- -	B B	B B	B B	- -	B B	B B	B B	B B	- -	- -	- -	- -	- -	- -	- -	- -	- -
1576	2	44.199	792	- -	A B	- -	B B	- -	- -	- -	B B	B B	- -	B B	- -	A B	B B	B B	B B	B B	B B	B B	B B	- -	- -	- -	- -	- -	- -	- -	- -	- -
1577	2	44.199	793	- -	A B	- -	A B	- -	- -	- -	A B	A B	- -	A B	- -	A B	B B	B B	B B	A B	A B	A B	A B	- -	- -	- -	- -	- -	- -	- -	- -	- -
2111	2	44.199	794	- -	A B	- -	A B	- -	- -	- -	A B	B B	- -	A B	- -	A B	B B	B B	A B	B B	A B	B B	A B	- -	- -	- -	- -	- -	- -	- -	- -	- -
2816	2	44.199	795	- -	A B	- -	A B	- -	- -	- -	A B	A B	- -	A B	- -	A B	A A	A A	A A	A B	A B	A B	A B	- -	- -	- -	- -	- -	- -	- -	- -	- -
6306	2	44.694	796	- -	A B	- -	B B	- -	- -	- -	B B	B B	- -	B B	- -	A B	B B	B B	B B	B B	B B	B B	B B	- -	- -	- -	- -	- -	- -	- -	- -	- -
6307	2	44.694	797	- -	B B	- -	B B	- -	- -	- -	B B	A B	- -	B B	- -	B B	A A	A B	A B	A B	B B	A B	B B	- -	- -	- -	- -	- -	- -	- -	- -	- -
6308	2	44.694	798	- -	B B	- -	B B	- -	- -	- -	B B	B B	- -	B B	- -	B B	B B	B B	- -	B B	B B	B B	B B	- -	- -	- -	- -	- -	- -	- -	- -	- -
6309	2	44.694	799	- -	B B	- -	B B	- -	- -	- -	B B	A B	- -	A B	- -	B B	B B	B B	B B	A B	B B	A B	B B	- -	- -	- -	- -	- -	- -	- -	- -	- -
6310	2	44.694	800	- -	B B	- -	B B	- -	- -	- -	B B	A B	- -	B B	- -	B B	A B	A B	A B	B B	B B	B B	B B	- -	- -	- -	- -	- -	- -	- -	- -	- -
6311	2	44.694	801	- -	A B	- -	A B	- -	- -	- -	A B	A B	- -	A B	- -	A B	A B	A B	- -	B B	A B	B B	A B	- -	- -	- -	- -	- -	- -	- -	- -	- -
9102	2	44.975	802	- -	B B	- -	B B	- -	- -	- -	B B	B B	- -	B B	- -	B B	B B	B B	- -	B B	B B	B B	B B	- -	- -	- -	- -	- -	- -	- -	- -	- -
9783	2	45.599	803	- -	B B	- -	A B	- -	- -	- -	A B	B B	- -	B B	- -	B B	B B	B B	B B	B B	A B	B B	A B	- -	- -	- -	- -	- -	- -	- -	- -	- -
9784	2	45.599	804	- -	A B	- -	A B	- -	- -	- -	A B	B B	- -	A B	- -	A B	B B	B B	- -	B B	A B	B B	A B	- -	- -	- -	- -	- -	- -	- -	- -	- -
9785	2	45.599	805	- -	A B	- -	A B	- -	- -	- -	A B	A A	- -	A B	- -	A B	A A	A A	A B	A A	A B	A A	A B	- -	- -	- -	- -	- -	- -	- -	- -	- -
2579	2	45.599	806	- -	A B	- -	A B	- -	- -	- -	A B	B B	- -	A B	- -	A B	B B	B B	A B	B B	A B	B B	A B	- -	- -	- -	- -	- -	- -	- -	- -	- -
2823	2	45.599	807	- -	A B	- -	A B	- -	- -	- -	A B	A A	- -	A A	- -	A B	A A	A A	A A	A A	A B	A A	A B	- -	- -	- -	- -	- -	- -	- -	- -	- -
9787	2	45.599	808	- -	A B	- -	A B	- -	- -	- -	A B	B B	- -	B B	- -	A B	B B	B B	- -	B B	A B	B B	A B	- -	- -	- -	- -	- -	- -	- -	- -	- -
884	2	45.671	809	- -	A B	- -	A B	- -	- -	- -	A B	A A	- -	A A	- -	A B	A A	A A	A A	A A	A B	A A	A B	- -	- -	- -	- -	- -	- -	- -	- -	- -
2825	2	45.753	810	- -	A B	- -	A B	- -	- -	- -	A B	A A	- -	A A	- -	A B	A A	A B	A A	A A	A B	A A	A B	- -	- -	- -	- -	- -	- -	- -	- -	- -
2131	2	46.013	811	- -	A A	- -	A A	- -	- -	- -	A A	B B	- -	A B	- -	A A	A B	B B	- -	A B	A A	A B	A A	- -	- -	- -	- -	- -	- -	- -	- -	- -
1590	2	46.013	812	- -	A B	- -	A B	- -	- -	- -	A B	B B	- -	B B	- -	A B	B B	B B	B B	B B	A B	A B	A B	- -	- -	- -	- -	- -	- -	- -	- -	- -
1591	2	46.013	813	- -	A B	- -	B B	- -	- -	- -	B B	B B	- -	B B	- -	A B	B B	B B	B B	B B	B B	A B	B B	- -	- -	- -	- -	- -	- -	- -	- -	- -
2827	2	46.013	814	- -	A B	- -	A B	- -	- -	- -	A B	A A	- -	A A	- -	A B	A A	A A	A A	A A	A B	A B	A B	- -	- -	- -	- -	- -	- -	- -	- -	- -
9790	2	46.092	815	- -	A A	- -	A A	- -	- -	- -	A A	A B	- -	A B	- -	A A	A A	A B	A A	A B	A A	A B	A A	- -	- -	- -	- -	- -	- -	- -	- -	- -
9791	2	46.092	816	- -	A B	- -	A B	- -	- -	- -	A B	A A	- -	A A	- -	A B	A A	A A	A A	A A	A B	A B	A B	- -	- -	- -	- -	- -	- -	- -	- -	- -
9794	2	46.092	817	- -	A B	- -	A B	- -	- -	- -	A B	A A	- -	A A	- -	A B	A A	A B	A A	A A	A B	A B	A B	- -	- -	- -	- -	- -	- -	- -	- -	- -
15751	2	46.514	818	- -	B B	- -	B B	- -	- -	- -	B B	A A	- -	A B	- -	B B	A A	A A	A B	A A	B B	A B	B B	- -	- -	- -	- -	- -	- -	- -	- -	- -
15750	2	46.514	819	- -	A B	- -	A B	- -	- -	- -	A B	B B	- -	B B	- -	A B	B B	B B	B B	B B	A B	A B	A B	- -	- -	- -	- -	- -	- -	- -	- -	- -
9797	2	46.56	820	- -	A B	- -	A A	- -	- -	- -	A A	A B	- -	A A	- -	A B	A B	A B	A A	A A	A A	A A	A A	- -	- -	- -	- -	- -	- -	- -	- -	- -
887	2	46.56	821	- -	A B	- -	A B	- -	- -	- -	A B	A A	- -	A A	- -	A B	A A	A A	A A	A A	A B	A B	A B	- -	- -	- -	- -	- -	- -	- -	- -	- -
9798	2	46.56	822	- -	B B	- -	B B	- -	- -	- -	B B	B B	- -	A B	- -	B B	B B	B B	B B	B B	B B	A B	B B	- -	- -	- -	- -	- -	- -	- -	- -	- -
888	2	46.56	823	- -	A A	- -	A A	- -	- -	- -	A A	A A	- -	A A	- -	A A	A A	A A	A A	A A	A A	A B	A A	- -	- -	- -	- -	- -	- -	- -	- -	- -
9799	2	46.56	824	- -	A A	- -	A A	- -	- -	- -	A A	A B	- -	A B	- -	A A	A A	A A	A B	A B	A A	A B	A A	- -	- -	- -	- -	- -	- -	- -	- -	- -
9800	2	46.56	825	- -	A B	- -	A B	- -	- -	- -	A B	A A	- -	A B	- -	A B	A B	A B	A A	A B	A B	B B	A B	- -	- -	- -	- -	- -	- -	- -	- -	- -
9801	2	46.56	826	- -	A B	- -	A B	- -	- -	- -	A B	A A	- -	A A	- -	A B	A A	A A	A A	A A	A B	A B	A B	- -	- -	- -	- -	- -	- -	- -	- -	- -
2134	2	46.811	827	- -	A B	- -	A B	- -	- -	- -	A B	B B	- -	B B	- -	A B	B B	B B	B B	B B	A B	A B	A B	- -	- -	- -	- -	- -	- -	- -	- -	- -
3226	2	46.811	828	- -	A B	- -	A A	- -	- -	- -	A A	A A	- -	A A	- -	A B	A A	A A	A A	A A	A A	A B	A A	- -	- -	- -	- -	- -	- -	- -	- -	- -
889	2	46.811	829	- -	A A	- -	A A	- -	- -	- -	A A	A A	- -	A A	- -	A A	A A	A A	A A	A A	A A	A A	A A	- -	- -	- -	- -	- -	- -	- -	- -	- -
241	2	46.811	830	- -	A B	- -	A B	- -	- -	- -	A B	A A	- -	B B	- -	A B	A B	A B	B B	B B	A B	A B	A B	- -	- -	- -	- -	- -	- -	- -	- -	- -
1592	2	46.811	831	- -	B B	- -	B B	- -	- -	- -	B B	B B	- -	B B	- -	B B	B B	B B	B B	B B	B B	A B	B B	- -	- -	- -	- -	- -	- -	- -	- -	- -
2830	2	47.47	832	- -	A B	- -	A B	- -	- -	- -	A B	A A	- -	A A	- -	A B	A A	A A	A A	A A	A B	A B	A B	- -	- -	- -	- -	- -	- -	- -	- -	- -
897	2	47.885	833	- -	A B	- -	A B	- -	- -	- -	A B	A A	- -	A B	- -	A B	A A	A B	A B	A A	A B	A A	A B	- -	- -	- -	- -	- -	- -	- -	- -	- -
9802	2	48.001	834	- -	A B	- -	A B	- -	- -	- -	A B	A A	- -	A A	- -	A B	A A	A A	A A	A A	A B	A B	A B	- -	- -	- -	- -	- -	- -	- -	- -	- -
9807	2	48.001	835	- -	A B	- -	A B	- -	- -	- -	A B	B B	- -	B B	- -	A B	B B	B B	B B	B B	A B	A B	A B	- -	- -	- -	- -	- -	- -	- -	- -	- -
9808	2	48.001	836	- -	A A	- -	A A	- -	- -	- -	A A	A B	- -	A A	- -	A A	A B	A A	A A	A B	A A	A A	A A	- -	- -	- -	- -	- -	- -	- -	- -	- -
9809	2	48.001	837	- -	B B	- -	B B	- -	- -	- -	B B	A A	- -	A B	- -	B B	A A	A A	A B	A A	B B	A B	B B	- -	- -	- -	- -	- -	- -	- -	- -	- -
9810	2	48.001	838	- -	A B	- -	A B	- -	- -	- -	A B	B B	- -	A B	- -	A B	B B	B B	- -	B B	A B	B B	A B	- -	- -	- -	- -	- -	- -	- -	- -	- -
9841	2	48.549	839	- -	A A	- -	A A	- -	- -	- -	A A	A A	- -	A B	- -	A A	A A	A A	A B	A B	A A	A B	A A	- -	- -	- -	- -	- -	- -	- -	- -	- -
9842	2	48.549	840	- -	A B	- -	A B	- -	- -	- -	A B	A A	- -	A B	- -	A B	A A	A B	A B	A B	A B	B B	A B	- -	- -	- -	- -	- -	- -	- -	- -	- -
9844	2	48.549	841	- -	A A	- -	A A	- -	- -	- -	A A	A B	- -	A A	- -	A A	A A	A A	A A	A A	A A	A A	A A	- -	- -	- -	- -	- -	- -	- -	- -	- -
915	2	48.549	842	- -	A A	- -	A A	- -	- -	- -	A A	A A	- -	A A	- -	A A	A B	A B	A A	A A	A A	A A	A A	- -	- -	- -	- -	- -	- -	- -	- -	- -
9846	2	48.549	843	- -	B B	- -	B B	- -	- -	- -	B B	A A	- -	B B	- -	B B	A B	A B	B B	B B	B B	B B	B B	- -	- -	- -	- -	- -	- -	- -	- -	- -
9847	2	48.549	844	- -	A B	- -	A B	- -	- -	- -	A B	A A	- -	A A	- -	A B	A A	A A	- -	A A	A B	A B	A B	- -	- -	- -	- -	- -	- -	- -	- -	- -
9848	2	48.549	845	- -	B B	- -	B B	- -	- -	- -	B B	B B	- -	A B	- -	B B	B B	B B	B B	B B	B B	A B	B B	- -	- -	- -	- -	- -	- -	- -	- -	- -
477	2	48.709	846	- -	B B	- -	A B	- -	- -	- -	A B	B B	- -	B B	- -	B B	A B	A B	B B	B B	A B	A B	A B	- -	- -	- -	- -	- -	- -	- -	- -	- -
9851	2	48.92	847	- -	B B	- -	B B	- -	- -	- -	B B	A B	- -	A B	- -	B B	A B	B B	A B	A A	B B	A A	B B	- -	- -	- -	- -	- -	- -	- -	- -	- -
9853	2	48.92	848	- -	A A	- -	A A	- -	- -	- -	A A	A B	- -	A A	- -	A A	A B	B B	A A	A A	A A	A A	A A	- -	- -	- -	- -	- -	- -	- -	- -	- -
16191	2	48.979	849	- -	A A	- -	A A	- -	- -	- -	A A	A B	- -	A A	- -	A A	A B	B B	- -	A A	A A	A A	A A	- -	- -	- -	- -	- -	- -	- -	- -	- -
16190	2	48.979	850	- -	A B	- -	A B	- -	- -	- -	A B	B B	- -	B B	- -	A B	B B	B B	A B	A B	A B	A B	A B	- -	- -	- -	- -	- -	- -	- -	- -	- -
16189	2	48.979	851	- -	A B	- -	A B	- -	- -	- -	A B	B B	- -	B B	- -	A B	B B	B B	A B	A B	A B	A B	A B	- -	- -	- -	- -	- -	- -	- -	- -	- -
16188	2	48.979	852	- -	- -	- -	A B	- -	- -	- -	A B	A B	- -	B B	- -	- -	- -	A A	A B	A B	A B	A B	A B	- -	- -	- -	- -	- -	- -	- -	- -	- -
9893	2	49.001	853	- -	A B	- -	A B	- -	- -	- -	A B	A B	- -	A A	- -	A B	A B	B B	A B	A B	A B	A B	A B	- -	- -	- -	- -	- -	- -	- -	- -	- -
9891	2	49.001	854	- -	A B	- -	A B	- -	- -	- -	A B	A A	- -	A A	- -	A B	A B	A B	A A	A A	A B	A B	A B	- -	- -	- -	- -	- -	- -	- -	- -	- -
9890	2	49.001	855	- -	B B	- -	B B	- -	- -	- -	B B	B B	- -	B B	- -	B B	B B	B B	A B	A B	B B	B B	B B	- -	- -	- -	- -	- -	- -	- -	- -	- -
9889	2	49.001	856	- -	A B	- -	A B	- -	- -	- -	A B	B B	- -	B B	- -	A B	A B	A B	B B	B B	A B	A B	A B	- -	- -	- -	- -	- -	- -	- -	- -	- -
943	2	49.229	857	- -	A A	- -	A A	- -	- -	- -	A A	A B	- -	A A	- -	A A	A B	A A	A A	A A	A A	A A	A A	- -	- -	- -	- -	- -	- -	- -	- -	- -
2879	2	49.229	858	- -	A A	- -	A A	- -	- -	- -	A A	A A	- -	A A	- -	A A	A A	A A	A A	A A	A A	A B	A A	- -	- -	- -	- -	- -	- -	- -	- -	- -
9887	2	49.347	859	- -	B B	- -	B B	- -	- -	- -	B B	B B	- -	B B	- -	B B	B B	B B	B B	B B	B B	A B	B B	- -	- -	- -	- -	- -	- -	- -	- -	- -
9886	2	49.347	860	- -	A A	- -	A B	- -	- -	- -	A B	B B	- -	A A	- -	A A	B B	B B	- -	B B	A B	A B	A B	- -	- -	- -	- -	- -	- -	- -	- -	- -
9860	2	49.562	861	- -	A A	- -	A A	- -	- -	- -	A A	A A	- -	A A	- -	A A	A A	A A	A A	A A	A A	A A	A A	- -	- -	- -	- -	- -	- -	- -	- -	- -
9861	2	49.562	862	- -	A A	- -	A B	- -	- -	- -	A B	A A	- -	A A	- -	A A	A A	A A	A A	A A	A B	A B	A B	- -	- -	- -	- -	- -	- -	- -	- -	- -
9862	2	49.562	863	- -	B B	- -	B B	- -	- -	- -	B B	B B	- -	B B	- -	B B	B B	A B	B B	B B	B B	B B	B B	- -	- -	- -	- -	- -	- -	- -	- -	- -
9863	2	49.562	864	- -	B B	- -	B B	- -	- -	- -	B B	B B	- -	B B	- -	B B	B B	B B	B B	B B	B B	B B	B B	- -	- -	- -	- -	- -	- -	- -	- -	- -
9864	2	49.562	865	- -	A A	- -	A A	- -	- -	- -	A A	A B	- -	A A	- -	A A	A B	B B	- -	A B	A A	A A	A A	- -	- -	- -	- -	- -	- -	- -	- -	- -
9866	2	49.562	866	- -	B B	- -	B B	- -	- -	- -	B B	B B	- -	B B	- -	B B	B B	A B	B B	B B	B B	B B	B B	- -	- -	- -	- -	- -	- -	- -	- -	- -
9867	2	49.562	867	- -	B B	- -	B B	- -	- -	- -	B B	A B	- -	B B	- -	B B	A B	A A	B B	A B	B B	B B	B B	- -	- -	- -	- -	- -	- -	- -	- -	- -
9868	2	49.562	868	- -	B B	- -	B B	- -	- -	- -	B B	A B	- -	B B	- -	B B	A B	A A	A B	A A	B B	B B	B B	- -	- -	- -	- -	- -	- -	- -	- -	- -
9869	2	49.562	869	- -	B B	- -	B B	- -	- -	- -	B B	B B	- -	B B	- -	B B	B B	A B	B B	B B	B B	A B	B B	- -	- -	- -	- -	- -	- -	- -	- -	- -
5342	2	49.831	870	- -	A A	- -	A B	- -	- -	- -	A B	B B	- -	A B	- -	A A	B B	A B	A B	B B	A B	- -	A B	- -	- -	- -	- -	- -	- -	- -	- -	- -
5343	2	49.831	871	- -	A A	- -	A B	- -	- -	- -	A B	B B	- -	A B	- -	A A	B B	B B	A B	B B	A B	B B	A B	- -	- -	- -	- -	- -	- -	- -	- -	- -
5345	2	49.831	872	- -	B B	- -	A B	- -	- -	- -	A B	B B	- -	B B	- -	B B	B B	B B	B B	A B	A B	A B	A B	- -	- -	- -	- -	- -	- -	- -	- -	- -
5346	2	49.831	873	- -	A A	- -	A B	- -	- -	- -	A B	B B	- -	A B	- -	A A	B B	A B	- -	B B	A B	B B	A B	- -	- -	- -	- -	- -	- -	- -	- -	- -
5349	2	49.831	874	- -	A A	- -	A A	- -	- -	- -	A A	B B	- -	A A	- -	A A	B B	A B	A B	A B	A A	A A	A A	- -	- -	- -	- -	- -	- -	- -	- -	- -
9901	2	50.195	875	- -	B B	- -	A B	- -	- -	- -	A B	B B	- -	B B	- -	B B	B B	B B	B B	A B	A B	A B	A B	- -	- -	- -	- -	- -	- -	- -	- -	- -
9903	2	50.565	876	- -	A A	- -	A A	- -	- -	- -	A A	A A	- -	A A	- -	A A	A A	A A	A A	A A	A A	A A	A A	- -	- -	- -	- -	- -	- -	- -	- -	- -
9904	2	50.565	877	- -	A A	- -	A B	- -	- -	- -	A B	A A	- -	A A	- -	A A	A A	A A	A A	A B	A B	A B	A B	- -	- -	- -	- -	- -	- -	- -	- -	- -
1645	2	50.565	878	- -	A A	- -	A B	- -	- -	- -	A B	A A	- -	A A	- -	A A	A A	A A	A A	A B	A B	A B	A B	- -	- -	- -	- -	- -	- -	- -	- -	- -
9905	2	51.141	879	- -	B B	- -	A B	- -	- -	- -	A B	B B	- -	B B	- -	B B	B B	B B	- -	A B	A B	A B	A B	- -	- -	- -	- -	- -	- -	- -	- -	- -
9906	2	51.141	880	- -	B B	- -	B B	- -	- -	- -	B B	A B	- -	B B	- -	B B	A B	A B	- -	B B	B B	B B	B B	- -	- -	- -	- -	- -	- -	- -	- -	- -
9907	2	51.141	881	- -	B B	- -	B B	- -	- -	- -	B B	B B	- -	A B	- -	B B	B B	B B	B B	B B	B B	A B	B B	- -	- -	- -	- -	- -	- -	- -	- -	- -
1349	2	51.358	882	- -	A A	- -	A B	- -	- -	- -	A B	A A	- -	A A	- -	A A	A A	A A	A A	A B	A B	A B	A B	- -	- -	- -	- -	- -	- -	- -	- -	- -
9910	2	51.358	883	- -	A A	- -	A A	- -	- -	- -	A A	A A	- -	A B	- -	A A	A A	A A	A A	A A	A A	A B	A A	- -	- -	- -	- -	- -	- -	- -	- -	- -
9911	2	51.358	884	- -	B B	- -	B B	- -	- -	- -	B B	A A	- -	B B	- -	B B	A A	A B	A B	A B	B B	B B	B B	- -	- -	- -	- -	- -	- -	- -	- -	- -
1350	2	51.358	885	- -	A A	- -	A B	- -	- -	- -	A B	B B	- -	A A	- -	A A	B B	A B	- -	B B	A B	A B	A B	- -	- -	- -	- -	- -	- -	- -	- -	- -
2901	2	51.396	886	- -	A A	- -	A A	- -	- -	- -	A A	A A	- -	A A	- -	A A	A A	A A	A A	A A	A A	A B	A A	- -	- -	- -	- -	- -	- -	- -	- -	- -
2203	2	51.397	887	- -	B B	- -	B B	- -	- -	- -	B B	B B	- -	A B	- -	B B	B B	B B	- -	B B	B B	A B	B B	- -	- -	- -	- -	- -	- -	- -	- -	- -
218	2	51.398	888	- -	B B	- -	B B	- -	- -	- -	B B	B B	- -	B B	- -	B B	B B	B B	B B	B B	B B	A B	B B	- -	- -	- -	- -	- -	- -	- -	- -	- -
3351	2	51.507	889	- -	B B	- -	B B	- -	- -	- -	B B	B B	- -	B B	- -	B B	B B	B B	B B	B B	B B	B B	B B	- -	- -	- -	- -	- -	- -	- -	- -	- -
3349	2	51.507	890	- -	A A	- -	A A	- -	- -	- -	A A	A A	- -	A A	- -	A A	A A	A A	- -	A A	A A	A A	A A	- -	- -	- -	- -	- -	- -	- -	- -	- -
3350	2	51.507	891	- -	B B	- -	B B	- -	- -	- -	B B	B B	- -	B B	- -	B B	B B	B B	B B	B B	B B	B B	B B	- -	- -	- -	- -	- -	- -	- -	- -	- -
3357	2	51.508	892	- -	A A	- -	A B	- -	- -	- -	A B	B B	- -	A B	- -	A A	B B	A B	A B	B B	A B	B B	A B	- -	- -	- -	- -	- -	- -	- -	- -	- -
15757	2	52.643	893	- -	B B	- -	A B	- -	- -	- -	A B	B B	- -	B B	- -	B B	B B	B B	B B	B B	A B	B B	A B	- -	- -	- -	- -	- -	- -	- -	- -	- -
15756	2	52.643	894	- -	A A	- -	A B	- -	- -	- -	A B	A A	- -	A A	- -	A A	A A	A A	A A	A B	A B	A B	A B	- -	- -	- -	- -	- -	- -	- -	- -	- -
489	2	52.668	895	- -	B B	- -	B B	- -	- -	- -	B B	B B	- -	B B	- -	B B	B B	B B	- -	B B	B B	A B	B B	- -	- -	- -	- -	- -	- -	- -	- -	- -
17487	2	52.854	896	- -	B B	- -	A B	- -	- -	- -	A B	B B	- -	B B	- -	B B	B B	B B	B B	A B	A B	A B	A B	- -	- -	- -	- -	- -	- -	- -	- -	- -
17486	2	52.854	897	- -	A A	- -	A A	- -	- -	- -	A A	A A	- -	A A	- -	A A	A A	A A	A A	A A	A A	A B	A A	- -	- -	- -	- -	- -	- -	- -	- -	- -
17484	2	52.854	898	- -	A A	- -	A B	- -	- -	- -	A B	A A	- -	A A	- -	A A	A A	A A	A A	A B	A B	A B	A B	- -	- -	- -	- -	- -	- -	- -	- -	- -
517	2	52.875	899	- -	B B	- -	B B	- -	- -	- -	B B	B B	- -	B B	- -	B B	B B	B B	- -	B B	B B	B B	B B	- -	- -	- -	- -	- -	- -	- -	- -	- -
9956	2	52.875	900	- -	B B	- -	B B	- -	- -	- -	B B	B B	- -	B B	- -	B B	B B	B B	B B	B B	B B	B B	B B	- -	- -	- -	- -	- -	- -	- -	- -	- -
9955	2	52.875	901	- -	B B	- -	A B	- -	- -	- -	A B	B B	- -	B B	- -	B B	B B	B B	B B	B B	A B	A B	A B	- -	- -	- -	- -	- -	- -	- -	- -	- -
9954	2	52.875	902	- -	B B	- -	B B	- -	- -	- -	B B	B B	- -	B B	- -	B B	B B	B B	B B	B B	B B	B B	B B	- -	- -	- -	- -	- -	- -	- -	- -	- -
9953	2	52.875	903	- -	B B	- -	B B	- -	- -	- -	B B	A A	- -	B B	- -	B B	A A	A B	- -	A B	B B	B B	B B	- -	- -	- -	- -	- -	- -	- -	- -	- -
5264	2	52.986	904	- -	B B	- -	B B	- -	- -	- -	B B	B B	- -	B B	- -	B B	B B	B B	B B	A B	B B	A B	B B	- -	- -	- -	- -	- -	- -	- -	- -	- -
1662	2	53.028	905	- -	A A	- -	A B	- -	- -	- -	A B	A A	- -	A A	- -	A A	A A	A B	A A	A B	A B	A B	A B	- -	- -	- -	- -	- -	- -	- -	- -	- -
446	2	53.028	906	- -	A A	- -	A A	- -	- -	- -	A A	A A	- -	A A	- -	A A	A A	A A	- -	A B	A A	A B	A A	- -	- -	- -	- -	- -	- -	- -	- -	- -
2618	2	53.028	907	- -	A A	- -	A B	- -	- -	- -	A B	A A	- -	A A	- -	A A	A A	A A	A A	A B	A B	A B	A B	- -	- -	- -	- -	- -	- -	- -	- -	- -
690	2	53.028	908	- -	B B	- -	A B	- -	- -	- -	A B	A B	- -	A B	- -	B B	A A	A B	B B	A B	A B	A A	A B	- -	- -	- -	- -	- -	- -	- -	- -	- -
16320	2	53.212	909	- -	A A	- -	A B	- -	- -	- -	A B	A A	- -	A A	- -	A A	A A	A A	- -	B B	A B	A B	A B	- -	- -	- -	- -	- -	- -	- -	- -	- -
12281	2	53.231	910	- -	B B	- -	B B	- -	- -	- -	B B	B B	- -	B B	- -	B B	B B	A B	B B	A B	B B	B B	B B	- -	- -	- -	- -	- -	- -	- -	- -	- -
12280	2	53.231	911	- -	A A	- -	A B	- -	- -	- -	A B	A A	- -	A A	- -	A A	A A	A A	- -	A B	A B	A B	A B	- -	- -	- -	- -	- -	- -	- -	- -	- -
12279	2	53.231	912	- -	B B	- -	B B	- -	- -	- -	B B	A A	- -	B B	- -	B B	A A	A B	- -	A B	B B	B B	B B	- -	- -	- -	- -	- -	- -	- -	- -	- -
9927	2	53.396	913	- -	A A	- -	A A	- -	- -	- -	A A	A A	- -	A A	- -	A A	A A	A A	A A	A A	A A	A A	A A	- -	- -	- -	- -	- -	- -	- -	- -	- -
1668	2	53.396	914	- -	B B	- -	B B	- -	- -	- -	B B	A B	- -	B B	- -	B B	B B	A B	B B	B B	B B	B B	B B	- -	- -	- -	- -	- -	- -	- -	- -	- -
9928	2	53.396	915	- -	A A	- -	A B	- -	- -	- -	A B	A A	- -	A A	- -	A A	A A	A A	A A	A B	A B	A B	A B	- -	- -	- -	- -	- -	- -	- -	- -	- -
9929	2	53.396	916	- -	A A	- -	A A	- -	- -	- -	A A	A A	- -	A A	- -	A A	A A	A A	- -	A A	A A	A A	A A	- -	- -	- -	- -	- -	- -	- -	- -	- -
53	2	53.457	917	- -	A A	- -	A A	- -	- -	- -	A A	A A	- -	A A	- -	A A	A A	A A	- -	A B	A A	A B	A A	- -	- -	- -	- -	- -	- -	- -	- -	- -
2221	2	53.457	918	- -	B B	- -	A B	- -	- -	- -	A B	B B	- -	B B	- -	B B	B B	B B	B B	A B	A B	A B	A B	- -	- -	- -	- -	- -	- -	- -	- -	- -
[truncated: 9,377 more rows]

## Sheet: Table S9c
20K_SNP_Index	Linkage_Group	cM	Marker_sort_order	UP_Altlander_Jakobsapfel	UP_Ananas_Reinette	UP_Baumanns_Renette	UP_Belle_et_Bonne_de_Huy	UP_Berliner	UP_Boikenapfel	UP_Gelber_Richard	UP_Golden_Noble	UP_Grantonian	UP_Krugers_Dickstiel	UP_Limburske	UP_Lusthauser	UP_Pepin_dOr	UP_Pomme_Ronvaux_Jose	UP_Pomme_Rouge_Schyns	UP_Present_van_England	UP_Ravensberger	UP_Reinette_de_Geer	UP_Sturmer_Pippin	UP_Wachendorfer_Renette	UP_Barthelemy_du_Mortier	UP_Browns_Seedling	UP_Cabarette	UP_Jerusalem	UP_La_Limbourgeoise	UP_Maibiers_Parmane	UP_Molleskov	UP_Romer	UP_Saint_Omer	Is_heterozygous	UP_Altlander_Jakobsapfel	UP_Ananas_Reinette	UP_Baumanns_Renette	UP_Belle_et_Bonne_de_Huy	UP_Berliner	UP_Boikenapfel	UP_Gelber_Richard	UP_Golden_Noble	UP_Grantonian	UP_Krugers_Dickstiel	UP_Limburske	UP_Lusthauser	UP_Pepin_dOr	UP_Pomme_Ronvaux_Jose	UP_Pomme_Rouge_Schyns	UP_Present_van_England
[truncated: 10,295 more rows]
[truncated: 76 more columns]
